# Supplementary material for: Paracrine signals from HIV-1-infected immune cells reprogram cervical cancer pathways
Source: iScience. 2026 Jun 4;29(6):116083. doi: 10.1016/j.isci.2026.116083 (PMC13265902; doi:10.1016/j.isci.2026.116083)
Supplement: Data S1. Tables S1–S8 — Table S1. Study participants. (A) Participants demographic and clinical characteristics. (B) Participants eligibility questionnaire. (C) Study inclusion and exclusion criteria, related to Figures 1 and 2. Table S2. Network propagation outputs for the top altered TCGA cervical cancer genes size-matched to the RNA-sequencing up genes in HIV-1 infected women with normal cervix, related to Figure 3C. Table S3. Gene set overrepresentation analysis output for six network clusters, related to Figure 3E. Table S4. Network propagation outputs for the top altered TCGA cervical cancer genes size-matched to proteome up in C33A cells treated with HIV-1 infected CD4+ T-cell conditioned media, related to Figure 4C. Table S5. Gene set overrepresentation analysis output for 17 network clusters, related to Figure 4E. Table S6. Gene set overrepresentation analysis output for the size-matched upregulated genes for RNA-sequencing and mass spectrometry analysis, related to Figure 5A. Table S7. Gene set overrepresentation analysis output for two network clusters, related to Figure 5C. Table S8. Datasets used for final visualization. Abundance proteomics (A) and phosphoproteomics (B) data of endogenous C33A cells treated with HIV-infected or uninfected CD4+ T-cell conditioned media. Phosphoproteomics data was filtered for localization probability >0.75. (C) RNA sequencing data of cervical swabs of Kenyan women living with or without HIV stratified based on cancer status. [file mmc2.zip]

Archive with 9 entries (8 files):
- Data S1/
- Data S1/Table S1.xlsx
- Data S1/Table S2.xlsx
- Data S1/Table S3.xlsx
- Data S1/Table S4.xlsx
- Data S1/Table S5.xlsx
- Data S1/Table S6.xlsx
- Data S1/Table S7.xlsx
- Data S1/Table S8.xlsx
