# Supplementary material for: Paracrine signals from HIV-1-infected immune cells reprogram cervical cancer pathways
Source: iScience. 2026 Jun 4;29(6):116083. doi: 10.1016/j.isci.2026.116083 (PMC13265902; doi:10.1016/j.isci.2026.116083)
Supplement: Data S1. Tables S1–S8 — Table S1. Study participants. (A) Participants demographic and clinical characteristics. (B) Participants eligibility questionnaire. (C) Study inclusion and exclusion criteria, related to Figures 1 and 2. Table S2. Network propagation outputs for the top altered TCGA cervical cancer genes size-matched to the RNA-sequencing up genes in HIV-1 infected women with normal cervix, related to Figure 3C. Table S3. Gene set overrepresentation analysis output for six network clusters, related to Figure 3E. Table S4. Network propagation outputs for the top altered TCGA cervical cancer genes size-matched to proteome up in C33A cells treated with HIV-1 infected CD4+ T-cell conditioned media, related to Figure 4C. Table S5. Gene set overrepresentation analysis output for 17 network clusters, related to Figure 4E. Table S6. Gene set overrepresentation analysis output for the size-matched upregulated genes for RNA-sequencing and mass spectrometry analysis, related to Figure 5A. Table S7. Gene set overrepresentation analysis output for two network clusters, related to Figure 5C. Table S8. Datasets used for final visualization. Abundance proteomics (A) and phosphoproteomics (B) data of endogenous C33A cells treated with HIV-infected or uninfected CD4+ T-cell conditioned media. Phosphoproteomics data was filtered for localization probability >0.75. (C) RNA sequencing data of cervical swabs of Kenyan women living with or without HIV stratified based on cancer status. [file mmc2.zip › Data S1/Table S1.xlsx]

## Sheet: Table S1A
Sample	Random_ID	Age	Parity	HIV_status	VIA_status	Cancer_status	HPV_vaccinated	HPV_status	VDRL_test	Prior HIV_load (copies/mL)	HIV_load (copies/mL) at sampling	Baseline_CD4_count
Sample 1	CC-21-01	42	5	Positive	VIA_negative	NC	No	Positive	Negative	0	33	241
Sample 2	CC-21-02	35	4	Positive	VIA_negative	NC	No	Negative	Negative	0	0	Missing
Sample 3	CC-21-03	43	1	Positive	VIA_negative	NC	No	Positive	Negative	0	21	317
Sample 4	CC-21-04	43	4	Positive	VIA_negative	NC	No	Negative	Negative	0	0	427
Sample 5	CC-21-05	36	4	Positive	VIA_negative	NC	No	Positive	Negative	0	20	133
Sample 6	CC-21-06	45	4	Positive	VIA_negative	NC	No	Positive	Negative	0	0	171
Sample 7	CC-21-07	39	3	Positive	VIA_negative	NC	No	Positive	Negative	0	0	Missing
Sample 8	CC-21-08	42	2	Positive	VIA_negative	NC	No	Positive	Negative	0	0	440
Sample 9	CC-21-09	40	5	Positive	VIA_negative	NC	No	Negative	Negative	0	0	463
Sample 10	CC-21-010	34	8	Positive	VIA_negative	NC	No	Negative	Negative	0	0	564
Sample 11	CC-21-011	38	4	Positive	VIA_negative	NC	No	Positive	Negative	0	0	Missing
Sample 12	CC-21-012	32	4	Positive	VIA_negative	NC	No	Positive	Negative	0	0	Missing
Sample 13	CC-21-013	45	3	Positive	VIA_negative	NC	No	Positive	Negative	0	32	361
Sample 14	CC-21-014	40	1	Positive	VIA_negative	NC	No	Positive	Negative	0	0	Missing
Sample 15	CC-21-015	38	2	Positive	VIA_negative	NC	No	Negative	Negative	0	0	213
Sample 16	CC-21-016	36	4	Positive	VIA_negative	NC	No	Positive	Negative	0	0	Missing
Sample 17	CC-21-017	50	4	Positive	VIA_negative	NC	No	Positive	Negative	0	21	510
Sample 18	CC-21-018	21	3	Negative	VIA_negative	NC	No	Negative	Negative	0	0	Missing
Sample 19	CC-21-019	47	6	Positive	VIA_negative	NC	No	Positive	Negative	0	0	491
Sample 20	CC-21-020	34	2	Positive	VIA_negative	NC	No	Negative	Negative	0	0	Missing
Sample 21	CC-21-021	37	4	Positive	VIA_negative	NC	No	Positive	Negative	0	27	454
Sample 22	CC-21-022	43	1	Positive	VIA_negative	NC	No	Positive	Negative	36	0	51
Sample 23	CC-21-023	49	5	Positive	VIA_negative	NC	No	Negative	Negative	0	0	310
Sample 24	CC-21-025	45	4	Positive	VIA_negative	NC	No	Positive	Negative	0	0	221
Sample 25	CC-21-026	46	4	Positive	VIA_negative	NC	No	Positive	Negative	0	0	Missing
Sample 26	CC-21-027	45	1	Positive	VIA_negative	NC	No	Negative	Negative	0	0	Missing
Sample 27	CC-21-028	42	3	Positive	VIA_negative	NC	No	Positive	Negative	0	0	363
Sample 28	CC-21-029	43	2	Positive	VIA_negative	NC	No	Positive	Negative	0	0	604
Sample 29	CC-21-030	45	2	Negative	VIA_negative	NC	No	Positive	Negative	0	0	Missing
Sample 30	CC-21-031	34	4	Positive	VIA_negative	NC	No	Positive	Negative	0	0	Missing
Sample 31	CC-21-032	45	2	Positive	VIA_negative	NC	No	Positive	Negative	0	0	Missing
Sample 32	CC-21-033	28	4	Negative	VIA_negative	NC	No	Negative	Negative	0	0	Missing
Sample 33	CC-21-034	36	5	Positive	VIA_negative	NC	No	Positive	Negative	0	0	699
Sample 34	CC-21-035	35	3	Positive	VIA_negative	NC	No	Positive	Negative	0	0	Missing
Sample 35	CC-21-036	43	2	Positive	VIA_negative	NC	No	Negative	Negative	0	28	191
Sample 36	CC-21-037	49	2	Positive	VIA_negative	NC	No	Positive	Negative	0	27	580
Sample 37	CC-21-038	43	4	Positive	VIA_negative	NC	No	Negative	Negative	55	0	301
Sample 38	CC-21-039	34	2	Positive	VIA_negative	NC	No	Positive	Negative	0	0	Missing
Sample 39	CC-21-040	43	1	Positive	VIA_negative	NC	No	Negative	Negative	0	0	Missing
Sample 40	CC-21-041	36	4	Negative	VIA_negative	NC	No	Positive	Negative	NA	NA	NA
Sample 41	CC-21-042	23	0	Negative	VIA_negative	NC	No	Negative	Negative	NA	NA	NA
Sample 42	CC-21-043	18	0	Negative	VIA_negative	NC	No	Positive	Negative	NA	NA	NA
Sample 43	CC-21-044	22	0	Negative	VIA_negative	NC	No	Negative	Negative	NA	NA	NA
Sample 44	CC-21-045	38	5	Negative	VIA_negative	NC	No	Positive	Negative	NA	NA	NA
Sample 45	CC-21-046	22	2	Negative	VIA_negative	NC	No	Positive	Negative	NA	NA	NA
Sample 46	CC-21-047	28	3	Negative	VIA_negative	NC	No	Negative	Negative	NA	NA	NA
Sample 47	CC-21-048	30	2	Negative	VIA_negative	NC	No	Positive	Negative	NA	NA	NA
Sample 48	CC-21-049	34	3	Negative	VIA_negative	NC	No	Positive	Negative	NA	NA	NA
Sample 49	CC-21-050	18	1	Negative	VIA_negative	NC	No	Negative	Negative	NA	NA	NA
Sample 50	CC-21-051	24	3	Negative	VIA_negative	NC	No	Positive	Negative	NA	NA	NA
Sample 51	CC-21-052	45	10	Negative	VIA_negative	NC	No	Negative	Negative	NA	NA	NA
Sample 52	CC-21-053	22	0	Negative	VIA_negative	NC	No	Negative	Negative	NA	NA	NA
Sample 53	CC-21-054	29	3	Negative	VIA_negative	NC	No	Positive	Negative	NA	NA	NA
Sample 54	CC-21-055	24	0	Negative	VIA_negative	NC	No	Positive	Negative	NA	NA	NA
Sample 55	CC-21-056	23	2	Negative	VIA_negative	NC	No	Negative	Negative	NA	NA	NA
Sample 56	CC-21-057	22	1	Negative	VIA_negative	NC	No	Positive	Negative	NA	NA	NA
Sample 57	CC-21-058	23	1	Negative	VIA_negative	NC	No	Negative	Negative	NA	NA	NA
Sample 58	CC-21-059	19	1	Negative	VIA_negative	NC	No	Negative	Negative	NA	NA	NA
Sample 59	CC-21-060	28	2	Negative	VIA_negative	NC	No	Negative	Negative	NA	NA	NA
Sample 60	CC-21-061	27	2	Negative	VIA_negative	NC	No	Negative	Negative	NA	NA	NA
Sample 61	CC-21-062	23	1	Negative	VIA_negative	NC	No	Negative	Negative	NA	NA	NA
Sample 62	CC-21-063	22	3	Negative	VIA_negative	NC	No	Negative	Negative	NA	NA	NA
Sample 63	CC-21-064	26	2	Negative	VIA_negative	NC	No	Negative	Negative	NA	NA	NA
Sample 64	CC-21-065	23	1	Negative	VIA_negative	NC	No	Positive	Negative	NA	NA	NA
Sample 65	CC-21-066	23	1	Negative	VIA_negative	NC	No	Negative	Negative	NA	NA	NA
Sample 66	CC-21-067	22	1	Negative	VIA_negative	NC	No	Negative	Negative	NA	NA	NA
Sample 67	CC-21-068	42	6	Positive	VIA_negative	NC	No	Negative	Negative	0	0	Missing
Sample 68	CC-21-069	38	4	Positive	VIA_negative	NC	No	Positive	Negative	0	0	1456
Sample 69	CC-21-070	46	2	Positive	VIA_negative	NC	No	Positive	Negative	0	0	518
Sample 70	CC-21-071	46	3	Positive	VIA_negative	NC	No	Positive	Negative	0	0	540
Sample 71	CC-21-072	43	4	Positive	VIA_positive	PC	No	Positive	Negative	0	0	223
Sample 72	CC-21-073	35	3	Positive	VIA_positive	ICC	No	Positive	Negative	0	0	Missing
Sample 73	CC-21-074	42	3	Positive	VIA_positive	PC	No	Positive	Negative	0	0	Missing
Sample 74	CC-21-075	37	3	Positive	VIA_positive	PC	No	Positive	Negative	0	0	314
Sample 75	CC-21-076	41	5	Positive	VIA_positive	PC	No	Positive	Negative	0	0	1927
Sample 76	CC-21-077	27	2	Positive	VIA_positive	PC	No	Positive	Negative	0	0	Missing
Sample 77	CC-21-079	36	5	Positive	VIA_positive	PC	No	Positive	Negative	0	0	Missing
Sample 78	CC-21-080	22	1	Positive	VIA_positive	PC	No	Positive	Negative	0	0	Missing
Sample 79	CC-21-081	44	2	Positive	VIA_positive	ICC	No	Positive	Negative	0	0	Missing
Sample 80	CK-21-01	46	6	Negative	VIA_positive	ICC	No	Positive	Negative	NA	NA	NA
Sample 81	CK-21-02	34	4	Negative	VIA_positive	ICC	No	Positive	Negative	NA	NA	NA
Sample 82	CK-21-03	50	2	Negative	VIA_positive	ICC	No	Positive	Negative	NA	NA	NA
Sample 83	CK-21-04	49	8	Negative	VIA_positive	ICC	No	Positive	Negative	NA	NA	NA
Sample 84	CK-21-05	43	5	Negative	VIA_positive	PC	No	Positive	Negative	NA	NA	NA
Sample 85	CK-21-06	41	6	Negative	VIA_positive	ICC	No	Positive	Negative	NA	NA	NA
Sample 86	CK-21-07	34	3	Positive	VIA_positive	ICC	No	Positive	Negative		0	Missing
Sample 87	CK-21-08	50	10	Negative	VIA_positive	PC	No	Positive	Negative	NA	NA	NA
Sample 88	CK-21-09	43	6	Negative	VIA_positive	ICC	No	Positive	Negative	NA	NA	NA
Sample 89	CK-21-10	43	8	Negative	VIA_positive	ICC	No	Positive	Negative	NA	NA	NA
Sample 90	CK-21-11	45	4	Negative	VIA_positive	PC	No	Positive	Negative	NA	NA	NA
Sample 91	CK-21-12	48	6	Negative	VIA_positive	ICC	No	Positive	Negative	NA	NA	NA
Sample 92	CK-21-13	42	4	Negative	VIA_positive	ICC	No	Positive	Negative	NA	NA	NA
Sample 93	CK-21-14	24	2	Negative	VIA_positive	ICC	No	Positive	Negative	NA	NA	NA

## Sheet: Table S1B
Study participant’s Eligibility Evaluation form
We are requesting you to complete this questionnaire to assess your eligibility for recruitment into this study. Kindly feel free to answer the questions to the best of your ability or ask any questions. Kindly tick appropriately. Thank you.
Q1. Are both your parents black Africans?
Yes
No
Q2. How old are you?
Below 18 years
18-50 years
Above 50 years
Q3. If 18-50 years, please proceed to the next question.
Q4. How many pregnancies have you had?
None
Less than 5
5
More than 5
Q5. Do you smoke cigarette?
Yes
No
Q6. Do you take alcohol?
Yes
No
Q7. Have you ever been diagnosed of cervical cancer?
Yes
No
Q8. Have you ever been diagnosed or do you have a history of any other cancer?
Yes
No
Q9. Are you pregnant?
Yes
No
Q10. If not pregnant, are you menstruating?
Yes
No
Q11. Are you currently using oral contraceptives?
Yes
No
Q12. Do you have unusual or foul-smelling vaginal discharge?
Yes
No
Q13. Do you have a sexually transmitted and blood-borne disease?
Yes
No
Q14. If no, have you ever contacted sexually transmitted and blood-borne disease within the last three months?
Yes
No
Q15. Do you have a history of chronic liver, heart, and kidney diseases or diabetes?
Yes
No
Q16. Have you ever taken an HPV vaccine?
Yes
No

## Sheet: Table S1C
Inclusion criteria	Exclusion criteria
· Black Kenyan women attending AMPATH clinics for VIA screening	· Pregnant
· Between 18 to 50 years old	· Menstruating at the time of clinic visit
· Able to speak any of the two official languages (i.e., English or Kiswahili) in Kenya, understand study procedures, and willing to sign or mark consent form	· Use of oral contraceptives
	· HPV vaccinated
	· Alcohol use and/or smoking
	· Undergone cervical surgery, history of chemotherapy or radiotherapy
	· Having STI or have had STI within the preceding three months
	· Patients with diabetes; chronic liver, heart, and kidney diseases
	· Unusual or foul-smelling vaginal discharge
Note: STI: Sexually transmitted infection; VIA: Visual inspection with acetic acid; AMPATH: Academic Model Providing Access to Healthcare
