# Supplementary material for: Paracrine signals from HIV-1-infected immune cells reprogram cervical cancer pathways
Source: iScience. 2026 Jun 4;29(6):116083. doi: 10.1016/j.isci.2026.116083 (PMC13265902; doi:10.1016/j.isci.2026.116083)
Supplement: Data S1. Tables S1–S8 — Table S1. Study participants. (A) Participants demographic and clinical characteristics. (B) Participants eligibility questionnaire. (C) Study inclusion and exclusion criteria, related to Figures 1 and 2. Table S2. Network propagation outputs for the top altered TCGA cervical cancer genes size-matched to the RNA-sequencing up genes in HIV-1 infected women with normal cervix, related to Figure 3C. Table S3. Gene set overrepresentation analysis output for six network clusters, related to Figure 3E. Table S4. Network propagation outputs for the top altered TCGA cervical cancer genes size-matched to proteome up in C33A cells treated with HIV-1 infected CD4+ T-cell conditioned media, related to Figure 4C. Table S5. Gene set overrepresentation analysis output for 17 network clusters, related to Figure 4E. Table S6. Gene set overrepresentation analysis output for the size-matched upregulated genes for RNA-sequencing and mass spectrometry analysis, related to Figure 5A. Table S7. Gene set overrepresentation analysis output for two network clusters, related to Figure 5C. Table S8. Datasets used for final visualization. Abundance proteomics (A) and phosphoproteomics (B) data of endogenous C33A cells treated with HIV-infected or uninfected CD4+ T-cell conditioned media. Phosphoproteomics data was filtered for localization probability >0.75. (C) RNA sequencing data of cervical swabs of Kenyan women living with or without HIV stratified based on cancer status. [file mmc2.zip › Data S1/Table S2.xlsx]

## Sheet: Table S2
nodes	pvals	fdrs	x0	xss_t	dataset
A1BG	0.1962	0.380959	0	0.0376536	NC_mRNAup
ACE2	0.1808	0.369575	0	0.010607	NC_mRNAup
ADAM10	0.0918	0.302246	0	0.0500154	NC_mRNAup
ADAM17	0.1078	0.318948	0	0.0490232	NC_mRNAup
ADAM9	0.3392	0.482616	0	0.0372734	NC_mRNAup
AGO1	0	0	0	0.0477874	NC_mRNAup
AKT1	0.0713	0.279724	1	0.0431644	NC_mRNAup
ANXA7	0.0639	0.261773	0	0.044689	NC_mRNAup
CDKN1A	0.0017	0.0207649	0	0.0474135	NC_mRNAup
CRISP3	0.6646	0.753057	0	0.00351093	NC_mRNAup
CRK	0.1515	0.352207	0	0.0434429	NC_mRNAup
CSE1L	0.1088	0.319853	0	0.0446239	NC_mRNAup
CUL4B	0.0027	0.0301341	0	0.0474637	NC_mRNAup
DDX3X	0	0	0	0.0462906	NC_mRNAup
DEAF1	0.1667	0.359255	0	0.0397322	NC_mRNAup
E2F1	0.0637	0.26155	0	0.046252	NC_mRNAup
E2F2	0.1764	0.366824	0	0.038794	NC_mRNAup
E2F3	0.1071	0.318411	0	0.0443284	NC_mRNAup
EIF3E	0.0001	0.00177318	0	0.0481098	NC_mRNAup
ELAVL1	0	0	0	0.046366	NC_mRNAup
FDXR	0.1867	0.373566	0	0.0472003	NC_mRNAup
GABRA2	0.6887	0.773878	0	0.0254532	NC_mRNAup
GDPD1	0.7883	0.863036	0	0.0319883	NC_mRNAup
GLIPR1	0.2574	0.425607	0	0.0338981	NC_mRNAup
GRB2	0.0137	0.100214	0	0.0440062	NC_mRNAup
GRB7	0.0941	0.304795	1	0.0474177	NC_mRNAup
HNF4A	0.5537	0.656221	0	0.0355467	NC_mRNAup
HNRNPC	0.0024	0.0273114	0	0.0462221	NC_mRNAup
HUWE1	0.0053	0.0507964	1	0.0473074	NC_mRNAup
IQGAP1	0.0177	0.120822	0	0.0445407	NC_mRNAup
KCMF1	0.5306	0.636522	0	0.0292013	NC_mRNAup
KPNB1	0	0	0	0.0455266	NC_mRNAup
LIG3	0.011	0.0850301	0	0.0461823	NC_mRNAup
MYD88	0.236	0.409188	0	0.0420759	NC_mRNAup
NEIL1	0.0863	0.298227	0	0.0433295	NC_mRNAup
NTHL1	0.2603	0.427181	0	0.0270948	NC_mRNAup
ONECUT1	0.4112	0.539505	0	0.0120398	NC_mRNAup
PFN2	0.0059	0.0549079	0	0.0547355	NC_mRNAup
PIAS1	0.0273	0.168216	0	0.0463436	NC_mRNAup
PIK3CA	0.0357	0.205799	0	0.0434263	NC_mRNAup
PIK3R1	0.166	0.358736	0	0.0426505	NC_mRNAup
PNKP	0.0883	0.299102	0	0.0461649	NC_mRNAup
POLB	0.1466	0.34866	0	0.0453504	NC_mRNAup
PPP2R1A	0	0	0	0.0457976	NC_mRNAup
PRDX4	0.0031	0.0337601	1	0.0960639	NC_mRNAup
PSMD11	0	0	0	0.0479635	NC_mRNAup
PSME4	0	0	0	0.0463981	NC_mRNAup
PTPN11	0.1245	0.332016	0	0.0432251	NC_mRNAup
RAD51	0.009	0.0743658	0	0.0462925	NC_mRNAup
RNF123	0.1197	0.329688	0	0.0466931	NC_mRNAup
SETD7	0.074	0.285519	0	0.0423365	NC_mRNAup
SHMT2	0.1808	0.369575	0	0.0438975	NC_mRNAup
SMN1	0	0	0	0.0457264	NC_mRNAup
SMN2	0	0	0	0.0457264	NC_mRNAup
SNCA	0.1099	0.321092	0	0.0439853	NC_mRNAup
SOS1	0.0122	0.0917424	0	0.043999	NC_mRNAup
SPAG9	0.0297	0.179619	0	0.0503859	NC_mRNAup
SSB	0.006	0.0554653	0	0.0469816	NC_mRNAup
TK1	0.0042	0.0425682	1	0.0516479	NC_mRNAup
TNPO1	0.0147	0.105554	0	0.0459235	NC_mRNAup
TRAF6	0.0001	0.00177318	0	0.0457674	NC_mRNAup
UBAC1	0.2123	0.392429	0	0.0440579	NC_mRNAup
UBR4	0.1835	0.371254	0	0.043753	NC_mRNAup
UBXN1	0.0049	0.0477518	0	0.0458425	NC_mRNAup
WDR62	0.1481	0.350466	0	0.0441111	NC_mRNAup
ZBTB40	0.3007	0.455291	0	0.0200323	NC_mRNAup
A1CF	0.2762	0.437887	0	0.0432143	NC_mRNAup
ABCA9	0.692	0.777004	0	0.0113299	NC_mRNAup
APOBEC1	0.1654	0.3583	0	0.0339425	NC_mRNAup
APOBEC3A	0.5256	0.632549	0	0.0139679	NC_mRNAup
APOBEC3B	0.165	0.358213	0	0.0360318	NC_mRNAup
APOBEC3C	0.012	0.0906555	1	0.154717	NC_mRNAup
C19orf54	0.1315	0.336087	0	0.043455	NC_mRNAup
C9orf24	0.5058	0.615144	0	0.0386047	NC_mRNAup
CASP1	0.5016	0.611525	0	0.0339166	NC_mRNAup
CAVIN2	0.0525	0.235575	0	0.0669052	NC_mRNAup
CCL2	0.0215	0.139556	1	0.0786397	NC_mRNAup
CELF2	0.0019	0.0226238	1	0.573882	NC_mRNAup
CYSRT1	0.2091	0.389315	0	0.0431358	NC_mRNAup
DOK3	0.3603	0.49886	0	0.0405587	NC_mRNAup
DSCR10	0.0863	0.298227	0	0.0523698	NC_mRNAup
ECM1	0.6462	0.736992	0	0.0395081	NC_mRNAup
EIF4G1	0.0003	0.00471092	0	0.0468414	NC_mRNAup
FHL2	0.1243	0.331885	0	0.0452665	NC_mRNAup
FHL3	0.3201	0.469292	0	0.0426432	NC_mRNAup
HNF1A	0.4513	0.57031	0	0.0278164	NC_mRNAup
HNRNPAB	0.0043	0.0432889	1	0.0456314	NC_mRNAup
HSPB2	0.0847	0.297094	0	0.0471908	NC_mRNAup
IL1B	0.2289	0.404365	0	0.0377866	NC_mRNAup
KHSRP	0	0	0	0.0461108	NC_mRNAup
KLHDC7B	0.4741	0.588249	0	0.0354119	NC_mRNAup
KRT31	0.3085	0.461006	0	0.042075	NC_mRNAup
KRT34	0.1178	0.328699	0	0.0441419	NC_mRNAup
LINC01600	0.3117	0.463439	0	0.0420681	NC_mRNAup
METTL27	0.3107	0.462751	0	0.0399885	NC_mRNAup
OIP5	0.0143	0.103633	0	0.0451077	NC_mRNAup
PLEKHG4	0.0315	0.187664	0	0.051396	NC_mRNAup
POGZ	0.3548	0.495057	0	0.0419982	NC_mRNAup
PSMG2	0.1237	0.331506	0	0.0489125	NC_mRNAup
PSMG3	0.4405	0.562633	0	0.038907	NC_mRNAup
PYCARD	0.1531	0.353187	0	0.0506393	NC_mRNAup
REL	0.0412	0.220545	0	0.0443371	NC_mRNAup
RIMBP3	0.0957	0.306499	0	0.0510318	NC_mRNAup
SYNCRIP	0.0004	0.0060437	0	0.0470093	NC_mRNAup
TGFB1	0.4904	0.601993	1	0.0408558	NC_mRNAup
TNPO2	0.0289	0.176024	0	0.0495002	NC_mRNAup
TNRC6A	0	0	0	0.0459391	NC_mRNAup
TRAF1	0.0582	0.247209	1	0.0452246	NC_mRNAup
A2M	0.194	0.379639	0	0.0443223	NC_mRNAup
ACTB	0.0001	0.00177318	0	0.0456891	NC_mRNAup
ADAM19	0.1888	0.375512	0	0.0128733	NC_mRNAup
ADAMTS12	0.5274	0.633825	0	0.0286952	NC_mRNAup
ADAMTS1	0.4603	0.577463	0	0.030499	NC_mRNAup
ADAMTS7	0.5946	0.691565	0	0.0101341	NC_mRNAup
AGO2	0.0003	0.00471092	0	0.0457932	NC_mRNAup
ALPP	0.1391	0.34223	0	0.043324	NC_mRNAup
AMBP	0.2485	0.419494	0	0.0420504	NC_mRNAup
ANXA6	0.0166	0.11515	0	0.0435841	NC_mRNAup
AP1M2	0.0205	0.134669	0	0.046076	NC_mRNAup
APBB1	0.4445	0.565453	0	0.0412165	NC_mRNAup
APOA1	0.6553	0.744631	0	0.0385805	NC_mRNAup
APOD	0.0938	0.304702	0	0.0458915	NC_mRNAup
APOE	0.0044	0.0440735	0	0.0495641	NC_mRNAup
APP	0.0293	0.177738	0	0.0453629	NC_mRNAup
ARL8B	0.1434	0.345806	0	0.043954	NC_mRNAup
ASAH1	0.2894	0.447528	0	0.0427907	NC_mRNAup
ATF7IP	0.0818	0.295631	1	0.0496408	NC_mRNAup
ATP1A1	0.6754	0.762891	0	0.0404888	NC_mRNAup
ATP5F1A	0.002	0.0236113	0	0.0469331	NC_mRNAup
ATP5F1B	0.0197	0.1308	0	0.046506	NC_mRNAup
ATP6V0D1	0.0743	0.286063	0	0.0438095	NC_mRNAup
ATP6V1A	0.1139	0.325687	0	0.0434514	NC_mRNAup
ATP6V1B2	0.1578	0.355377	0	0.0432996	NC_mRNAup
AZU1	0.0469	0.226318	0	0.0478535	NC_mRNAup
B2M	0.5419	0.64624	0	0.0408524	NC_mRNAup
C11orf58	0.1989	0.382688	0	0.0420634	NC_mRNAup
CAPN6	0.0895	0.299555	0	0.0468539	NC_mRNAup
CASP3	0.1176	0.328699	0	0.0456714	NC_mRNAup
CASP9	0.2141	0.393853	0	0.0444445	NC_mRNAup
CDC37	0.0524	0.235244	0	0.0438087	NC_mRNAup
CDC42	0.0011	0.0144365	0	0.0471376	NC_mRNAup
CDK11A	0.0051	0.0493	0	0.0506102	NC_mRNAup
CDK2AP2	0.1714	0.363331	0	0.0389488	NC_mRNAup
CDK7	0.0003	0.00471092	0	0.0462415	NC_mRNAup
CELA1	0.1983	0.382352	0	0.0382661	NC_mRNAup
CFTR	0.4873	0.599456	0	0.0411642	NC_mRNAup
CKMT1A	0.1602	0.355824	0	0.0438683	NC_mRNAup
CKMT1B	0.1591	0.355778	0	0.0438683	NC_mRNAup
CPB2	0.3054	0.45893	0	0.00939675	NC_mRNAup
CRTAC1	0.3821	0.515778	0	0.035085	NC_mRNAup
CTSB	0.1749	0.365748	0	0.0429601	NC_mRNAup
CTSE	0.2297	0.405119	0	0.0381648	NC_mRNAup
CTSG	0.069	0.274838	0	0.0466604	NC_mRNAup
CYP11A1	0.1599	0.355778	0	0.0452559	NC_mRNAup
CYP19A1	0.2849	0.444199	0	0.041848	NC_mRNAup
CYP2C18	0.1411	0.343857	0	0.0398944	NC_mRNAup
CYP2C8	0.3305	0.476153	0	0.0304507	NC_mRNAup
DDOST	0.0008	0.0109301	0	0.0458465	NC_mRNAup
DLST	0.0016	0.0196906	0	0.0455437	NC_mRNAup
DNAJB1	0.0002	0.00331429	0	0.0479629	NC_mRNAup
ECSIT	0.0079	0.0677681	0	0.0488332	NC_mRNAup
EGFL7	0.3044	0.458154	0	0.0395715	NC_mRNAup
EGLN2	0.1156	0.327115	0	0.0348598	NC_mRNAup
ELAVL3	0.2864	0.445457	0	0.0225804	NC_mRNAup
ENO2	0.1829	0.371	0	0.0461925	NC_mRNAup
EOGT	0.3269	0.473852	0	0.036521	NC_mRNAup
EVI5L	0.2299	0.405215	0	0.0406517	NC_mRNAup
EXOSC1	0.001	0.0133482	0	0.0476958	NC_mRNAup
FARSA	0.046	0.224445	0	0.045656	NC_mRNAup
FBXL12	0	0	0	0.0474031	NC_mRNAup
FBXO6	0.0593	0.250403	0	0.0473906	NC_mRNAup
FBXW4	0	0	0	0.0510792	NC_mRNAup
FIS1	0.0732	0.283467	0	0.0492201	NC_mRNAup
FKBP14	0.0976	0.306945	0	0.0533361	NC_mRNAup
GALNT12	0.6442	0.735411	0	0.0381836	NC_mRNAup
GAPDH	0.0213	0.138558	1	0.0448374	NC_mRNAup
GBA	0.0388	0.217193	0	0.0453041	NC_mRNAup
GCDH	0.1864	0.373465	0	0.0406594	NC_mRNAup
GEM	0.0359	0.206687	0	0.0461654	NC_mRNAup
GLB1	0.1295	0.334464	0	0.0453486	NC_mRNAup
GUSB	0.1701	0.362498	0	0.0448395	NC_mRNAup
H2AFX	0.0003	0.00471092	0	0.04584	NC_mRNAup
HAPLN3	0.3803	0.514429	0	0.029	NC_mRNAup
HIPK1	0.267	0.431481	0	0.0365505	NC_mRNAup
HMOX2	0.0534	0.236719	0	0.0468376	NC_mRNAup
HSPA5	0	0	0	0.0489765	NC_mRNAup
HSPD1	0	0	0	0.0488669	NC_mRNAup
IFIT3	0.1599	0.355778	0	0.0435729	NC_mRNAup
IFIT5	0.2602	0.427181	0	0.035701	NC_mRNAup
IFNG	0.3164	0.466875	0	0.035063	NC_mRNAup
IGSF8	0.0299	0.180585	1	0.0999958	NC_mRNAup
IL10	0.3624	0.500496	0	0.0422993	NC_mRNAup
IL4	0.0542	0.238268	0	0.0594269	NC_mRNAup
ING1	0.1645	0.35812	0	0.0437145	NC_mRNAup
INS	0.2075	0.388266	0	0.0430247	NC_mRNAup
KLK13	0.2614	0.428204	0	0.021635	NC_mRNAup
KLK2	0.0408	0.220108	0	0.0476527	NC_mRNAup
KLK3	0.0034	0.0364098	0	0.0475938	NC_mRNAup
KLK5	0.4755	0.589335	0	0.0373241	NC_mRNAup
KLKB1	0.5463	0.649935	0	0.0241787	NC_mRNAup
A2ML1	0.7128	0.794504	0	0.0326456	NC_mRNAup
ACAD9	0.12	0.33006	0	0.0452062	NC_mRNAup
CCNYL1	0.3576	0.49692	0	0.0401103	NC_mRNAup
CDK15	0.772	0.848186	0	0.0363389	NC_mRNAup
DUSP21	0.3803	0.514429	0	0.0390818	NC_mRNAup
ECH1	0.0708	0.278674	0	0.0447908	NC_mRNAup
FCRL5	0.7474	0.825395	0	0.0177836	NC_mRNAup
FOXD4	0.0561	0.241715	0	0.0536768	NC_mRNAup
FOXH1	0.1989	0.382688	0	0.0435675	NC_mRNAup
FRMD1	0.7838	0.859051	0	0.0350066	NC_mRNAup
FTH1	0.5517	0.654584	0	0.0403806	NC_mRNAup
GMCL1	0.6655	0.753744	0	0.0379122	NC_mRNAup
GPATCH2L	0.2688	0.432485	0	0.0426951	NC_mRNAup
L2HGDH	0.519	0.626746	0	0.0330729	NC_mRNAup
NFKB1	0.0071	0.0630099	1	0.0458031	NC_mRNAup
NPPA	0.6451	0.736111	0	0.0361716	NC_mRNAup
PDE4DIP	0.2016	0.38402	0	0.0431759	NC_mRNAup
PI4KA	0.3026	0.456745	0	0.0418886	NC_mRNAup
RASSF9	0.5531	0.655683	0	0.0379821	NC_mRNAup
SLC39A11	0.4067	0.535516	0	0.0371158	NC_mRNAup
TBC1D22B	0.4144	0.542358	0	0.0414406	NC_mRNAup
THRA	0.0125	0.0934511	0	0.0460075	NC_mRNAup
TOX4	0.2537	0.422873	0	0.0433534	NC_mRNAup
UGT1A10	0.3856	0.518594	0	0.0354711	NC_mRNAup
ZFAND4	0.1392	0.342242	0	0.0185963	NC_mRNAup
ZSCAN12	0.5573	0.659488	0	0.0394116	NC_mRNAup
LCAT	0.7867	0.861546	0	0.00929528	NC_mRNAup
LEP	0.0503	0.231185	0	0.0464469	NC_mRNAup
LONP1	0.1857	0.373227	0	0.044183	NC_mRNAup
LOXL1	0.4733	0.587459	0	0.0332053	NC_mRNAup
LRP1	0.1867	0.373566	0	0.0438939	NC_mRNAup
LYZ	0.2791	0.440542	0	0.0388558	NC_mRNAup
MAOA	0.035	0.203131	1	0.0502045	NC_mRNAup
MAPK6	0.0048	0.0470578	0	0.0469757	NC_mRNAup
MAPT	0.011	0.0850301	0	0.0452475	NC_mRNAup
MAST1	0.3351	0.479743	0	0.0407068	NC_mRNAup
MED4	0	0	0	0.0464578	NC_mRNAup
METRNL	0.174	0.365225	0	0.0119395	NC_mRNAup
METRN	0.5067	0.615988	0	0.0115646	NC_mRNAup
MLST8	0.2536	0.422863	0	0.0426886	NC_mRNAup
MMP10	0.611	0.706572	0	0.0281917	NC_mRNAup
MMP11	0.5949	0.691825	0	0.00791003	NC_mRNAup
MMP12	0.0076	0.0661093	1	0.411508	NC_mRNAup
MMP13	0.3551	0.495091	0	0.0373362	NC_mRNAup
MMP19	0.225	0.401778	0	0.0239379	NC_mRNAup
MMP1	0.5666	0.667768	0	0.0263124	NC_mRNAup
MMP20	0.3008	0.455405	0	0.0179678	NC_mRNAup
MMP2	0.4162	0.543448	0	0.0405925	NC_mRNAup
MMP3	0.5418	0.646164	0	0.037155	NC_mRNAup
MMP7	0.1738	0.365225	0	0.0469704	NC_mRNAup
MMP8	0.4389	0.561395	0	0.0119302	NC_mRNAup
MMP9	0.439	0.561395	0	0.0403079	NC_mRNAup
MPO	0.11	0.321228	0	0.0459614	NC_mRNAup
MYOC	0.1062	0.317664	0	0.0345555	NC_mRNAup
NCDN	0.2019	0.384266	0	0.0344156	NC_mRNAup
NGF	0.0471	0.226554	0	0.0512597	NC_mRNAup
NOS3	0.1876	0.374525	0	0.0445935	NC_mRNAup
NUDT21	0.0002	0.00331429	0	0.0460937	NC_mRNAup
OGA	0.3151	0.465645	0	0.0367751	NC_mRNAup
PAEP	0.3859	0.518765	0	0.0360618	NC_mRNAup
PARP1	0.0197	0.1308	0	0.0455199	NC_mRNAup
PAXIP1	0.006	0.0554653	0	0.0476304	NC_mRNAup
PDF	0.185	0.37282	0	0.0438449	NC_mRNAup
PDGFA	0.0908	0.30077	0	0.0428276	NC_mRNAup
PDGFB	0.0344	0.199842	0	0.0437078	NC_mRNAup
POGLUT1	0.1017	0.312095	0	0.0484673	NC_mRNAup
PRADC1	0.1936	0.379341	0	0.0216109	NC_mRNAup
PRAM1	0.2249	0.401679	0	0.0365516	NC_mRNAup
PRDX2	0.263	0.429378	0	0.0434406	NC_mRNAup
PRTN3	0.1282	0.333773	0	0.0454361	NC_mRNAup
PTK2	0.1649	0.358213	0	0.0432685	NC_mRNAup
PTX3	0.2341	0.407979	0	0.0235698	NC_mRNAup
PZP	0.2597	0.427109	0	0.0175629	NC_mRNAup
RAB3A	0.421	0.547291	0	0.0414391	NC_mRNAup
RAC1	0.0022	0.0254379	0	0.0459648	NC_mRNAup
RAC2	0.0083	0.0702278	0	0.0462065	NC_mRNAup
RAC3	0.0217	0.140449	0	0.0496909	NC_mRNAup
RAD23A	0.0269	0.166207	0	0.0460432	NC_mRNAup
RAP1B	0.2287	0.40425	0	0.0430336	NC_mRNAup
RETN	0.1011	0.311317	0	0.0616815	NC_mRNAup
RHEB	0.2575	0.425673	0	0.0422353	NC_mRNAup
RHOA	0.0176	0.120414	0	0.0450096	NC_mRNAup
RHOBTB1	0.0205	0.134669	0	0.0501656	NC_mRNAup
RHOBTB2	0.0116	0.0883388	0	0.0510376	NC_mRNAup
RHOB	0.0082	0.0695453	0	0.0497721	NC_mRNAup
RHOC	0.0118	0.0895585	1	0.0496268	NC_mRNAup
RHOD	0.0203	0.133894	0	0.0506063	NC_mRNAup
RHOF	0.0183	0.123977	0	0.0510806	NC_mRNAup
RHOG	0.0101	0.0801403	0	0.0457558	NC_mRNAup
RHOH	0.0116	0.0883388	0	0.0506172	NC_mRNAup
RHOJ	0.0109	0.0845844	0	0.0504719	NC_mRNAup
RHOQ	0.0136	0.0996447	0	0.0504459	NC_mRNAup
RHOT1	0.0121	0.0911429	0	0.0508679	NC_mRNAup
RHOT2	0.0101	0.0801403	0	0.0499331	NC_mRNAup
RHOU	0.0149	0.106522	0	0.050831	NC_mRNAup
RHOV	0.015	0.106939	0	0.0514913	NC_mRNAup
RNF32	0.3122	0.463837	0	0.0407387	NC_mRNAup
RPP14	0.0332	0.19495	0	0.0469887	NC_mRNAup
SCARB2	0.0005	0.00732681	0	0.0453677	NC_mRNAup
SERPINA1	0.1623	0.356786	0	0.0433839	NC_mRNAup
SHBG	0.1645	0.35812	0	0.0138028	NC_mRNAup
SLC25A5	0.0001	0.00177318	0	0.0457331	NC_mRNAup
SLC25A6	0.0215	0.139556	0	0.0448965	NC_mRNAup
SPACA3	0.1682	0.360844	0	0.0266914	NC_mRNAup
STAMBPL1	0.1033	0.313898	0	0.0474934	NC_mRNAup
STAT3	0.3097	0.462185	0	0.0425786	NC_mRNAup
STS	0.3005	0.455217	0	0.0426209	NC_mRNAup
SWSAP1	0.0459	0.224322	0	0.0748198	NC_mRNAup
TGFBI	0.1894	0.376205	0	0.0333603	NC_mRNAup
TGIF1	0.1171	0.328567	0	0.04009	NC_mRNAup
TGM2	0.293	0.449999	0	0.0410267	NC_mRNAup
TNFRSF14	0.2193	0.397401	0	0.0437999	NC_mRNAup
TNF	0.0774	0.291323	0	0.0450389	NC_mRNAup
TP63	0.2202	0.398269	0	0.0428531	NC_mRNAup
TPP1	0.0067	0.0604749	1	0.0507682	NC_mRNAup
TRAPPC5	0.1163	0.327703	0	0.0445987	NC_mRNAup
TSC22D1	0.1615	0.356734	0	0.0437585	NC_mRNAup
TSHB	0.1189	0.329098	0	0.0457167	NC_mRNAup
TSHR	0.9469	0.997204	0	0.0347503	NC_mRNAup
TTR	0.2517	0.421846	0	0.0437612	NC_mRNAup
TUBA1B	0.0188	0.126128	0	0.0475545	NC_mRNAup
TYRO3	0.547	0.650639	0	0.0343123	NC_mRNAup
UBR7	0.1959	0.380787	0	0.0384695	NC_mRNAup
UFD1	0.1127	0.324112	0	0.0460382	NC_mRNAup
UMPS	0.2481	0.419252	0	0.0429064	NC_mRNAup
VDAC1	0.0006	0.00859602	0	0.0461012	NC_mRNAup
A4GALT	0.4165	0.543761	0	0.0100329	NC_mRNAup
ABHD14A	0.6341	0.726695	0	0.0304754	NC_mRNAup
ABHD17B	0.3126	0.464086	0	0.0330804	NC_mRNAup
ABO	0.1101	0.321259	0	0.00800674	NC_mRNAup
AK3	0.2526	0.42242	0	0.0456391	NC_mRNAup
ALG13	0.0048	0.0470578	1	0.188107	NC_mRNAup
ALG14	0.0487	0.228265	0	0.0756829	NC_mRNAup
ALG5	0.0676	0.271487	0	0.0597244	NC_mRNAup
B3GALNT1	0.7868	0.861603	0	0.0312416	NC_mRNAup
B3GALT1	0.4034	0.533162	0	0.00683977	NC_mRNAup
B3GALT2	0.183	0.371035	0	0.0397177	NC_mRNAup
B3GALT4	0.4694	0.584394	0	0.0149324	NC_mRNAup
B3GALT5	0.6285	0.722072	0	0.0105097	NC_mRNAup
B3GALT6	0.0068	0.0611626	1	0.150743	NC_mRNAup
B3GLCT	0.6444	0.735592	0	0.0330619	NC_mRNAup
B3GNT3	0.3147	0.465359	0	0.0450395	NC_mRNAup
B3GNT5	0.8361	0.903647	0	0.0250154	NC_mRNAup
B3GNT6	0.8297	0.898459	0	0.0236766	NC_mRNAup
B4GALNT1	0.2548	0.423528	0	0.0160941	NC_mRNAup
B4GALT1	0.1525	0.352857	0	0.0549842	NC_mRNAup
B4GALT2	0.0624	0.258336	0	0.0555	NC_mRNAup
B4GALT3	0.0524	0.235244	0	0.0568516	NC_mRNAup
B4GALT4	0.0678	0.271865	0	0.0539076	NC_mRNAup
B4GALT5	0.4405	0.562633	0	0.0414323	NC_mRNAup
B4GALT6	0.3681	0.505147	0	0.0421154	NC_mRNAup
B4GALT7	0.036	0.206997	0	0.0531919	NC_mRNAup
C1GALT1	0.8021	0.87516	0	0.0284838	NC_mRNAup
CANX	0.009	0.0743658	0	0.0458461	NC_mRNAup
CHPF2	0.309	0.461524	0	0.0325672	NC_mRNAup
CHSY1	0.2962	0.451711	0	0.0379128	NC_mRNAup
CMPK1	0.2935	0.450152	0	0.0422889	NC_mRNAup
CSGALNACT2	0.0084	0.0708073	0	0.0564644	NC_mRNAup
DPM2	0.0419	0.221172	0	0.0854624	NC_mRNAup
ENTPD3	0.6557	0.744944	0	0.02411	NC_mRNAup
ENTPD4	0.246	0.417272	0	0.0204887	NC_mRNAup
ENTPD5	0.1758	0.366564	0	0.0203838	NC_mRNAup
EXT1	0.0896	0.299555	0	0.0513538	NC_mRNAup
EXTL1	0.8346	0.902514	0	0.0179621	NC_mRNAup
EXTL3	0.2449	0.416506	0	0.0386699	NC_mRNAup
FCGRT	0.6079	0.70353	0	0.0386291	NC_mRNAup
GALC	0.1033	0.313898	0	0.0543273	NC_mRNAup
GALNT4	0.4831	0.595512	0	0.0374977	NC_mRNAup
GALT	0.1088	0.319853	0	0.0557172	NC_mRNAup
GCNT1	0.7284	0.808734	0	0.0347061	NC_mRNAup
GCNT3	0.7752	0.851337	0	0.0319911	NC_mRNAup
GCNT4	0.8302	0.898946	0	0.0236766	NC_mRNAup
GLA	0.288	0.446362	0	0.0275328	NC_mRNAup
GXYLT1	0.0132	0.0973886	1	0.333908	NC_mRNAup
HEXA	0.3444	0.487315	0	0.0346188	NC_mRNAup
ICK	0.2455	0.417053	0	0.0440257	NC_mRNAup
LFNG	0.6732	0.760979	0	0.0152431	NC_mRNAup
MGAT1	0.2109	0.391128	0	0.0401052	NC_mRNAup
MGAT2	0.4624	0.578926	0	0.0200634	NC_mRNAup
MGAT3	0.6234	0.717451	0	0.00810319	NC_mRNAup
MGAT4B	0.7086	0.791196	0	0.019289	NC_mRNAup
MGAT4C	0.6927	0.777595	0	0.0344214	NC_mRNAup
MGAT5B	0.5945	0.691538	0	0.00504618	NC_mRNAup
MGAT5	0.6571	0.746393	0	0.0298268	NC_mRNAup
NME1	0.1952	0.380455	0	0.0451559	NC_mRNAup
NME2P1	0.0982	0.307709	0	0.0597784	NC_mRNAup
NME2	0.0002	0.00331429	0	0.0560704	NC_mRNAup
NME3	0.3925	0.523761	0	0.0385187	NC_mRNAup
NME4	0.1219	0.331275	0	0.0464997	NC_mRNAup
NME5	0.13	0.334631	0	0.0102905	NC_mRNAup
NME6	0.1928	0.37893	0	0.0175838	NC_mRNAup
NME7	0.0084	0.0708073	0	0.0483603	NC_mRNAup
OGT	0.0563	0.242287	0	0.0447011	NC_mRNAup
PFKP	0.1162	0.327703	0	0.0450133	NC_mRNAup
PIGA	0.0341	0.198871	0	0.0676896	NC_mRNAup
PIGC	0.0629	0.259629	0	0.0739863	NC_mRNAup
PIGH	0.0726	0.282176	0	0.071223	NC_mRNAup
PIGP	0.0533	0.236567	0	0.0711448	NC_mRNAup
PIGQ	0.0569	0.244109	0	0.0660652	NC_mRNAup
PIGY	0.0089	0.073879	1	0.240138	NC_mRNAup
PLOD3	0.7944	0.868075	0	0.0361981	NC_mRNAup
PNPT1	0.1294	0.334464	0	0.0496337	NC_mRNAup
POMGNT1	0.5413	0.645772	0	0.0333807	NC_mRNAup
PTGFRN	0.2698	0.433396	0	0.0333211	NC_mRNAup
RRM1	0.0517	0.234266	0	0.0552601	NC_mRNAup
RRM2	0.1367	0.340001	0	0.0437231	NC_mRNAup
SI	0.0993	0.308682	0	0.0597895	NC_mRNAup
ST3GAL5	0.3968	0.527307	0	0.0115147	NC_mRNAup
UGCG	0.24	0.412149	0	0.0349189	NC_mRNAup
UGT1A1	0.5072	0.616096	0	0.0055697	NC_mRNAup
UGT1A3	0.5072	0.616096	0	0.0055697	NC_mRNAup
UGT1A4	0.5072	0.616096	0	0.0055697	NC_mRNAup
UGT1A5	0.6364	0.728727	0	0.00160422	NC_mRNAup
UGT1A6	0.5072	0.616096	0	0.0055697	NC_mRNAup
UGT1A7	0.5072	0.616096	0	0.0055697	NC_mRNAup
UGT1A8	0.5072	0.616096	0	0.0055697	NC_mRNAup
UGT1A9	0.5115	0.619645	0	0.0297007	NC_mRNAup
UGT2A1	0.6389	0.731031	0	0.00200719	NC_mRNAup
UGT2A2	0.6389	0.731031	0	0.00200719	NC_mRNAup
UGT2A3	0.6666	0.754752	0	0.0102649	NC_mRNAup
UGT2B10	0.6364	0.728727	0	0.00160422	NC_mRNAup
UGT2B11	0.7264	0.806812	0	0.00738233	NC_mRNAup
UGT2B15	0.401	0.531005	0	0.0219727	NC_mRNAup
UGT2B17	0.4636	0.579702	0	0.0150789	NC_mRNAup
UGT2B28	0.6364	0.728727	0	0.00160422	NC_mRNAup
UGT2B4	0.6364	0.728727	0	0.00160422	NC_mRNAup
UGT2B7	0.754	0.831407	0	0.00331002	NC_mRNAup
UGT8	0.3842	0.517524	0	0.0371757	NC_mRNAup
A4GNT	0.8153	0.886549	0	0.0293117	NC_mRNAup
ARF5	0.0002	0.00331429	1	0.0498391	NC_mRNAup
BLK	0.1853	0.373174	0	0.0427767	NC_mRNAup
COMMD3	0.0004	0.0060437	0	0.0469231	NC_mRNAup
FAM3C	0.1698	0.362331	0	0.0456249	NC_mRNAup
FANK1	0.6993	0.783439	0	0.009246	NC_mRNAup
GLB1L2	0.508	0.616693	0	0.0337689	NC_mRNAup
GP1BB	0.3512	0.491929	0	0.0416811	NC_mRNAup
HOXD13	0.2406	0.412392	0	0.0374515	NC_mRNAup
IMPA2	0.325	0.472546	0	0.0335876	NC_mRNAup
JMJD8	0.4423	0.564171	0	0.0220628	NC_mRNAup
LMF2	0.2884	0.446712	0	0.0376454	NC_mRNAup
MUC12	0.7825	0.857992	0	0.0309318	NC_mRNAup
MUC13	0.7921	0.866088	0	0.032016	NC_mRNAup
MUC15	0.8076	0.879773	0	0.030134	NC_mRNAup
MUC16	0.7878	0.862593	0	0.0304618	NC_mRNAup
MUC17	0.7934	0.867404	0	0.0297241	NC_mRNAup
MUC19	0.7939	0.867687	0	0.0297241	NC_mRNAup
MUC1	0.5407	0.64528	0	0.0405548	NC_mRNAup
MUC20	0.7029	0.786296	0	0.0361965	NC_mRNAup
MUC21	0.7939	0.867687	0	0.0297241	NC_mRNAup
MUC2	0.7895	0.864086	0	0.0306458	NC_mRNAup
MUC3A	0.7902	0.864646	0	0.0301189	NC_mRNAup
MUC3B	0.7935	0.867408	0	0.0297241	NC_mRNAup
MUC4	0.7914	0.865586	0	0.030089	NC_mRNAup
MUC5AC	0.7958	0.869341	0	0.0307016	NC_mRNAup
MUC5B	0.8067	0.879059	0	0.0313659	NC_mRNAup
MUC6	0.7935	0.867408	0	0.0297241	NC_mRNAup
MUC7	0.5019	0.611766	0	0.0404484	NC_mRNAup
MUCL1	0.526	0.632848	0	0.0395163	NC_mRNAup
PDXDC1	0.3149	0.465464	0	0.0403945	NC_mRNAup
POMT1	0.1378	0.341132	0	0.0506817	NC_mRNAup
POTEF	0.4973	0.60789	0	0.0399786	NC_mRNAup
PRXL2A	0.2839	0.44364	0	0.0376555	NC_mRNAup
RNF167	0.1463	0.348606	0	0.0434297	NC_mRNAup
AAAS	0	0	1	0.0467899	NC_mRNAup
AHCTF1	0	0	0	0.0461232	NC_mRNAup
ALYREF	0	0	0	0.0471084	NC_mRNAup
AURKB	0.0047	0.0462793	0	0.0471425	NC_mRNAup
BANF1	0.0025	0.0282349	0	0.0459211	NC_mRNAup
BIRC5	0.0058	0.0542298	0	0.0461263	NC_mRNAup
BRCA1	0.0008	0.0109301	0	0.0461892	NC_mRNAup
CASC3	0	0	0	0.0467754	NC_mRNAup
CDCA8	0.0018	0.0217208	0	0.0457921	NC_mRNAup
CPSF1	0	0	0	0.0469338	NC_mRNAup
CPSF2	0	0	0	0.0468233	NC_mRNAup
CPSF3	0	0	0	0.046361	NC_mRNAup
CPSF4	0.0005	0.00732681	0	0.0464827	NC_mRNAup
CTDNEP1	0.437	0.560272	0	0.028684	NC_mRNAup
CUL7	0.0061	0.0560726	0	0.0515818	NC_mRNAup
DDX20	0	0	0	0.0462877	NC_mRNAup
EFNB2	0.2167	0.395761	0	0.0433627	NC_mRNAup
EGFR	0.0032	0.0346185	0	0.0450272	NC_mRNAup
EIF4A3	0	0	0	0.0463427	NC_mRNAup
EIF4E	0.0209	0.136598	0	0.0461468	NC_mRNAup
EZH2	0.0074	0.0649034	0	0.0461528	NC_mRNAup
FIP1L1	0	0	0	0.0465556	NC_mRNAup
GCKR	0.1469	0.348912	0	0.0447035	NC_mRNAup
GCK	0.053	0.236227	0	0.0503788	NC_mRNAup
GEMIN2	0.0324	0.191503	0	0.0458942	NC_mRNAup
GEMIN4	0.0126	0.0939254	1	0.0454812	NC_mRNAup
GEMIN5	0.0029	0.0319498	0	0.0460719	NC_mRNAup
GEMIN6	0.0465	0.22566	0	0.0459512	NC_mRNAup
GEMIN7	0	0	0	0.0470579	NC_mRNAup
GEMIN8	0	0	1	0.0462834	NC_mRNAup
GNAI3	0.9593	1	0	0.0385401	NC_mRNAup
HDAC4	0	0	0	0.0459263	NC_mRNAup
HIKESHI	0.0754	0.288322	0	0.0465056	NC_mRNAup
HMGA1	0.0463	0.225176	0	0.0470064	NC_mRNAup
HSCB	0.0001	0.00177318	0	0.0490389	NC_mRNAup
HSPA12A	0.0718	0.280461	0	0.0452689	NC_mRNAup
HSPA12B	0.0368	0.21052	0	0.0462959	NC_mRNAup
HSPA13	0.0096	0.0773333	0	0.0463659	NC_mRNAup
HSPA14	0.1219	0.331275	0	0.0438869	NC_mRNAup
HSPA1A	0.0007	0.00985591	1	0.0458246	NC_mRNAup
HSPA1B	0.0038	0.0396541	0	0.0456243	NC_mRNAup
HSPA1L	0.0016	0.0196906	0	0.0459591	NC_mRNAup
HSPA2	0.0524	0.235244	0	0.0449057	NC_mRNAup
HSPA4L	0.0407	0.220108	0	0.0460288	NC_mRNAup
HSPA4	0.0005	0.00732681	0	0.0485317	NC_mRNAup
HSPA6	0.0167	0.115665	0	0.0496142	NC_mRNAup
HSPA7	0.041	0.220515	0	0.0461778	NC_mRNAup
HSPA8	0	0	0	0.0467458	NC_mRNAup
HSPA9	0.0007	0.00985591	0	0.0498158	NC_mRNAup
IFI16	0	0	0	0.0484406	NC_mRNAup
INCENP	0	0	0	0.0463131	NC_mRNAup
IPO8	0.0966	0.306945	0	0.0453402	NC_mRNAup
ISG15	0.2644	0.43014	0	0.0428498	NC_mRNAup
KPNA1	0.0009	0.0121944	0	0.0457212	NC_mRNAup
KPNA2	0.0187	0.125833	0	0.0456094	NC_mRNAup
KPNA3	0.0005	0.00732681	0	0.0466332	NC_mRNAup
KPNA4	0.077	0.290792	0	0.0452688	NC_mRNAup
KPNA5	0.0023	0.0264243	0	0.0462509	NC_mRNAup
KPNA7	0.0406	0.220108	0	0.046356	NC_mRNAup
LYPD3	0.4292	0.553747	0	0.040881	NC_mRNAup
MAGOHB	0	0	0	0.0484782	NC_mRNAup
MAGOH	0	0	0	0.0463045	NC_mRNAup
MDM2	0.089	0.299555	0	0.043983	NC_mRNAup
MYC	0.0024	0.0273114	0	0.04593	NC_mRNAup
NCBP1	0	0	0	0.0469961	NC_mRNAup
NCBP2	0	0	0	0.0469924	NC_mRNAup
NDC1	0	0	0	0.0462973	NC_mRNAup
NPM1	0.0003	0.00471092	0	0.0463084	NC_mRNAup
NTRK1	0.0577	0.246015	0	0.0465791	NC_mRNAup
NUDCD3	0.152	0.352777	0	0.0451155	NC_mRNAup
NUDC	0.0096	0.0773333	0	0.0467254	NC_mRNAup
NUP107	0	0	0	0.0462666	NC_mRNAup
NUP133	0	0	0	0.0463583	NC_mRNAup
NUP153	0.0006	0.00859602	0	0.0461557	NC_mRNAup
NUP155	0	0	0	0.0469028	NC_mRNAup
NUP160	0	0	0	0.0464121	NC_mRNAup
NUP188	0	0	0	0.0467023	NC_mRNAup
NUP205	0	0	0	0.0463327	NC_mRNAup
NUP210	0	0	0	0.0486739	NC_mRNAup
NUP214	0.0002	0.00331429	0	0.0467564	NC_mRNAup
NUP35	0.0002	0.00331429	0	0.0462519	NC_mRNAup
NUP37	0	0	0	0.0464739	NC_mRNAup
NUP43	0	0	0	0.0463431	NC_mRNAup
NUP50	0	0	0	0.0467799	NC_mRNAup
NUP54	0.0149	0.106522	0	0.0454091	NC_mRNAup
NUP58	0.0113	0.0866783	0	0.0458531	NC_mRNAup
NUP62	0	0	1	0.0478577	NC_mRNAup
NUP85	0	0	0	0.046346	NC_mRNAup
NUP88	0.0007	0.00985591	0	0.0464791	NC_mRNAup
NUP93	0	0	0	0.0462646	NC_mRNAup
NUP98	0.0022	0.0254379	0	0.0460971	NC_mRNAup
NXF1	0.0192	0.12819	0	0.0462946	NC_mRNAup
NXF2B	0.0308	0.184718	0	0.0471773	NC_mRNAup
NXF2	0.0308	0.184718	0	0.0471773	NC_mRNAup
NXT1	0.076	0.289263	0	0.0462146	NC_mRNAup
OBSL1	0.2951	0.451257	0	0.0441013	NC_mRNAup
PHAX	0	0	0	0.0490119	NC_mRNAup
PML	0.001	0.0133482	0	0.0505697	NC_mRNAup
POLDIP3	0.0003	0.00471092	0	0.0464552	NC_mRNAup
POM121C	0	0	0	0.0469891	NC_mRNAup
POM121	0.0059	0.0549079	0	0.0456633	NC_mRNAup
POPDC2	0.2717	0.434546	0	0.00888461	NC_mRNAup
PSIP1	0.04	0.219939	0	0.0458845	NC_mRNAup
RAE1	0	0	1	0.0463274	NC_mRNAup
RANBP2	0.0019	0.0226238	0	0.0459717	NC_mRNAup
RANGAP1	0.0047	0.0462793	1	0.0456841	NC_mRNAup
RAN	0.0013	0.0165187	0	0.047951	NC_mRNAup
RBM8A	0	0	0	0.0464321	NC_mRNAup
RNF4	0.0072	0.0636147	0	0.0469766	NC_mRNAup
RNPS1	0	0	0	0.0461097	NC_mRNAup
SEC13	0	0	0	0.0455632	NC_mRNAup
SEH1L	0	0	0	0.0457081	NC_mRNAup
SLBP	0	0	0	0.0463339	NC_mRNAup
SLC39A4	0.7245	0.805149	0	0.0389733	NC_mRNAup
SNRPB	0	0	0	0.0467976	NC_mRNAup
SNRPD1	0	0	1	0.0466224	NC_mRNAup
SNRPD2	0	0	0	0.046597	NC_mRNAup
SNRPD3	0	0	0	0.0482873	NC_mRNAup
SNRPE	0	0	0	0.0471614	NC_mRNAup
SNRPF	0	0	0	0.0480315	NC_mRNAup
SNRPG	0	0	0	0.0474639	NC_mRNAup
SNUPN	0.0409	0.220108	0	0.0464184	NC_mRNAup
SP100	0.073	0.283119	0	0.0459802	NC_mRNAup
SRRM1	0	0	0	0.0465929	NC_mRNAup
SUMO1	0.0038	0.0396541	0	0.0463123	NC_mRNAup
SYMPK	0	0	0	0.0466643	NC_mRNAup
TCTN2	0.054	0.238029	0	0.0446667	NC_mRNAup
TCTN3	0.1014	0.3116	0	0.0437946	NC_mRNAup
TOP2A	0	0	0	0.046822	NC_mRNAup
TPR	0.0268	0.165817	0	0.0456105	NC_mRNAup
UBE2A	0.0001	0.00177318	0	0.0466081	NC_mRNAup
UBE2I	0.0013	0.0165187	0	0.0463402	NC_mRNAup
UNC93B1	0.1358	0.339453	0	0.0429448	NC_mRNAup
UPF3B	0	0	0	0.0468139	NC_mRNAup
WDR33	0	0	0	0.0466528	NC_mRNAup
XPO1	0.0003	0.00471092	0	0.045566	NC_mRNAup
XPOT	0.0016	0.0196906	0	0.0456366	NC_mRNAup
AACS	0.4521	0.57088	0	0.0414282	NC_mRNAup
AANAT	0.3915	0.523203	0	0.0372347	NC_mRNAup
AASDHPPT	0.1461	0.348606	1	0.0440202	NC_mRNAup
ACAA1	0.0969	0.306945	0	0.0455181	NC_mRNAup
ACAA2	0.1236	0.331506	0	0.0485286	NC_mRNAup
ACACA	0.074	0.285519	0	0.046094	NC_mRNAup
ACACB	0.0807	0.295096	0	0.0460605	NC_mRNAup
ACAT1	0.0245	0.154565	0	0.0471877	NC_mRNAup
ACAT2	0.1622	0.356741	0	0.0432328	NC_mRNAup
ACLY	0.1361	0.339805	0	0.0441278	NC_mRNAup
ACOT12	0.3181	0.468116	0	0.0399522	NC_mRNAup
ACOT6	0.1041	0.31468	0	0.0469017	NC_mRNAup
ACP2	0.7032	0.786436	0	0.034849	NC_mRNAup
ACP5	0.3116	0.463439	0	0.0264987	NC_mRNAup
ACP6	0.348	0.489788	0	0.0128753	NC_mRNAup
ACPP	0.283	0.442965	0	0.0394378	NC_mRNAup
ACSBG1	0.1265	0.332788	0	0.0443505	NC_mRNAup
ACSBG2	0.3277	0.474285	0	0.042983	NC_mRNAup
ACSL1	0.392	0.523365	0	0.0419971	NC_mRNAup
ACSL3	0.3468	0.489018	0	0.0423082	NC_mRNAup
ACSL4	0.1419	0.344453	0	0.0453401	NC_mRNAup
ACSL5	0.3584	0.49711	0	0.0424482	NC_mRNAup
ACSL6	0.3718	0.508401	0	0.0423866	NC_mRNAup
ACSM1	0.0515	0.23389	0	0.0603355	NC_mRNAup
ACSM2A	0.351	0.491929	0	0.0407489	NC_mRNAup
ACSM2B	0.314	0.464898	0	0.0421442	NC_mRNAup
ACSM3	0.2506	0.42122	0	0.00919376	NC_mRNAup
ACSM4	0.3708	0.507574	0	0.0383731	NC_mRNAup
ACSM5	0.1016	0.311948	0	0.0525984	NC_mRNAup
ACSM6	0.3287	0.474853	0	0.00518218	NC_mRNAup
ACSS1	0.2215	0.399015	0	0.0455125	NC_mRNAup
ACSS2	0.3411	0.484323	0	0.0427137	NC_mRNAup
ACSS3	0.3372	0.481294	0	0.0422616	NC_mRNAup
ADK	0.43	0.554381	0	0.00472749	NC_mRNAup
ADPGK	0.0585	0.248073	1	0.047732	NC_mRNAup
AK1	0.2628	0.429285	0	0.0423961	NC_mRNAup
AK2	0.0001	0.00177318	0	0.0462518	NC_mRNAup
AK5	0.2597	0.427109	0	0.0197991	NC_mRNAup
AK7	0.3195	0.469088	0	0.0127821	NC_mRNAup
ALDH1A3	0.6474	0.737986	0	0.0197873	NC_mRNAup
ALDH1B1	0.1914	0.377841	0	0.0452477	NC_mRNAup
ALDH3A1	0.3145	0.465293	0	0.0306785	NC_mRNAup
ALDH3B1	0.0188	0.126128	1	0.0818543	NC_mRNAup
ALDH5A1	0.0854	0.297518	0	0.0542962	NC_mRNAup
ALDH6A1	0.0243	0.153681	1	0.117	NC_mRNAup
ALPG	0.0341	0.198871	0	0.0446695	NC_mRNAup
ALPI	0.0003	0.00471092	0	0.045034	NC_mRNAup
ALPL	0.3875	0.520099	0	0.0245328	NC_mRNAup
AMPD1	0	0	0	0.0464287	NC_mRNAup
AMPD2	0	0	1	0.0461874	NC_mRNAup
AMPD3	0	0	0	0.04614	NC_mRNAup
AOX1	0.3877	0.520251	0	0.0186436	NC_mRNAup
ARFIP1	0.4258	0.551061	0	0.0358652	NC_mRNAup
ASNS	0.2998	0.454503	0	0.0422416	NC_mRNAup
ASS1	0.2222	0.399795	0	0.0434106	NC_mRNAup
BAAT	0.2743	0.436419	0	0.0431247	NC_mRNAup
BCKDHA	0.031	0.185731	0	0.0598158	NC_mRNAup
BCKDHB	0.2824	0.442642	0	0.0434879	NC_mRNAup
CARNS1	0.2564	0.42497	0	0.0134626	NC_mRNAup
CHAT	0.5167	0.624682	0	0.0363274	NC_mRNAup
CMTM5	0.2945	0.450609	0	0.0424614	NC_mRNAup
CPT1A	0.0405	0.220108	0	0.0493943	NC_mRNAup
CPT1B	0.0987	0.307934	0	0.0508312	NC_mRNAup
CPT2	0.0992	0.308637	0	0.049844	NC_mRNAup
CS	0.0192	0.12819	0	0.0489022	NC_mRNAup
DBT	0.1371	0.340478	1	0.04727	NC_mRNAup
DCK	0.5111	0.619286	0	0.0145397	NC_mRNAup
DLD	0.0016	0.0196906	0	0.0464742	NC_mRNAup
EHHADH	0.0999	0.30969	0	0.0456132	NC_mRNAup
ENPP1	0.1293	0.334361	0	0.0414321	NC_mRNAup
FAR1	0.1549	0.354027	0	0.0422316	NC_mRNAup
FAR2	0.3554	0.495164	0	0.0387186	NC_mRNAup
FASN	0.0422	0.221172	0	0.0452956	NC_mRNAup
FBP1	0.4494	0.56951	0	0.0392586	NC_mRNAup
GCAT	0.3607	0.498953	0	0.0409011	NC_mRNAup
GLYCTK	0.3227	0.470953	0	0.041545	NC_mRNAup
GMPS	0.2555	0.424104	0	0.0427765	NC_mRNAup
GNPNAT1	0.0237	0.150734	1	0.0855154	NC_mRNAup
GPD2	0.5107	0.619009	0	0.0284567	NC_mRNAup
HADHB	0.0509	0.232811	0	0.0449767	NC_mRNAup
HADH	0.1613	0.356681	0	0.0201558	NC_mRNAup
HLCS	0.0016	0.0196906	1	0.0747899	NC_mRNAup
HMGCS1	0.2681	0.43199	0	0.0424012	NC_mRNAup
HMGCS2	0.2481	0.419252	0	0.0444478	NC_mRNAup
HSD17B10	0.0061	0.0560726	0	0.0465803	NC_mRNAup
IDH1	0.1508	0.351717	0	0.0440973	NC_mRNAup
IDH2	0.1903	0.37686	0	0.0441894	NC_mRNAup
LEFTY1	0.808	0.880155	0	0.0125191	NC_mRNAup
LIPT1	0.2052	0.386618	0	0.0405733	NC_mRNAup
MLXIPL	0.0221	0.142576	0	0.0454229	NC_mRNAup
MPI	0.835	0.902838	0	0.0192282	NC_mRNAup
NADSYN1	0.3529	0.493555	0	0.0420886	NC_mRNAup
NANS	0.1999	0.383055	0	0.0425153	NC_mRNAup
NT5C1B	0	0	0	0.0463389	NC_mRNAup
NT5C2	0.2467	0.417828	0	0.0410569	NC_mRNAup
NT5C	0.4386	0.561243	0	0.019663	NC_mRNAup
NUDT12	0.4452	0.566023	0	0.0260378	NC_mRNAup
OXCT2	0.122	0.331275	0	0.0490808	NC_mRNAup
OXSM	0.1687	0.36127	0	0.0256736	NC_mRNAup
PAPSS2	0.3419	0.485076	0	0.0426436	NC_mRNAup
PGM2	0.2406	0.412392	0	0.0378569	NC_mRNAup
PKLR	0.0422	0.221172	0	0.0500907	NC_mRNAup
PKM	0.0185	0.124955	0	0.0468417	NC_mRNAup
PMM1	0.3051	0.458785	0	0.0330152	NC_mRNAup
PPAT	0.0072	0.0636147	0	0.0480123	NC_mRNAup
PPCS	0.0811	0.295237	0	0.0596452	NC_mRNAup
PRKAA1	0.0287	0.174983	0	0.0441879	NC_mRNAup
PRKAA2	0.0867	0.298469	0	0.0435413	NC_mRNAup
PRKAB1	0.0035	0.0372808	0	0.0455076	NC_mRNAup
PRKAB2	0.0082	0.0695453	0	0.0453349	NC_mRNAup
PRKAG1	0.0149	0.106522	0	0.0443224	NC_mRNAup
PRKAG2	0.0824	0.29591	0	0.0438851	NC_mRNAup
PRKAG3	0.0747	0.286805	0	0.0439781	NC_mRNAup
PRPS1	0.237	0.409934	0	0.0433231	NC_mRNAup
PRPS2	0.2737	0.435884	0	0.0417398	NC_mRNAup
PYCR1	0.2293	0.404832	0	0.0425846	NC_mRNAup
PYCR2	0.2214	0.399015	0	0.0431749	NC_mRNAup
PYCR3	0.2122	0.392325	0	0.0401985	NC_mRNAup
PYGB	0.0052	0.0500246	1	0.0448101	NC_mRNAup
PYGM	0.0046	0.0456194	0	0.0448981	NC_mRNAup
SAT1	0.0909	0.30077	0	0.0463368	NC_mRNAup
SAT2	0.233	0.407206	0	0.0164026	NC_mRNAup
SCP2	0.4052	0.534362	0	0.0383397	NC_mRNAup
SEPHS1	0	0	0	0.0455359	NC_mRNAup
SLC16A7	0.2868	0.445693	0	0.0311491	NC_mRNAup
SLC25A16	0.2012	0.383665	0	0.0443653	NC_mRNAup
SLC27A2	0.2954	0.451295	0	0.0429584	NC_mRNAup
SLC27A3	0.3193	0.468999	0	0.0428787	NC_mRNAup
SLC27A4	0.1656	0.358474	0	0.0315742	NC_mRNAup
SLC27A5	0.3515	0.492171	0	0.0426514	NC_mRNAup
SLC27A6	0.4833	0.595677	0	0.0242126	NC_mRNAup
SLC33A1	0.1589	0.355705	0	0.0450271	NC_mRNAup
SLC7A6	0.6262	0.720028	0	0.0400879	NC_mRNAup
SLC7A9	0.7666	0.843026	0	0.0186332	NC_mRNAup
STAT6	0.1458	0.34837	0	0.0406799	NC_mRNAup
SUCLA2	0.0524	0.235244	0	0.0490376	NC_mRNAup
SUCLG1	0.3287	0.474853	0	0.0416466	NC_mRNAup
SUCLG2	0.4173	0.54437	0	0.0397539	NC_mRNAup
TRIM25	0.0007	0.00985591	0	0.0484138	NC_mRNAup
TSG101	0.0845	0.29703	0	0.0443952	NC_mRNAup
TUBA8	0.0139	0.101306	0	0.053502	NC_mRNAup
AADAC	0.505	0.61442	0	0.00364307	NC_mRNAup
APPBP2	0.3889	0.521101	0	0.0420047	NC_mRNAup
CYP3A4	0.3315	0.476868	0	0.00355154	NC_mRNAup
AADAT	0.3207	0.469406	0	0.0365172	NC_mRNAup
AASS	0.1425	0.345024	0	0.0429503	NC_mRNAup
ABAT	0.0913	0.301317	0	0.0648389	NC_mRNAup
ALDH18A1	0.0089	0.073879	1	0.0637082	NC_mRNAup
ALDH4A1	0.2084	0.388777	0	0.0316876	NC_mRNAup
DHTKD1	0.3203	0.469317	0	0.0344627	NC_mRNAup
EARS2	0.3757	0.510859	0	0.0345565	NC_mRNAup
EPRS	0.0385	0.216119	0	0.0438827	NC_mRNAup
FPGS	0.3376	0.481368	0	0.0429415	NC_mRNAup
GAD1	0.6781	0.765075	0	0.0391898	NC_mRNAup
GAD2	0.6288	0.722325	0	0.0398196	NC_mRNAup
GCLC	0.6847	0.770154	0	0.0378649	NC_mRNAup
GCLM	0.6246	0.718464	0	0.0390266	NC_mRNAup
GLUD1	0.1392	0.342242	0	0.0469395	NC_mRNAup
GLUD2	0.19	0.376648	0	0.040091	NC_mRNAup
GLUL	0.2274	0.403618	0	0.0434103	NC_mRNAup
GOT1	0.1304	0.334942	0	0.0436947	NC_mRNAup
GOT2	0.3491	0.490453	0	0.0419908	NC_mRNAup
GPT2	0.1195	0.329491	0	0.0507874	NC_mRNAup
GPT	0.4043	0.533841	0	0.0417719	NC_mRNAup
HNRNPL	0	0	0	0.0462439	NC_mRNAup
NAGS	0.3629	0.500763	0	0.0425826	NC_mRNAup
OAT	0.053	0.236227	0	0.0456463	NC_mRNAup
OGDH	0.1616	0.356734	0	0.0461026	NC_mRNAup
PSAT1	0.4729	0.587328	0	0.0403675	NC_mRNAup
SLC17A6	0.613	0.708384	0	0.0361556	NC_mRNAup
SLC17A7	0.3331	0.477869	0	0.0418077	NC_mRNAup
SLC17A8	0.6271	0.720786	0	0.0372401	NC_mRNAup
SLC25A22	0.0585	0.248073	0	0.0466194	NC_mRNAup
SLC3A2	0.2004	0.383115	0	0.0423203	NC_mRNAup
SLC7A11	0.5457	0.649522	0	0.0408997	NC_mRNAup
TAT	0.5369	0.641853	0	0.0394546	NC_mRNAup
TMLHE	0.0844	0.29703	0	0.0511571	NC_mRNAup
AAGAB	0.0442	0.222922	0	0.0454591	NC_mRNAup
AHCY	0.0002	0.00331429	0	0.0464582	NC_mRNAup
AMPH	0.0269	0.166207	0	0.0445005	NC_mRNAup
AP1G1	0.0186	0.125348	0	0.0460268	NC_mRNAup
AP1G2	0.0571	0.244734	0	0.0571106	NC_mRNAup
AP1S2	0.1254	0.33255	0	0.0448615	NC_mRNAup
AP1S3	0.0249	0.156375	0	0.0473709	NC_mRNAup
AP2A1	0.0001	0.00177318	0	0.044747	NC_mRNAup
AP2A2	0.001	0.0133482	0	0.0447116	NC_mRNAup
AP2S1	0.0124	0.092858	0	0.0444993	NC_mRNAup
APBA2	0.1174	0.328691	0	0.0546273	NC_mRNAup
CCDC32	0.2464	0.417517	0	0.0161241	NC_mRNAup
CTTN	0	0	0	0.0454356	NC_mRNAup
EDRF1	0.2819	0.442437	0	0.0424101	NC_mRNAup
EIF3C	0.0047	0.0462793	0	0.0462915	NC_mRNAup
FAM177A1	0.0738	0.285053	0	0.0597746	NC_mRNAup
FBXL14	0.0114	0.0872221	0	0.0469717	NC_mRNAup
GML	0.0643	0.262693	0	0.0475652	NC_mRNAup
HEATR1	0.0144	0.104064	0	0.0469256	NC_mRNAup
HEXIM1	0.0413	0.220545	0	0.0515738	NC_mRNAup
NAPA	0	0	0	0.045594	NC_mRNAup
NAPG	0	0	0	0.0455874	NC_mRNAup
PHGDH	0	0	0	0.0455758	NC_mRNAup
PLEKHA7	0	0	0	0.0456764	NC_mRNAup
RPN1	0.0001	0.00177318	1	0.045396	NC_mRNAup
RPRD1B	0	0	0	0.0457064	NC_mRNAup
RPSA	0	0	0	0.0458441	NC_mRNAup
RRBP1	0	0	0	0.0463245	NC_mRNAup
RSPRY1	0	0	0	0.0455306	NC_mRNAup
SAFB	0	0	1	0.0456069	NC_mRNAup
SDC4	0.0002	0.00331429	0	0.0457061	NC_mRNAup
SEC23A	0	0	1	0.0454271	NC_mRNAup
SEC23B	0	0	0	0.0456001	NC_mRNAup
SEC24C	0	0	0	0.0455618	NC_mRNAup
SEMA7A	0	0	0	0.0454155	NC_mRNAup
SERPINH1	0.0003	0.00471092	0	0.0446867	NC_mRNAup
SETD1A	0	0	0	0.0457194	NC_mRNAup
SET	0	0	0	0.0454474	NC_mRNAup
SF1	0	0	1	0.0455861	NC_mRNAup
SFPQ	0	0	0	0.0456429	NC_mRNAup
SGF29	0	0	0	0.046003	NC_mRNAup
SGTA	0.0529	0.236191	0	0.0435009	NC_mRNAup
SH3GL1	0	0	0	0.0453048	NC_mRNAup
SH3KBP1	0.0002	0.00331429	0	0.0445385	NC_mRNAup
SHKBP1	0	0	0	0.0455519	NC_mRNAup
SIPA1L3	0	0	1	0.0456696	NC_mRNAup
SMTN	0	0	0	0.0456047	NC_mRNAup
SNRNP70	0	0	0	0.0461433	NC_mRNAup
SNW1	0	0	0	0.0458224	NC_mRNAup
SNX9	0	0	0	0.0454024	NC_mRNAup
SORBS1	0	0	0	0.045057	NC_mRNAup
SORBS2	0	0	0	0.0456211	NC_mRNAup
SPINT1	0	0	0	0.0453896	NC_mRNAup
SPTAN1	0	0	0	0.0451868	NC_mRNAup
SPTBN1	0	0	0	0.0454043	NC_mRNAup
SQSTM1	0	0	0	0.0454288	NC_mRNAup
SRC	0.0001	0.00177318	0	0.0449927	NC_mRNAup
SRRM2	0	0	0	0.045833	NC_mRNAup
SRRT	0	0	0	0.0459599	NC_mRNAup
SSR1	0	0	0	0.0457655	NC_mRNAup
STOML2	0	0	0	0.0461265	NC_mRNAup
STON2	0	0	0	0.0454736	NC_mRNAup
STX4	0.098	0.307404	0	0.0451913	NC_mRNAup
STXBP3	0.2117	0.391843	0	0.0370896	NC_mRNAup
UNC119	0.2432	0.414989	0	0.0435805	NC_mRNAup
AAK1	0.0018	0.0217208	0	0.044871	NC_mRNAup
ACTR2	0.0015	0.0186515	1	0.0459521	NC_mRNAup
ACTR3	0.0029	0.0319498	1	0.0448565	NC_mRNAup
ADRB2	0.2391	0.411547	0	0.0428246	NC_mRNAup
AGFG1	0.0815	0.295631	1	0.0444749	NC_mRNAup
AGTR1	0.2895	0.447606	0	0.0422371	NC_mRNAup
ANLN	0.0265	0.164357	0	0.0454991	NC_mRNAup
AP2B1	0.0123	0.0921859	0	0.0445634	NC_mRNAup
AP2M1	0.001	0.0133482	0	0.0466942	NC_mRNAup
APOB	0.0396	0.218877	0	0.0463421	NC_mRNAup
AREG	0.0307	0.184364	0	0.0435601	NC_mRNAup
ARPC1A	0.0001	0.00177318	0	0.0449712	NC_mRNAup
ARPC1B	0.0394	0.218646	0	0.0446374	NC_mRNAup
ARPC2	0.0012	0.0155111	0	0.0447999	NC_mRNAup
ARPC3	0.0725	0.28191	0	0.0440088	NC_mRNAup
ARPC4	0.0015	0.0186515	0	0.0446312	NC_mRNAup
ARPC5	0.0004	0.0060437	1	0.0446742	NC_mRNAup
ARRB1	0.0002	0.00331429	0	0.0464374	NC_mRNAup
ARRB2	0	0	0	0.0463463	NC_mRNAup
ATP13A2	0.5392	0.643874	0	0.0383055	NC_mRNAup
AVPR2	0.0482	0.228122	0	0.0456017	NC_mRNAup
AVP	0.178	0.36752	0	0.0425644	NC_mRNAup
BIN1	0.0783	0.292021	0	0.043808	NC_mRNAup
BTC	0.0023	0.0264243	0	0.0436798	NC_mRNAup
CBL	0.0073	0.0643087	0	0.0442723	NC_mRNAup
CCDC88A	0.1073	0.318411	0	0.0459082	NC_mRNAup
CD3D	0.0696	0.276066	0	0.0437371	NC_mRNAup
CD3G	0.0557	0.240916	0	0.0428863	NC_mRNAup
CD4	0.0039	0.0403929	0	0.0456365	NC_mRNAup
CDH1	0.0579	0.246517	0	0.0444078	NC_mRNAup
CHRM2	0.1803	0.369093	0	0.0424526	NC_mRNAup
CLTA	0.0008	0.0109301	0	0.0451226	NC_mRNAup
CLTB	0.0004	0.0060437	0	0.0446041	NC_mRNAup
CLTCL1	0.0339	0.197961	0	0.0441085	NC_mRNAup
CLTC	0	0	0	0.0458743	NC_mRNAup
DAB2	0.0004	0.0060437	0	0.0449452	NC_mRNAup
DNAJC6	0.0003	0.00471092	0	0.045698	NC_mRNAup
DNM1	0.0002	0.00331429	0	0.0451143	NC_mRNAup
DNM2	0.0003	0.00471092	0	0.0454459	NC_mRNAup
DNM3	0.0002	0.00331429	0	0.0452731	NC_mRNAup
DVL2	0.0196	0.130377	0	0.0433946	NC_mRNAup
DVL3	0.0493	0.229225	0	0.0433027	NC_mRNAup
DYNLT1	0.2127	0.392764	0	0.045945	NC_mRNAup
EGF	0.01	0.0797339	0	0.0435186	NC_mRNAup
EPGN	0.0041	0.0418852	0	0.0435135	NC_mRNAup
EPN1	0.0309	0.185194	0	0.0447172	NC_mRNAup
EPN2	0.1408	0.343452	0	0.0437202	NC_mRNAup
EPS15L1	0.0005	0.00732681	0	0.0449855	NC_mRNAup
EPS15	0.0001	0.00177318	0	0.0450806	NC_mRNAup
EREG	0.003	0.0328502	0	0.0436326	NC_mRNAup
ESR1	0	0	0	0.0473343	NC_mRNAup
EYA4	0.1129	0.324272	0	0.0449864	NC_mRNAup
FCHO1	0.0071	0.0630099	0	0.0465676	NC_mRNAup
FCHO2	0.0001	0.00177318	0	0.0449406	NC_mRNAup
FNBP1L	0.0004	0.0060437	0	0.0448421	NC_mRNAup
FNBP1	0.0001	0.00177318	0	0.0448085	NC_mRNAup
FZD4	0.235	0.408557	0	0.0426933	NC_mRNAup
GABARAPL2	0.0008	0.0109301	0	0.0456846	NC_mRNAup
GAK	0.0077	0.0667531	0	0.0451963	NC_mRNAup
GAPVD1	0.009	0.0743658	0	0.0448096	NC_mRNAup
GTSE1	0.008	0.0683325	0	0.0455437	NC_mRNAup
HBEGF	0.0075	0.0654612	0	0.0434729	NC_mRNAup
HGS	0.0722	0.281352	0	0.0438858	NC_mRNAup
HIP1R	0.0008	0.0109301	0	0.044892	NC_mRNAup
HIP1	0.0007	0.00985591	0	0.045343	NC_mRNAup
IGF2R	0.0011	0.0144365	0	0.045197	NC_mRNAup
IL7R	0.0885	0.299497	0	0.0442495	NC_mRNAup
INPP4A	0.0772	0.291058	0	0.044233	NC_mRNAup
INPP4B	0.0698	0.27625	0	0.0443814	NC_mRNAup
ITSN1	0.0177	0.120822	1	0.0450331	NC_mRNAup
ITSN2	0.0008	0.0109301	0	0.0447076	NC_mRNAup
KIAA0319	0.0002	0.00331429	0	0.0448672	NC_mRNAup
LDLRAP1	0.1446	0.346793	0	0.0437176	NC_mRNAup
LDLR	0.0159	0.111804	0	0.0444912	NC_mRNAup
LRP2	0.0025	0.0282349	0	0.0472742	NC_mRNAup
LUZP1	0.0001	0.00177318	0	0.0455863	NC_mRNAup
M6PR	0	0	1	0.0480254	NC_mRNAup
MYO10	0.0037	0.0388814	0	0.0446111	NC_mRNAup
NECAP1	0.0001	0.00177318	0	0.0449103	NC_mRNAup
NECAP2	0.0001	0.00177318	0	0.0448817	NC_mRNAup
NUMB	0	0	0	0.0457463	NC_mRNAup
OCRL	0.0008	0.0109301	0	0.0450656	NC_mRNAup
PACSIN1	0.0804	0.294598	0	0.0440593	NC_mRNAup
PACSIN2	0.0001	0.00177318	0	0.044921	NC_mRNAup
PACSIN3	0.0024	0.0273114	0	0.0446922	NC_mRNAup
PICALM	0.0001	0.00177318	1	0.045158	NC_mRNAup
PIK3C2A	0	0	0	0.0451614	NC_mRNAup
PIP5K1A	0.024	0.152265	0	0.0431294	NC_mRNAup
PIP5K1B	0.0089	0.073879	0	0.043266	NC_mRNAup
PIP5K1C	0.016	0.1122	0	0.0430925	NC_mRNAup
PLEC	0.1334	0.337457	0	0.0454146	NC_mRNAup
PLEKHA1	0.0526	0.23573	0	0.0440741	NC_mRNAup
PLEKHA2	0.0835	0.296533	0	0.0438801	NC_mRNAup
PPIP5K2	0.2049	0.386336	0	0.0469242	NC_mRNAup
PPP1CB	0.0037	0.0388814	0	0.0468231	NC_mRNAup
PRNP	0.0633	0.260741	0	0.0455238	NC_mRNAup
PTPN13	0.005	0.0485159	0	0.0447243	NC_mRNAup
QSER1	0.1882	0.375023	0	0.0387104	NC_mRNAup
RAB5A	0.0011	0.0144365	0	0.0476225	NC_mRNAup
RAB5B	0.0018	0.0217208	0	0.0473854	NC_mRNAup
RAB5C	0.0003	0.00471092	0	0.0467412	NC_mRNAup
RALBP1	0.0013	0.0165187	0	0.0456276	NC_mRNAup
REPS1	0.0001	0.00177318	0	0.045022	NC_mRNAup
REPS2	0.0001	0.00177318	0	0.0447868	NC_mRNAup
RPS27A	0	0	0	0.0458855	NC_mRNAup
RUNDC3A	0.2987	0.453524	0	0.0412756	NC_mRNAup
SEC24B	0.0448	0.223379	1	0.0448285	NC_mRNAup
SGIP1	0.0001	0.00177318	0	0.0447418	NC_mRNAup
SH3GL2	0.0045	0.0448255	0	0.0454398	NC_mRNAup
SH3GL3	0.0005	0.00732681	0	0.0495532	NC_mRNAup
SLC18A3	0.0002	0.00331429	0	0.0442771	NC_mRNAup
SLC2A8	0.0035	0.0372808	0	0.0455382	NC_mRNAup
SNAP91	0.0001	0.00177318	0	0.0446691	NC_mRNAup
SNX18	0.0004	0.0060437	0	0.0446553	NC_mRNAup
STAM2	0.0001	0.00177318	0	0.0449155	NC_mRNAup
STAM	0.0001	0.00177318	0	0.0449286	NC_mRNAup
STON1	0.0002	0.00331429	0	0.044878	NC_mRNAup
SYNJ1	0.0088	0.0732519	1	0.0437952	NC_mRNAup
SYNJ2	0.0045	0.0448255	0	0.0453061	NC_mRNAup
SYT11	0.0001	0.00177318	0	0.0448126	NC_mRNAup
SYT1	0.0969	0.306945	0	0.0426201	NC_mRNAup
SYT2	0.015	0.106939	0	0.0437969	NC_mRNAup
SYT8	0.0001	0.00177318	0	0.0449573	NC_mRNAup
SYT9	0.0001	0.00177318	0	0.0446635	NC_mRNAup
TACR1	0.0254	0.159071	0	0.0448237	NC_mRNAup
TCTE1	0.1846	0.372431	0	0.0443493	NC_mRNAup
TFRC	0.0836	0.296533	0	0.0441864	NC_mRNAup
TF	0.1275	0.333447	0	0.043454	NC_mRNAup
TGFA	0.0101	0.0801403	0	0.0437486	NC_mRNAup
TGOLN2	0.0006	0.00859602	0	0.0462544	NC_mRNAup
TRIP10	0.079	0.293051	0	0.0445282	NC_mRNAup
UBA52	0	0	0	0.046468	NC_mRNAup
UBB	0	0	0	0.046136	NC_mRNAup
UBC	0	0	0	0.0458271	NC_mRNAup
UBE2D2	0.0009	0.0121944	0	0.0471415	NC_mRNAup
URGCP	0.1699	0.362373	0	0.0278526	NC_mRNAup
VAMP2	0.017	0.117156	0	0.0434058	NC_mRNAup
VAMP3	0.0185	0.124955	0	0.0439778	NC_mRNAup
VAMP4	0.0056	0.0528546	0	0.0460437	NC_mRNAup
VAMP7	0.0004	0.0060437	1	0.0458173	NC_mRNAup
VAMP8	0	0	0	0.0459227	NC_mRNAup
VIRMA	0	0	0	0.0465322	NC_mRNAup
WASL	0.0139	0.101306	0	0.0446051	NC_mRNAup
WNK1	0.0343	0.199519	0	0.0513155	NC_mRNAup
WNT5A	0.0892	0.299555	0	0.0431498	NC_mRNAup
AAMDC	0.2461	0.417284	0	0.0120745	NC_mRNAup
ACY3	0.2236	0.40091	0	0.0364597	NC_mRNAup
BAG3	0.3376	0.481368	0	0.0420573	NC_mRNAup
GLYR1	0.0385	0.216119	0	0.0456781	NC_mRNAup
GORASP2	0.0805	0.294664	0	0.0467742	NC_mRNAup
PIH1D1	0.0705	0.27798	0	0.0453021	NC_mRNAup
VPS9D1	0.2677	0.431875	0	0.0393516	NC_mRNAup
AAMP	0.2501	0.42097	0	0.0343047	NC_mRNAup
AEN	0.0842	0.29703	0	0.0571749	NC_mRNAup
ATOH1	0.0442	0.222922	0	0.0364454	NC_mRNAup
BHLHE40	0.0001	0.00177318	0	0.0556813	NC_mRNAup
C8orf33	0.0734	0.283997	0	0.0464858	NC_mRNAup
DHPS	0.2064	0.387377	0	0.0436328	NC_mRNAup
DICER1	0.0152	0.107979	0	0.0459293	NC_mRNAup
HSF1	0.1634	0.357326	0	0.0441806	NC_mRNAup
INPP5K	0.001	0.0133482	0	0.0443162	NC_mRNAup
LRRK2	0	0	0	0.0459592	NC_mRNAup
MAP1LC3B	0.0117	0.0888745	0	0.0444922	NC_mRNAup
MKLN1	0.3619	0.500228	0	0.0415102	NC_mRNAup
MMADHC	0.3757	0.510859	0	0.0319199	NC_mRNAup
NELFCD	0.0126	0.0939254	0	0.0467755	NC_mRNAup
NKAPD1	0.1067	0.318293	0	0.0445334	NC_mRNAup
PDCD4	0.0406	0.220108	0	0.0462908	NC_mRNAup
PLIN3	0.1111	0.32245	0	0.0438318	NC_mRNAup
PMFBP1	0.3559	0.495592	0	0.0133176	NC_mRNAup
PPP2R2D	0.1804	0.369093	1	0.0445753	NC_mRNAup
PSEN2	0.2038	0.385556	0	0.0440062	NC_mRNAup
PTF1A	0.7246	0.805211	0	0.00769053	NC_mRNAup
PTPRU	0.5259	0.632826	0	0.0226977	NC_mRNAup
RECQL4	0.0712	0.279514	0	0.0428247	NC_mRNAup
RPL10	0.0001	0.00177318	0	0.0465831	NC_mRNAup
SRP9	0.0002	0.00331429	0	0.0491119	NC_mRNAup
TBXA2R	0.4418	0.563813	0	0.0384758	NC_mRNAup
TCF25	0.1236	0.331506	0	0.0426789	NC_mRNAup
TP53BP1	0.0133	0.0978854	0	0.0453843	NC_mRNAup
VPS52	0.0081	0.0689901	0	0.0456583	NC_mRNAup
ACOT2	0.1488	0.350737	0	0.0480464	NC_mRNAup
AKR1B10	0.3892	0.521291	0	0.0247015	NC_mRNAup
ALAS1	0.1322	0.336822	0	0.0452899	NC_mRNAup
ALAS2	0.1595	0.355778	0	0.0483465	NC_mRNAup
ASMT	0.1774	0.367133	0	0.0160302	NC_mRNAup
AWAT2	0.4777	0.591084	0	0.0361296	NC_mRNAup
CERS1	0.6052	0.701263	0	0.0346152	NC_mRNAup
COASY	0.3227	0.470953	0	0.0410089	NC_mRNAup
DLAT	0.0688	0.274346	0	0.0493857	NC_mRNAup
EIF4E3	0.1133	0.324695	0	0.0396385	NC_mRNAup
ELOVL6	0.5315	0.637261	0	0.0350527	NC_mRNAup
F2	0.4646	0.580387	0	0.0405963	NC_mRNAup
GPAT3	0.4219	0.548104	0	0.0381208	NC_mRNAup
GRB10	0.145	0.347335	0	0.0442122	NC_mRNAup
HDAC8	0.1861	0.373363	0	0.0436401	NC_mRNAup
HGSNAT	0.4697	0.584727	0	0.0146844	NC_mRNAup
HIBCH	0.2565	0.425018	0	0.0439259	NC_mRNAup
IDO2	0.7452	0.823269	0	0.0193919	NC_mRNAup
INMT	0.186	0.373287	0	0.0197617	NC_mRNAup
KRTAP8-1	0.4856	0.597897	0	0.0401857	NC_mRNAup
LPCAT2	0.5179	0.625796	0	0.0395671	NC_mRNAup
LPCAT4	0.2171	0.395888	0	0.0453475	NC_mRNAup
MDFI	0.2121	0.392301	0	0.0433258	NC_mRNAup
MORC2	0.346	0.488503	0	0.042572	NC_mRNAup
NAT1	0.1552	0.354034	0	0.00789758	NC_mRNAup
NAT2	0.2141	0.393853	0	0.0396488	NC_mRNAup
OGDHL	0.2457	0.417156	0	0.020185	NC_mRNAup
PDHB	0.067	0.26974	0	0.0475328	NC_mRNAup
PIGW	0.3542	0.494719	0	0.0352811	NC_mRNAup
PLA2G10	0.0097	0.0779642	0	0.0507994	NC_mRNAup
PLA2G12A	0.0087	0.0725538	0	0.0883374	NC_mRNAup
PLA2G12B	0.6525	0.742294	0	0.00167902	NC_mRNAup
PLA2G1B	0.1214	0.330723	0	0.0450246	NC_mRNAup
PLA2G2A	0.214	0.393853	0	0.0449817	NC_mRNAup
PLA2G2D	0.1245	0.332016	0	0.0447224	NC_mRNAup
PLA2G2E	0.135	0.338706	0	0.0443258	NC_mRNAup
PLA2G2F	0.0726	0.282176	0	0.0522574	NC_mRNAup
PLA2G3	0.2824	0.442642	0	0.00541639	NC_mRNAup
PLA2G4A	0.4975	0.607969	1	0.040961	NC_mRNAup
PLA2G4B	0.5249	0.632003	0	0.0399387	NC_mRNAup
PLA2G4E	0.439	0.561395	0	0.0395656	NC_mRNAup
PLA2G5	0.1268	0.332973	0	0.0447224	NC_mRNAup
PLA2G6	0.5306	0.636522	0	0.0388122	NC_mRNAup
PLB1	0.1197	0.329688	0	0.0473353	NC_mRNAup
PPT1	0.0878	0.298591	0	0.0206492	NC_mRNAup
PRKACA	0.0332	0.19495	0	0.0444401	NC_mRNAup
SOAT1	0.0473	0.226969	0	0.0441538	NC_mRNAup
SPTLC1	0.2979	0.452997	0	0.0424051	NC_mRNAup
SULT1A1	0.0266	0.16492	1	0.201398	NC_mRNAup
SULT1A2	0.1436	0.346103	0	0.0528369	NC_mRNAup
YWHAZ	0.0016	0.0196906	0	0.045167	NC_mRNAup
AAR2	0.0541	0.238119	0	0.0722266	NC_mRNAup
AARS	0.182	0.370218	0	0.04599	NC_mRNAup
ABCF1	0.1505	0.351382	0	0.0441672	NC_mRNAup
ABHD14B	0.1409	0.343603	0	0.0467141	NC_mRNAup
ACADSB	0.1146	0.326546	0	0.0388539	NC_mRNAup
ACP1	0.0899	0.299722	0	0.0381328	NC_mRNAup
ACTA1	0.4346	0.55835	0	0.0397278	NC_mRNAup
ACTBL2	0.1798	0.368826	0	0.0442661	NC_mRNAup
ACTG1	0.0003	0.00471092	0	0.0453941	NC_mRNAup
ADI1	0.2057	0.387033	0	0.0269339	NC_mRNAup
AHNAK	0.1757	0.366441	0	0.0435997	NC_mRNAup
AIFM1	0.0004	0.0060437	0	0.0497819	NC_mRNAup
AIMP1	0.0545	0.238828	0	0.0436815	NC_mRNAup
AIMP2	0.0161	0.112725	0	0.0444916	NC_mRNAup
ALDOA	0.0505	0.231689	0	0.0455497	NC_mRNAup
ANP32A	0.1222	0.331346	0	0.0458007	NC_mRNAup
ANXA1	0.0096	0.0773333	0	0.0433367	NC_mRNAup
ANXA2	0.0037	0.0388814	0	0.0445559	NC_mRNAup
ANXA5	0.0557	0.240916	0	0.0453447	NC_mRNAup
APRT	0.0434	0.221963	0	0.0450275	NC_mRNAup
ARF1	0.0023	0.0264243	0	0.0462068	NC_mRNAup
ARF4	0.0222	0.143169	0	0.0453959	NC_mRNAup
ARF6	0.0095	0.07715	0	0.0467245	NC_mRNAup
ARL1	0.006	0.0554653	0	0.0492717	NC_mRNAup
ARMCX3	0.2585	0.426133	0	0.0364135	NC_mRNAup
ATF1	0.2186	0.397013	0	0.0385343	NC_mRNAup
ATP2A2	0.103	0.313675	0	0.0426779	NC_mRNAup
ATP5PD	0.0077	0.0667531	0	0.0519196	NC_mRNAup
ATP5PO	0.0492	0.229056	0	0.0484879	NC_mRNAup
BAG2	0.0268	0.165817	0	0.0454722	NC_mRNAup
BAG6	0.0177	0.120822	0	0.0465333	NC_mRNAup
BASP1	0	0	0	0.0468971	NC_mRNAup
BOLA2B	0.1141	0.325845	0	0.0463593	NC_mRNAup
BOLA2	0.111	0.322316	0	0.0463593	NC_mRNAup
BUB3	0.0001	0.00177318	0	0.0462982	NC_mRNAup
BZW1	0.039	0.217635	0	0.0454875	NC_mRNAup
C1QBP	0.0052	0.0500246	0	0.0461077	NC_mRNAup
C9orf78	0.1045	0.314989	0	0.0396345	NC_mRNAup
CACYBP	0.0053	0.0507964	0	0.0483465	NC_mRNAup
CAD	0.1002	0.309872	0	0.0435834	NC_mRNAup
CALM1	0.0373	0.212299	0	0.0432624	NC_mRNAup
CALM2	0.0515	0.23389	0	0.0449223	NC_mRNAup
CALM3	0.0971	0.306945	0	0.0475212	NC_mRNAup
CAPNS1	0.1218	0.331275	0	0.0575726	NC_mRNAup
CAPRIN1	0.0157	0.110831	0	0.0458568	NC_mRNAup
CAPZA1	0.0164	0.114159	0	0.0448948	NC_mRNAup
CAPZA2	0.0073	0.0643087	0	0.0454418	NC_mRNAup
CAPZB	0.0219	0.141488	0	0.0451035	NC_mRNAup
CARMIL1	0.1944	0.380008	0	0.0284177	NC_mRNAup
CARS	0.1845	0.372397	0	0.0413565	NC_mRNAup
CBR1	0.0223	0.14366	0	0.0533902	NC_mRNAup
CBS	0.1076	0.31867	0	0.0437772	NC_mRNAup
CBX3	0.0128	0.0952189	0	0.0480127	NC_mRNAup
CCT2	0.0038	0.0396541	0	0.0473712	NC_mRNAup
CCT3	0.0092	0.0753604	0	0.0461591	NC_mRNAup
CCT4	0.0149	0.106522	0	0.0462078	NC_mRNAup
CCT5	0.0001	0.00177318	0	0.0469567	NC_mRNAup
CCT6A	0.0163	0.113771	0	0.045715	NC_mRNAup
CCT7	0.0078	0.0672633	0	0.0469339	NC_mRNAup
CCT8	0.0001	0.00177318	0	0.046454	NC_mRNAup
CD2BP2	0.005	0.0485159	0	0.0458319	NC_mRNAup
CDA	0.5303	0.636417	0	0.0377085	NC_mRNAup
CDC45	0.1405	0.343326	0	0.0447746	NC_mRNAup
CDC5L	0.0008	0.0109301	0	0.0452175	NC_mRNAup
CDK1	0	0	0	0.0459136	NC_mRNAup
CENPJ	0.0042	0.0425682	0	0.0459151	NC_mRNAup
CFL1	0.1311	0.335637	0	0.044132	NC_mRNAup
CHCHD3	0.1314	0.335927	0	0.0448068	NC_mRNAup
CHP1	0.4533	0.571713	0	0.0355526	NC_mRNAup
CLUH	0.2605	0.427236	0	0.0427004	NC_mRNAup
CMBL	0.2002	0.383086	0	0.0327693	NC_mRNAup
CNN2	0.0421	0.221172	0	0.0459674	NC_mRNAup
COPA	0.0008	0.0109301	0	0.0454557	NC_mRNAup
COX4I1	0.1662	0.358866	0	0.0440764	NC_mRNAup
CPS1	0.2292	0.404735	0	0.0439341	NC_mRNAup
CRKL	0.0661	0.267194	1	0.0453851	NC_mRNAup
CSNK2B	0.146	0.34857	0	0.0436996	NC_mRNAup
CSRP2	0.132	0.336551	0	0.0313826	NC_mRNAup
CSTB	0.0639	0.261773	0	0.0355694	NC_mRNAup
CTH	0.2349	0.408502	0	0.0457996	NC_mRNAup
CTPS1	0.305	0.45875	0	0.0423086	NC_mRNAup
CTSZ	0.002	0.0236113	1	0.0461403	NC_mRNAup
CUL3	0.1152	0.327012	0	0.044105	NC_mRNAup
DARS	0.2048	0.386229	0	0.0427986	NC_mRNAup
DCD	0.2867	0.445653	0	0.0421334	NC_mRNAup
DDB1	0	0	0	0.0464815	NC_mRNAup
DDX17	0	0	0	0.0472267	NC_mRNAup
DDX23	0	0	0	0.0467847	NC_mRNAup
DDX46	0	0	1	0.0466356	NC_mRNAup
DDX5	0	0	0	0.0463583	NC_mRNAup
DHCR24	0.3445	0.487418	0	0.0399005	NC_mRNAup
DHX15	0	0	0	0.046259	NC_mRNAup
DHX38	0	0	0	0.0470853	NC_mRNAup
DHX9	0	0	0	0.0462067	NC_mRNAup
DNAJA1	0.0146	0.105087	1	0.0455247	NC_mRNAup
DNAJA2	0	0	0	0.0462138	NC_mRNAup
DNAJC10	0.2252	0.401816	0	0.0426237	NC_mRNAup
DNPEP	0.277	0.438498	0	0.0391311	NC_mRNAup
DPM1	0.0204	0.134356	0	0.0549916	NC_mRNAup
DSP	0.014	0.101828	0	0.0452093	NC_mRNAup
DSTN	0.0802	0.294465	0	0.0427855	NC_mRNAup
DUSP23	0.0085	0.0713492	0	0.0620932	NC_mRNAup
DUT	0.0387	0.216836	0	0.0502057	NC_mRNAup
DYNC1H1	0	0	0	0.0463445	NC_mRNAup
DYNLL1	0.0142	0.103075	0	0.0446105	NC_mRNAup
EAPP	0.1584	0.355471	0	0.0423575	NC_mRNAup
ECD	0.1302	0.334715	0	0.0451556	NC_mRNAup
EEF1B2	0.0079	0.0677681	0	0.0460046	NC_mRNAup
EEF1D	0.038	0.214788	0	0.0460771	NC_mRNAup
EEF1E1	0.291	0.448614	0	0.0422769	NC_mRNAup
EEF1G	0.0012	0.0155111	0	0.0490228	NC_mRNAup
EEF2	0	0	0	0.047124	NC_mRNAup
EFTUD2	0	0	0	0.0467121	NC_mRNAup
EGLN3	0.0493	0.229225	0	0.0455099	NC_mRNAup
EIF2S1	0	0	0	0.0461853	NC_mRNAup
EIF2S3	0	0	0	0.047022	NC_mRNAup
EIF3A	0.005	0.0485159	0	0.046004	NC_mRNAup
EIF3B	0.0004	0.0060437	0	0.0462419	NC_mRNAup
EIF3F	0.0421	0.221172	0	0.0457891	NC_mRNAup
EIF4A1	0	0	0	0.04707	NC_mRNAup
EIF4E2	0.0713	0.279724	0	0.045049	NC_mRNAup
EIF5A	0.0623	0.2581	0	0.0450189	NC_mRNAup
ELOB	0	0	0	0.0466634	NC_mRNAup
ELOC	0.0001	0.00177318	0	0.0505914	NC_mRNAup
ELP1	0.0059	0.0549079	0	0.0457887	NC_mRNAup
EMD	0.0344	0.199842	0	0.0444996	NC_mRNAup
ENO1	0.0108	0.0842082	0	0.0456682	NC_mRNAup
EPPK1	0.043	0.221855	0	0.0511713	NC_mRNAup
EWSR1	0.1923	0.378578	0	0.0437265	NC_mRNAup
EZR	0.042	0.221172	0	0.0451534	NC_mRNAup
FAF2	0.1335	0.337457	0	0.0442894	NC_mRNAup
FARSB	0	0	0	0.0463096	NC_mRNAup
FBXO22	0	0	0	0.0469097	NC_mRNAup
FKBP1A	0.1381	0.341417	0	0.0423499	NC_mRNAup
FKBP5	0.0344	0.199842	0	0.0472199	NC_mRNAup
FKBPL	0.0064	0.0582938	0	0.0519975	NC_mRNAup
FLNA	0.0445	0.223128	0	0.0446745	NC_mRNAup
FLNB	0.0927	0.303652	0	0.0448398	NC_mRNAup
FLYWCH2	0.1362	0.339805	0	0.0464491	NC_mRNAup
FN3KRP	0.0138	0.100822	1	0.571182	NC_mRNAup
FSCN1	0.0008	0.0109301	0	0.053751	NC_mRNAup
FUS	0	0	0	0.0474784	NC_mRNAup
G6PD	0.1166	0.328034	0	0.042283	NC_mRNAup
GANAB	0	0	0	0.0503815	NC_mRNAup
GARS	0.1702	0.362582	0	0.0431912	NC_mRNAup
GART	0.1668	0.359385	0	0.0417576	NC_mRNAup
GCN1	0	0	0	0.0465324	NC_mRNAup
GDA	0.4759	0.589628	0	0.024465	NC_mRNAup
GFPT1	0.3259	0.473204	0	0.0424878	NC_mRNAup
GGCT	0.4279	0.552664	0	0.0324524	NC_mRNAup
GHDC	0.1731	0.364699	0	0.0429717	NC_mRNAup
GJA5	0.8065	0.878894	0	0.0278099	NC_mRNAup
GLOD4	0.2321	0.406384	0	0.0204063	NC_mRNAup
GLRX3	0.35	0.49118	0	0.0419863	NC_mRNAup
GMDS	0.0483	0.228265	0	0.0736946	NC_mRNAup
GNB1L	0.1872	0.374225	0	0.0384109	NC_mRNAup
GOLGA4	0.0232	0.148289	0	0.0465047	NC_mRNAup
GPI	0.2464	0.417517	0	0.0430987	NC_mRNAup
GSPT2	0.0029	0.0319498	0	0.0467661	NC_mRNAup
GSR	0.526	0.632848	0	0.0375675	NC_mRNAup
GSTM3	0.0204	0.134356	1	0.0903653	NC_mRNAup
GTF2I	0.0489	0.228429	0	0.044967	NC_mRNAup
H3F3A	0	0	0	0.0465461	NC_mRNAup
H3F3B	0	0	0	0.0465416	NC_mRNAup
HACD3	0.0779	0.292021	0	0.0486298	NC_mRNAup
HADHA	0.0636	0.261378	0	0.0450746	NC_mRNAup
HAGH	0.5738	0.67378	0	0.0379338	NC_mRNAup
HAX1	0.1928	0.37893	0	0.0431567	NC_mRNAup
HCCS	0.2805	0.441512	0	0.0425502	NC_mRNAup
HDAC10	0.0041	0.0418852	0	0.0461962	NC_mRNAup
HDAC6	0.0229	0.146841	0	0.0468576	NC_mRNAup
HDGF	0.0016	0.0196906	0	0.0463337	NC_mRNAup
HIF1AN	0.1367	0.340001	0	0.0442575	NC_mRNAup
HIGD1A	0.0785	0.292403	0	0.0457329	NC_mRNAup
HIST1H1C	0.444	0.565137	0	0.0413599	NC_mRNAup
HIST1H2AJ	0	0	0	0.0460913	NC_mRNAup
HIST1H4A	0	0	0	0.0462615	NC_mRNAup
HIST1H4B	0	0	0	0.0462615	NC_mRNAup
HIST1H4C	0	0	0	0.0462615	NC_mRNAup
HIST1H4D	0	0	0	0.0462615	NC_mRNAup
HIST1H4E	0	0	0	0.0462637	NC_mRNAup
HIST1H4F	0	0	0	0.0462615	NC_mRNAup
HIST1H4H	0	0	0	0.0462615	NC_mRNAup
HIST1H4I	0	0	0	0.0462615	NC_mRNAup
HIST1H4J	0	0	0	0.0462615	NC_mRNAup
HIST1H4K	0	0	0	0.0462615	NC_mRNAup
HIST1H4L	0	0	0	0.0462615	NC_mRNAup
HIST2H4A	0	0	0	0.0462615	NC_mRNAup
HIST2H4B	0	0	0	0.0462615	NC_mRNAup
HIST3H2BB	0	0	0	0.0464064	NC_mRNAup
HIST4H4	0	0	0	0.0462615	NC_mRNAup
HK2	0.0537	0.237463	0	0.0540247	NC_mRNAup
HNRNPA0	0	0	0	0.046409	NC_mRNAup
HNRNPA1	0	0	0	0.0479831	NC_mRNAup
HNRNPA2B1	0.0006	0.00859602	0	0.0459855	NC_mRNAup
HNRNPA3	0	0	1	0.0463626	NC_mRNAup
HNRNPD	0	0	0	0.047733	NC_mRNAup
HNRNPF	0	0	0	0.0462155	NC_mRNAup
HNRNPH1	0	0	0	0.0463124	NC_mRNAup
HNRNPH2	0.0006	0.00859602	0	0.0471746	NC_mRNAup
HNRNPH3	0.0001	0.00177318	0	0.0460581	NC_mRNAup
HNRNPK	0.0013	0.0165187	0	0.0457865	NC_mRNAup
HNRNPM	0.0011	0.0144365	0	0.0458391	NC_mRNAup
HNRNPU	0.0001	0.00177318	1	0.0470406	NC_mRNAup
HOXA3	0	0	0	0.0466477	NC_mRNAup
HPRT1	0.1287	0.334011	0	0.0442553	NC_mRNAup
HSDL2	0.0003	0.00471092	0	0.0457333	NC_mRNAup
HSP90AA1	0.0006	0.00859602	0	0.0451491	NC_mRNAup
HSP90AB1	0.0117	0.0888745	0	0.0453729	NC_mRNAup
HSP90B1	0.2685	0.432157	0	0.0429654	NC_mRNAup
HSPB1	0.253	0.422528	0	0.0430028	NC_mRNAup
HSPE1	0.0533	0.236567	1	0.05014	NC_mRNAup
HSPH1	0.0033	0.0355293	0	0.0456522	NC_mRNAup
HYOU1	0.0452	0.223575	0	0.0488555	NC_mRNAup
IAH1	0.1027	0.313346	0	0.00821563	NC_mRNAup
IARS	0.0425	0.221172	0	0.043808	NC_mRNAup
IBA57	0.0925	0.303384	0	0.0421567	NC_mRNAup
ILF2	0	0	0	0.0461373	NC_mRNAup
ILF3	0	0	0	0.046564	NC_mRNAup
IMMT	0.0065	0.0589955	0	0.0513713	NC_mRNAup
INTU	0.2001	0.383086	0	0.0451267	NC_mRNAup
IPO11	0.1564	0.354478	0	0.0423347	NC_mRNAup
IPO5	0.0529	0.236191	0	0.0458842	NC_mRNAup
IPO7	0.0074	0.0649034	0	0.0453499	NC_mRNAup
ISOC1	0.1951	0.380384	0	0.0287375	NC_mRNAup
ISOC2	0.0794	0.293445	0	0.0608401	NC_mRNAup
KDR	0.1555	0.354269	0	0.0424149	NC_mRNAup
KIAA1143	0.1577	0.355377	0	0.0446099	NC_mRNAup
KLHL36	0.249	0.419983	0	0.0391775	NC_mRNAup
KRT10	0.2716	0.434541	0	0.0429285	NC_mRNAup
KRT14	0.2982	0.453261	0	0.0419183	NC_mRNAup
KRT16	0.2483	0.419353	0	0.0426079	NC_mRNAup
KRT18	0.3655	0.50273	0	0.0413956	NC_mRNAup
KRT1	0.2119	0.392052	0	0.043075	NC_mRNAup
KRT2	0.36	0.49856	0	0.041789	NC_mRNAup
KRT5	0.3389	0.482494	0	0.0420797	NC_mRNAup
KRT6A	0.2861	0.445298	0	0.0426077	NC_mRNAup
KRT6B	0.2802	0.441387	0	0.0427278	NC_mRNAup
KRT79	0.4692	0.584306	0	0.040172	NC_mRNAup
KRT8	0.4535	0.571804	0	0.040997	NC_mRNAup
KRT9	0.313	0.464258	0	0.0424548	NC_mRNAup
LANCL1	0.3623	0.500473	0	0.0351889	NC_mRNAup
LANCL2	0.1121	0.323611	0	0.0454814	NC_mRNAup
LARS	0.1895	0.376321	0	0.0428588	NC_mRNAup
LDHA	0.0259	0.161415	0	0.0453405	NC_mRNAup
LDHB	0.0257	0.160614	0	0.0453713	NC_mRNAup
LGALS1	0.4114	0.539689	0	0.0412272	NC_mRNAup
LPCAT1	0.463	0.579475	0	0.041329	NC_mRNAup
LRPPRC	0	0	0	0.0460696	NC_mRNAup
LRRC59	0.0008	0.0109301	0	0.0513461	NC_mRNAup
LRRFIP1	0.1058	0.316889	0	0.0425111	NC_mRNAup
LUC7L2	0.0011	0.0144365	0	0.0461063	NC_mRNAup
LUC7L3	0	0	0	0.0467337	NC_mRNAup
LYAR	0.0042	0.0425682	0	0.0460726	NC_mRNAup
LYPLA2	0.3053	0.45893	0	0.0345103	NC_mRNAup
LYSMD2	0.3607	0.498953	0	0.0235016	NC_mRNAup
MAD2L1	0.0032	0.0346185	0	0.0458008	NC_mRNAup
MAP4	0	0	0	0.045899	NC_mRNAup
MAPK1	0.0008	0.0109301	0	0.0485003	NC_mRNAup
MARCKS	0	0	0	0.0462613	NC_mRNAup
MARS	0.1948	0.380384	0	0.0427752	NC_mRNAup
MAT2A	0.0249	0.156375	0	0.0588521	NC_mRNAup
MATR3	0.0029	0.0319498	0	0.0469453	NC_mRNAup
MCM3	0.0003	0.00471092	0	0.0456998	NC_mRNAup
MDH1	0.0753	0.288322	0	0.0453583	NC_mRNAup
MDH2	0.0422	0.221172	0	0.0465693	NC_mRNAup
MEMO1	0.2045	0.385987	0	0.0443946	NC_mRNAup
METTL2B	0.3195	0.469088	0	0.0124623	NC_mRNAup
MGST3	0.0014	0.0175659	1	0.0472512	NC_mRNAup
MICA	0.2847	0.444157	0	0.0418264	NC_mRNAup
MIF	0.0714	0.27975	0	0.0467588	NC_mRNAup
MLF2	0.0717	0.280375	0	0.0442137	NC_mRNAup
MLKL	0.1879	0.374758	0	0.0378319	NC_mRNAup
MSH2	0.0001	0.00177318	0	0.0475427	NC_mRNAup
MSN	0.0062	0.0567886	1	0.0779297	NC_mRNAup
MTCH2	0.1973	0.381775	0	0.0387698	NC_mRNAup
MTHFD1L	0.0109	0.0845844	0	0.0552937	NC_mRNAup
MTHFD1	0.2712	0.43421	0	0.0417798	NC_mRNAup
MTPN	0.0744	0.28608	0	0.0424583	NC_mRNAup
MYBBP1A	0	0	1	0.0466468	NC_mRNAup
MYH9	0.0514	0.233849	0	0.0442001	NC_mRNAup
MYL6	0.0003	0.00471092	0	0.0442127	NC_mRNAup
NAMPT	0.325	0.472546	0	0.0430742	NC_mRNAup
NAP1L1	0	0	0	0.045965	NC_mRNAup
NAXE	0.2042	0.385826	0	0.0138061	NC_mRNAup
NCLN	0.05	0.230572	0	0.0542781	NC_mRNAup
NCL	0.0109	0.0845844	0	0.0460268	NC_mRNAup
NDUFA13	0.0982	0.307709	0	0.0466189	NC_mRNAup
NDUFA4	0.1127	0.324112	0	0.0461958	NC_mRNAup
NRDC	0.2059	0.387126	0	0.0417464	NC_mRNAup
NSUN2	0.1549	0.354027	0	0.043836	NC_mRNAup
OGFR	0.2244	0.401424	0	0.0197786	NC_mRNAup
OPA1	0.0647	0.263489	0	0.0464975	NC_mRNAup
OXA1L	0.0001	0.00177318	0	0.0529124	NC_mRNAup
P4HB	0.1626	0.356922	0	0.0437333	NC_mRNAup
PA2G4	0	0	0	0.0463226	NC_mRNAup
PABPC1	0	0	0	0.0475374	NC_mRNAup
PAICS	0	0	0	0.046382	NC_mRNAup
PALLD	0.1105	0.321799	0	0.0434482	NC_mRNAup
PARK7	0.0355	0.205172	0	0.0464789	NC_mRNAup
PCBP1	0	0	0	0.0475914	NC_mRNAup
PCBP2	0	0	0	0.0463954	NC_mRNAup
PCMT1	0.1793	0.368394	0	0.0448186	NC_mRNAup
PCNA	0.0002	0.00331429	0	0.046778	NC_mRNAup
PDCD2L	0.0736	0.284587	0	0.051271	NC_mRNAup
PDCD6IP	0.0326	0.192306	0	0.0443517	NC_mRNAup
PDCD6	0.1855	0.373227	0	0.0431619	NC_mRNAup
PDIA3	0.2067	0.387576	0	0.0441187	NC_mRNAup
PDIA6	0.3067	0.45973	0	0.0426636	NC_mRNAup
PEBP1	0.0263	0.163229	0	0.0451281	NC_mRNAup
PEF1	0.3355	0.48001	0	0.041464	NC_mRNAup
PFAS	0.1747	0.36567	1	0.0439793	NC_mRNAup
PFN1	0.0132	0.0973886	1	0.0467642	NC_mRNAup
PGAM2	0.1122	0.323611	0	0.04951	NC_mRNAup
PGK1	0.0109	0.0845844	0	0.0453478	NC_mRNAup
PGLS	0.1611	0.356414	0	0.025624	NC_mRNAup
PGP	0.3722	0.508677	0	0.0303562	NC_mRNAup
PHB2	0.0071	0.0630099	0	0.0463243	NC_mRNAup
PHB	0.0622	0.257923	0	0.0450245	NC_mRNAup
PLPBP	0.2832	0.443124	0	0.0275383	NC_mRNAup
PLRG1	0.0041	0.0418852	0	0.0463892	NC_mRNAup
PLS3	0.0249	0.156375	0	0.0454313	NC_mRNAup
POLDIP2	0.0004	0.0060437	0	0.0465205	NC_mRNAup
POLR2B	0	0	0	0.0465697	NC_mRNAup
PPA1	0.0159	0.111804	0	0.0452526	NC_mRNAup
PPIA	0.2052	0.386618	0	0.0427751	NC_mRNAup
PPIB	0.7095	0.791807	0	0.0379538	NC_mRNAup
PPP1CA	0.197	0.381646	1	0.043421	NC_mRNAup
PPP1R15A	0.0536	0.237196	0	0.0459159	NC_mRNAup
PPP2CA	0.0001	0.00177318	0	0.0463452	NC_mRNAup
PPP2R2A	0.0092	0.0753604	1	0.045949	NC_mRNAup
PRDX1	0.236	0.409188	0	0.0431407	NC_mRNAup
PRDX3	0.0526	0.23573	0	0.0458041	NC_mRNAup
PRDX5	0.2317	0.406119	0	0.0425277	NC_mRNAup
PRDX6	0.1597	0.355778	0	0.044281	NC_mRNAup
PRKDC	0.0129	0.0956856	0	0.0454169	NC_mRNAup
PRMT1	0.0074	0.0649034	0	0.0452612	NC_mRNAup
PRPF19	0	0	0	0.046526	NC_mRNAup
PRPF6	0	0	0	0.0467812	NC_mRNAup
PRPF8	0	0	0	0.0465593	NC_mRNAup
PRSS21	0.1724	0.36412	0	0.0289878	NC_mRNAup
PRSS56	0.4209	0.547291	0	0.00342363	NC_mRNAup
PSMA3	0.0672	0.270303	0	0.0445322	NC_mRNAup
PSMA4	0	0	0	0.0461707	NC_mRNAup
PSMA5	0.0001	0.00177318	0	0.0459776	NC_mRNAup
PSMA7	0.0077	0.0667531	0	0.0456631	NC_mRNAup
PSMB2	0	0	0	0.0469202	NC_mRNAup
PSMC2	0.0001	0.00177318	0	0.0458836	NC_mRNAup
PSMC3	0.0043	0.0432889	0	0.0458515	NC_mRNAup
PSMC4	0.0001	0.00177318	0	0.0460343	NC_mRNAup
PSMD10	0.0001	0.00177318	0	0.0459388	NC_mRNAup
PSMD2	0.0018	0.0217208	0	0.0456711	NC_mRNAup
PSME1	0.0036	0.0381201	0	0.0457813	NC_mRNAup
PSME2	0.0012	0.0155111	0	0.0458587	NC_mRNAup
PSME3	0.0132	0.0973886	0	0.0452279	NC_mRNAup
PTBP1	0	0	0	0.046565	NC_mRNAup
PTGES3	0.0013	0.0165187	0	0.0490316	NC_mRNAup
PTPMT1	0.2459	0.417272	0	0.0413939	NC_mRNAup
PTPN23	0.0596	0.251139	0	0.0449027	NC_mRNAup
PTPN9	0.6215	0.715768	0	0.0388074	NC_mRNAup
PUF60	0	0	0	0.0466781	NC_mRNAup
RAB11A	0.0015	0.0186515	0	0.0461415	NC_mRNAup
RAB1B	0.0297	0.179619	0	0.0448957	NC_mRNAup
RABGGTB	0.4421	0.563996	0	0.041355	NC_mRNAup
RACK1	0.0008	0.0109301	0	0.0477307	NC_mRNAup
RARA	0.0038	0.0396541	0	0.0464294	NC_mRNAup
RARS	0.0892	0.299555	0	0.0434053	NC_mRNAup
RBBP7	0	0	0	0.0484347	NC_mRNAup
RBM39	0.0056	0.0528546	0	0.0460041	NC_mRNAup
RCC2	0	0	0	0.0463865	NC_mRNAup
RCN1	0.0717	0.280375	0	0.0449921	NC_mRNAup
RPL10A	0.0011	0.0144365	0	0.0462436	NC_mRNAup
RPL11	0.0002	0.00331429	0	0.0468481	NC_mRNAup
RPL12	0	0	0	0.046628	NC_mRNAup
RPL13A	0	0	0	0.0466736	NC_mRNAup
RPL13	0	0	0	0.047012	NC_mRNAup
RPL14	0.0096	0.0773333	0	0.0457978	NC_mRNAup
RPL15	0.0026	0.0291265	0	0.0468249	NC_mRNAup
RPL17	0	0	0	0.0467049	NC_mRNAup
RPL18A	0	0	0	0.0465375	NC_mRNAup
RPL18	0	0	0	0.0479821	NC_mRNAup
RPL19	0.0013	0.0165187	0	0.0466022	NC_mRNAup
RPL21	0	0	0	0.0465125	NC_mRNAup
RPL23A	0	0	0	0.0466912	NC_mRNAup
RPL23	0.0011	0.0144365	0	0.0459152	NC_mRNAup
RPL24	0.0004	0.0060437	0	0.0465165	NC_mRNAup
RPL26	0	0	0	0.046544	NC_mRNAup
RPL27A	0	0	0	0.0466677	NC_mRNAup
RPL27	0	0	0	0.046655	NC_mRNAup
RPL30	0.0003	0.00471092	0	0.0472124	NC_mRNAup
RPL31	0	0	0	0.0475822	NC_mRNAup
RPL32	0	0	1	0.0468325	NC_mRNAup
RPL35A	0	0	0	0.0468302	NC_mRNAup
RPL35	0.0065	0.0589955	0	0.0462722	NC_mRNAup
RPL36	0	0	0	0.0466049	NC_mRNAup
RPL37A	0	0	0	0.0465839	NC_mRNAup
RPL38	0	0	0	0.0468408	NC_mRNAup
RPL3	0	0	0	0.0466914	NC_mRNAup
RPL4	0	0	0	0.0476186	NC_mRNAup
RPL5	0	0	0	0.0468389	NC_mRNAup
RPL6	0	0	0	0.0466697	NC_mRNAup
RPL7A	0.001	0.0133482	0	0.0461198	NC_mRNAup
RPL7	0	0	0	0.0483796	NC_mRNAup
RPL8	0	0	0	0.0476071	NC_mRNAup
RPL9P7	0.0005	0.00732681	0	0.0462987	NC_mRNAup
RPL9P8	0.0005	0.00732681	0	0.0462987	NC_mRNAup
RPL9P9	0.0005	0.00732681	0	0.0462987	NC_mRNAup
RPL9	0.0005	0.00732681	0	0.0462987	NC_mRNAup
RPLP0	0	0	0	0.0473386	NC_mRNAup
RPLP1	0	0	0	0.0464399	NC_mRNAup
RPLP2	0.0103	0.0815114	0	0.0459976	NC_mRNAup
RPS10	0	0	0	0.046746	NC_mRNAup
RPS11	0	0	0	0.0482725	NC_mRNAup
RPS12	0	0	0	0.0478494	NC_mRNAup
RPS13	0	0	0	0.0467408	NC_mRNAup
RPS14	0	0	0	0.0464655	NC_mRNAup
RPS15A	0	0	0	0.0468382	NC_mRNAup
RPS15	0	0	0	0.046964	NC_mRNAup
RPS16	0	0	0	0.0468085	NC_mRNAup
RPS17	0	0	0	0.0468902	NC_mRNAup
RPS18	0	0	0	0.0466945	NC_mRNAup
RPS19	0	0	0	0.0467673	NC_mRNAup
RPS20	0	0	0	0.0469961	NC_mRNAup
RPS21	0	0	0	0.0467502	NC_mRNAup
RPS23	0	0	0	0.0469674	NC_mRNAup
RPS24	0	0	0	0.0467581	NC_mRNAup
RPS25	0.0013	0.0165187	0	0.0466592	NC_mRNAup
RPS27	0	0	0	0.0465327	NC_mRNAup
RPS28	0	0	0	0.0469457	NC_mRNAup
RPS2	0	0	0	0.0471694	NC_mRNAup
RPS3A	0	0	0	0.0468845	NC_mRNAup
RPS3	0	0	0	0.0468723	NC_mRNAup
RPS4X	0	0	0	0.0466888	NC_mRNAup
RPS5	0	0	0	0.0470752	NC_mRNAup
RPS6	0	0	0	0.047094	NC_mRNAup
RPS7	0	0	0	0.0468642	NC_mRNAup
RPS8	0	0	0	0.0472559	NC_mRNAup
RPS9	0	0	0	0.0466074	NC_mRNAup
RTCB	0.1367	0.340001	0	0.0470583	NC_mRNAup
RTF2	0.0098	0.0786274	0	0.0450185	NC_mRNAup
RUVBL1	0.0002	0.00331429	0	0.048585	NC_mRNAup
RUVBL2	0.009	0.0743658	0	0.0460734	NC_mRNAup
S100A9	0.1955	0.380709	0	0.0434746	NC_mRNAup
SDHA	0.0658	0.26658	0	0.0456419	NC_mRNAup
SDHB	0.0679	0.272024	0	0.051375	NC_mRNAup
SEC22B	0.0447	0.223128	0	0.0446059	NC_mRNAup
SERBP1	0.0983	0.307808	0	0.0447989	NC_mRNAup
SERPINB1	0.0024	0.0273114	0	0.0450795	NC_mRNAup
SERPINB6	0.0813	0.295547	0	0.0496174	NC_mRNAup
SF3A1	0.0001	0.00177318	0	0.0464384	NC_mRNAup
SF3B1	0	0	0	0.046452	NC_mRNAup
SF3B2	0	0	0	0.0465713	NC_mRNAup
SF3B3	0	0	0	0.0475373	NC_mRNAup
SF3B6	0	0	0	0.0466297	NC_mRNAup
SHC1	0.0054	0.0514804	0	0.0450718	NC_mRNAup
SIAH1	0.0332	0.19495	0	0.047194	NC_mRNAup
SIRT5	0.3136	0.464612	0	0.0328577	NC_mRNAup
SKP1	0.0006	0.00859602	1	0.0474847	NC_mRNAup
SLC16A1	0.3271	0.474019	0	0.0377909	NC_mRNAup
SLC16A3	0.5887	0.686702	0	0.0298979	NC_mRNAup
SLC25A10	0.0872	0.298469	0	0.0451498	NC_mRNAup
SLC25A11	0.2599	0.427109	0	0.0434942	NC_mRNAup
SLC25A13	0.1089	0.319886	0	0.0436343	NC_mRNAup
SLC25A1	0.0168	0.116089	0	0.0507419	NC_mRNAup
SLC25A3	0.0204	0.134356	0	0.0456993	NC_mRNAup
SLC25A4	0.0742	0.285923	0	0.0450947	NC_mRNAup
SLC7A5	0.23	0.405272	0	0.0370787	NC_mRNAup
SMAP1	0.4525	0.571104	0	0.0298852	NC_mRNAup
SND1	0.0036	0.0381201	0	0.0453294	NC_mRNAup
SNRNP200	0	0	0	0.0465813	NC_mRNAup
SNRNP40	0	0	0	0.0466141	NC_mRNAup
SNRPA1	0	0	0	0.0470088	NC_mRNAup
SNRPA	0.0009	0.0121944	0	0.0462816	NC_mRNAup
SNRPN	0	0	0	0.0473622	NC_mRNAup
SPR	0.3315	0.476868	0	0.028577	NC_mRNAup
SRSF2	0	0	0	0.0465264	NC_mRNAup
SRSF5	0	0	0	0.0465822	NC_mRNAup
SRSF7	0	0	0	0.0467068	NC_mRNAup
SSBP1	0.0789	0.292983	0	0.0464362	NC_mRNAup
SSR4	0	0	0	0.046624	NC_mRNAup
STARD7	0.4247	0.55031	0	0.0298542	NC_mRNAup
STIP1	0.2246	0.401462	0	0.0432111	NC_mRNAup
STRAP	0.029	0.176453	0	0.0485171	NC_mRNAup
TAGLN2	0.1527	0.352857	0	0.0433881	NC_mRNAup
TARS	0.0691	0.275054	0	0.04513	NC_mRNAup
TCAF1	0.0544	0.238564	0	0.052325	NC_mRNAup
TCP1	0.0005	0.00732681	0	0.0491579	NC_mRNAup
TFG	0.0531	0.236438	0	0.0449146	NC_mRNAup
TIMM23	0.0293	0.177738	0	0.0511507	NC_mRNAup
TIMM50	0.0167	0.115665	0	0.0460969	NC_mRNAup
TKT	0.2934	0.450152	0	0.0423747	NC_mRNAup
TMEM33	0.123	0.331401	0	0.0425995	NC_mRNAup
TNRC6B	0	0	0	0.0462275	NC_mRNAup
TOMM22	0.0572	0.245046	0	0.045321	NC_mRNAup
TPI1	0.2754	0.437201	0	0.0423451	NC_mRNAup
TPM3	0.0972	0.306945	0	0.0429971	NC_mRNAup
TRIM14	0.1767	0.366824	0	0.0419599	NC_mRNAup
TRIM28	0.1102	0.321394	0	0.0468223	NC_mRNAup
TRIP13	0.0191	0.12776	0	0.0516736	NC_mRNAup
TRIP6	0.1139	0.325687	0	0.044524	NC_mRNAup
TRIR	0	0	0	0.0489242	NC_mRNAup
TRMT112	0.1854	0.373208	0	0.0444991	NC_mRNAup
TSSC4	0.0303	0.182572	0	0.0456414	NC_mRNAup
TTC27	0.2386	0.411316	0	0.0291308	NC_mRNAup
TTC5	0.2348	0.408502	0	0.0423105	NC_mRNAup
TUBA1C	0	0	0	0.0470596	NC_mRNAup
TUBA4A	0.0031	0.0337601	0	0.0461255	NC_mRNAup
TUBB1	0.0038	0.0396541	0	0.046488	NC_mRNAup
TUBB2A	0	0	0	0.0511596	NC_mRNAup
TUBB4B	0	0	0	0.0464436	NC_mRNAup
TUBB6	0.0012	0.0155111	1	0.0490445	NC_mRNAup
TUBB8	0.0856	0.297869	0	0.0468458	NC_mRNAup
TUBB	0	0	0	0.0477269	NC_mRNAup
TUFM	0	0	0	0.0476478	NC_mRNAup
TXNDC12	0.0903	0.300387	0	0.0449832	NC_mRNAup
TXNDC5	0.1202	0.330408	0	0.0458957	NC_mRNAup
TXNL1	0.1523	0.352857	0	0.0313362	NC_mRNAup
TXN	0.0499	0.230347	0	0.0448814	NC_mRNAup
U2AF1	0	0	0	0.0466578	NC_mRNAup
U2AF2	0	0	0	0.0462966	NC_mRNAup
UBA1	0.0533	0.236567	0	0.0460095	NC_mRNAup
UBE2L3	0.0001	0.00177318	0	0.0475147	NC_mRNAup
UBE2N	0	0	0	0.0472899	NC_mRNAup
UCK2	0.0989	0.308077	0	0.0690707	NC_mRNAup
UQCRC2	0.2159	0.395187	0	0.0435482	NC_mRNAup
USP24	0.0842	0.29703	0	0.0439845	NC_mRNAup
USP5	0	0	0	0.0465616	NC_mRNAup
VARS	0.0057	0.0535734	0	0.0519516	NC_mRNAup
VCP	0.0122	0.0917424	0	0.0463354	NC_mRNAup
VDAC2	0.0036	0.0381201	0	0.0453851	NC_mRNAup
VDAC3	0.0475	0.227081	0	0.0437754	NC_mRNAup
VIM	0.0351	0.203449	0	0.0445111	NC_mRNAup
YBX1	0	0	0	0.0472782	NC_mRNAup
YRDC	0.1701	0.362498	0	0.0106915	NC_mRNAup
YWHAB	0.0193	0.128667	0	0.0444316	NC_mRNAup
YWHAE	0	0	0	0.0474723	NC_mRNAup
YWHAG	0.0097	0.0779642	0	0.0448595	NC_mRNAup
YWHAQ	0.0335	0.196135	0	0.0447028	NC_mRNAup
ZC3HAV1L	0.1213	0.330723	0	0.0211829	NC_mRNAup
ZNHIT2	0.3422	0.485298	0	0.0372678	NC_mRNAup
AARD	0.2658	0.430742	0	0.0332305	NC_mRNAup
CENPQ	0.0021	0.024582	0	0.0460294	NC_mRNAup
CEP57	0	0	0	0.0462809	NC_mRNAup
GRIPAP1	0.1077	0.318704	0	0.0451793	NC_mRNAup
KIAA0753	0.0261	0.162436	0	0.0455444	NC_mRNAup
KRT24	0.339	0.48256	0	0.0423144	NC_mRNAup
KRT27	0.4721	0.58678	0	0.0409947	NC_mRNAup
LMO4	0.4182	0.545109	0	0.0412986	NC_mRNAup
MAGEB4	0.4264	0.55148	0	0.0387622	NC_mRNAup
STX1A	0.271	0.434122	0	0.0421091	NC_mRNAup
STX2	0.055	0.239704	0	0.0498822	NC_mRNAup
STX5	0.0012	0.0155111	0	0.0462343	NC_mRNAup
TFIP11	0.0024	0.0273114	0	0.0459111	NC_mRNAup
TSGA10	0.0763	0.289547	0	0.046084	NC_mRNAup
VPS37C	0.1068	0.318293	0	0.0446079	NC_mRNAup
WDYHV1	0.0334	0.195677	0	0.0456128	NC_mRNAup
AARS2	0.0813	0.295547	0	0.05102	NC_mRNAup
ADSL	0.0782	0.292021	0	0.0455361	NC_mRNAup
ARHGEF26	0.045	0.223449	0	0.0530668	NC_mRNAup
BCL2L14	0.0973	0.306945	0	0.0446627	NC_mRNAup
BMI1	0	0	1	0.046144	NC_mRNAup
CCDC8	0.0506	0.231911	0	0.0677769	NC_mRNAup
CD70	0.0108	0.0842082	0	0.0537627	NC_mRNAup
CDC34	0	0	0	0.0467643	NC_mRNAup
EPHA1	0.098	0.307404	0	0.0470583	NC_mRNAup
ESR2	0	0	1	0.0484058	NC_mRNAup
FBXW11	0.0185	0.124955	0	0.0452594	NC_mRNAup
FGL1	0.0641	0.262413	0	0.0539863	NC_mRNAup
FOXB1	0.1048	0.315523	0	0.0455148	NC_mRNAup
FOXL1	0.0463	0.225176	0	0.0465605	NC_mRNAup
IL1R2	0.1087	0.319853	0	0.053569	NC_mRNAup
IRF2	0.1873	0.374225	0	0.0441637	NC_mRNAup
MEGF10	0.3328	0.47763	0	0.0376331	NC_mRNAup
MKI67	0.0013	0.0165187	0	0.0466204	NC_mRNAup
MRM1	0.2555	0.424104	0	0.0433979	NC_mRNAup
MRPL4	0.0001	0.00177318	0	0.0508901	NC_mRNAup
MRPL58	0.0002	0.00331429	0	0.0499059	NC_mRNAup
NARS	0.2	0.383083	0	0.0433277	NC_mRNAup
NDUFS7	0.0469	0.226318	0	0.0489334	NC_mRNAup
NT5C3A	0.2935	0.450152	0	0.0424947	NC_mRNAup
NUDCD1	0.0087	0.0725538	0	0.0474491	NC_mRNAup
OXLD1	0.1136	0.325295	0	0.059101	NC_mRNAup
PDK1	0.0014	0.0175659	1	0.0507752	NC_mRNAup
PRPS1L1	0.2758	0.437484	0	0.0380101	NC_mRNAup
RARS2	0.1258	0.332777	0	0.0456473	NC_mRNAup
RBM3	0.0857	0.297871	0	0.0494314	NC_mRNAup
RNF2	0.0001	0.00177318	0	0.0474064	NC_mRNAup
SCGB1D1	0.2548	0.423528	0	0.0444935	NC_mRNAup
SEPHS2	0.2564	0.42497	0	0.0370243	NC_mRNAup
SIRT4	0.1004	0.31017	0	0.0458167	NC_mRNAup
TNFRSF10A	0.2451	0.41661	0	0.0436938	NC_mRNAup
TRMT1	0.1727	0.364368	0	0.0461746	NC_mRNAup
ZNRF1	0.0479	0.227721	0	0.0470102	NC_mRNAup
ABCE1	0.1222	0.331346	0	0.042083	NC_mRNAup
ACTA2	0.0207	0.135686	0	0.0446851	NC_mRNAup
ACTN1	0.0622	0.257923	0	0.0448793	NC_mRNAup
AGR2	0.4188	0.545654	0	0.0401898	NC_mRNAup
ANKMY2	0.3466	0.488953	0	0.0351281	NC_mRNAup
C12orf10	0.1002	0.309872	0	0.0567589	NC_mRNAup
CALU	0.1884	0.375256	0	0.0425153	NC_mRNAup
CDK2	0.0395	0.218795	0	0.0449124	NC_mRNAup
CIAPIN1	0.0931	0.304076	0	0.0442547	NC_mRNAup
AARSD1	0.0272	0.167715	1	0.0473339	NC_mRNAup
ALKBH2	0.1909	0.377309	0	0.0290654	NC_mRNAup
ALMS1	0.0014	0.0175659	0	0.0458492	NC_mRNAup
APAF1	0.1667	0.359255	0	0.0437881	NC_mRNAup
ARAF	0.0543	0.238358	0	0.0448411	NC_mRNAup
ARID4B	0.0488	0.228429	0	0.0451852	NC_mRNAup
BORA	0	0	0	0.0460047	NC_mRNAup
BRCA2	0.0247	0.155336	0	0.0457512	NC_mRNAup
C12orf74	0.1864	0.373465	0	0.0251317	NC_mRNAup
CALR	0.0104	0.0819422	0	0.0460317	NC_mRNAup
CDK10	0.1677	0.360374	0	0.0362557	NC_mRNAup
CFLAR	0.0504	0.231526	0	0.046447	NC_mRNAup
CLCN2	0.3045	0.45819	0	0.0412602	NC_mRNAup
COPG1	0.0005	0.00732681	0	0.0451127	NC_mRNAup
CRAT	0.3283	0.474657	0	0.0356549	NC_mRNAup
CSNK1E	0.0099	0.079112	0	0.0457537	NC_mRNAup
CTCFL	0.1122	0.323611	0	0.0332658	NC_mRNAup
DDHD2	0.3064	0.459549	0	0.0386477	NC_mRNAup
DET1	0.0207	0.135686	0	0.0472453	NC_mRNAup
DNAJA4	0.198	0.38202	0	0.0436414	NC_mRNAup
DNAJB6	0.0584	0.247941	0	0.0447745	NC_mRNAup
EIF2AK4	0.1611	0.356414	0	0.0418351	NC_mRNAup
EIPR1	0.0697	0.276158	0	0.046577	NC_mRNAup
ERBB2	0.0217	0.140449	0	0.044652	NC_mRNAup
ERCC2	0	0	0	0.0469129	NC_mRNAup
ERCC6L	0.0018	0.0217208	0	0.0457989	NC_mRNAup
FAAP100	0.0064	0.0582938	0	0.046614	NC_mRNAup
FAM83H	0.1039	0.314393	0	0.0459649	NC_mRNAup
FBH1	0.1167	0.32811	0	0.0426287	NC_mRNAup
FBXO24	0.0043	0.0432889	1	0.309957	NC_mRNAup
FBXO7	0.024	0.152265	0	0.0466479	NC_mRNAup
FIGNL1	0.3729	0.509247	0	0.0393389	NC_mRNAup
FOXD4L6	0.0985	0.307845	0	0.0538228	NC_mRNAup
FUBP1	0.005	0.0485159	1	0.0664342	NC_mRNAup
GNA13	0.0026	0.0291265	1	0.0445964	NC_mRNAup
GNA15	0.9502	0.999158	0	0.0378162	NC_mRNAup
GNAL	1	1	0	0.0130628	NC_mRNAup
GNAZ	0.1667	0.359255	0	0.0429409	NC_mRNAup
GNB1	1	1	0	0.028794	NC_mRNAup
GNB2	0.8967	0.955361	0	0.0395622	NC_mRNAup
GNB5	0.9431	0.994134	0	0.038874	NC_mRNAup
GTF2E1	0.0433	0.221963	0	0.0461683	NC_mRNAup
GTF2IRD2	0.0908	0.30077	0	0.0260993	NC_mRNAup
GTF3C5	0.0006	0.00859602	0	0.0480783	NC_mRNAup
HARS	0.1129	0.324272	0	0.0418868	NC_mRNAup
HECTD1	0.1174	0.328691	0	0.0452632	NC_mRNAup
HOOK1	0.0258	0.160959	0	0.0569182	NC_mRNAup
HPS5	0.2744	0.436419	0	0.0416319	NC_mRNAup
HUS1B	0.0496	0.229847	0	0.0541206	NC_mRNAup
IFRD2	0.0034	0.0364098	1	0.207248	NC_mRNAup
IRF3	0.3918	0.523254	0	0.0416415	NC_mRNAup
IRS4	0.0494	0.229394	0	0.0455951	NC_mRNAup
ITPRID2	0.2401	0.412242	0	0.0437554	NC_mRNAup
JADE2	0.0994	0.308726	0	0.0438277	NC_mRNAup
KAT5	0.0002	0.00331429	0	0.0476213	NC_mRNAup
KEAP1	0.0085	0.0713492	0	0.0471291	NC_mRNAup
KIF1A	0.0624	0.258336	0	0.0447332	NC_mRNAup
KLHL38	0.1412	0.343914	0	0.0434069	NC_mRNAup
LAP3	0.0451	0.223449	0	0.044818	NC_mRNAup
MAP3K7	0.0147	0.105554	1	0.0456233	NC_mRNAup
MCM5	0.0002	0.00331429	0	0.0458507	NC_mRNAup
MCM7	0.0286	0.174551	0	0.0448498	NC_mRNAup
MLF1	0.1582	0.355377	0	0.0439463	NC_mRNAup
MOS	0.0423	0.221172	0	0.0456673	NC_mRNAup
NCAPG	0.0037	0.0388814	1	0.0674499	NC_mRNAup
NIF3L1	0.2164	0.395534	0	0.0439038	NC_mRNAup
NLRP12	0.1137	0.32553	0	0.0394989	NC_mRNAup
NPHP3	0.3942	0.525172	0	0.0386241	NC_mRNAup
NR1H3	0.1075	0.318584	0	0.0463538	NC_mRNAup
PARVG	0.3749	0.510621	0	0.0390752	NC_mRNAup
PEAK1	0.1247	0.332016	0	0.0422125	NC_mRNAup
PFDN1	0.0281	0.172201	0	0.0519739	NC_mRNAup
PFDN5	0.101	0.311169	0	0.0453675	NC_mRNAup
PIWIL2	0.3079	0.460757	0	0.0406353	NC_mRNAup
PIWIL4	0.1904	0.37686	0	0.0375097	NC_mRNAup
POC5	0.0209	0.136598	0	0.0470511	NC_mRNAup
PPP1R12A	0.0139	0.101306	0	0.0464748	NC_mRNAup
PPP1R14B	0.2758	0.437484	0	0.00889442	NC_mRNAup
PPP2CB	0.0005	0.00732681	0	0.0457918	NC_mRNAup
PRAME	0.3174	0.467621	0	0.039166	NC_mRNAup
PSMD3	0	0	0	0.0460643	NC_mRNAup
RAD21	0.0001	0.00177318	0	0.0464562	NC_mRNAup
RAD54L2	0.0859	0.297992	0	0.0467803	NC_mRNAup
RAF1	0.0034	0.0364098	0	0.046403	NC_mRNAup
RBM14	0.0283	0.17325	1	0.0466798	NC_mRNAup
REC8	0.0003	0.00471092	1	0.0465539	NC_mRNAup
RGS11	0.0795	0.293513	0	0.0419569	NC_mRNAup
RGS20	0.0835	0.296533	0	0.0455382	NC_mRNAup
RGS6	0.0418	0.221172	0	0.0422214	NC_mRNAup
RIC8B	0.1886	0.375363	0	0.028633	NC_mRNAup
RICTOR	0.0816	0.295631	1	0.0455143	NC_mRNAup
RPA1	0	0	0	0.047942	NC_mRNAup
RPA3	0.0006	0.00859602	0	0.046524	NC_mRNAup
RPUSD2	0.2743	0.436419	0	0.0225656	NC_mRNAup
SASS6	0.1778	0.367453	0	0.0433448	NC_mRNAup
SBDS	0.1539	0.353596	0	0.036209	NC_mRNAup
SETDB1	0.1011	0.311317	0	0.0454771	NC_mRNAup
SH3GLB1	0.3394	0.482862	0	0.041392	NC_mRNAup
SH3GLB2	0.1692	0.361867	0	0.0411246	NC_mRNAup
SIM2	0.1122	0.323611	0	0.0422601	NC_mRNAup
SIRT6	0.0485	0.228265	0	0.0444015	NC_mRNAup
SKP2	0.0019	0.0226238	0	0.0472893	NC_mRNAup
SMARCD2	0.0001	0.00177318	0	0.0463491	NC_mRNAup
SPANXN3	0.2408	0.412656	0	0.0388587	NC_mRNAup
SRM	0.2616	0.428415	0	0.0333796	NC_mRNAup
STIL	0.0207	0.135686	1	0.0455104	NC_mRNAup
TAB1	0.04	0.219939	0	0.0454253	NC_mRNAup
TBCB	0.0059	0.0549079	1	0.224693	NC_mRNAup
TDRD9	0.1959	0.380787	0	0.0345905	NC_mRNAup
TET3	0.0393	0.218293	0	0.0438687	NC_mRNAup
TFDP3	0.1862	0.373438	0	0.0403612	NC_mRNAup
THG1L	0.0418	0.221172	0	0.0453324	NC_mRNAup
TLR7	0.1854	0.373208	0	0.0434981	NC_mRNAup
TOP3B	0.1197	0.329688	0	0.0437061	NC_mRNAup
TP53RK	0.2623	0.428624	0	0.0397951	NC_mRNAup
TPD52L2	0.3648	0.502113	0	0.031582	NC_mRNAup
TRAPPC4	0.0983	0.307808	1	0.0453027	NC_mRNAup
TRIM17	0.0431	0.221855	0	0.0438873	NC_mRNAup
TRIM45	0.1086	0.319853	0	0.0276546	NC_mRNAup
TRIM7	0.272	0.434716	0	0.0400831	NC_mRNAup
TRMT10A	0.2571	0.425385	0	0.00980316	NC_mRNAup
TSSK6	0.0402	0.220108	0	0.0420727	NC_mRNAup
TTC1	0.1035	0.314172	0	0.0471154	NC_mRNAup
TUBA1A	0.0001	0.00177318	0	0.0462905	NC_mRNAup
TUBB4A	0.0038	0.0396541	0	0.0464839	NC_mRNAup
UBQLN2	0.8108	0.88251	0	0.0380845	NC_mRNAup
USP10	0.0094	0.076476	0	0.0484939	NC_mRNAup
USP18	0.0106	0.0831536	1	0.0740959	NC_mRNAup
USP19	0.0416	0.221172	0	0.0484517	NC_mRNAup
USP49	0.0567	0.243484	0	0.045491	NC_mRNAup
VHL	0.0119	0.0901272	0	0.0453957	NC_mRNAup
WSB2	0.0008	0.0109301	0	0.0476503	NC_mRNAup
XPO5	0.2083	0.388777	0	0.0431331	NC_mRNAup
YKT6	0.0014	0.0175659	0	0.0467898	NC_mRNAup
ZBED4	0.0476	0.227257	0	0.0345232	NC_mRNAup
ZC3H7B	0.0435	0.221963	0	0.0341042	NC_mRNAup
ZMYND19	0.3486	0.490313	0	0.0419065	NC_mRNAup
ZNF185	0.1024	0.313068	0	0.0329783	NC_mRNAup
DISC1	0.0296	0.179134	0	0.0447375	NC_mRNAup
DPP8	0.7417	0.820208	0	0.0243703	NC_mRNAup
DPP9	0.4643	0.580173	0	0.0321228	NC_mRNAup
EEF2K	0.1107	0.322069	0	0.0418693	NC_mRNAup
EIF3H	0.0188	0.126128	0	0.0466027	NC_mRNAup
EIF3M	0	0	0	0.0465407	NC_mRNAup
ETS1	0.3647	0.502052	0	0.0420133	NC_mRNAup
FN1	0	0	0	0.0484437	NC_mRNAup
GNAI2	0.7077	0.790387	0	0.0406046	NC_mRNAup
IARS2	0.0288	0.175474	0	0.0477044	NC_mRNAup
ITGA4	0.0067	0.0604749	1	0.0823206	NC_mRNAup
MEF2C	0.3788	0.513831	0	0.038659	NC_mRNAup
METTL1	0.2379	0.4107	0	0.00287583	NC_mRNAup
MICU1	0.176	0.366726	0	0.0456008	NC_mRNAup
MOV10	0	0	0	0.0462704	NC_mRNAup
NEK4	0.1959	0.380787	0	0.0435489	NC_mRNAup
NMD3	0.3578	0.496929	0	0.0314629	NC_mRNAup
NUMA1	0.0971	0.306945	0	0.0447384	NC_mRNAup
OTUB1	0.0024	0.0273114	0	0.0461696	NC_mRNAup
PPP2R5E	0	0	0	0.0476854	NC_mRNAup
PSMB5	0.0196	0.130377	0	0.0453046	NC_mRNAup
QARS	0.0781	0.292021	0	0.0435386	NC_mRNAup
RIN3	0.0593	0.250403	0	0.0508762	NC_mRNAup
SAE1	0.1247	0.332016	0	0.0506412	NC_mRNAup
SAP18	0	0	0	0.047215	NC_mRNAup
SERF2	0.2786	0.440024	0	0.0242344	NC_mRNAup
SIRT7	0.0487	0.228265	0	0.0809407	NC_mRNAup
SOD1	0.0013	0.0165187	0	0.0479958	NC_mRNAup
STAT1	0.1585	0.355523	0	0.044728	NC_mRNAup
STAT5B	0.3507	0.49174	0	0.0422693	NC_mRNAup
TARSL2	0.1143	0.326105	0	0.0466154	NC_mRNAup
TIMM44	0.0261	0.162436	0	0.0500592	NC_mRNAup
TOM1L1	0.1012	0.311411	0	0.0474291	NC_mRNAup
TPD52	0.0827	0.29591	0	0.0451123	NC_mRNAup
UBE2M	0	0	0	0.0469419	NC_mRNAup
VCAM1	0	0	0	0.0460204	NC_mRNAup
WARS	0.1131	0.324535	0	0.0424835	NC_mRNAup
AASDH	0.1733	0.364949	0	0.0171903	NC_mRNAup
GORASP1	0.0902	0.300333	0	0.0444268	NC_mRNAup
GPSM2	0.9963	1	1	0.0359189	NC_mRNAup
ADSS	0.1748	0.365748	0	0.0418005	NC_mRNAup
ANGPTL4	0.0176	0.120414	0	0.0460728	NC_mRNAup
BABAM1	0.0253	0.158555	0	0.0456935	NC_mRNAup
BPNT1	0.065	0.264472	0	0.0503387	NC_mRNAup
CRX	0.5462	0.649859	0	0.0394386	NC_mRNAup
DAZAP1	0.0872	0.298469	0	0.0345374	NC_mRNAup
DDIT4L	0.0223	0.14366	0	0.0455357	NC_mRNAup
EFHC2	0.102	0.312376	0	0.0439901	NC_mRNAup
EHD1	0.0381	0.21515	0	0.0456212	NC_mRNAup
EHD4	0.379	0.513927	0	0.0395783	NC_mRNAup
EIF1B	0.0397	0.219161	0	0.0451559	NC_mRNAup
ELOVL2	0.436	0.559429	0	0.0400119	NC_mRNAup
GAL3ST1	0.1623	0.356786	0	0.0384506	NC_mRNAup
HLA-B	0.038	0.214788	1	0.044332	NC_mRNAup
JUN	0	0	0	0.0463047	NC_mRNAup
LIPT2	0.1204	0.330412	0	0.00848005	NC_mRNAup
MAX	0.0374	0.212465	0	0.0447774	NC_mRNAup
MOV10L1	0.3041	0.457933	0	0.0150549	NC_mRNAup
MTMR14	0.0223	0.14366	0	0.0532259	NC_mRNAup
NOL3	0.3022	0.456486	0	0.029071	NC_mRNAup
PLCG1	0.2287	0.40425	0	0.0422237	NC_mRNAup
POTEI	0.5779	0.676871	0	0.033914	NC_mRNAup
PPP1R3C	0.0697	0.276158	0	0.0649542	NC_mRNAup
SLX4	0.0217	0.140449	0	0.0455762	NC_mRNAup
TAF1	0.0019	0.0226238	0	0.0460862	NC_mRNAup
TRAF2	0.0055	0.0522398	0	0.0459631	NC_mRNAup
ULK2	0.1371	0.340478	0	0.0438975	NC_mRNAup
USP22	0.0846	0.297094	0	0.0449318	NC_mRNAup
WWOX	0.0047	0.0462793	0	0.050457	NC_mRNAup
ZC3HC1	0.2544	0.423303	0	0.0357318	NC_mRNAup
RNF113A	0.1395	0.342558	0	0.0382673	NC_mRNAup
ACADM	0.1605	0.355963	0	0.0428201	NC_mRNAup
ACY1	0.2208	0.398593	0	0.0393015	NC_mRNAup
ADH1B	0.296	0.451559	0	0.0173972	NC_mRNAup
ADH6	0.4037	0.533323	0	0.0219405	NC_mRNAup
AGXT	0.3956	0.526374	0	0.0400089	NC_mRNAup
AKR1A1	0.1331	0.337457	0	0.0219051	NC_mRNAup
AKR1B1	0.2639	0.42984	0	0.0455581	NC_mRNAup
AKR1C1	0.1326	0.337236	0	0.0585586	NC_mRNAup
AKR1C2	0.178	0.36752	0	0.0537685	NC_mRNAup
AKR1C3	0.0262	0.162664	1	0.3624	NC_mRNAup
AKR1C4	0.2145	0.394105	0	0.00881183	NC_mRNAup
AKR1D1	0.249	0.419983	0	0.0178727	NC_mRNAup
ALDH1L1	0.2942	0.450419	0	0.0173908	NC_mRNAup
ALDH7A1	0.3066	0.459657	0	0.0362558	NC_mRNAup
BBOX1	0.3568	0.496384	0	0.0336641	NC_mRNAup
BCAT2	0.2552	0.423801	0	0.0382605	NC_mRNAup
BLVRB	0.0094	0.076476	1	0.259291	NC_mRNAup
BTD	0.0956	0.306397	0	0.0360928	NC_mRNAup
CBR3	0.0845	0.29703	0	0.0428751	NC_mRNAup
DCP1A	0.0156	0.110255	0	0.0474451	NC_mRNAup
DECR1	0.1734	0.364985	0	0.0407796	NC_mRNAup
DECR2	0.1275	0.333447	0	0.0413953	NC_mRNAup
DHRS4	0.2664	0.431054	0	0.0440315	NC_mRNAup
DHRS9	0.6398	0.731502	0	0.0259966	NC_mRNAup
FBXL13	0	0	0	0.0479634	NC_mRNAup
FTCD	0.3463	0.488734	0	0.0422343	NC_mRNAup
GGT5	0.2709	0.434122	0	0.0423311	NC_mRNAup
GLS	0.1412	0.343914	0	0.0451017	NC_mRNAup
GMPR2	0.0019	0.0226238	1	0.0720441	NC_mRNAup
GMPR	0.0439	0.222282	0	0.0619717	NC_mRNAup
GNPDA2	0.4834	0.595759	0	0.0343827	NC_mRNAup
GRHPR	0.4623	0.578926	0	0.0181499	NC_mRNAup
HSD11B1	0.3742	0.510208	0	0.0129525	NC_mRNAup
HSD17B7	0.6471	0.737737	0	0.0256147	NC_mRNAup
HSD3B1	0.8797	0.940984	0	0.021338	NC_mRNAup
HSD3B2	0.4374	0.560426	0	0.0384902	NC_mRNAup
IDH3A	0.1694	0.362036	0	0.0471791	NC_mRNAup
IDH3B	0.1843	0.372286	0	0.0459241	NC_mRNAup
IDH3G	0.1504	0.351376	0	0.04852	NC_mRNAup
IL4I1	0.4624	0.578926	0	0.0147529	NC_mRNAup
KARS	0.1464	0.348606	0	0.0432323	NC_mRNAup
KYAT1	0.0456	0.224258	0	0.092621	NC_mRNAup
ME1	0.1996	0.382929	0	0.0407603	NC_mRNAup
ME2	0.0062	0.0567886	1	0.120441	NC_mRNAup
ME3	0.2284	0.404156	0	0.0345639	NC_mRNAup
MECR	0.3575	0.496819	0	0.012487	NC_mRNAup
P2RY6	0.0067	0.0604749	1	0.0452184	NC_mRNAup
P4HA1	0.6647	0.753123	0	0.0388375	NC_mRNAup
P4HA2	0.4309	0.555143	0	0.0415772	NC_mRNAup
P4HA3	0.6461	0.736971	0	0.0396444	NC_mRNAup
PECR	0.4733	0.587459	0	0.0300906	NC_mRNAup
PLOD1	0.6082	0.703787	0	0.0389627	NC_mRNAup
PLOD2	0.8363	0.903809	0	0.0341884	NC_mRNAup
PXN	0.1935	0.379341	0	0.0424612	NC_mRNAup
PXYLP1	0.0722	0.281352	0	0.0434702	NC_mRNAup
RDH12	0.6117	0.707154	0	0.0307581	NC_mRNAup
SCCPDH	0.1244	0.331955	0	0.0489135	NC_mRNAup
SRD5A1	0.5219	0.629487	0	0.0190769	NC_mRNAup
SRD5A2	0.6201	0.714751	0	0.0156124	NC_mRNAup
SRD5A3	0.5973	0.693898	0	0.0135596	NC_mRNAup
TERF2	0.1079	0.319086	0	0.0444724	NC_mRNAup
TM7SF2	0.3191	0.468782	0	0.0260989	NC_mRNAup
TNIP2	0.0486	0.228265	1	0.0479478	NC_mRNAup
TRMT61B	0.002	0.0236113	1	0.0496294	NC_mRNAup
VPS37D	0.4256	0.55104	0	0.0406	NC_mRNAup
AATF	0.1618	0.356734	0	0.0445295	NC_mRNAup
AR	0.1048	0.315523	0	0.0447663	NC_mRNAup
ATM	0.0004	0.0060437	0	0.0473429	NC_mRNAup
ATR	0.0001	0.00177318	0	0.0488415	NC_mRNAup
AURKA	0.0107	0.0836097	0	0.045201	NC_mRNAup
BRIX1	0	0	0	0.0468884	NC_mRNAup
BTRC	0.0312	0.186557	0	0.0449223	NC_mRNAup
CAND1	0	0	0	0.049876	NC_mRNAup
CDC14B	0.1274	0.333447	0	0.0396775	NC_mRNAup
CEP164	0.004	0.0411677	0	0.0474015	NC_mRNAup
CHD3	0.0001	0.00177318	0	0.0473329	NC_mRNAup
CHEK1	0.0015	0.0186515	0	0.0465661	NC_mRNAup
CHEK2	0.023	0.147272	0	0.045189	NC_mRNAup
CPD	0.0581	0.247135	0	0.0452061	NC_mRNAup
DAPK3	0.1363	0.339805	0	0.04431	NC_mRNAup
DAZAP2	0.0042	0.0425682	0	0.0514192	NC_mRNAup
DCPS	0.1491	0.351007	0	0.0272845	NC_mRNAup
DDX52	0	0	0	0.0481467	NC_mRNAup
DDX56	0.0205	0.134669	0	0.0469929	NC_mRNAup
EBNA1BP2	0	0	0	0.0467618	NC_mRNAup
EFNB3	0.0745	0.286342	0	0.046339	NC_mRNAup
ESF1	0.1424	0.344968	0	0.0389488	NC_mRNAup
FBL	0.0002	0.00331429	0	0.046758	NC_mRNAup
FGF8	0.0099	0.079112	0	0.0434675	NC_mRNAup
FOXA1	0.016	0.1122	0	0.0494445	NC_mRNAup
HIPK2	0.2632	0.429549	0	0.0412272	NC_mRNAup
HIST1H2AB	0.0008	0.0109301	0	0.0455958	NC_mRNAup
HIST1H2AE	0.0008	0.0109301	0	0.0455958	NC_mRNAup
KAT2A	0.0003	0.00471092	0	0.0460776	NC_mRNAup
KRI1	0.0407	0.220108	0	0.0465521	NC_mRNAup
KRR1	0.0002	0.00331429	0	0.0471701	NC_mRNAup
LAMA3	0.059	0.249605	0	0.0507024	NC_mRNAup
LAMC3	0.1184	0.328699	0	0.0475341	NC_mRNAup
LDOC1	0.0563	0.242287	0	0.0455424	NC_mRNAup
LIN28A	0.3182	0.468186	0	0.0240942	NC_mRNAup
LZTR1	0.3368	0.481018	0	0.0226571	NC_mRNAup
MAGED1	0.1446	0.346793	0	0.0438798	NC_mRNAup
MAPKAPK2	0.1087	0.319853	0	0.043228	NC_mRNAup
MMS19	0.1856	0.373227	0	0.0438593	NC_mRNAup
MNDA	0.0034	0.0364098	0	0.0475715	NC_mRNAup
MPHOSPH10	0	0	0	0.0476701	NC_mRNAup
MPHOSPH6	0	0	0	0.0489236	NC_mRNAup
MPP6	0.4513	0.57031	0	0.0301465	NC_mRNAup
NEDD4L	0.2067	0.387576	0	0.0430582	NC_mRNAup
NGDN	0.2154	0.39483	0	0.0378168	NC_mRNAup
NGFR	0.355	0.495091	0	0.0401518	NC_mRNAup
NOC2L	0.0004	0.0060437	0	0.0462983	NC_mRNAup
NOL10	0.1828	0.370964	0	0.0386792	NC_mRNAup
NOL6	0	0	0	0.0476089	NC_mRNAup
[truncated: 51,941 more rows]
