# Supplementary material for: Paracrine signals from HIV-1-infected immune cells reprogram cervical cancer pathways
Source: iScience. 2026 Jun 4;29(6):116083. doi: 10.1016/j.isci.2026.116083 (PMC13265902; doi:10.1016/j.isci.2026.116083)
Supplement: Data S1. Tables S1–S8 — Table S1. Study participants. (A) Participants demographic and clinical characteristics. (B) Participants eligibility questionnaire. (C) Study inclusion and exclusion criteria, related to Figures 1 and 2. Table S2. Network propagation outputs for the top altered TCGA cervical cancer genes size-matched to the RNA-sequencing up genes in HIV-1 infected women with normal cervix, related to Figure 3C. Table S3. Gene set overrepresentation analysis output for six network clusters, related to Figure 3E. Table S4. Network propagation outputs for the top altered TCGA cervical cancer genes size-matched to proteome up in C33A cells treated with HIV-1 infected CD4+ T-cell conditioned media, related to Figure 4C. Table S5. Gene set overrepresentation analysis output for 17 network clusters, related to Figure 4E. Table S6. Gene set overrepresentation analysis output for the size-matched upregulated genes for RNA-sequencing and mass spectrometry analysis, related to Figure 5A. Table S7. Gene set overrepresentation analysis output for two network clusters, related to Figure 5C. Table S8. Datasets used for final visualization. Abundance proteomics (A) and phosphoproteomics (B) data of endogenous C33A cells treated with HIV-infected or uninfected CD4+ T-cell conditioned media. Phosphoproteomics data was filtered for localization probability >0.75. (C) RNA sequencing data of cervical swabs of Kenyan women living with or without HIV stratified based on cancer status. [file mmc2.zip › Data S1/Table S3.xlsx]

## Sheet: Table S3
group	ID	Description	GeneRatio	BgRatio	RichFactor	FoldEnrichment	zScore	pvalue	p.adjust	qvalue	geneID	Count
1	REACTOME_RAF_ACTIVATION	REACTOME_RAF_ACTIVATION	2021-04-01	34/13343	0.117647	74.7507	17.095	2.03918e-07	5.42726e-05	2.76883e-05	PPP2R1A/PPP2CA/PPP2R5C/BRAF	4
1	REACTOME_MITOTIC_PROMETAPHASE	REACTOME_MITOTIC_PROMETAPHASE	2021-06-01	203/13343	0.0295567	18.7797	10.1347	5.16638e-07	5.42726e-05	2.76883e-05	PPP2R1A/DYNC1H1/PPP2CA/PPP2R5C/ACTR1A/CENPO	6
1	REACTOME_NEGATIVE_REGULATION_OF_MAPK_PATHWAY	REACTOME_NEGATIVE_REGULATION_OF_MAPK_PATHWAY	2021-04-01	43/13343	0.0930233	59.1052	15.1516	5.37679e-07	5.42726e-05	2.76883e-05	PPP2R1A/PPP2CA/PPP2R5C/BRAF	4
1	REACTOME_MITOTIC_SPINDLE_CHECKPOINT	REACTOME_MITOTIC_SPINDLE_CHECKPOINT	2021-05-01	111/13343	0.045045	28.6208	11.6017	6.65922e-07	5.42726e-05	2.76883e-05	PPP2R1A/DYNC1H1/PPP2CA/PPP2R5C/CENPO	5
1	REACTOME_MITOTIC_METAPHASE_AND_ANAPHASE	REACTOME_MITOTIC_METAPHASE_AND_ANAPHASE	2021-06-01	236/13343	0.0254237	16.1538	9.32524	1.24822e-06	6.11969e-05	3.12209e-05	PPP2R1A/DYNC1H1/PPP2CA/PPP2R5C/CENPO/ANKLE2	6
1	REACTOME_RESOLUTION_OF_SISTER_CHROMATID_COHESION	REACTOME_RESOLUTION_OF_SISTER_CHROMATID_COHESION	2021-05-01	126/13343	0.0396825	25.2135	10.8421	1.24997e-06	6.11969e-05	3.12209e-05	PPP2R1A/DYNC1H1/PPP2CA/PPP2R5C/CENPO	5
1	REACTOME_SIGNALING_BY_CTNNB1_PHOSPHO_SITE_MUTANTS	REACTOME_SIGNALING_BY_CTNNB1_PHOSPHO_SITE_MUTANTS	2021-03-01	15/13343	0.2	127.076	19.3969	1.51034e-06	6.11969e-05	3.12209e-05	PPP2R1A/PPP2CA/PPP2R5C	3
1	REACTOME_SPRY_REGULATION_OF_FGF_SIGNALING	REACTOME_SPRY_REGULATION_OF_FGF_SIGNALING	2021-03-01	16/13343	0.1875	119.134	18.7717	1.857e-06	6.11969e-05	3.12209e-05	PPP2R1A/PPP2CA/BRAF	3
1	REACTOME_RHO_GTPASES_ACTIVATE_FORMINS	REACTOME_RHO_GTPASES_ACTIVATE_FORMINS	2021-05-01	140/13343	0.0357143	22.6922	10.2439	2.10429e-06	6.11969e-05	3.12209e-05	PPP2R1A/DYNC1H1/PPP2CA/PPP2R5C/CENPO	5
1	REACTOME_M_PHASE	REACTOME_M_PHASE	2021-07-01	415/13343	0.0168675	10.7173	7.98432	2.13349e-06	6.11969e-05	3.12209e-05	PPP2R1A/DYNC1H1/PPP2CA/PPP2R5C/ACTR1A/CENPO/ANKLE2	7
1	REACTOME_BETA_CATENIN_PHOSPHORYLATION_CASCADE	REACTOME_BETA_CATENIN_PHOSPHORYLATION_CASCADE	2021-03-01	17/13343	0.176471	112.126	18.2023	2.25265e-06	6.11969e-05	3.12209e-05	PPP2R1A/PPP2CA/PPP2R5C	3
1	REACTOME_PLATELET_SENSITIZATION_BY_LDL	REACTOME_PLATELET_SENSITIZATION_BY_LDL	2021-03-01	17/13343	0.176471	112.126	18.2023	2.25265e-06	6.11969e-05	3.12209e-05	PPP2R1A/PPP2CA/PPP2R5C	3
1	REACTOME_INITIATION_OF_NUCLEAR_ENVELOPE_NE_REFORMATION	REACTOME_INITIATION_OF_NUCLEAR_ENVELOPE_NE_REFORMATION	2021-03-01	19/13343	0.157895	100.323	17.2007	3.20353e-06	8.03346e-05	4.09844e-05	PPP2R1A/PPP2CA/ANKLE2	3
1	REACTOME_CTLA4_INHIBITORY_SIGNALING	REACTOME_CTLA4_INHIBITORY_SIGNALING	2021-03-01	21/13343	0.142857	90.7687	16.345	4.38811e-06	0.00010218	5.21294e-05	PPP2R1A/PPP2CA/PPP2R5C	3
1	REACTOME_SEPARATION_OF_SISTER_CHROMATIDS	REACTOME_SEPARATION_OF_SISTER_CHROMATIDS	2021-05-01	191/13343	0.026178	16.633	8.6397	9.63374e-06	0.000209373	0.000106816	PPP2R1A/DYNC1H1/PPP2CA/PPP2R5C/CENPO	5
1	REACTOME_NEGATIVE_REGULATION_OF_FGFR3_SIGNALING	REACTOME_NEGATIVE_REGULATION_OF_FGFR3_SIGNALING	2021-03-01	29/13343	0.103448	65.7291	13.8541	1.19585e-05	0.000243655	0.000124306	PPP2R1A/PPP2CA/BRAF	3
1	REACTOME_ANCHORING_OF_THE_BASAL_BODY_TO_THE_PLASMA_MEMBRANE	REACTOME_ANCHORING_OF_THE_BASAL_BODY_TO_THE_PLASMA_MEMBRANE	2021-04-01	97/13343	0.0412371	26.2013	9.89012	1.42857e-05	0.000251897	0.000128511	PPP2R1A/DYNC1H1/ACTR1A/C2CD3	4
1	REACTOME_DISASSEMBLY_OF_THE_DESTRUCTION_COMPLEX_AND_RECRUITMENT_OF_AXIN_TO_THE_MEMBRANE	REACTOME_DISASSEMBLY_OF_THE_DESTRUCTION_COMPLEX_AND_RECRUITMENT_OF_AXIN_TO_THE_MEMBRANE	2021-03-01	31/13343	0.0967742	61.4885	13.3865	1.46811e-05	0.000251897	0.000128511	PPP2R1A/PPP2CA/PPP2R5C	3
1	REACTOME_NEGATIVE_REGULATION_OF_FGFR4_SIGNALING	REACTOME_NEGATIVE_REGULATION_OF_FGFR4_SIGNALING	2021-03-01	31/13343	0.0967742	61.4885	13.3865	1.46811e-05	0.000251897	0.000128511	PPP2R1A/PPP2CA/BRAF	3
1	REACTOME_NEGATIVE_REGULATION_OF_FGFR1_SIGNALING	REACTOME_NEGATIVE_REGULATION_OF_FGFR1_SIGNALING	2021-03-01	33/13343	0.0909091	57.7619	12.9617	1.77838e-05	0.000288733	0.000147303	PPP2R1A/PPP2CA/BRAF	3
1	REACTOME_NEGATIVE_REGULATION_OF_FGFR2_SIGNALING	REACTOME_NEGATIVE_REGULATION_OF_FGFR2_SIGNALING	2021-03-01	34/13343	0.0882353	56.063	12.7633	1.94851e-05	0.000288733	0.000147303	PPP2R1A/PPP2CA/BRAF	3
1	REACTOME_SIGNALING_BY_WNT_IN_CANCER	REACTOME_SIGNALING_BY_WNT_IN_CANCER	2021-03-01	34/13343	0.0882353	56.063	12.7633	1.94851e-05	0.000288733	0.000147303	PPP2R1A/PPP2CA/PPP2R5C	3
1	WP_COHESIN_COMPLEX_CORNELIA_DE_LANGE_SYNDROME	WP_COHESIN_COMPLEX_CORNELIA_DE_LANGE_SYNDROME	2021-03-01	35/13343	0.0857143	54.4612	12.5734	2.12902e-05	0.000301766	0.000153952	PPP2R1A/PPP2CA/PPP2R5C	3
1	REACTOME_REGULATION_OF_TP53_EXPRESSION_AND_DEGRADATION	REACTOME_REGULATION_OF_TP53_EXPRESSION_AND_DEGRADATION	2021-03-01	37/13343	0.0810811	51.5174	12.2167	2.52239e-05	0.000342625	0.000174797	PPP2R1A/PPP2CA/PPP2R5C	3
1	REACTOME_SIGNALING_BY_FGFR3	REACTOME_SIGNALING_BY_FGFR3	2021-03-01	40/13343	0.075	47.6536	11.7321	3.19764e-05	0.000400935	0.000204545	PPP2R1A/PPP2CA/BRAF	3
1	WP_GLYCOGEN_SYNTHESIS_AND_DEGRADATION	WP_GLYCOGEN_SYNTHESIS_AND_DEGRADATION	2021-03-01	40/13343	0.075	47.6536	11.7321	3.19764e-05	0.000400935	0.000204545	PPP2R1A/PPP2CA/PPP2R5C	3
1	REACTOME_SIGNALING_BY_FGFR4	REACTOME_SIGNALING_BY_FGFR4	2021-03-01	41/13343	0.0731707	46.4913	11.5824	3.44659e-05	0.000416144	0.000212305	PPP2R1A/PPP2CA/BRAF	3
1	REACTOME_MHC_CLASS_II_ANTIGEN_PRESENTATION	REACTOME_MHC_CLASS_II_ANTIGEN_PRESENTATION	2021-04-01	126/13343	0.031746	20.1708	8.5841	4.00628e-05	0.000466446	0.000237967	DYNC1H1/ACTR1A/IFI30/OSBPL1A	4
1	REACTOME_PP2A_MEDIATED_DEPHOSPHORYLATION_OF_KEY_METABOLIC_FACTORS	REACTOME_PP2A_MEDIATED_DEPHOSPHORYLATION_OF_KEY_METABOLIC_FACTORS	2021-02-01	7/13343	0.285714	181.537	18.9688	4.93096e-05	0.000554308	0.000282792	PPP2R1A/PPP2CA	2
1	REACTOME_SIGNALING_BY_FGFR1	REACTOME_SIGNALING_BY_FGFR1	2021-03-01	50/13343	0.06	38.1229	10.4412	6.27961e-05	0.000682385	0.000348133	PPP2R1A/PPP2CA/BRAF	3
1	REACTOME_CELL_CYCLE_CHECKPOINTS	REACTOME_CELL_CYCLE_CHECKPOINTS	2021-05-01	292/13343	0.0171233	10.8798	6.77725	7.40083e-05	0.000778281	0.000397056	PPP2R1A/DYNC1H1/PPP2CA/PPP2R5C/CENPO	5
1	REACTOME_HSP90_CHAPERONE_CYCLE_FOR_STEROID_HORMONE_RECEPTORS_SHR_IN_THE_PRESENCE_OF_LIGAND	REACTOME_HSP90_CHAPERONE_CYCLE_FOR_STEROID_HORMONE_RECEPTORS_SHR_IN_THE_PRESENCE_OF_LIGAND	2021-03-01	57/13343	0.0526316	33.4411	9.74476	9.30838e-05	0.000948292	0.000483791	DYNC1H1/DNAJA4/ACTR1A	3
1	REACTOME_MASTL_FACILITATES_MITOTIC_PROGRESSION	REACTOME_MASTL_FACILITATES_MITOTIC_PROGRESSION	2021-02-01	10/13343	0.2	127.076	15.8345	0.000105363	0.00104086	0.000531016	PPP2R1A/PPP2CA	2
1	REACTOME_RHO_GTPASE_EFFECTORS	REACTOME_RHO_GTPASE_EFFECTORS	2021-05-01	322/13343	0.015528	9.86616	6.39406	0.000117457	0.0011262	0.000574557	PPP2R1A/DYNC1H1/PPP2CA/PPP2R5C/CENPO	5
1	REACTOME_MAPK_FAMILY_SIGNALING_CASCADES	REACTOME_MAPK_FAMILY_SIGNALING_CASCADES	2021-05-01	327/13343	0.0152905	9.71531	6.33509	0.000126285	0.00117625	0.000600089	PPP2R1A/SPTAN1/PPP2CA/PPP2R5C/BRAF	5
1	REACTOME_REGULATION_OF_GLYCOLYSIS_BY_FRUCTOSE_2_6_BISPHOSPHATE_METABOLISM	REACTOME_REGULATION_OF_GLYCOLYSIS_BY_FRUCTOSE_2_6_BISPHOSPHATE_METABOLISM	2021-02-01	12/13343	0.166667	105.897	14.433	0.000154239	0.00139672	0.000712567	PPP2R1A/PPP2CA	2
1	KEGG_LONG_TERM_DEPRESSION	KEGG_LONG_TERM_DEPRESSION	2021-03-01	70/13343	0.0428571	27.2306	8.73591	0.000171866	0.00148419	0.000757193	PPP2R1A/PPP2CA/BRAF	3
1	REACTOME_TRANSPORT_TO_THE_GOLGI_AND_SUBSEQUENT_MODIFICATION	REACTOME_TRANSPORT_TO_THE_GOLGI_AND_SUBSEQUENT_MODIFICATION	2021-04-01	186/13343	0.0215054	13.6641	6.90539	0.000181732	0.00148419	0.000757193	SPTAN1/DYNC1H1/ACTR1A/ST6GAL1	4
1	REACTOME_ERKS_ARE_INACTIVATED	REACTOME_ERKS_ARE_INACTIVATED	2021-02-01	13/13343	0.153846	97.7509	13.8563	0.00018211	0.00148419	0.000757193	PPP2R1A/PPP2CA	2
1	REACTOME_INHIBITION_OF_REPLICATION_INITIATION_OF_DAMAGED_DNA_BY_RB1_E2F1	REACTOME_INHIBITION_OF_REPLICATION_INITIATION_OF_DAMAGED_DNA_BY_RB1_E2F1	2021-02-01	13/13343	0.153846	97.7509	13.8563	0.00018211	0.00148419	0.000757193	PPP2R1A/PPP2CA	2
1	REACTOME_AURKA_ACTIVATION_BY_TPX2	REACTOME_AURKA_ACTIVATION_BY_TPX2	2021-03-01	72/13343	0.0416667	26.4742	8.60499	0.000186872	0.00148586	0.000758045	PPP2R1A/DYNC1H1/ACTR1A	3
1	REACTOME_SIGNALING_BY_FGFR2	REACTOME_SIGNALING_BY_FGFR2	2021-03-01	73/13343	0.0410959	26.1115	8.54151	0.000194684	0.00151112	0.000770929	PPP2R1A/PPP2CA/BRAF	3
1	REACTOME_COSTIMULATION_BY_THE_CD28_FAMILY	REACTOME_COSTIMULATION_BY_THE_CD28_FAMILY	2021-03-01	74/13343	0.0405405	25.7587	8.4793	0.000202705	0.00153679	0.000784024	PPP2R1A/PPP2CA/PPP2R5C	3
1	REACTOME_NUCLEAR_ENVELOPE_NE_REASSEMBLY	REACTOME_NUCLEAR_ENVELOPE_NE_REASSEMBLY	2021-03-01	76/13343	0.0394737	25.0808	8.35848	0.000219384	0.00162544	0.000829251	PPP2R1A/PPP2CA/ANKLE2	3
1	REACTOME_MITOTIC_G2_G2_M_PHASES	REACTOME_MITOTIC_G2_G2_M_PHASES	2021-04-01	200/13343	0.02	12.7076	6.62326	0.000240031	0.00173889	0.000887134	PPP2R1A/DYNC1H1/PPP2CA/ACTR1A	4
1	REACTOME_CILIUM_ASSEMBLY	REACTOME_CILIUM_ASSEMBLY	2021-04-01	202/13343	0.019802	12.5818	6.58526	0.000249342	0.00176707	0.00090151	PPP2R1A/DYNC1H1/ACTR1A/C2CD3	4
1	REACTOME_RECRUITMENT_OF_MITOTIC_CENTROSOME_PROTEINS_AND_COMPLEXES	REACTOME_RECRUITMENT_OF_MITOTIC_CENTROSOME_PROTEINS_AND_COMPLEXES	2021-03-01	81/13343	0.037037	23.5326	8.07579	0.000264913	0.00183748	0.00093743	PPP2R1A/DYNC1H1/ACTR1A	3
1	REACTOME_DEGRADATION_OF_BETA_CATENIN_BY_THE_DESTRUCTION_COMPLEX	REACTOME_DEGRADATION_OF_BETA_CATENIN_BY_THE_DESTRUCTION_COMPLEX	2021-03-01	85/13343	0.0352941	22.4252	7.86739	0.000305436	0.00207442	0.00105831	PPP2R1A/PPP2CA/PPP2R5C	3
1	REACTOME_PLATELET_HOMEOSTASIS	REACTOME_PLATELET_HOMEOSTASIS	2021-03-01	86/13343	0.0348837	22.1645	7.81752	0.000316155	0.00209097	0.00106675	PPP2R1A/PPP2CA/PPP2R5C	3
1	REACTOME_REGULATION_OF_PLK1_ACTIVITY_AT_G2_M_TRANSITION	REACTOME_REGULATION_OF_PLK1_ACTIVITY_AT_G2_M_TRANSITION	2021-03-01	87/13343	0.0344828	21.9097	7.76849	0.000327116	0.00209097	0.00106675	PPP2R1A/DYNC1H1/ACTR1A	3
1	REACTOME_SIGNALING_BY_FGFR	REACTOME_SIGNALING_BY_FGFR	2021-03-01	87/13343	0.0344828	21.9097	7.76849	0.000327116	0.00209097	0.00106675	PPP2R1A/PPP2CA/BRAF	3
1	REACTOME_RECRUITMENT_OF_NUMA_TO_MITOTIC_CENTROSOMES	REACTOME_RECRUITMENT_OF_NUMA_TO_MITOTIC_CENTROSOMES	2021-03-01	95/13343	0.0315789	20.0647	7.40374	0.000423725	0.00265643	0.00135523	PPP2R1A/DYNC1H1/ACTR1A	3
1	REACTOME_COPI_MEDIATED_ANTEROGRADE_TRANSPORT	REACTOME_COPI_MEDIATED_ANTEROGRADE_TRANSPORT	2021-03-01	102/13343	0.0294118	18.6877	7.11944	0.00052191	0.00316954	0.00161701	SPTAN1/DYNC1H1/ACTR1A	3
1	REACTOME_E2F_MEDIATED_REGULATION_OF_DNA_REPLICATION	REACTOME_E2F_MEDIATED_REGULATION_OF_DNA_REPLICATION	2021-02-01	22/13343	0.0909091	57.7619	10.5788	0.000534738	0.00316954	0.00161701	PPP2R1A/PPP2CA	2
1	REACTOME_ERK_MAPK_TARGETS	REACTOME_ERK_MAPK_TARGETS	2021-02-01	22/13343	0.0909091	57.7619	10.5788	0.000534738	0.00316954	0.00161701	PPP2R1A/PPP2CA	2
1	PID_ERBB1_DOWNSTREAM_PATHWAY	PID_ERBB1_DOWNSTREAM_PATHWAY	2021-03-01	105/13343	0.0285714	18.1537	7.00612	0.000568088	0.00330709	0.00168718	PPP2R1A/PPP2CA/BRAF	3
1	WP_WNT_SIGNALING_PATHWAY_AND_PLURIPOTENCY	WP_WNT_SIGNALING_PATHWAY_AND_PLURIPOTENCY	2021-03-01	106/13343	0.0283019	17.9825	6.96939	0.000584044	0.00334032	0.00170413	PPP2R1A/PPP2CA/PPP2R5C	3
1	REACTOME_INTEGRATION_OF_ENERGY_METABOLISM	REACTOME_INTEGRATION_OF_ENERGY_METABOLISM	2021-03-01	108/13343	0.0277778	17.6495	6.89741	0.00061681	0.0034669	0.00176871	PPP2R1A/PPP2CA/SLC2A1	3
1	REACTOME_DARPP_32_EVENTS	REACTOME_DARPP_32_EVENTS	2021-02-01	24/13343	0.0833333	52.9484	10.1129	0.000637697	0.00352354	0.00179761	PPP2R1A/PPP2CA	2
1	REACTOME_CYCLIN_A_B1_B2_ASSOCIATED_EVENTS_DURING_G2_M_TRANSITION	REACTOME_CYCLIN_A_B1_B2_ASSOCIATED_EVENTS_DURING_G2_M_TRANSITION	2021-02-01	25/13343	0.08	50.8305	9.90104	0.000692491	0.00370073	0.001888	PPP2R1A/PPP2CA	2
1	KEGG_OOCYTE_MEIOSIS	KEGG_OOCYTE_MEIOSIS	2021-03-01	113/13343	0.0265487	16.8685	6.7256	0.000703819	0.00370073	0.001888	PPP2R1A/PPP2CA/PPP2R5C	3
1	REACTOME_NEGATIVE_REGULATION_OF_THE_PI3K_AKT_NETWORK	REACTOME_NEGATIVE_REGULATION_OF_THE_PI3K_AKT_NETWORK	2021-03-01	113/13343	0.0265487	16.8685	6.7256	0.000703819	0.00370073	0.001888	PPP2R1A/PPP2CA/PPP2R5C	3
1	PID_PDGFRB_PATHWAY	PID_PDGFRB_PATHWAY	2021-03-01	129/13343	0.0232558	14.7763	6.24232	0.00103375	0.00534927	0.00272904	PPP2R1A/PPP2CA/BRAF	3
1	REACTOME_ORGANELLE_BIOGENESIS_AND_MAINTENANCE	REACTOME_ORGANELLE_BIOGENESIS_AND_MAINTENANCE	2021-04-01	296/13343	0.0135135	8.58623	5.24025	0.00105406	0.00535278	0.00273083	PPP2R1A/DYNC1H1/ACTR1A/C2CD3	4
1	REACTOME_MAPK_TARGETS_NUCLEAR_EVENTS_MEDIATED_BY_MAP_KINASES	REACTOME_MAPK_TARGETS_NUCLEAR_EVENTS_MEDIATED_BY_MAP_KINASES	2021-02-01	31/13343	0.0645161	40.9923	8.85057	0.00106727	0.00535278	0.00273083	PPP2R1A/PPP2CA	2
1	KEGG_TIGHT_JUNCTION	KEGG_TIGHT_JUNCTION	2021-03-01	132/13343	0.0227273	14.4405	6.16125	0.0011048	0.00545705	0.00278403	PPP2R1A/SPTAN1/PPP2CA	3
1	REACTOME_SIGNALING_BY_NTRKS	REACTOME_SIGNALING_BY_NTRKS	2021-03-01	134/13343	0.0223881	14.2249	6.10867	0.00115385	0.00561424	0.00286422	PPP2R1A/PPP2CA/BRAF	3
1	REACTOME_ASPARAGINE_N_LINKED_GLYCOSYLATION	REACTOME_ASPARAGINE_N_LINKED_GLYCOSYLATION	2021-04-01	305/13343	0.0131148	8.33286	5.14344	0.00117802	0.00564756	0.00288122	SPTAN1/DYNC1H1/ACTR1A/ST6GAL1	4
1	WP_FOCAL_ADHESION_PI3KAKTMTORSIGNALING_PATHWAY	WP_FOCAL_ADHESION_PI3KAKTMTORSIGNALING_PATHWAY	2021-04-01	309/13343	0.012945	8.225	5.10168	0.00123628	0.00584097	0.0029799	PPP2R1A/PPP2CA/PPP2R5C/SLC2A1	4
1	PID_IL8_CXCR2_PATHWAY	PID_IL8_CXCR2_PATHWAY	2021-02-01	34/13343	0.0588235	37.3754	8.43159	0.00128395	0.00597956	0.0030506	PPP2R1A/PPP2CA	2
1	KEGG_WNT_SIGNALING_PATHWAY	KEGG_WNT_SIGNALING_PATHWAY	2021-03-01	151/13343	0.0198675	12.6235	5.70301	0.00162707	0.00747078	0.00381138	PPP2R1A/PPP2CA/PPP2R5C	3
1	PID_ATR_PATHWAY	PID_ATR_PATHWAY	2021-02-01	39/13343	0.0512821	32.5836	7.84222	0.0016879	0.00764243	0.00389895	PPP2R1A/PPP2CA	2
1	REACTOME_ER_TO_GOLGI_ANTEROGRADE_TRANSPORT	REACTOME_ER_TO_GOLGI_ANTEROGRADE_TRANSPORT	2021-03-01	155/13343	0.0193548	12.2977	5.61696	0.00175364	0.00783131	0.00399531	SPTAN1/DYNC1H1/ACTR1A	3
1	REACTOME_REGULATION_OF_TP53_ACTIVITY	REACTOME_REGULATION_OF_TP53_ACTIVITY	2021-03-01	160/13343	0.01875	11.9134	5.51376	0.00192033	0.00845981	0.00431595	PPP2R1A/PPP2CA/PPP2R5C	3
1	PID_PLK1_PATHWAY	PID_PLK1_PATHWAY	2021-02-01	46/13343	0.0434783	27.6253	7.18177	0.00234201	0.0101799	0.0051935	PPP2R1A/PPP2CA	2
1	REACTOME_CYCLIN_D_ASSOCIATED_EVENTS_IN_G1	REACTOME_CYCLIN_D_ASSOCIATED_EVENTS_IN_G1	2021-02-01	47/13343	0.0425532	27.0375	7.09942	0.00244378	0.0104825	0.00534789	PPP2R1A/PPP2CA	2
1	REACTOME_COPI_INDEPENDENT_GOLGI_TO_ER_RETROGRADE_TRAFFIC	REACTOME_COPI_INDEPENDENT_GOLGI_TO_ER_RETROGRADE_TRAFFIC	2021-02-01	53/13343	0.0377358	23.9766	6.65422	0.00309755	0.0131143	0.00669053	DYNC1H1/ACTR1A	2
1	REACTOME_NUCLEAR_EVENTS_KINASE_AND_TRANSCRIPTION_FACTOR_ACTIVATION	REACTOME_NUCLEAR_EVENTS_KINASE_AND_TRANSCRIPTION_FACTOR_ACTIVATION	2021-02-01	61/13343	0.0327869	20.8322	6.16366	0.00408255	0.0170629	0.00870502	PPP2R1A/PPP2CA	2
1	REACTOME_DISEASES_OF_SIGNAL_TRANSDUCTION_BY_GROWTH_FACTOR_RECEPTORS_AND_SECOND_MESSENGERS	REACTOME_DISEASES_OF_SIGNAL_TRANSDUCTION_BY_GROWTH_FACTOR_RECEPTORS_AND_SECOND_MESSENGERS	2021-04-01	432/13343	0.00925926	5.88316	4.09636	0.00418605	0.0172741	0.00881274	PPP2R1A/PPP2CA/PPP2R5C/BRAF	4
1	PID_HIF1_TFPATHWAY	PID_HIF1_TFPATHWAY	2021-02-01	66/13343	0.030303	19.254	5.90221	0.00476269	0.019408	0.00990139	FECH/SLC2A1	2
1	KEGG_RENAL_CELL_CARCINOMA	KEGG_RENAL_CELL_CARCINOMA	2021-02-01	70/13343	0.0285714	18.1537	5.71293	0.00534194	0.0214997	0.0109685	SLC2A1/BRAF	2
1	REACTOME_TCF_DEPENDENT_SIGNALING_IN_RESPONSE_TO_WNT	REACTOME_TCF_DEPENDENT_SIGNALING_IN_RESPONSE_TO_WNT	2021-03-01	232/13343	0.012931	8.21613	4.40216	0.0054756	0.0215694	0.0110041	PPP2R1A/PPP2CA/PPP2R5C	3
1	REACTOME_INTERLEUKIN_17_SIGNALING	REACTOME_INTERLEUKIN_17_SIGNALING	2021-02-01	71/13343	0.028169	17.8981	5.66804	0.00549159	0.0215694	0.0110041	PPP2R1A/PPP2CA	2
1	REACTOME_GLYCOLYSIS	REACTOME_GLYCOLYSIS	2021-02-01	72/13343	0.0277778	17.6495	5.62406	0.00564315	0.0219008	0.0111732	PPP2R1A/PPP2CA	2
1	WP_16P112_PROXIMAL_DELETION_SYNDROME	WP_16P112_PROXIMAL_DELETION_SYNDROME	2021-02-01	76/13343	0.0263158	16.7206	5.45662	0.00626849	0.0240415	0.0122653	PPP2R1A/PPP2CA	2
1	REACTOME_SIGNALLING_TO_P38_VIA_RIT_AND_RIN	REACTOME_SIGNALLING_TO_P38_VIA_RIT_AND_RIN	2021-01-01	5/13343	0.2	127.076	11.1946	0.00784574	0.0297408	0.0151729	BRAF	1
1	KEGG_TGF_BETA_SIGNALING_PATHWAY	KEGG_TGF_BETA_SIGNALING_PATHWAY	2021-02-01	86/13343	0.0232558	14.7763	5.08856	0.00796344	0.02984	0.0152235	PPP2R1A/PPP2CA	2
1	WNT_SIGNALING	WNT_SIGNALING	2021-02-01	89/13343	0.0224719	14.2782	4.98996	0.00850796	0.0315181	0.0160796	PPP2R1A/PPP2CA	2
1	REACTOME_OPIOID_SIGNALLING	REACTOME_OPIOID_SIGNALLING	2021-02-01	90/13343	0.0222222	14.1196	4.95815	0.00869311	0.0318422	0.016245	PPP2R1A/PPP2CA	2
1	REACTOME_GLUCOSE_METABOLISM	REACTOME_GLUCOSE_METABOLISM	2021-02-01	92/13343	0.0217391	13.8126	4.89602	0.00906883	0.0328493	0.0167588	PPP2R1A/PPP2CA	2
1	REACTOME_NEGATIVE_FEEDBACK_REGULATION_OF_MAPK_PATHWAY	REACTOME_NEGATIVE_FEEDBACK_REGULATION_OF_MAPK_PATHWAY	2021-01-01	6/13343	0.166667	105.897	10.2034	0.00940783	0.033132	0.016903	BRAF	1
1	WP_PILOCYTIC_ASTROCYTOMA	WP_PILOCYTIC_ASTROCYTOMA	2021-01-01	6/13343	0.166667	105.897	10.2034	0.00940783	0.033132	0.016903	BRAF	1
1	REACTOME_TOLL_LIKE_RECEPTOR_9_TLR9_CASCADE	REACTOME_TOLL_LIKE_RECEPTOR_9_TLR9_CASCADE	2021-02-01	94/13343	0.0212766	13.5187	4.8358	0.00945176	0.033132	0.016903	PPP2R1A/PPP2CA	2
1	REACTOME_MYD88_INDEPENDENT_TLR4_CASCADE	REACTOME_MYD88_INDEPENDENT_TLR4_CASCADE	2021-02-01	97/13343	0.0206186	13.1006	4.74884	0.0100396	0.0348181	0.0177632	PPP2R1A/PPP2CA	2
1	REACTOME_METABOLISM_OF_CARBOHYDRATES	REACTOME_METABOLISM_OF_CARBOHYDRATES	2021-03-01	293/13343	0.0102389	6.50561	3.78329	0.0103993	0.0356859	0.0182059	PPP2R1A/PPP2CA/SLC2A1	3
1	REACTOME_ARMS_MEDIATED_ACTIVATION	REACTOME_ARMS_MEDIATED_ACTIVATION	2021-01-01	7/13343	0.142857	90.7687	9.43184	0.0109676	0.0372441	0.0190009	BRAF	1
1	REACTOME_TOLL_LIKE_RECEPTOR_TLR1_TLR2_CASCADE	REACTOME_TOLL_LIKE_RECEPTOR_TLR1_TLR2_CASCADE	2021-02-01	103/13343	0.0194175	12.3375	4.58593	0.0112629	0.0378526	0.0193113	PPP2R1A/PPP2CA	2
1	REACTOME_INTRACELLULAR_SIGNALING_BY_SECOND_MESSENGERS	REACTOME_INTRACELLULAR_SIGNALING_BY_SECOND_MESSENGERS	2021-03-01	307/13343	0.00977199	6.20893	3.66591	0.0118001	0.0392533	0.0200259	PPP2R1A/PPP2CA/PPP2R5C	3
1	BIOCARTA_P35ALZHEIMERS_PATHWAY	BIOCARTA_P35ALZHEIMERS_PATHWAY	2021-01-01	8/13343	0.125	79.4226	8.80897	0.012525	0.0392611	0.0200299	PPP2CA	1
1	REACTOME_HUR_ELAVL1_BINDS_AND_STABILIZES_MRNA	REACTOME_HUR_ELAVL1_BINDS_AND_STABILIZES_MRNA	2021-01-01	8/13343	0.125	79.4226	8.80897	0.012525	0.0392611	0.0200299	ANP32A	1
1	REACTOME_SIGNALING_BY_MRAS_COMPLEX_MUTANTS	REACTOME_SIGNALING_BY_MRAS_COMPLEX_MUTANTS	2021-01-01	8/13343	0.125	79.4226	8.80897	0.012525	0.0392611	0.0200299	BRAF	1
1	REACTOME_VITAMIN_C_ASCORBATE_METABOLISM	REACTOME_VITAMIN_C_ASCORBATE_METABOLISM	2021-01-01	8/13343	0.125	79.4226	8.80897	0.012525	0.0392611	0.0200299	SLC2A1	1
1	WP_HIF1A_AND_PPARG_REGULATION_OF_GLYCOLYSIS	WP_HIF1A_AND_PPARG_REGULATION_OF_GLYCOLYSIS	2021-01-01	8/13343	0.125	79.4226	8.80897	0.012525	0.0392611	0.0200299	SLC2A1	1
1	WP_KETOGENESIS_AND_KETOLYSIS	WP_KETOGENESIS_AND_KETOLYSIS	2021-01-01	8/13343	0.125	79.4226	8.80897	0.012525	0.0392611	0.0200299	SLC2A1	1
1	REACTOME_MATURATION_OF_PROTEIN_3A	REACTOME_MATURATION_OF_PROTEIN_3A	2021-01-01	9/13343	0.111111	70.5979	8.29225	0.0140801	0.0429041	0.0218884	ST6GAL1	1
1	WP_HEME_BIOSYNTHESIS	WP_HEME_BIOSYNTHESIS	2021-01-01	9/13343	0.111111	70.5979	8.29225	0.0140801	0.0429041	0.0218884	FECH	1
1	REACTOME_NONSENSE_MEDIATED_DECAY_NMD	REACTOME_NONSENSE_MEDIATED_DECAY_NMD	2021-02-01	116/13343	0.0172414	10.9548	4.27532	0.0141268	0.0429041	0.0218884	PPP2R1A/PPP2CA	2
1	REACTOME_SIGNALING_BY_WNT	REACTOME_SIGNALING_BY_WNT	2021-03-01	329/13343	0.00911854	5.79375	3.49545	0.0142136	0.0429041	0.0218884	PPP2R1A/PPP2CA/PPP2R5C	3
1	BIOCARTA_SET_PATHWAY	BIOCARTA_SET_PATHWAY	2021-01-01	10/13343	0.1	63.5381	7.85446	0.0156328	0.04633	0.0236362	ANP32A	1
1	WP_TCA_CYCLE_IN_SENESCENCE	WP_TCA_CYCLE_IN_SENESCENCE	2021-01-01	10/13343	0.1	63.5381	7.85446	0.0156328	0.04633	0.0236362	BRAF	1
1	WP_PI3KAKT_SIGNALING_PATHWAY	WP_PI3KAKT_SIGNALING_PATHWAY	2021-03-01	345/13343	0.00869565	5.52505	3.38088	0.0161344	0.0473857	0.0241748	PPP2R1A/PPP2CA/PPP2R5C	3
1	BIOCARTA_AKAP95_PATHWAY	BIOCARTA_AKAP95_PATHWAY	2021-01-01	11/13343	0.0909091	57.7619	7.47724	0.0171832	0.0495729	0.0252907	PPP2CA	1
1	BIOCARTA_VITCB_PATHWAY	BIOCARTA_VITCB_PATHWAY	2021-01-01	11/13343	0.0909091	57.7619	7.47724	0.0171832	0.0495729	0.0252907	SLC2A1	1
1	REACTOME_GOLGI_TO_ER_RETROGRADE_TRANSPORT	REACTOME_GOLGI_TO_ER_RETROGRADE_TRANSPORT	2021-02-01	134/13343	0.0149254	9.4833	3.91848	0.0185557	0.052577	0.0268233	DYNC1H1/ACTR1A	2
1	REACTOME_CASPASE_MEDIATED_CLEAVAGE_OF_CYTOSKELETAL_PROTEINS	REACTOME_CASPASE_MEDIATED_CLEAVAGE_OF_CYTOSKELETAL_PROTEINS	2021-01-01	12/13343	0.0833333	52.9484	7.14771	0.0187313	0.052577	0.0268233	SPTAN1	1
1	WP_AEROBIC_GLYCOLYSIS	WP_AEROBIC_GLYCOLYSIS	2021-01-01	12/13343	0.0833333	52.9484	7.14771	0.0187313	0.052577	0.0268233	SLC2A1	1
1	REACTOME_TRANSCRIPTIONAL_REGULATION_BY_TP53	REACTOME_TRANSCRIPTIONAL_REGULATION_BY_TP53	2021-03-01	366/13343	0.00819672	5.20804	3.24092	0.0188697	0.052577	0.0268233	PPP2R1A/PPP2CA/PPP2R5C	3
1	BIOCARTA_AHSP_PATHWAY	BIOCARTA_AHSP_PATHWAY	2021-01-01	13/13343	0.0769231	48.8755	6.85654	0.0202771	0.0559341	0.0285359	FECH	1
1	REACTOME_MITOTIC_PROPHASE	REACTOME_MITOTIC_PROPHASE	2021-02-01	141/13343	0.0141844	9.0125	3.79746	0.0204176	0.0559341	0.0285359	PPP2R1A/PPP2CA	2
1	BIOCARTA_AKAPCENTROSOME_PATHWAY	BIOCARTA_AKAPCENTROSOME_PATHWAY	2021-01-01	14/13343	0.0714286	45.3844	6.59676	0.0218206	0.0564563	0.0288024	PPP2CA	1
1	BIOCARTA_UCALPAIN_PATHWAY	BIOCARTA_UCALPAIN_PATHWAY	2021-01-01	14/13343	0.0714286	45.3844	6.59676	0.0218206	0.0564563	0.0288024	SPTAN1	1
1	PID_TCR_RAS_PATHWAY	PID_TCR_RAS_PATHWAY	2021-01-01	14/13343	0.0714286	45.3844	6.59676	0.0218206	0.0564563	0.0288024	BRAF	1
1	REACTOME_HEME_BIOSYNTHESIS	REACTOME_HEME_BIOSYNTHESIS	2021-01-01	14/13343	0.0714286	45.3844	6.59676	0.0218206	0.0564563	0.0288024	FECH	1
1	REACTOME_PROLONGED_ERK_ACTIVATION_EVENTS	REACTOME_PROLONGED_ERK_ACTIVATION_EVENTS	2021-01-01	14/13343	0.0714286	45.3844	6.59676	0.0218206	0.0564563	0.0288024	BRAF	1
1	WP_CANCER_IMMUNOTHERAPY_BY_CTLA4_BLOCKADE	WP_CANCER_IMMUNOTHERAPY_BY_CTLA4_BLOCKADE	2021-01-01	14/13343	0.0714286	45.3844	6.59676	0.0218206	0.0564563	0.0288024	PPP2CA	1
1	WP_DOPAMINE_METABOLISM	WP_DOPAMINE_METABOLISM	2021-01-01	14/13343	0.0714286	45.3844	6.59676	0.0218206	0.0564563	0.0288024	PPP2CA	1
1	REACTOME_MITOTIC_G1_PHASE_AND_G1_S_TRANSITION	REACTOME_MITOTIC_G1_PHASE_AND_G1_S_TRANSITION	2021-02-01	149/13343	0.0134228	8.5286	3.66906	0.022638	0.05811	0.0296461	PPP2R1A/PPP2CA	2
1	REACTOME_METABOLISM_OF_NITRIC_OXIDE_NOS3_ACTIVATION_AND_REGULATION	REACTOME_METABOLISM_OF_NITRIC_OXIDE_NOS3_ACTIVATION_AND_REGULATION	2021-01-01	15/13343	0.0666667	42.3587	6.36306	0.0233617	0.0590381	0.0301195	NOSIP	1
1	REACTOME_N_GLYCAN_ANTENNAE_ELONGATION	REACTOME_N_GLYCAN_ANTENNAE_ELONGATION	2021-01-01	15/13343	0.0666667	42.3587	6.36306	0.0233617	0.0590381	0.0301195	ST6GAL1	1
1	REACTOME_TOLL_LIKE_RECEPTOR_CASCADES	REACTOME_TOLL_LIKE_RECEPTOR_CASCADES	2021-02-01	155/13343	0.0129032	8.19846	3.57892	0.0243664	0.0611034	0.0311732	PPP2R1A/PPP2CA	2
1	BIOCARTA_CK1_PATHWAY	BIOCARTA_CK1_PATHWAY	2021-01-01	16/13343	0.0625	39.7113	6.1513	0.0249005	0.0614967	0.0313738	PPP2CA	1
1	WP_MAPK_PATHWAY_IN_CONGENITAL_THYROID_CANCER	WP_MAPK_PATHWAY_IN_CONGENITAL_THYROID_CANCER	2021-01-01	16/13343	0.0625	39.7113	6.1513	0.0249005	0.0614967	0.0313738	BRAF	1
1	BIOCARTA_TEL_PATHWAY	BIOCARTA_TEL_PATHWAY	2021-01-01	17/13343	0.0588235	37.3754	5.95823	0.026437	0.0643169	0.0328126	PPP2CA	1
1	WP_CORI_CYCLE	WP_CORI_CYCLE	2021-01-01	17/13343	0.0588235	37.3754	5.95823	0.026437	0.0643169	0.0328126	SLC2A1	1
1	BIOCARTA_PDZS_PATHWAY	BIOCARTA_PDZS_PATHWAY	2021-01-01	18/13343	0.0555556	35.2989	5.78121	0.0279712	0.0670487	0.0342063	SPTAN1	1
1	WP_INHIBITION_OF_EXOSOME_BIOGENESIS_AND_SECRETION_BY_MANUMYCIN_A_IN_CRPC_CELLS	WP_INHIBITION_OF_EXOSOME_BIOGENESIS_AND_SECRETION_BY_MANUMYCIN_A_IN_CRPC_CELLS	2021-01-01	18/13343	0.0555556	35.2989	5.78121	0.0279712	0.0670487	0.0342063	BRAF	1
1	BIOCARTA_CHREBP_PATHWAY	BIOCARTA_CHREBP_PATHWAY	2021-01-01	19/13343	0.0526316	33.4411	5.61811	0.0295031	0.0691944	0.035301	PPP2CA	1
1	BIOCARTA_IGF1MTOR_PATHWAY	BIOCARTA_IGF1MTOR_PATHWAY	2021-01-01	19/13343	0.0526316	33.4411	5.61811	0.0295031	0.0691944	0.035301	PPP2CA	1
1	WP_SEROTONIN_RECEPTOR_467_AND_NR3C_SIGNALING	WP_SEROTONIN_RECEPTOR_467_AND_NR3C_SIGNALING	2021-01-01	19/13343	0.0526316	33.4411	5.61811	0.0295031	0.0691944	0.035301	BRAF	1
1	BIOCARTA_GSK3_PATHWAY	BIOCARTA_GSK3_PATHWAY	2021-01-01	20/13343	0.05	31.769	5.46718	0.0310327	0.0717494	0.0366045	PPP2CA	1
1	WP_HEREDITARY_LEIOMYOMATOSIS_AND_RENAL_CELL_CARCINOMA_PATHWAY	WP_HEREDITARY_LEIOMYOMATOSIS_AND_RENAL_CELL_CARCINOMA_PATHWAY	2021-01-01	20/13343	0.05	31.769	5.46718	0.0310327	0.0717494	0.0366045	SLC2A1	1
1	REACTOME_CELLULAR_HEXOSE_TRANSPORT	REACTOME_CELLULAR_HEXOSE_TRANSPORT	2021-01-01	21/13343	0.047619	30.2562	5.32695	0.03256	0.0747505	0.0381356	SLC2A1	1
1	BIOCARTA_AKT_PATHWAY	BIOCARTA_AKT_PATHWAY	2021-01-01	22/13343	0.0454545	28.881	5.1962	0.0340851	0.0771648	0.0393672	PPP2CA	1
1	BIOCARTA_MTOR_PATHWAY	BIOCARTA_MTOR_PATHWAY	2021-01-01	22/13343	0.0454545	28.881	5.1962	0.0340851	0.0771648	0.0393672	PPP2CA	1
1	REACTOME_NEPHRIN_FAMILY_INTERACTIONS	REACTOME_NEPHRIN_FAMILY_INTERACTIONS	2021-01-01	23/13343	0.0434783	27.6253	5.07389	0.0356078	0.0789669	0.0402866	SPTAN1	1
1	REACTOME_TERMINATION_OF_O_GLYCAN_BIOSYNTHESIS	REACTOME_TERMINATION_OF_O_GLYCAN_BIOSYNTHESIS	2021-01-01	23/13343	0.0434783	27.6253	5.07389	0.0356078	0.0789669	0.0402866	ST6GAL1	1
1	WP_ESTROGEN_SIGNALING_PATHWAY	WP_ESTROGEN_SIGNALING_PATHWAY	2021-01-01	23/13343	0.0434783	27.6253	5.07389	0.0356078	0.0789669	0.0402866	BRAF	1
1	BIOCARTA_CTCF_PATHWAY	BIOCARTA_CTCF_PATHWAY	2021-01-01	24/13343	0.0416667	26.4742	4.95913	0.0371282	0.080692	0.0411667	PPP2CA	1
1	BIOCARTA_WNT_PATHWAY	BIOCARTA_WNT_PATHWAY	2021-01-01	24/13343	0.0416667	26.4742	4.95913	0.0371282	0.080692	0.0411667	PPP2CA	1
1	WP_NAD_METABOLISM_IN_ONCOGENEINDUCED_SENESCENCE_AND_MITOCHONDRIAL_DYSFUNCTIONASSOCIATED_SENESCENCE	WP_NAD_METABOLISM_IN_ONCOGENEINDUCED_SENESCENCE_AND_MITOCHONDRIAL_DYSFUNCTIONASSOCIATED_SENESCENCE	2021-01-01	24/13343	0.0416667	26.4742	4.95913	0.0371282	0.080692	0.0411667	SLC2A1	1
1	PID_MYC_PATHWAY	PID_MYC_PATHWAY	2021-01-01	25/13343	0.04	25.4152	4.85117	0.0386464	0.0828863	0.0422862	PPP2CA	1
1	WP_RELATIONSHIP_BETWEEN_INFLAMMATION_COX2_AND_EGFR	WP_RELATIONSHIP_BETWEEN_INFLAMMATION_COX2_AND_EGFR	2021-01-01	25/13343	0.04	25.4152	4.85117	0.0386464	0.0828863	0.0422862	BRAF	1
1	REACTOME_INTRA_GOLGI_AND_RETROGRADE_GOLGI_TO_ER_TRAFFIC	REACTOME_INTRA_GOLGI_AND_RETROGRADE_GOLGI_TO_ER_TRAFFIC	2021-02-01	203/13343	0.00985222	6.25991	2.99822	0.0400145	0.0850188	0.0433741	DYNC1H1/ACTR1A	2
1	REACTOME_N_GLYCAN_ANTENNAE_ELONGATION_IN_THE_MEDIAL_TRANS_GOLGI	REACTOME_N_GLYCAN_ANTENNAE_ELONGATION_IN_THE_MEDIAL_TRANS_GOLGI	2021-01-01	26/13343	0.0384615	24.4377	4.74935	0.0401622	0.0850188	0.0433741	ST6GAL1	1
1	BIOCARTA_ERK_PATHWAY	BIOCARTA_ERK_PATHWAY	2021-01-01	27/13343	0.037037	23.5326	4.6531	0.0416758	0.0859894	0.0438693	PPP2CA	1
1	REACTOME_METABOLISM_OF_PORPHYRINS	REACTOME_METABOLISM_OF_PORPHYRINS	2021-01-01	27/13343	0.037037	23.5326	4.6531	0.0416758	0.0859894	0.0438693	FECH	1
1	WP_FGFR3_SIGNALING_IN_CHONDROCYTE_PROLIFERATION_AND_TERMINAL_DIFFERENTIATION	WP_FGFR3_SIGNALING_IN_CHONDROCYTE_PROLIFERATION_AND_TERMINAL_DIFFERENTIATION	2021-01-01	27/13343	0.037037	23.5326	4.6531	0.0416758	0.0859894	0.0438693	PPP2CA	1
1	WP_INTRAFLAGELLAR_TRANSPORT_PROTEINS_BINDING_TO_DYNEIN	WP_INTRAFLAGELLAR_TRANSPORT_PROTEINS_BINDING_TO_DYNEIN	2021-01-01	27/13343	0.037037	23.5326	4.6531	0.0416758	0.0859894	0.0438693	DYNC1H1	1
1	PID_LIS1_PATHWAY	PID_LIS1_PATHWAY	2021-01-01	28/13343	0.0357143	22.6922	4.56191	0.0431872	0.0885473	0.0451743	DYNC1H1	1
1	BIOCARTA_DEATH_PATHWAY	BIOCARTA_DEATH_PATHWAY	2021-01-01	29/13343	0.0344828	21.9097	4.47536	0.0446962	0.0888474	0.0453274	SPTAN1	1
1	BIOCARTA_TNFR1_PATHWAY	BIOCARTA_TNFR1_PATHWAY	2021-01-01	29/13343	0.0344828	21.9097	4.47536	0.0446962	0.0888474	0.0453274	SPTAN1	1
1	KEGG_THYROID_CANCER	KEGG_THYROID_CANCER	2021-01-01	29/13343	0.0344828	21.9097	4.47536	0.0446962	0.0888474	0.0453274	BRAF	1
1	REACTOME_MATURATION_OF_SARS_COV_2_SPIKE_PROTEIN	REACTOME_MATURATION_OF_SARS_COV_2_SPIKE_PROTEIN	2021-01-01	29/13343	0.0344828	21.9097	4.47536	0.0446962	0.0888474	0.0453274	ST6GAL1	1
1	REACTOME_TRANSLATION_OF_SARS_COV_1_STRUCTURAL_PROTEINS	REACTOME_TRANSLATION_OF_SARS_COV_1_STRUCTURAL_PROTEINS	2021-01-01	29/13343	0.0344828	21.9097	4.47536	0.0446962	0.0888474	0.0453274	ST6GAL1	1
1	BIOCARTA_FAS_PATHWAY	BIOCARTA_FAS_PATHWAY	2021-01-01	30/13343	0.0333333	21.1794	4.39304	0.046203	0.090736	0.0462909	SPTAN1	1
1	WP_SPHINGOLIPID_PATHWAY	WP_SPHINGOLIPID_PATHWAY	2021-01-01	30/13343	0.0333333	21.1794	4.39304	0.046203	0.090736	0.0462909	PPP2CA	1
1	REACTOME_INTERACTION_BETWEEN_L1_AND_ANKYRINS	REACTOME_INTERACTION_BETWEEN_L1_AND_ANKYRINS	2021-01-01	31/13343	0.0322581	20.4962	4.31463	0.0477075	0.0931297	0.0475121	SPTAN1	1
1	REACTOME_NUCLEAR_SIGNALING_BY_ERBB4	REACTOME_NUCLEAR_SIGNALING_BY_ERBB4	2021-01-01	32/13343	0.03125	19.8557	4.23981	0.0492098	0.0954904	0.0487165	ADAP1	1
1	REACTOME_SIALIC_ACID_METABOLISM	REACTOME_SIALIC_ACID_METABOLISM	2021-01-01	33/13343	0.030303	19.254	4.16832	0.0507098	0.0961128	0.049034	ST6GAL1	1
1	WP_BDNFTRKB_SIGNALING	WP_BDNFTRKB_SIGNALING	2021-01-01	33/13343	0.030303	19.254	4.16832	0.0507098	0.0961128	0.049034	BRAF	1
1	WP_MAPK_CASCADE	WP_MAPK_CASCADE	2021-01-01	33/13343	0.030303	19.254	4.16832	0.0507098	0.0961128	0.049034	BRAF	1
1	WP_REGUCALCIN_IN_PROXIMAL_TUBULE_EPITHELIAL_KIDNEY_CELLS	WP_REGUCALCIN_IN_PROXIMAL_TUBULE_EPITHELIAL_KIDNEY_CELLS	2021-01-01	33/13343	0.030303	19.254	4.16832	0.0507098	0.0961128	0.049034	BRAF	1
1	PID_HIF2PATHWAY	PID_HIF2PATHWAY	2021-01-01	34/13343	0.0294118	18.6877	4.0999	0.0522076	0.0961563	0.0490562	SLC2A1	1
1	PID_MAPK_TRK_PATHWAY	PID_MAPK_TRK_PATHWAY	2021-01-01	34/13343	0.0294118	18.6877	4.0999	0.0522076	0.0961563	0.0490562	BRAF	1
1	REACTOME_SIGNALLING_TO_ERKS	REACTOME_SIGNALLING_TO_ERKS	2021-01-01	34/13343	0.0294118	18.6877	4.0999	0.0522076	0.0961563	0.0490562	BRAF	1
1	REACTOME_SYNTHESIS_OF_BILE_ACIDS_AND_BILE_SALTS	REACTOME_SYNTHESIS_OF_BILE_ACIDS_AND_BILE_SALTS	2021-01-01	34/13343	0.0294118	18.6877	4.0999	0.0522076	0.0961563	0.0490562	OSBPL1A	1
1	WP_SEROTONIN_HTR1_GROUP_AND_FOS_PATHWAY	WP_SEROTONIN_HTR1_GROUP_AND_FOS_PATHWAY	2021-01-01	34/13343	0.0294118	18.6877	4.0999	0.0522076	0.0961563	0.0490562	BRAF	1
1	PID_ARF6_PATHWAY	PID_ARF6_PATHWAY	2021-01-01	35/13343	0.0285714	18.1537	4.03433	0.0537031	0.098355	0.0501779	ADAP1	1
1	WP_TYPE_2_PAPILLARY_RENAL_CELL_CARCINOMA	WP_TYPE_2_PAPILLARY_RENAL_CELL_CARCINOMA	2021-01-01	36/13343	0.0277778	17.6495	3.97143	0.0551963	0.100525	0.051285	SLC2A1	1
1	REACTOME_RHOV_GTPASE_CYCLE	REACTOME_RHOV_GTPASE_CYCLE	2021-01-01	37/13343	0.027027	17.1725	3.91101	0.0566873	0.1021	0.0520884	SPTAN1	1
1	WP_PHOTODYNAMIC_THERAPYINDUCED_HIF1_SURVIVAL_SIGNALING	WP_PHOTODYNAMIC_THERAPYINDUCED_HIF1_SURVIVAL_SIGNALING	2021-01-01	37/13343	0.027027	17.1725	3.91101	0.0566873	0.1021	0.0520884	SLC2A1	1
1	REACTOME_APOPTOTIC_CLEAVAGE_OF_CELLULAR_PROTEINS	REACTOME_APOPTOTIC_CLEAVAGE_OF_CELLULAR_PROTEINS	2021-01-01	38/13343	0.0263158	16.7206	3.8529	0.0581761	0.104206	0.0531627	SPTAN1	1
1	REACTOME_MAP2K_AND_MAPK_ACTIVATION	REACTOME_MAP2K_AND_MAPK_ACTIVATION	2021-01-01	40/13343	0.025	15.8845	3.74305	0.0611469	0.108336	0.0552701	BRAF	1
1	REACTOME_RHOU_GTPASE_CYCLE	REACTOME_RHOU_GTPASE_CYCLE	2021-01-01	40/13343	0.025	15.8845	3.74305	0.0611469	0.108336	0.0552701	SPTAN1	1
1	KEGG_PORPHYRIN_AND_CHLOROPHYLL_METABOLISM	KEGG_PORPHYRIN_AND_CHLOROPHYLL_METABOLISM	2021-01-01	41/13343	0.0243902	15.4971	3.69105	0.062629	0.109769	0.056001	FECH	1
1	WP_BLADDER_CANCER	WP_BLADDER_CANCER	2021-01-01	41/13343	0.0243902	15.4971	3.69105	0.062629	0.109769	0.056001	BRAF	1
1	KEGG_BLADDER_CANCER	KEGG_BLADDER_CANCER	2021-01-01	42/13343	0.0238095	15.1281	3.64085	0.0641088	0.111762	0.0570177	BRAF	1
1	KEGG_VASOPRESSIN_REGULATED_WATER_REABSORPTION	KEGG_VASOPRESSIN_REGULATED_WATER_REABSORPTION	2021-01-01	44/13343	0.0227273	14.4405	3.54541	0.0670618	0.113275	0.0577899	DYNC1H1	1
1	REACTOME_AGGREPHAGY	REACTOME_AGGREPHAGY	2021-01-01	44/13343	0.0227273	14.4405	3.54541	0.0670618	0.113275	0.0577899	DYNC1H1	1
1	REACTOME_TBC_RABGAPS	REACTOME_TBC_RABGAPS	2021-01-01	44/13343	0.0227273	14.4405	3.54541	0.0670618	0.113275	0.0577899	GGA1	1
1	WP_FAS_LIGAND_PATHWAY_AND_STRESS_INDUCTION_OF_HEAT_SHOCK_PROTEINS	WP_FAS_LIGAND_PATHWAY_AND_STRESS_INDUCTION_OF_HEAT_SHOCK_PROTEINS	2021-01-01	44/13343	0.0227273	14.4405	3.54541	0.0670618	0.113275	0.0577899	SPTAN1	1
1	WP_METABOLIC_REPROGRAMMING_IN_COLON_CANCER	WP_METABOLIC_REPROGRAMMING_IN_COLON_CANCER	2021-01-01	44/13343	0.0227273	14.4405	3.54541	0.0670618	0.113275	0.0577899	SLC2A1	1
1	WP_VASOPRESSINREGULATED_WATER_REABSORPTION	WP_VASOPRESSINREGULATED_WATER_REABSORPTION	2021-01-01	44/13343	0.0227273	14.4405	3.54541	0.0670618	0.113275	0.0577899	DYNC1H1	1
1	REACTOME_BILE_ACID_AND_BILE_SALT_METABOLISM	REACTOME_BILE_ACID_AND_BILE_SALT_METABOLISM	2021-01-01	45/13343	0.0222222	14.1196	3.5	0.068535	0.113992	0.0581554	OSBPL1A	1
1	REACTOME_SIGNALING_BY_MODERATE_KINASE_ACTIVITY_BRAF_MUTANTS	REACTOME_SIGNALING_BY_MODERATE_KINASE_ACTIVITY_BRAF_MUTANTS	2021-01-01	45/13343	0.0222222	14.1196	3.5	0.068535	0.113992	0.0581554	BRAF	1
1	WP_GLYCOLYSIS_AND_GLUCONEOGENESIS	WP_GLYCOLYSIS_AND_GLUCONEOGENESIS	2021-01-01	45/13343	0.0222222	14.1196	3.5	0.068535	0.113992	0.0581554	SLC2A1	1
1	BIOCARTA_KERATINOCYTE_PATHWAY	BIOCARTA_KERATINOCYTE_PATHWAY	2021-01-01	46/13343	0.0217391	13.8126	3.45602	0.070006	0.115262	0.0588035	PPP2CA	1
1	KEGG_N_GLYCAN_BIOSYNTHESIS	KEGG_N_GLYCAN_BIOSYNTHESIS	2021-01-01	46/13343	0.0217391	13.8126	3.45602	0.070006	0.115262	0.0588035	ST6GAL1	1
1	PID_PI3KCI_PATHWAY	PID_PI3KCI_PATHWAY	2021-01-01	48/13343	0.0208333	13.2371	3.37202	0.0729412	0.119492	0.0609612	ADAP1	1
1	REACTOME_TRANSLATION_OF_SARS_COV_2_STRUCTURAL_PROTEINS	REACTOME_TRANSLATION_OF_SARS_COV_2_STRUCTURAL_PROTEINS	2021-01-01	49/13343	0.0204082	12.967	3.33188	0.0744056	0.120678	0.0615663	ST6GAL1	1
1	WP_RETT_SYNDROME_CAUSING_GENES	WP_RETT_SYNDROME_CAUSING_GENES	2021-01-01	49/13343	0.0204082	12.967	3.33188	0.0744056	0.120678	0.0615663	BRAF	1
1	REACTOME_SARS_COV_1_INFECTION	REACTOME_SARS_COV_1_INFECTION	2021-01-01	50/13343	0.02	12.7076	3.29289	0.0758677	0.12244	0.0624653	ST6GAL1	1
1	PID_CASPASE_PATHWAY	PID_CASPASE_PATHWAY	2021-01-01	51/13343	0.0196078	12.4585	3.255	0.0773276	0.124181	0.0633537	SPTAN1	1
1	KEGG_ENDOMETRIAL_CANCER	KEGG_ENDOMETRIAL_CANCER	2021-01-01	52/13343	0.0192308	12.2189	3.21816	0.0787853	0.12468	0.063608	BRAF	1
1	KEGG_MTOR_SIGNALING_PATHWAY	KEGG_MTOR_SIGNALING_PATHWAY	2021-01-01	52/13343	0.0192308	12.2189	3.21816	0.0787853	0.12468	0.063608	BRAF	1
1	REACTOME_APOPTOTIC_EXECUTION_PHASE	REACTOME_APOPTOTIC_EXECUTION_PHASE	2021-01-01	52/13343	0.0192308	12.2189	3.21816	0.0787853	0.12468	0.063608	SPTAN1	1
1	KEGG_NON_SMALL_CELL_LUNG_CANCER	KEGG_NON_SMALL_CELL_LUNG_CANCER	2021-01-01	54/13343	0.0185185	11.7663	3.14741	0.0816942	0.12804	0.0653223	BRAF	1
1	PID_TGFBR_PATHWAY	PID_TGFBR_PATHWAY	2021-01-01	54/13343	0.0185185	11.7663	3.14741	0.0816942	0.12804	0.0653223	PPP2CA	1
1	REACTOME_SENSORY_PROCESSING_OF_SOUND_BY_OUTER_HAIR_CELLS_OF_THE_COCHLEA	REACTOME_SENSORY_PROCESSING_OF_SOUND_BY_OUTER_HAIR_CELLS_OF_THE_COCHLEA	2021-01-01	55/13343	0.0181818	11.5524	3.11342	0.0831454	0.129691	0.0661645	SPTAN1	1
1	BIOCARTA_HIVNEF_PATHWAY	BIOCARTA_HIVNEF_PATHWAY	2021-01-01	56/13343	0.0178571	11.3461	3.08029	0.0845943	0.1307	0.0666795	SPTAN1	1
1	WP_CCL18_SIGNALING_PATHWAY	WP_CCL18_SIGNALING_PATHWAY	2021-01-01	56/13343	0.0178571	11.3461	3.08029	0.0845943	0.1307	0.0666795	SLC2A1	1
1	KEGG_ACUTE_MYELOID_LEUKEMIA	KEGG_ACUTE_MYELOID_LEUKEMIA	2021-01-01	57/13343	0.0175439	11.147	3.048	0.0860411	0.132309	0.0675	BRAF	1
1	REACTOME_G_ALPHA_I_SIGNALLING_EVENTS	REACTOME_G_ALPHA_I_SIGNALLING_EVENTS	2021-02-01	314/13343	0.00636943	4.04701	2.1693	0.086469	0.132342	0.0675172	PPP2R1A/PPP2CA	2
1	REACTOME_SIGNALING_BY_ERBB4	REACTOME_SIGNALING_BY_ERBB4	2021-01-01	58/13343	0.0172414	10.9548	3.0165	0.0874857	0.132653	0.0676756	ADAP1	1
1	WP_PROXIMAL_TUBULE_TRANSPORT	WP_PROXIMAL_TUBULE_TRANSPORT	2021-01-01	58/13343	0.0172414	10.9548	3.0165	0.0874857	0.132653	0.0676756	SLC2A1	1
1	PID_FAK_PATHWAY	PID_FAK_PATHWAY	2021-01-01	59/13343	0.0169492	10.7692	2.98576	0.0889282	0.132984	0.0678448	BRAF	1
1	PID_P53_REGULATION_PATHWAY	PID_P53_REGULATION_PATHWAY	2021-01-01	59/13343	0.0169492	10.7692	2.98576	0.0889282	0.132984	0.0678448	PPP2CA	1
1	WP_MET_IN_TYPE_1_PAPILLARY_RENAL_CELL_CARCINOMA	WP_MET_IN_TYPE_1_PAPILLARY_RENAL_CELL_CARCINOMA	2021-01-01	59/13343	0.0169492	10.7692	2.98576	0.0889282	0.132984	0.0678448	BRAF	1
1	KEGG_PATHWAYS_IN_CANCER	KEGG_PATHWAYS_IN_CANCER	2021-02-01	325/13343	0.00615385	3.91004	2.10864	0.0917018	0.136506	0.0696414	SLC2A1/BRAF	2
1	KEGG_COLORECTAL_CANCER	KEGG_COLORECTAL_CANCER	2021-01-01	62/13343	0.016129	10.2481	2.89779	0.0932425	0.137543	0.0701706	BRAF	1
1	REACTOME_O_LINKED_GLYCOSYLATION_OF_MUCINS	REACTOME_O_LINKED_GLYCOSYLATION_OF_MUCINS	2021-01-01	62/13343	0.016129	10.2481	2.89779	0.0932425	0.137543	0.0701706	ST6GAL1	1
1	REACTOME_NCAM_SIGNALING_FOR_NEURITE_OUT_GROWTH	REACTOME_NCAM_SIGNALING_FOR_NEURITE_OUT_GROWTH	2021-01-01	63/13343	0.015873	10.0854	2.8698	0.0946763	0.137788	0.0702953	SPTAN1	1
1	REACTOME_SYNTHESIS_OF_SUBSTRATES_IN_N_GLYCAN_BIOSYTHESIS	REACTOME_SYNTHESIS_OF_SUBSTRATES_IN_N_GLYCAN_BIOSYTHESIS	2021-01-01	63/13343	0.015873	10.0854	2.8698	0.0946763	0.137788	0.0702953	ST6GAL1	1
1	WP_ENDOMETRIAL_CANCER	WP_ENDOMETRIAL_CANCER	2021-01-01	63/13343	0.015873	10.0854	2.8698	0.0946763	0.137788	0.0702953	BRAF	1
1	PID_ERA_GENOMIC_PATHWAY	PID_ERA_GENOMIC_PATHWAY	2021-01-01	64/13343	0.015625	9.92783	2.84242	0.0961079	0.138852	0.0708384	ANP32A	1
1	KEGG_GLIOMA	KEGG_GLIOMA	2021-01-01	65/13343	0.0153846	9.77509	2.81564	0.0975373	0.138852	0.0708384	BRAF	1
1	PID_CD8_TCR_DOWNSTREAM_PATHWAY	PID_CD8_TCR_DOWNSTREAM_PATHWAY	2021-01-01	65/13343	0.0153846	9.77509	2.81564	0.0975373	0.138852	0.0708384	BRAF	1
1	PID_RB_1PATHWAY	PID_RB_1PATHWAY	2021-01-01	65/13343	0.0153846	9.77509	2.81564	0.0975373	0.138852	0.0708384	PPP2CA	1
1	REACTOME_SIGNALING_BY_BRAF_AND_RAF1_FUSIONS	REACTOME_SIGNALING_BY_BRAF_AND_RAF1_FUSIONS	2021-01-01	65/13343	0.0153846	9.77509	2.81564	0.0975373	0.138852	0.0708384	BRAF	1
1	KEGG_ADIPOCYTOKINE_SIGNALING_PATHWAY	KEGG_ADIPOCYTOKINE_SIGNALING_PATHWAY	2021-01-01	67/13343	0.0149254	9.4833	2.76378	0.10039	0.142292	0.0725931	SLC2A1	1
1	WP_MELANOMA	WP_MELANOMA	2021-01-01	68/13343	0.0147059	9.34384	2.73866	0.101813	0.142451	0.0726741	BRAF	1
1	WP_PHYSICOCHEMICAL_FEATURES_AND_TOXICITYASSOCIATED_PATHWAYS	WP_PHYSICOCHEMICAL_FEATURES_AND_TOXICITYASSOCIATED_PATHWAYS	2021-01-01	68/13343	0.0147059	9.34384	2.73866	0.101813	0.142451	0.0726741	PPP2CA	1
1	WP_THYROID_STIMULATING_HORMONE_TSH_SIGNALING_PATHWAY	WP_THYROID_STIMULATING_HORMONE_TSH_SIGNALING_PATHWAY	2021-01-01	68/13343	0.0147059	9.34384	2.73866	0.101813	0.142451	0.0726741	BRAF	1
1	PID_MTOR_4PATHWAY	PID_MTOR_4PATHWAY	2021-01-01	69/13343	0.0144928	9.20842	2.71405	0.103234	0.143209	0.0730612	BRAF	1
1	PID_VEGFR1_2_PATHWAY	PID_VEGFR1_2_PATHWAY	2021-01-01	69/13343	0.0144928	9.20842	2.71405	0.103234	0.143209	0.0730612	BRAF	1
1	KEGG_LONG_TERM_POTENTIATION	KEGG_LONG_TERM_POTENTIATION	2021-01-01	70/13343	0.0142857	9.07687	2.68994	0.104652	0.143347	0.0731317	BRAF	1
1	KEGG_PANCREATIC_CANCER	KEGG_PANCREATIC_CANCER	2021-01-01	70/13343	0.0142857	9.07687	2.68994	0.104652	0.143347	0.0731317	BRAF	1
1	PID_CDC42_PATHWAY	PID_CDC42_PATHWAY	2021-01-01	70/13343	0.0142857	9.07687	2.68994	0.104652	0.143347	0.0731317	BRAF	1
1	KEGG_MELANOMA	KEGG_MELANOMA	2021-01-01	71/13343	0.0140845	8.94903	2.66631	0.106069	0.143479	0.0731989	BRAF	1
1	REACTOME_DEPOSITION_OF_NEW_CENPA_CONTAINING_NUCLEOSOMES_AT_THE_CENTROMERE	REACTOME_DEPOSITION_OF_NEW_CENPA_CONTAINING_NUCLEOSOMES_AT_THE_CENTROMERE	2021-01-01	71/13343	0.0140845	8.94903	2.66631	0.106069	0.143479	0.0731989	CENPO	1
1	REACTOME_SARS_COV_2_INFECTION	REACTOME_SARS_COV_2_INFECTION	2021-01-01	71/13343	0.0140845	8.94903	2.66631	0.106069	0.143479	0.0731989	ST6GAL1	1
1	WP_NONSMALL_CELL_LUNG_CANCER	WP_NONSMALL_CELL_LUNG_CANCER	2021-01-01	72/13343	0.0138889	8.82474	2.64314	0.107483	0.144196	0.0735646	BRAF	1
1	WP_P53_TRANSCRIPTIONAL_GENE_NETWORK	WP_P53_TRANSCRIPTIONAL_GENE_NETWORK	2021-01-01	72/13343	0.0138889	8.82474	2.64314	0.107483	0.144196	0.0735646	SLC2A1	1
1	KEGG_CHRONIC_MYELOID_LEUKEMIA	KEGG_CHRONIC_MYELOID_LEUKEMIA	2021-01-01	73/13343	0.0136986	8.70385	2.62041	0.108896	0.145492	0.0742257	BRAF	1
1	REACTOME_RHOG_GTPASE_CYCLE	REACTOME_RHOG_GTPASE_CYCLE	2021-01-01	74/13343	0.0135135	8.58623	2.59811	0.110306	0.146178	0.0745757	ANKLE2	1
1	WP_CHROMOSOMAL_AND_MICROSATELLITE_INSTABILITY_IN_COLORECTAL_CANCER	WP_CHROMOSOMAL_AND_MICROSATELLITE_INSTABILITY_IN_COLORECTAL_CANCER	2021-01-01	74/13343	0.0135135	8.58623	2.59811	0.110306	0.146178	0.0745757	BRAF	1
1	REACTOME_SENSORY_PROCESSING_OF_SOUND	REACTOME_SENSORY_PROCESSING_OF_SOUND	2021-01-01	77/13343	0.012987	8.2517	2.53367	0.114524	0.151153	0.0771138	SPTAN1	1
1	REACTOME_BIOSYNTHESIS_OF_THE_N_GLYCAN_PRECURSOR_DOLICHOL_LIPID_LINKED_OLIGOSACCHARIDE_LLO_AND_TRANSFER_TO_A_NASCENT_PROTEIN	REACTOME_BIOSYNTHESIS_OF_THE_N_GLYCAN_PRECURSOR_DOLICHOL_LIPID_LINKED_OLIGOSACCHARIDE_LLO_AND_TRANSFER_TO_A_NASCENT_PROTEIN	2021-01-01	78/13343	0.0128205	8.14591	2.51297	0.115925	0.151774	0.0774306	ST6GAL1	1
1	REACTOME_REGULATION_OF_INSULIN_SECRETION	REACTOME_REGULATION_OF_INSULIN_SECRETION	2021-01-01	78/13343	0.0128205	8.14591	2.51297	0.115925	0.151774	0.0774306	SLC2A1	1
1	PID_MYC_ACTIV_PATHWAY	PID_MYC_ACTIV_PATHWAY	2021-01-01	79/13343	0.0126582	8.0428	2.49262	0.117325	0.152992	0.078052	SLC2A1	1
1	REACTOME_ONCOGENIC_MAPK_SIGNALING	REACTOME_ONCOGENIC_MAPK_SIGNALING	2021-01-01	82/13343	0.0121951	7.74855	2.43369	0.121511	0.157193	0.0801953	BRAF	1
1	REACTOME_SELECTIVE_AUTOPHAGY	REACTOME_SELECTIVE_AUTOPHAGY	2021-01-01	82/13343	0.0121951	7.74855	2.43369	0.121511	0.157193	0.0801953	DYNC1H1	1
1	WP_GLIOBLASTOMA_SIGNALING_PATHWAYS	WP_GLIOBLASTOMA_SIGNALING_PATHWAYS	2021-01-01	83/13343	0.0120482	7.65519	2.4147	0.122902	0.158364	0.0807929	BRAF	1
1	WP_EGFR_TYROSINE_KINASE_INHIBITOR_RESISTANCE	WP_EGFR_TYROSINE_KINASE_INHIBITOR_RESISTANCE	2021-01-01	84/13343	0.0119048	7.56406	2.39603	0.124291	0.159524	0.0813843	BRAF	1
1	KEGG_PROGESTERONE_MEDIATED_OOCYTE_MATURATION	KEGG_PROGESTERONE_MEDIATED_OOCYTE_MATURATION	2021-01-01	85/13343	0.0117647	7.47507	2.37766	0.125678	0.160671	0.0819698	BRAF	1
1	KEGG_ERBB_SIGNALING_PATHWAY	KEGG_ERBB_SIGNALING_PATHWAY	2021-01-01	87/13343	0.0114943	7.30323	2.34181	0.128446	0.1623	0.0828008	BRAF	1
1	REACTOME_REGULATION_OF_MRNA_STABILITY_BY_PROTEINS_THAT_BIND_AU_RICH_ELEMENTS	REACTOME_REGULATION_OF_MRNA_STABILITY_BY_PROTEINS_THAT_BIND_AU_RICH_ELEMENTS	2021-01-01	87/13343	0.0114943	7.30323	2.34181	0.128446	0.1623	0.0828008	ANP32A	1
1	WP_CLEAR_CELL_RENAL_CELL_CARCINOMA_PATHWAYS	WP_CLEAR_CELL_RENAL_CELL_CARCINOMA_PATHWAYS	2021-01-01	87/13343	0.0114943	7.30323	2.34181	0.128446	0.1623	0.0828008	SLC2A1	1
1	KEGG_ANTIGEN_PROCESSING_AND_PRESENTATION	KEGG_ANTIGEN_PROCESSING_AND_PRESENTATION	2021-01-01	88/13343	0.0113636	7.22024	2.32431	0.129827	0.162783	0.0830471	IFI30	1
1	REACTOME_RAC2_GTPASE_CYCLE	REACTOME_RAC2_GTPASE_CYCLE	2021-01-01	88/13343	0.0113636	7.22024	2.32431	0.129827	0.162783	0.0830471	ANKLE2	1
1	KEGG_PROSTATE_CANCER	KEGG_PROSTATE_CANCER	2021-01-01	89/13343	0.011236	7.13911	2.30708	0.131205	0.163256	0.0832882	BRAF	1
1	WP_PANCREATIC_ADENOCARCINOMA_PATHWAY	WP_PANCREATIC_ADENOCARCINOMA_PATHWAY	2021-01-01	89/13343	0.011236	7.13911	2.30708	0.131205	0.163256	0.0832882	BRAF	1
1	WP_ERBB_SIGNALING_PATHWAY	WP_ERBB_SIGNALING_PATHWAY	2021-01-01	91/13343	0.010989	6.98221	2.27341	0.133956	0.166045	0.0847112	BRAF	1
1	REACTOME_INTERFERON_GAMMA_SIGNALING	REACTOME_INTERFERON_GAMMA_SIGNALING	2021-01-01	93/13343	0.0107527	6.83205	2.24073	0.136699	0.168166	0.0857933	IFI30	1
1	WP_CORTICOTROPINRELEASING_HORMONE_SIGNALING_PATHWAY	WP_CORTICOTROPINRELEASING_HORMONE_SIGNALING_PATHWAY	2021-01-01	93/13343	0.0107527	6.83205	2.24073	0.136699	0.168166	0.0857933	BRAF	1
1	WP_TNFALPHA_SIGNALING_PATHWAY	WP_TNFALPHA_SIGNALING_PATHWAY	2021-01-01	94/13343	0.0106383	6.75937	2.22476	0.138067	0.16921	0.0863262	PPP2CA	1
1	WP_B_CELL_RECEPTOR_SIGNALING_PATHWAY	WP_B_CELL_RECEPTOR_SIGNALING_PATHWAY	2021-01-01	98/13343	0.0102041	6.48348	2.16311	0.14352	0.175234	0.0893992	BRAF	1
1	REACTOME_SLC_TRANSPORTER_DISORDERS	REACTOME_SLC_TRANSPORTER_DISORDERS	2021-01-01	99/13343	0.010101	6.41799	2.14823	0.144878	0.176232	0.0899084	SLC2A1	1
1	WP_GENES_RELATED_TO_PRIMARY_CILIUM_DEVELOPMENT_BASED_ON_CRISPR	WP_GENES_RELATED_TO_PRIMARY_CILIUM_DEVELOPMENT_BASED_ON_CRISPR	2021-01-01	103/13343	0.00970874	6.16875	2.09072	0.150289	0.182135	0.0929198	C2CD3	1
1	WP_INTEGRINMEDIATED_CELL_ADHESION	WP_INTEGRINMEDIATED_CELL_ADHESION	2021-01-01	104/13343	0.00961538	6.10943	2.07681	0.151637	0.183087	0.0934058	BRAF	1
1	REACTOME_RHO_GTPASE_CYCLE	REACTOME_RHO_GTPASE_CYCLE	2021-02-01	450/13343	0.00444444	2.82392	1.56268	0.156773	0.188178	0.0960029	SPTAN1/ANKLE2	2
1	REACTOME_AMYLOID_FIBER_FORMATION	REACTOME_AMYLOID_FIBER_FORMATION	2021-01-01	108/13343	0.00925926	5.88316	2.02295	0.157007	0.188178	0.0960029	GGA1	1
1	REACTOME_O_LINKED_GLYCOSYLATION	REACTOME_O_LINKED_GLYCOSYLATION	2021-01-01	111/13343	0.00900901	5.72415	1.9843	0.161014	0.192273	0.0980922	ST6GAL1	1
1	REACTOME_SIGNALING_BY_INTERLEUKINS	REACTOME_SIGNALING_BY_INTERLEUKINS	2021-02-01	463/13343	0.00431965	2.74463	1.51695	0.164003	0.195128	0.0995486	PPP2R1A/PPP2CA	2
1	WP_DNA_DAMAGE_RESPONSE_ONLY_ATM_DEPENDENT	WP_DNA_DAMAGE_RESPONSE_ONLY_ATM_DEPENDENT	2021-01-01	114/13343	0.00877193	5.57352	1.94704	0.165002	0.195603	0.099791	PPP2R5C	1
1	KEGG_VASCULAR_SMOOTH_MUSCLE_CONTRACTION	KEGG_VASCULAR_SMOOTH_MUSCLE_CONTRACTION	2021-01-01	115/13343	0.00869565	5.52505	1.93491	0.166328	0.19646	0.100228	BRAF	1
1	WP_EMBRYONIC_STEM_CELL_PLURIPOTENCY_PATHWAYS	WP_EMBRYONIC_STEM_CELL_PLURIPOTENCY_PATHWAYS	2021-01-01	118/13343	0.00847458	5.38458	1.89936	0.170292	0.200416	0.102247	BRAF	1
1	REACTOME_NEUTROPHIL_DEGRANULATION	REACTOME_NEUTROPHIL_DEGRANULATION	2021-02-01	479/13343	0.00417537	2.65295	1.46276	0.17299	0.202859	0.103493	SPTAN1/DYNC1H1	2
1	KEGG_LYSOSOME	KEGG_LYSOSOME	2021-01-01	121/13343	0.00826446	5.25108	1.865	0.174239	0.202864	0.103495	GGA1	1
1	REACTOME_L1CAM_INTERACTIONS	REACTOME_L1CAM_INTERACTIONS	2021-01-01	121/13343	0.00826446	5.25108	1.865	0.174239	0.202864	0.103495	SPTAN1	1
1	REACTOME_RAB_REGULATION_OF_TRAFFICKING	REACTOME_RAB_REGULATION_OF_TRAFFICKING	2021-01-01	122/13343	0.00819672	5.20804	1.8538	0.17555	0.202941	0.103535	GGA1	1
1	WP_FRAGILE_X_SYNDROME	WP_FRAGILE_X_SYNDROME	2021-01-01	122/13343	0.00819672	5.20804	1.8538	0.17555	0.202941	0.103535	BRAF	1
1	REACTOME_METABOLISM_OF_WATER_SOLUBLE_VITAMINS_AND_COFACTORS	REACTOME_METABOLISM_OF_WATER_SOLUBLE_VITAMINS_AND_COFACTORS	2021-01-01	123/13343	0.00813008	5.1657	1.84272	0.17686	0.203733	0.103939	SLC2A1	1
1	KEGG_NEUROTROPHIN_SIGNALING_PATHWAY	KEGG_NEUROTROPHIN_SIGNALING_PATHWAY	2021-01-01	126/13343	0.00793651	5.04271	1.8102	0.180777	0.207511	0.105866	BRAF	1
1	REACTOME_CELL_CELL_COMMUNICATION	REACTOME_CELL_CELL_COMMUNICATION	2021-01-01	130/13343	0.00769231	4.88755	1.76841	0.185972	0.212725	0.108526	SPTAN1	1
1	WP_ANGIOPOIETINLIKE_PROTEIN_8_REGULATORY_PATHWAY	WP_ANGIOPOIETINLIKE_PROTEIN_8_REGULATORY_PATHWAY	2021-01-01	132/13343	0.00757576	4.81349	1.74814	0.188557	0.214929	0.10965	SLC2A1	1
1	REACTOME_HCMV_EARLY_EVENTS	REACTOME_HCMV_EARLY_EVENTS	2021-01-01	136/13343	0.00735294	4.67192	1.70882	0.193705	0.219951	0.112212	DYNC1H1	1
1	KEGG_INSULIN_SIGNALING_PATHWAY	KEGG_INSULIN_SIGNALING_PATHWAY	2021-01-01	137/13343	0.00729927	4.63782	1.69923	0.194987	0.219951	0.112212	BRAF	1
1	KEGG_NATURAL_KILLER_CELL_MEDIATED_CYTOTOXICITY	KEGG_NATURAL_KILLER_CELL_MEDIATED_CYTOTOXICITY	2021-01-01	137/13343	0.00729927	4.63782	1.69923	0.194987	0.219951	0.112212	BRAF	1
1	REACTOME_CHROMOSOME_MAINTENANCE	REACTOME_CHROMOSOME_MAINTENANCE	2021-01-01	138/13343	0.00724638	4.60421	1.68972	0.196267	0.220631	0.11256	CENPO	1
1	WP_BRAINDERIVED_NEUROTROPHIC_FACTOR_BDNF_SIGNALING_PATHWAY	WP_BRAINDERIVED_NEUROTROPHIC_FACTOR_BDNF_SIGNALING_PATHWAY	2021-01-01	144/13343	0.00694444	4.41237	1.63456	0.203907	0.22765	0.11614	PPP2CA	1
1	WP_NEUROINFLAMMATION_AND_GLUTAMATERGIC_SIGNALING	WP_NEUROINFLAMMATION_AND_GLUTAMATERGIC_SIGNALING	2021-01-01	144/13343	0.00694444	4.41237	1.63456	0.203907	0.22765	0.11614	SLC2A1	1
1	WP_NRF2_PATHWAY	WP_NRF2_PATHWAY	2021-01-01	145/13343	0.00689655	4.38194	1.62566	0.205174	0.228282	0.116463	SLC2A1	1
1	WP_REGULATION_OF_ACTIN_CYTOSKELETON	WP_REGULATION_OF_ACTIN_CYTOSKELETON	2021-01-01	150/13343	0.00666667	4.23587	1.58234	0.211478	0.234496	0.119633	BRAF	1
1	REACTOME_AUTOPHAGY	REACTOME_AUTOPHAGY	2021-01-01	151/13343	0.00662252	4.20782	1.57391	0.212733	0.235088	0.119935	DYNC1H1	1
1	REACTOME_METABOLISM_OF_STEROIDS	REACTOME_METABOLISM_OF_STEROIDS	2021-01-01	153/13343	0.00653595	4.15282	1.55725	0.215238	0.236828	0.120823	OSBPL1A	1
1	WP_HEPATITIS_B_INFECTION	WP_HEPATITIS_B_INFECTION	2021-01-01	154/13343	0.00649351	4.12585	1.54902	0.216487	0.236828	0.120823	BRAF	1
1	WP_OREXIN_RECEPTOR_PATHWAY	WP_OREXIN_RECEPTOR_PATHWAY	2021-01-01	154/13343	0.00649351	4.12585	1.54902	0.216487	0.236828	0.120823	SLC2A1	1
1	WP_MESODERMAL_COMMITMENT_PATHWAY	WP_MESODERMAL_COMMITMENT_PATHWAY	2021-01-01	155/13343	0.00645161	4.09923	1.54087	0.217735	0.237168	0.120996	PPP2CA	1
1	REACTOME_SARS_COV_INFECTIONS	REACTOME_SARS_COV_INFECTIONS	2021-01-01	156/13343	0.00641026	4.07295	1.53278	0.21898	0.237168	0.120996	ST6GAL1	1
1	WP_BREAST_CANCER_PATHWAY	WP_BREAST_CANCER_PATHWAY	2021-01-01	156/13343	0.00641026	4.07295	1.53278	0.21898	0.237168	0.120996	BRAF	1
1	REACTOME_HCMV_INFECTION	REACTOME_HCMV_INFECTION	2021-01-01	160/13343	0.00625	3.97113	1.5011	0.223944	0.241741	0.123329	DYNC1H1	1
1	WP_INSULIN_SIGNALING	WP_INSULIN_SIGNALING	2021-01-01	161/13343	0.00621118	3.94647	1.49334	0.22518	0.242273	0.123601	SLC2A1	1
1	WP_EGFEGFR_SIGNALING_PATHWAY	WP_EGFEGFR_SIGNALING_PATHWAY	2021-01-01	163/13343	0.00613497	3.89804	1.47801	0.227647	0.244122	0.124544	BRAF	1
1	WP_CHEMOKINE_SIGNALING_PATHWAY	WP_CHEMOKINE_SIGNALING_PATHWAY	2021-01-01	165/13343	0.00606061	3.85079	1.46291	0.230106	0.24595	0.125477	BRAF	1
1	REACTOME_DISORDERS_OF_TRANSMEMBRANE_TRANSPORTERS	REACTOME_DISORDERS_OF_TRANSMEMBRANE_TRANSPORTERS	2021-01-01	177/13343	0.00564972	3.58972	1.37705	0.244707	0.260701	0.133002	SLC2A1	1
1	REACTOME_APOPTOSIS	REACTOME_APOPTOSIS	2021-01-01	179/13343	0.00558659	3.54961	1.36346	0.247114	0.262408	0.133873	SPTAN1	1
1	WP_CILIOPATHIES	WP_CILIOPATHIES	2021-01-01	184/13343	0.00543478	3.45316	1.33033	0.253101	0.267893	0.136671	C2CD3	1
1	KEGG_CHEMOKINE_SIGNALING_PATHWAY	KEGG_CHEMOKINE_SIGNALING_PATHWAY	2021-01-01	189/13343	0.00529101	3.3618	1.29832	0.259043	0.272413	0.138977	BRAF	1
1	REACTOME_METABOLISM_OF_VITAMINS_AND_COFACTORS	REACTOME_METABOLISM_OF_VITAMINS_AND_COFACTORS	2021-01-01	189/13343	0.00529101	3.3618	1.29832	0.259043	0.272413	0.138977	SLC2A1	1
1	KEGG_FOCAL_ADHESION	KEGG_FOCAL_ADHESION	2021-01-01	199/13343	0.00502513	3.19287	1.2374	0.270791	0.283852	0.144813	BRAF	1
1	WP_FOCAL_ADHESION	WP_FOCAL_ADHESION	2021-01-01	202/13343	0.0049505	3.14545	1.21987	0.274281	0.286589	0.146209	BRAF	1
1	REACTOME_INTERFERON_SIGNALING	REACTOME_INTERFERON_SIGNALING	2021-01-01	203/13343	0.00492611	3.12996	1.21411	0.275441	0.286881	0.146358	IFI30	1
1	REACTOME_PROGRAMMED_CELL_DEATH	REACTOME_PROGRAMMED_CELL_DEATH	2021-01-01	208/13343	0.00480769	3.05472	1.18578	0.281213	0.29196	0.14895	SPTAN1	1
1	KEGG_REGULATION_OF_ACTIN_CYTOSKELETON	KEGG_REGULATION_OF_ACTIN_CYTOSKELETON	2021-01-01	213/13343	0.00469484	2.98301	1.15829	0.286942	0.296962	0.151501	BRAF	1
1	WP_CILIARY_LANDSCAPE	WP_CILIARY_LANDSCAPE	2021-01-01	219/13343	0.00456621	2.90128	1.12634	0.293758	0.303055	0.15461	DYNC1H1	1
1	REACTOME_SLC_MEDIATED_TRANSMEMBRANE_TRANSPORT	REACTOME_SLC_MEDIATED_TRANSMEMBRANE_TRANSPORT	2021-01-01	249/13343	0.00401606	2.55173	0.98133	0.326921	0.335146	0.170982	SLC2A1	1
1	WP_MAPK_SIGNALING_PATHWAY	WP_MAPK_SIGNALING_PATHWAY	2021-01-01	249/13343	0.00401606	2.55173	0.98133	0.326921	0.335146	0.170982	BRAF	1
1	WP_ALZHEIMERS_DISEASE	WP_ALZHEIMERS_DISEASE	2021-01-01	266/13343	0.0037594	2.38865	0.90827	0.34505	0.352591	0.179882	BRAF	1
1	KEGG_MAPK_SIGNALING_PATHWAY	KEGG_MAPK_SIGNALING_PATHWAY	2021-01-01	267/13343	0.00374532	2.3797	0.904148	0.346102	0.352591	0.179882	BRAF	1
1	WP_IL18_SIGNALING_PATHWAY	WP_IL18_SIGNALING_PATHWAY	2021-01-01	279/13343	0.00358423	2.27735	0.856071	0.358598	0.364184	0.185796	ANP32A	1
1	REACTOME_SENSORY_PERCEPTION	REACTOME_SENSORY_PERCEPTION	2021-01-01	284/13343	0.00352113	2.23726	0.836757	0.363737	0.368256	0.187874	SPTAN1	1
1	WP_NUCLEAR_RECEPTORS_METAPATHWAY	WP_NUCLEAR_RECEPTORS_METAPATHWAY	2021-01-01	321/13343	0.00311526	1.97938	0.70518	0.400568	0.404289	0.206256	SLC2A1	1
1	WP_ALZHEIMERS_DISEASE_AND_MIRNA_EFFECTS	WP_ALZHEIMERS_DISEASE_AND_MIRNA_EFFECTS	2021-01-01	336/13343	0.00297619	1.89101	0.656752	0.414914	0.417475	0.212984	BRAF	1
1	WP_VEGFAVEGFR2_SIGNALING_PATHWAY	WP_VEGFAVEGFR2_SIGNALING_PATHWAY	2021-01-01	438/13343	0.00228311	1.45064	0.380737	0.504136	0.505687	0.257987	PPP2CA	1
1	WP_MALIGNANT_PLEURAL_MESOTHELIOMA	WP_MALIGNANT_PLEURAL_MESOTHELIOMA	2021-01-01	446/13343	0.00224215	1.42462	0.362126	0.510556	0.510556	0.260471	SLC2A1	1
5	REACTOME_PROTON_COUPLED_MONOCARBOXYLATE_TRANSPORT	REACTOME_PROTON_COUPLED_MONOCARBOXYLATE_TRANSPORT	2025-11-02	6/13343	0.333333	404.333	28.3838	9.25184e-06	0.000851169	0.000360335	SLC16A1/BSG	2
5	REACTOME_SLC_TRANSPORTER_DISORDERS	REACTOME_SLC_TRANSPORTER_DISORDERS	2025-11-03	99/13343	0.030303	36.7576	10.2574	6.2614e-05	0.00261097	0.00110533	SLC16A1/BSG/SLC1A3	3
5	WP_PROTEOGLYCAN_BIOSYNTHESIS	WP_PROTEOGLYCAN_BIOSYNTHESIS	2025-11-02	19/13343	0.105263	127.684	15.8723	0.000104856	0.00261097	0.00110533	B4GALT7/EXTL3	2
5	REACTOME_DEFECTIVE_B4GALT7_CAUSES_EDS_PROGEROID_TYPE	REACTOME_DEFECTIVE_B4GALT7_CAUSES_EDS_PROGEROID_TYPE	2025-11-02	20/13343	0.1	121.3	15.4646	0.000116454	0.00261097	0.00110533	B4GALT7/AGRN	2
5	REACTOME_BASIGIN_INTERACTIONS	REACTOME_BASIGIN_INTERACTIONS	2025-11-02	25/13343	0.08	97.04	13.8058	0.000183462	0.00261097	0.00110533	SLC16A1/BSG	2
5	KEGG_GLYCOSAMINOGLYCAN_BIOSYNTHESIS_HEPARAN_SULFATE	KEGG_GLYCOSAMINOGLYCAN_BIOSYNTHESIS_HEPARAN_SULFATE	2025-11-02	26/13343	0.0769231	93.3077	13.5326	0.000198661	0.00261097	0.00110533	B4GALT7/EXTL3	2
5	REACTOME_A_TETRASACCHARIDE_LINKER_SEQUENCE_IS_REQUIRED_FOR_GAG_SYNTHESIS	REACTOME_A_TETRASACCHARIDE_LINKER_SEQUENCE_IS_REQUIRED_FOR_GAG_SYNTHESIS	2025-11-02	26/13343	0.0769231	93.3077	13.5326	0.000198661	0.00261097	0.00110533	B4GALT7/AGRN	2
5	REACTOME_PYRUVATE_METABOLISM	REACTOME_PYRUVATE_METABOLISM	2025-11-02	31/13343	0.0645161	78.2581	12.3698	0.0002836	0.0032614	0.00138068	SLC16A1/BSG	2
5	REACTOME_DISORDERS_OF_TRANSMEMBRANE_TRANSPORTERS	REACTOME_DISORDERS_OF_TRANSMEMBRANE_TRANSPORTERS	2025-11-03	177/13343	0.0169492	20.5593	7.52441	0.000350156	0.00357937	0.0015153	SLC16A1/BSG/SLC1A3	3
5	REACTOME_DISEASES_ASSOCIATED_WITH_GLYCOSAMINOGLYCAN_METABOLISM	REACTOME_DISEASES_ASSOCIATED_WITH_GLYCOSAMINOGLYCAN_METABOLISM	2025-11-02	41/13343	0.0487805	59.1707	10.7151	0.000497867	0.00458037	0.00193906	B4GALT7/AGRN	2
5	REACTOME_CHONDROITIN_SULFATE_DERMATAN_SULFATE_METABOLISM	REACTOME_CHONDROITIN_SULFATE_DERMATAN_SULFATE_METABOLISM	2025-11-02	50/13343	0.04	48.52	9.66961	0.000740759	0.00619544	0.00262278	B4GALT7/AGRN	2
5	REACTOME_HEPARAN_SULFATE_HEPARIN_HS_GAG_METABOLISM	REACTOME_HEPARAN_SULFATE_HEPARIN_HS_GAG_METABOLISM	2025-11-02	55/13343	0.0363636	44.1091	9.20194	0.000895964	0.00623148	0.00263804	B4GALT7/AGRN	2
5	REACTOME_PYRUVATE_METABOLISM_AND_CITRIC_ACID_TCA_CYCLE	REACTOME_PYRUVATE_METABOLISM_AND_CITRIC_ACID_TCA_CYCLE	2025-11-02	55/13343	0.0363636	44.1091	9.20194	0.000895964	0.00623148	0.00263804	SLC16A1/BSG	2
5	REACTOME_SLC_MEDIATED_TRANSMEMBRANE_TRANSPORT	REACTOME_SLC_MEDIATED_TRANSMEMBRANE_TRANSPORT	2025-11-03	249/13343	0.0120482	14.6145	6.22907	0.000948269	0.00623148	0.00263804	SLC16A1/BSG/SLC1A3	3
5	REACTOME_METABOLISM_OF_CARBOHYDRATES	REACTOME_METABOLISM_OF_CARBOHYDRATES	2025-11-03	293/13343	0.0102389	12.4198	5.67735	0.00151727	0.00930593	0.00393958	B4GALT7/PFKP/AGRN	3
5	REACTOME_INTEGRIN_CELL_SURFACE_INTERACTIONS	REACTOME_INTEGRIN_CELL_SURFACE_INTERACTIONS	2025-11-02	85/13343	0.0235294	28.5412	7.31665	0.00212506	0.0117689	0.00498224	BSG/AGRN	2
5	REACTOME_TRANSPORT_OF_BILE_SALTS_AND_ORGANIC_ACIDS_METAL_IONS_AND_AMINE_COMPOUNDS	REACTOME_TRANSPORT_OF_BILE_SALTS_AND_ORGANIC_ACIDS_METAL_IONS_AND_AMINE_COMPOUNDS	2025-11-02	86/13343	0.0232558	28.2093	7.27115	0.00217468	0.0117689	0.00498224	SLC16A1/BSG	2
5	REACTOME_GLYCOSAMINOGLYCAN_METABOLISM	REACTOME_GLYCOSAMINOGLYCAN_METABOLISM	2025-11-02	124/13343	0.016129	19.5645	5.9656	0.00446048	0.022798	0.00965133	B4GALT7/AGRN	2
5	REACTOME_DISEASES_OF_GLYCOSYLATION	REACTOME_DISEASES_OF_GLYCOSYLATION	2025-11-02	143/13343	0.013986	16.965	5.51328	0.005888	0.0285103	0.0120696	B4GALT7/AGRN	2
5	REACTOME_PHOSPHATE_BOND_HYDROLYSIS_BY_NTPDASE_PROTEINS	REACTOME_PHOSPHATE_BOND_HYDROLYSIS_BY_NTPDASE_PROTEINS	2025-11-01	8/13343	0.125	151.625	12.2407	0.00657794	0.0288176	0.0121997	ENTPD5	1
5	WP_KETOGENESIS_AND_KETOLYSIS	WP_KETOGENESIS_AND_KETOLYSIS	2025-11-01	8/13343	0.125	151.625	12.2407	0.00657794	0.0288176	0.0121997	SLC16A1	1
5	REACTOME_THE_CITRIC_ACID_TCA_CYCLE_AND_RESPIRATORY_ELECTRON_TRANSPORT	REACTOME_THE_CITRIC_ACID_TCA_CYCLE_AND_RESPIRATORY_ELECTRON_TRANSPORT	2025-11-02	178/13343	0.011236	13.6292	4.87231	0.0089929	0.0376067	0.0159205	SLC16A1/BSG	2
5	REACTOME_CELL_SURFACE_INTERACTIONS_AT_THE_VASCULAR_WALL	REACTOME_CELL_SURFACE_INTERACTIONS_AT_THE_VASCULAR_WALL	2025-11-02	194/13343	0.0103093	12.5052	4.63667	0.0106106	0.0424425	0.0179676	SLC16A1/BSG	2
5	REACTOME_DEFECTIVE_EXT2_CAUSES_EXOSTOSES_2	REACTOME_DEFECTIVE_EXT2_CAUSES_EXOSTOSES_2	2025-11-01	14/13343	0.0714286	86.6429	9.20907	0.0114856	0.044028	0.0186388	AGRN	1
5	WP_CORI_CYCLE	WP_CORI_CYCLE	2025-11-01	17/13343	0.0588235	71.3529	8.33712	0.0139311	0.0512664	0.0217032	PFKP	1
5	REACTOME_AFLATOXIN_ACTIVATION_AND_DETOXIFICATION	REACTOME_AFLATOXIN_ACTIVATION_AND_DETOXIFICATION	2025-11-01	19/13343	0.0526316	63.8421	7.87353	0.0155584	0.0550528	0.0233061	MGST3	1
5	REACTOME_DISEASES_OF_METABOLISM	REACTOME_DISEASES_OF_METABOLISM	2025-11-02	246/13343	0.00813008	9.86179	4.0296	0.016685	0.0568527	0.0240681	B4GALT7/AGRN	2
5	KEGG_GLYCOSAMINOGLYCAN_BIOSYNTHESIS_CHONDROITIN_SULFATE	KEGG_GLYCOSAMINOGLYCAN_BIOSYNTHESIS_CHONDROITIN_SULFATE	2025-11-01	22/13343	0.0454545	55.1364	7.29947	0.0179948	0.0570868	0.0241672	B4GALT7	1
5	REACTOME_HS_GAG_DEGRADATION	REACTOME_HS_GAG_DEGRADATION	2025-11-01	22/13343	0.0454545	55.1364	7.29947	0.0179948	0.0570868	0.0241672	AGRN	1
5	BIOCARTA_PTDINS_PATHWAY	BIOCARTA_PTDINS_PATHWAY	2025-11-01	23/13343	0.0434783	52.7391	7.13329	0.0188057	0.0576707	0.0244144	PFKP	1
5	REACTOME_GLUTAMATE_NEUROTRANSMITTER_RELEASE_CYCLE	REACTOME_GLUTAMATE_NEUROTRANSMITTER_RELEASE_CYCLE	2025-11-01	24/13343	0.0416667	50.5417	6.9775	0.019616	0.0582151	0.0246448	SLC1A3	1
5	KEGG_GALACTOSE_METABOLISM	KEGG_GALACTOSE_METABOLISM	2025-11-01	26/13343	0.0384615	46.6538	6.69299	0.0212347	0.0591998	0.0250617	PFKP	1
5	REACTOME_PURINERGIC_SIGNALING_IN_LEISHMANIASIS_INFECTION	REACTOME_PURINERGIC_SIGNALING_IN_LEISHMANIASIS_INFECTION	2025-11-01	26/13343	0.0384615	46.6538	6.69299	0.0212347	0.0591998	0.0250617	ENTPD5	1
5	KEGG_PENTOSE_PHOSPHATE_PATHWAY	KEGG_PENTOSE_PHOSPHATE_PATHWAY	2025-11-01	27/13343	0.037037	44.9259	6.56259	0.0220432	0.0596463	0.0252507	PFKP	1
5	REACTOME_EXTRACELLULAR_MATRIX_ORGANIZATION	REACTOME_EXTRACELLULAR_MATRIX_ORGANIZATION	2025-11-02	301/13343	0.00664452	8.0598	3.55847	0.0243879	0.0625216	0.0264679	BSG/AGRN	2
5	WP_MATRIX_METALLOPROTEINASES	WP_MATRIX_METALLOPROTEINASES	2025-11-01	30/13343	0.0333333	40.4333	6.21077	0.024465	0.0625216	0.0264679	BSG	1
5	REACTOME_HS_GAG_BIOSYNTHESIS	REACTOME_HS_GAG_BIOSYNTHESIS	2025-11-01	31/13343	0.0322581	39.129	6.10484	0.025271	0.062836	0.0266011	AGRN	1
5	BIOCARTA_AGR_PATHWAY	BIOCARTA_AGR_PATHWAY	2025-11-01	33/13343	0.030303	36.7576	5.90738	0.0268813	0.065081	0.0275515	AGRN	1
5	KEGG_FRUCTOSE_AND_MANNOSE_METABOLISM	KEGG_FRUCTOSE_AND_MANNOSE_METABOLISM	2025-11-01	34/13343	0.0294118	35.6765	5.81515	0.0276855	0.0653094	0.0276482	PFKP	1
5	REACTOME_NUCLEOTIDE_CATABOLISM	REACTOME_NUCLEOTIDE_CATABOLISM	2025-11-01	35/13343	0.0285714	34.6571	5.72683	0.0284891	0.065525	0.0277394	ENTPD5	1
5	REACTOME_GLUTATHIONE_CONJUGATION	REACTOME_GLUTATHIONE_CONJUGATION	2025-11-01	36/13343	0.0277778	33.6944	5.64215	0.0292922	0.0657288	0.0278257	MGST3	1
5	WP_PHOTODYNAMIC_THERAPYINDUCED_HIF1_SURVIVAL_SIGNALING	WP_PHOTODYNAMIC_THERAPYINDUCED_HIF1_SURVIVAL_SIGNALING	2025-11-01	37/13343	0.027027	32.7838	5.56086	0.0300946	0.0659215	0.0279073	SLC16A1	1
5	NABA_BASEMENT_MEMBRANES	NABA_BASEMENT_MEMBRANES	2025-11-01	40/13343	0.025	30.325	5.33522	0.0324982	0.0695311	0.0294354	AGRN	1
5	REACTOME_NCAM1_INTERACTIONS	REACTOME_NCAM1_INTERACTIONS	2025-11-01	42/13343	0.0238095	28.881	5.19816	0.0340976	0.0697107	0.0295114	AGRN	1
5	WP_SPLICING_FACTOR_NOVA_REGULATED_SYNAPTIC_PROTEINS	WP_SPLICING_FACTOR_NOVA_REGULATED_SYNAPTIC_PROTEINS	2025-11-01	42/13343	0.0238095	28.881	5.19816	0.0340976	0.0697107	0.0295114	AGRN	1
5	WP_GLYCOLYSIS_AND_GLUCONEOGENESIS	WP_GLYCOLYSIS_AND_GLUCONEOGENESIS	2025-11-01	45/13343	0.0222222	26.9556	5.00959	0.0364923	0.0729845	0.0308973	PFKP	1
5	PID_SYNDECAN_1_PATHWAY	PID_SYNDECAN_1_PATHWAY	2025-11-01	46/13343	0.0217391	26.3696	4.95079	0.0372893	0.0729918	0.0309004	BSG	1
5	REACTOME_METABOLISM_OF_FAT_SOLUBLE_VITAMINS	REACTOME_METABOLISM_OF_FAT_SOLUBLE_VITAMINS	2025-11-01	48/13343	0.0208333	25.2708	4.83861	0.0388815	0.0730071	0.0309069	AGRN	1
5	WP_MICROTUBULE_CYTOSKELETON_REGULATION	WP_MICROTUBULE_CYTOSKELETON_REGULATION	2025-11-01	49/13343	0.0204082	24.7551	4.78505	0.0396767	0.0730071	0.0309069	MARK1	1
5	KEGG_GLUTATHIONE_METABOLISM	KEGG_GLUTATHIONE_METABOLISM	2025-11-01	50/13343	0.02	24.26	4.73306	0.0404713	0.0730071	0.0309069	MGST3	1
5	REACTOME_IRE1ALPHA_ACTIVATES_CHAPERONES	REACTOME_IRE1ALPHA_ACTIVATES_CHAPERONES	2025-11-01	50/13343	0.02	24.26	4.73306	0.0404713	0.0730071	0.0309069	EXTL3	1
5	REACTOME_NEUROTRANSMITTER_RELEASE_CYCLE	REACTOME_NEUROTRANSMITTER_RELEASE_CYCLE	2025-11-01	51/13343	0.0196078	23.7843	4.68258	0.0412653	0.0730076	0.0309071	SLC1A3	1
5	WP_SYNAPTIC_VESICLE_PATHWAY	WP_SYNAPTIC_VESICLE_PATHWAY	2025-11-01	52/13343	0.0192308	23.3269	4.63352	0.0420587	0.0730076	0.0309071	SLC1A3	1
5	REACTOME_NON_INTEGRIN_MEMBRANE_ECM_INTERACTIONS	REACTOME_NON_INTEGRIN_MEMBRANE_ECM_INTERACTIONS	2025-11-01	59/13343	0.0169492	20.5593	4.32488	0.0475959	0.0810894	0.0343285	AGRN	1
5	KEGG_GLYCOLYSIS_GLUCONEOGENESIS	KEGG_GLYCOLYSIS_GLUCONEOGENESIS	2025-11-01	62/13343	0.016129	19.5645	4.20846	0.0499601	0.0833701	0.035294	PFKP	1
5	REACTOME_NCAM_SIGNALING_FOR_NEURITE_OUT_GROWTH	REACTOME_NCAM_SIGNALING_FOR_NEURITE_OUT_GROWTH	2025-11-01	63/13343	0.015873	19.254	4.17146	0.050747	0.0833701	0.035294	AGRN	1
5	WP_SARSCOV2_INNATE_IMMUNITY_EVASION_AND_CELLSPECIFIC_IMMUNE_RESPONSE	WP_SARSCOV2_INNATE_IMMUNITY_EVASION_AND_CELLSPECIFIC_IMMUNE_RESPONSE	2025-11-01	68/13343	0.0147059	17.8382	3.99846	0.0546725	0.0882433	0.037357	BSG	1
5	KEGG_METABOLISM_OF_XENOBIOTICS_BY_CYTOCHROME_P450	KEGG_METABOLISM_OF_XENOBIOTICS_BY_CYTOCHROME_P450	2025-11-01	70/13343	0.0142857	17.3286	3.93434	0.0562385	0.0886301	0.0375207	MGST3	1
5	KEGG_DRUG_METABOLISM_CYTOCHROME_P450	KEGG_DRUG_METABOLISM_CYTOCHROME_P450	2025-11-01	72/13343	0.0138889	16.8472	3.87281	0.0578022	0.0886301	0.0375207	MGST3	1
5	REACTOME_GLYCOLYSIS	REACTOME_GLYCOLYSIS	2025-11-01	72/13343	0.0138889	16.8472	3.87281	0.0578022	0.0886301	0.0375207	PFKP	1
5	WP_PRIMARY_FOCAL_SEGMENTAL_GLOMERULOSCLEROSIS_FSGS	WP_PRIMARY_FOCAL_SEGMENTAL_GLOMERULOSCLEROSIS_FSGS	2025-11-01	74/13343	0.0135135	16.3919	3.81371	0.0593636	0.0895319	0.0379025	AGRN	1
5	REACTOME_ECM_PROTEOGLYCANS	REACTOME_ECM_PROTEOGLYCANS	2025-11-01	76/13343	0.0131579	15.9605	3.75687	0.0609225	0.0904012	0.0382705	AGRN	1
5	KEGG_ECM_RECEPTOR_INTERACTION	KEGG_ECM_RECEPTOR_INTERACTION	2025-11-01	84/13343	0.0119048	14.4405	3.54943	0.067135	0.0980385	0.0415037	AGRN	1
5	WP_CLEAR_CELL_RENAL_CELL_CARCINOMA_PATHWAYS	WP_CLEAR_CELL_RENAL_CELL_CARCINOMA_PATHWAYS	2025-11-01	87/13343	0.0114943	13.9425	3.47882	0.0694551	0.0998417	0.0422671	PFKP	1
5	REACTOME_GLUCOSE_METABOLISM	REACTOME_GLUCOSE_METABOLISM	2025-11-01	92/13343	0.0108696	13.1848	3.36858	0.0733101	0.10219	0.0432612	PFKP	1
5	REACTOME_UNFOLDED_PROTEIN_RESPONSE_UPR	REACTOME_UNFOLDED_PROTEIN_RESPONSE_UPR	2025-11-01	92/13343	0.0108696	13.1848	3.36858	0.0733101	0.10219	0.0432612	EXTL3	1
5	REACTOME_MITOCHONDRIAL_TRANSLATION	REACTOME_MITOCHONDRIAL_TRANSLATION	2025-11-01	96/13343	0.0104167	12.6354	3.28638	0.0763837	0.103889	0.0439806	MRPL46	1
5	REACTOME_METABOLISM_OF_NUCLEOTIDES	REACTOME_METABOLISM_OF_NUCLEOTIDES	2025-11-01	97/13343	0.0103093	12.5052	3.26659	0.0771507	0.103889	0.0439806	ENTPD5	1
5	KEGG_PYRIMIDINE_METABOLISM	KEGG_PYRIMIDINE_METABOLISM	2025-11-01	98/13343	0.0102041	12.3776	3.2471	0.0779171	0.103889	0.0439806	ENTPD5	1
5	REACTOME_VISUAL_PHOTOTRANSDUCTION	REACTOME_VISUAL_PHOTOTRANSDUCTION	2025-11-01	100/13343	0.01	12.13	3.20894	0.0794481	0.104417	0.0442042	AGRN	1
5	REACTOME_TRANSPORT_OF_INORGANIC_CATIONS_ANIONS_AND_AMINO_ACIDS_OLIGOPEPTIDES	REACTOME_TRANSPORT_OF_INORGANIC_CATIONS_ANIONS_AND_AMINO_ACIDS_OLIGOPEPTIDES	2025-11-01	106/13343	0.00943396	11.4434	3.1007	0.0840272	0.108773	0.0460481	SLC1A3	1
5	REACTOME_PHASE_II_CONJUGATION_OF_COMPOUNDS	REACTOME_PHASE_II_CONJUGATION_OF_COMPOUNDS	2025-11-01	109/13343	0.00917431	11.1284	3.04979	0.086309	0.108773	0.0460481	MGST3	1
5	WP_COMPLEMENT_SYSTEM_IN_NEURONAL_DEVELOPMENT_AND_PLASTICITY	WP_COMPLEMENT_SYSTEM_IN_NEURONAL_DEVELOPMENT_AND_PLASTICITY	2025-11-01	109/13343	0.00917431	11.1284	3.04979	0.086309	0.108773	0.0460481	MARK1	1
5	WP_FRAGILE_X_SYNDROME	WP_FRAGILE_X_SYNDROME	2025-11-01	122/13343	0.00819672	9.94262	2.85018	0.0961373	0.119522	0.0505986	SLC16A1	1
5	REACTOME_DEGRADATION_OF_THE_EXTRACELLULAR_MATRIX	REACTOME_DEGRADATION_OF_THE_EXTRACELLULAR_MATRIX	2025-11-01	140/13343	0.00714286	8.66429	2.61854	0.109587	0.134427	0.0569083	BSG	1
5	WP_NEUROINFLAMMATION_AND_GLUTAMATERGIC_SIGNALING	WP_NEUROINFLAMMATION_AND_GLUTAMATERGIC_SIGNALING	2025-11-01	144/13343	0.00694444	8.42361	2.57268	0.112551	0.13536	0.0573035	SLC1A3	1
5	WP_NRF2_PATHWAY	WP_NRF2_PATHWAY	2025-11-01	145/13343	0.00689655	8.36552	2.56149	0.113291	0.13536	0.0573035	MGST3	1
5	KEGG_PURINE_METABOLISM	KEGG_PURINE_METABOLISM	2025-11-01	159/13343	0.00628931	7.62893	2.41534	0.123586	0.145768	0.0617097	ENTPD5	1
5	WP_SUDDEN_INFANT_DEATH_SYNDROME_SIDS_SUSCEPTIBILITY_PATHWAYS	WP_SUDDEN_INFANT_DEATH_SYNDROME_SIDS_SUSCEPTIBILITY_PATHWAYS	2025-11-01	162/13343	0.00617284	7.48765	2.38633	0.125778	0.146476	0.0620093	SLC1A3	1
5	WP_METAPATHWAY_BIOTRANSFORMATION_PHASE_I_AND_II	WP_METAPATHWAY_BIOTRANSFORMATION_PHASE_I_AND_II	2025-11-01	185/13343	0.00540541	6.55676	2.18611	0.142419	0.163782	0.0693355	MGST3	1
5	REACTOME_METABOLISM_OF_VITAMINS_AND_COFACTORS	REACTOME_METABOLISM_OF_VITAMINS_AND_COFACTORS	2025-11-01	189/13343	0.00529101	6.41799	2.15476	0.145283	0.165013	0.0698569	AGRN	1
5	NABA_ECM_GLYCOPROTEINS	NABA_ECM_GLYCOPROTEINS	2025-11-01	196/13343	0.00510204	6.18878	2.10203	0.150275	0.168602	0.0713759	AGRN	1
5	REACTOME_BIOLOGICAL_OXIDATIONS	REACTOME_BIOLOGICAL_OXIDATIONS	2025-11-01	222/13343	0.0045045	5.46396	1.92652	0.168585	0.186866	0.0791079	MGST3	1
5	REACTOME_TRANSMISSION_ACROSS_CHEMICAL_SYNAPSES	REACTOME_TRANSMISSION_ACROSS_CHEMICAL_SYNAPSES	2025-11-01	270/13343	0.0037037	4.49259	1.66533	0.201449	0.220635	0.0934038	SLC1A3	1
5	NABA_CORE_MATRISOME	NABA_CORE_MATRISOME	2025-11-01	275/13343	0.00363636	4.41091	1.64169	0.204804	0.22167	0.0938419	AGRN	1
5	WP_IL18_SIGNALING_PATHWAY	WP_IL18_SIGNALING_PATHWAY	2025-11-01	279/13343	0.00358423	4.34767	1.62318	0.207478	0.221953	0.0939619	BSG	1
5	REACTOME_SENSORY_PERCEPTION	REACTOME_SENSORY_PERCEPTION	2025-11-01	284/13343	0.00352113	4.27113	1.60052	0.21081	0.222925	0.0943733	AGRN	1
5	REACTOME_TRANSLATION	REACTOME_TRANSLATION	2025-11-01	295/13343	0.00338983	4.11186	1.55245	0.218094	0.228007	0.0965248	MRPL46	1
5	REACTOME_LEISHMANIA_INFECTION	REACTOME_LEISHMANIA_INFECTION	2025-11-01	308/13343	0.00324675	3.93831	1.49857	0.226624	0.234263	0.0991731	ENTPD5	1
5	WP_NUCLEAR_RECEPTORS_METAPATHWAY	WP_NUCLEAR_RECEPTORS_METAPATHWAY	2025-11-01	321/13343	0.00311526	3.77882	1.44755	0.235069	0.240293	0.101726	MGST3	1
5	REACTOME_NEURONAL_SYSTEM	REACTOME_NEURONAL_SYSTEM	2025-11-01	411/13343	0.00243309	2.95134	1.1542	0.291276	0.294476	0.124664	SLC1A3	1
5	WP_VEGFAVEGFR2_SIGNALING_PATHWAY	WP_VEGFAVEGFR2_SIGNALING_PATHWAY	2025-11-01	438/13343	0.00228311	2.76941	1.08155	0.30739	0.30739	0.130131	BSG	1
2	REACTOME_TELOMERE_MAINTENANCE	REACTOME_TELOMERE_MAINTENANCE	2020-04-01	111/13343	0.036036	24.0414	9.44458	1.98324e-05	0.0066042	0.00375772	RUVBL1/TERF1/POLR2E/POLR2F	4
2	REACTOME_CHROMOSOME_MAINTENANCE	REACTOME_CHROMOSOME_MAINTENANCE	2020-04-01	138/13343	0.0289855	19.3377	8.38956	4.66655e-05	0.00688673	0.00391848	RUVBL1/TERF1/POLR2E/POLR2F	4
2	REACTOME_DNA_REPAIR	REACTOME_DNA_REPAIR	2020-05-01	330/13343	0.0151515	10.1083	6.4913	0.000102499	0.00688673	0.00391848	BRCA1/RUVBL1/TERF1/POLR2E/POLR2F	5
2	REACTOME_CYTOSOLIC_SENSORS_OF_PATHOGEN_ASSOCIATED_DNA	REACTOME_CYTOSOLIC_SENSORS_OF_PATHOGEN_ASSOCIATED_DNA	2020-03-01	64/13343	0.046875	31.2727	9.40551	0.000113194	0.00688673	0.00391848	STAT6/POLR2E/POLR2F	3
2	REACTOME_TP53_REGULATES_TRANSCRIPTION_OF_DNA_REPAIR_GENES	REACTOME_TP53_REGULATES_TRANSCRIPTION_OF_DNA_REPAIR_GENES	2020-03-01	65/13343	0.0461538	30.7915	9.32841	0.000118558	0.00688673	0.00391848	BRCA1/POLR2E/POLR2F	3
2	REACTOME_INHIBITION_OF_DNA_RECOMBINATION_AT_TELOMERE	REACTOME_INHIBITION_OF_DNA_RECOMBINATION_AT_TELOMERE	2020-03-01	66/13343	0.0454545	30.325	9.25304	0.000124085	0.00688673	0.00391848	TERF1/POLR2E/POLR2F	3
2	REACTOME_RNA_POLYMERASE_III_CHAIN_ELONGATION	REACTOME_RNA_POLYMERASE_III_CHAIN_ELONGATION	2020-02-01	18/13343	0.111111	74.1278	12.0284	0.000321922	0.0140833	0.00801327	POLR2E/POLR2F	2
2	REACTOME_SIGNALING_BY_FGFR2_IIIA_TM	REACTOME_SIGNALING_BY_FGFR2_IIIA_TM	2020-02-01	19/13343	0.105263	70.2263	11.6992	0.000359471	0.0140833	0.00801327	POLR2E/POLR2F	2
2	REACTOME_ABORTIVE_ELONGATION_OF_HIV_1_TRANSCRIPT_IN_THE_ABSENCE_OF_TAT	REACTOME_ABORTIVE_ELONGATION_OF_HIV_1_TRANSCRIPT_IN_THE_ABSENCE_OF_TAT	2020-02-01	23/13343	0.0869565	58.013	10.6026	0.000529941	0.0140833	0.00801327	POLR2E/POLR2F	2
2	REACTOME_RNA_POLYMERASE_III_TRANSCRIPTION_TERMINATION	REACTOME_RNA_POLYMERASE_III_TRANSCRIPTION_TERMINATION	2020-02-01	23/13343	0.0869565	58.013	10.6026	0.000529941	0.0140833	0.00801327	POLR2E/POLR2F	2
2	REACTOME_TELOMERE_EXTENSION_BY_TELOMERASE	REACTOME_TELOMERE_EXTENSION_BY_TELOMERASE	2020-02-01	23/13343	0.0869565	58.013	10.6026	0.000529941	0.0140833	0.00801327	RUVBL1/TERF1	2
2	REACTOME_NUCLEOTIDE_EXCISION_REPAIR	REACTOME_NUCLEOTIDE_EXCISION_REPAIR	2020-03-01	110/13343	0.0272727	18.195	7.01607	0.000561126	0.0140833	0.00801327	RUVBL1/POLR2E/POLR2F	3
2	PID_LYMPH_ANGIOGENESIS_PATHWAY	PID_LYMPH_ANGIOGENESIS_PATHWAY	2020-02-01	25/13343	0.08	53.372	10.1549	0.00062726	0.0140833	0.00801327	FN1/FLT4	2
2	REACTOME_MICRORNA_MIRNA_BIOGENESIS	REACTOME_MICRORNA_MIRNA_BIOGENESIS	2020-02-01	25/13343	0.08	53.372	10.1549	0.00062726	0.0140833	0.00801327	POLR2E/POLR2F	2
2	REACTOME_FGFR2_ALTERNATIVE_SPLICING	REACTOME_FGFR2_ALTERNATIVE_SPLICING	2020-02-01	27/13343	0.0740741	49.4185	9.75733	0.000732576	0.0140833	0.00801327	POLR2E/POLR2F	2
2	REACTOME_RNA_POLYMERASE_III_TRANSCRIPTION_INITIATION_FROM_TYPE_1_PROMOTER	REACTOME_RNA_POLYMERASE_III_TRANSCRIPTION_INITIATION_FROM_TYPE_1_PROMOTER	2020-02-01	28/13343	0.0714286	47.6536	9.57454	0.000788219	0.0140833	0.00801327	POLR2E/POLR2F	2
2	REACTOME_RNA_POLYMERASE_III_TRANSCRIPTION_INITIATION_FROM_TYPE_3_PROMOTER	REACTOME_RNA_POLYMERASE_III_TRANSCRIPTION_INITIATION_FROM_TYPE_3_PROMOTER	2020-02-01	28/13343	0.0714286	47.6536	9.57454	0.000788219	0.0140833	0.00801327	POLR2E/POLR2F	2
2	KEGG_RNA_POLYMERASE	KEGG_RNA_POLYMERASE	2020-02-01	29/13343	0.0689655	46.0103	9.40116	0.000845845	0.0140833	0.00801327	POLR2E/POLR2F	2
2	REACTOME_MRNA_CAPPING	REACTOME_MRNA_CAPPING	2020-02-01	29/13343	0.0689655	46.0103	9.40116	0.000845845	0.0140833	0.00801327	POLR2E/POLR2F	2
2	REACTOME_PIWI_INTERACTING_RNA_PIRNA_BIOGENESIS	REACTOME_PIWI_INTERACTING_RNA_PIRNA_BIOGENESIS	2020-02-01	29/13343	0.0689655	46.0103	9.40116	0.000845845	0.0140833	0.00801327	POLR2E/POLR2F	2
2	PID_AURORA_A_PATHWAY	PID_AURORA_A_PATHWAY	2020-02-01	31/13343	0.0645161	43.0419	9.07959	0.000967024	0.0145996	0.00830705	BRCA1/GIT1	2
2	REACTOME_RNA_POLYMERASE_I_TRANSCRIPTION_TERMINATION	REACTOME_RNA_POLYMERASE_I_TRANSCRIPTION_TERMINATION	2020-02-01	31/13343	0.0645161	43.0419	9.07959	0.000967024	0.0145996	0.00830705	POLR2E/POLR2F	2
2	PID_INTEGRIN_A4B1_PATHWAY	PID_INTEGRIN_A4B1_PATHWAY	2020-02-01	33/13343	0.0606061	40.4333	8.78731	0.00109607	0.0145996	0.00830705	FN1/GIT1	2
2	REACTOME_FGFR2_MUTANT_RECEPTOR_ACTIVATION	REACTOME_FGFR2_MUTANT_RECEPTOR_ACTIVATION	2020-02-01	33/13343	0.0606061	40.4333	8.78731	0.00109607	0.0145996	0.00830705	POLR2E/POLR2F	2
2	REACTOME_FORMATION_OF_THE_EARLY_ELONGATION_COMPLEX	REACTOME_FORMATION_OF_THE_EARLY_ELONGATION_COMPLEX	2020-02-01	33/13343	0.0606061	40.4333	8.78731	0.00109607	0.0145996	0.00830705	POLR2E/POLR2F	2
2	REACTOME_HIV_ELONGATION_ARREST_AND_RECOVERY	REACTOME_HIV_ELONGATION_ARREST_AND_RECOVERY	2020-02-01	36/13343	0.0555556	37.0639	8.39476	0.00130429	0.016705	0.00950495	POLR2E/POLR2F	2
2	REACTOME_RNA_POLYMERASE_III_TRANSCRIPTION	REACTOME_RNA_POLYMERASE_III_TRANSCRIPTION	2020-02-01	41/13343	0.0487805	32.5439	7.83742	0.00169004	0.0208439	0.0118599	POLR2E/POLR2F	2
2	WP_EUKARYOTIC_TRANSCRIPTION_INITIATION	WP_EUKARYOTIC_TRANSCRIPTION_INITIATION	2020-02-01	42/13343	0.047619	31.769	7.73786	0.00177295	0.0210855	0.0119974	POLR2E/POLR2F	2
2	REACTOME_SIGNALING_BY_FGFR2_IN_DISEASE	REACTOME_SIGNALING_BY_FGFR2_IN_DISEASE	2020-02-01	43/13343	0.0465116	31.0302	7.64173	0.00185777	0.0213323	0.0121379	POLR2E/POLR2F	2
2	REACTOME_VIRAL_MESSENGER_RNA_SYNTHESIS	REACTOME_VIRAL_MESSENGER_RNA_SYNTHESIS	2020-02-01	44/13343	0.0454545	30.325	7.54882	0.00194449	0.0215838	0.012281	POLR2E/POLR2F	2
2	REACTOME_HIV_TRANSCRIPTION_ELONGATION	REACTOME_HIV_TRANSCRIPTION_ELONGATION	2020-02-01	46/13343	0.0434783	29.0065	7.37201	0.00212361	0.0223615	0.0127235	POLR2E/POLR2F	2
2	REACTOME_HIV_TRANSCRIPTION_INITIATION	REACTOME_HIV_TRANSCRIPTION_INITIATION	2020-02-01	47/13343	0.0425532	28.3894	7.28777	0.002216	0.0223615	0.0127235	POLR2E/POLR2F	2
2	REACTOME_RNA_POLYMERASE_I_TRANSCRIPTION_INITIATION	REACTOME_RNA_POLYMERASE_I_TRANSCRIPTION_INITIATION	2020-02-01	47/13343	0.0425532	28.3894	7.28777	0.002216	0.0223615	0.0127235	POLR2E/POLR2F	2
2	REACTOME_EXTENSION_OF_TELOMERES	REACTOME_EXTENSION_OF_TELOMERES	2020-02-01	51/13343	0.0392157	26.1627	6.97545	0.00260433	0.0255071	0.0145133	RUVBL1/TERF1	2
2	REACTOME_MRNA_SPLICING_MINOR_PATHWAY	REACTOME_MRNA_SPLICING_MINOR_PATHWAY	2020-02-01	52/13343	0.0384615	25.6596	6.90293	0.00270607	0.0257463	0.0146494	POLR2E/POLR2F	2
2	REACTOME_FORMATION_OF_TC_NER_PRE_INCISION_COMPLEX	REACTOME_FORMATION_OF_TC_NER_PRE_INCISION_COMPLEX	2020-02-01	53/13343	0.0377358	25.1755	6.83242	0.00280967	0.0259894	0.0147877	POLR2E/POLR2F	2
2	PID_AR_PATHWAY	PID_AR_PATHWAY	2020-02-01	61/13343	0.0327869	21.8738	6.3308	0.00370459	0.0324639	0.0184716	BRCA1/TCF4	2
2	REACTOME_FORMATION_OF_RNA_POL_II_ELONGATION_COMPLEX	REACTOME_FORMATION_OF_RNA_POL_II_ELONGATION_COMPLEX	2020-02-01	61/13343	0.0327869	21.8738	6.3308	0.00370459	0.0324639	0.0184716	POLR2E/POLR2F	2
2	WP_MALIGNANT_PLEURAL_MESOTHELIOMA	WP_MALIGNANT_PLEURAL_MESOTHELIOMA	2020-04-01	446/13343	0.00896861	5.98341	4.14738	0.00389796	0.0328546	0.018694	BRCA1/FN1/MAP4K4/FLT4	4
2	REACTOME_SIGNALING_BY_FGFR_IN_DISEASE	REACTOME_SIGNALING_BY_FGFR_IN_DISEASE	2020-02-01	63/13343	0.031746	21.1794	6.22018	0.0039465	0.0328546	0.018694	POLR2E/POLR2F	2
2	REACTOME_DUAL_INCISION_IN_TC_NER	REACTOME_DUAL_INCISION_IN_TC_NER	2020-02-01	65/13343	0.0307692	20.5277	6.11457	0.00419561	0.0340765	0.0193892	POLR2E/POLR2F	2
2	WP_PATHWAYS_AFFECTED_IN_ADENOID_CYSTIC_CARCINOMA	WP_PATHWAYS_AFFECTED_IN_ADENOID_CYSTIC_CARCINOMA	2020-02-01	66/13343	0.030303	20.2167	6.06352	0.00432284	0.034274	0.0195015	BRCA1/ARID1A	2
2	REACTOME_SIGNALING_BY_FGFR2	REACTOME_SIGNALING_BY_FGFR2	2020-02-01	73/13343	0.0273973	18.2781	5.73517	0.00526311	0.0398322	0.0226641	POLR2E/POLR2F	2
2	REACTOME_TRANSCRIPTION_OF_THE_HIV_GENOME	REACTOME_TRANSCRIPTION_OF_THE_HIV_GENOME	2020-02-01	73/13343	0.0273973	18.2781	5.73517	0.00526311	0.0398322	0.0226641	POLR2E/POLR2F	2
2	WP_CYTOSOLIC_DNASENSING_PATHWAY	WP_CYTOSOLIC_DNASENSING_PATHWAY	2020-02-01	74/13343	0.027027	18.0311	5.69198	0.00540446	0.039993	0.0227556	POLR2E/POLR2F	2
2	REACTOME_MEIOTIC_SYNAPSIS	REACTOME_MEIOTIC_SYNAPSIS	2020-02-01	77/13343	0.025974	17.3286	5.56734	0.00583895	0.0422689	0.0240506	BRCA1/TERF1	2
2	REACTOME_TRANSCRIPTION_COUPLED_NUCLEOTIDE_EXCISION_REPAIR_TC_NER	REACTOME_TRANSCRIPTION_COUPLED_NUCLEOTIDE_EXCISION_REPAIR_TC_NER	2020-02-01	78/13343	0.025641	17.1064	5.52735	0.00598724	0.0424202	0.0241367	POLR2E/POLR2F	2
2	REACTOME_RNA_POLYMERASE_II_TRANSCRIBES_SNRNA_GENES	REACTOME_RNA_POLYMERASE_II_TRANSCRIBES_SNRNA_GENES	2020-02-01	81/13343	0.0246914	16.4728	5.41168	0.00644242	0.0446943	0.0254306	POLR2E/POLR2F	2
2	REACTOME_SIGNALING_BY_FGFR	REACTOME_SIGNALING_BY_FGFR	2020-02-01	87/13343	0.0229885	15.3368	5.19792	0.00739874	0.0502812	0.0286095	POLR2E/POLR2F	2
2	REACTOME_B_WICH_COMPLEX_POSITIVELY_REGULATES_RRNA_EXPRESSION	REACTOME_B_WICH_COMPLEX_POSITIVELY_REGULATES_RRNA_EXPRESSION	2020-02-01	89/13343	0.0224719	14.9921	5.13133	0.00773099	0.0504788	0.0287219	POLR2E/POLR2F	2
2	REACTOME_RNA_POLYMERASE_I_PROMOTER_ESCAPE	REACTOME_RNA_POLYMERASE_I_PROMOTER_ESCAPE	2020-02-01	89/13343	0.0224719	14.9921	5.13133	0.00773099	0.0504788	0.0287219	POLR2E/POLR2F	2
2	REACTOME_FORMATION_OF_THE_BETA_CATENIN_TCF_TRANSACTIVATING_COMPLEX	REACTOME_FORMATION_OF_THE_BETA_CATENIN_TCF_TRANSACTIVATING_COMPLEX	2020-02-01	90/13343	0.0222222	14.8256	5.09884	0.00789962	0.0505879	0.028784	RUVBL1/TCF4	2
2	REACTOME_RAC3_GTPASE_CYCLE	REACTOME_RAC3_GTPASE_CYCLE	2020-02-01	94/13343	0.0212766	14.1947	4.97388	0.00859071	0.0539756	0.0307116	GIT1/FERMT2	2
2	REACTOME_FIBRONECTIN_MATRIX_FORMATION	REACTOME_FIBRONECTIN_MATRIX_FORMATION	2020-01-01	6/13343	0.166667	111.192	10.4597	0.00896152	0.0552627	0.0314439	FN1	1
2	KEGG_PYRIMIDINE_METABOLISM	KEGG_PYRIMIDINE_METABOLISM	2020-02-01	98/13343	0.0204082	13.6153	4.85634	0.00930811	0.0563564	0.0320662	POLR2E/POLR2F	2
2	REACTOME_POSITIVE_EPIGENETIC_REGULATION_OF_RRNA_EXPRESSION	REACTOME_POSITIVE_EPIGENETIC_REGULATION_OF_RRNA_EXPRESSION	2020-02-01	104/13343	0.0192308	12.8298	4.69236	0.0104328	0.0599734	0.0341243	POLR2E/POLR2F	2
2	REACTOME_ACTIVATION_OF_RAC1_DOWNSTREAM_OF_NMDARS	REACTOME_ACTIVATION_OF_RAC1_DOWNSTREAM_OF_NMDARS	2020-01-01	7/13343	0.142857	95.3071	9.66953	0.0104477	0.0599734	0.0341243	GIT1	1
2	WP_KININKALLIKREIN_PATHWAY	WP_KININKALLIKREIN_PATHWAY	2020-01-01	7/13343	0.142857	95.3071	9.66953	0.0104477	0.0599734	0.0341243	SERPING1	1
2	REACTOME_TRANSCRIPTIONAL_REGULATION_BY_SMALL_RNAS	REACTOME_TRANSCRIPTIONAL_REGULATION_BY_SMALL_RNAS	2020-02-01	105/13343	0.0190476	12.7076	4.66634	0.0106259	0.0599734	0.0341243	POLR2E/POLR2F	2
2	REACTOME_NEGATIVE_EPIGENETIC_REGULATION_OF_RRNA_EXPRESSION	REACTOME_NEGATIVE_EPIGENETIC_REGULATION_OF_RRNA_EXPRESSION	2020-02-01	107/13343	0.0186916	12.4701	4.61535	0.0110168	0.0611434	0.03479	POLR2E/POLR2F	2
2	REACTOME_RNA_POLYMERASE_I_TRANSCRIPTION	REACTOME_RNA_POLYMERASE_I_TRANSCRIPTION	2020-02-01	109/13343	0.0183486	12.2413	4.56571	0.0114141	0.0620821	0.0353241	POLR2E/POLR2F	2
2	REACTOME_INTERLEUKIN_4_AND_INTERLEUKIN_13_SIGNALING	REACTOME_INTERLEUKIN_4_AND_INTERLEUKIN_13_SIGNALING	2020-02-01	111/13343	0.018018	12.0207	4.51734	0.0118176	0.0620821	0.0353241	STAT6/FN1	2
2	BIOCARTA_BARD1_PATHWAY	BIOCARTA_BARD1_PATHWAY	2020-01-01	8/13343	0.125	83.3937	9.03165	0.0119317	0.0620821	0.0353241	BRCA1	1
2	REACTOME_VEGF_LIGAND_RECEPTOR_INTERACTIONS	REACTOME_VEGF_LIGAND_RECEPTOR_INTERACTIONS	2020-01-01	8/13343	0.125	83.3937	9.03165	0.0119317	0.0620821	0.0353241	FLT4	1
2	REACTOME_MEIOSIS	REACTOME_MEIOSIS	2020-02-01	117/13343	0.017094	11.4043	4.3794	0.0130656	0.0669358	0.0380858	BRCA1/TERF1	2
2	REACTOME_ACTIVATION_OF_ANTERIOR_HOX_GENES_IN_HINDBRAIN_DEVELOPMENT_DURING_EARLY_EMBRYOGENESIS	REACTOME_ACTIVATION_OF_ANTERIOR_HOX_GENES_IN_HINDBRAIN_DEVELOPMENT_DURING_EARLY_EMBRYOGENESIS	2020-02-01	120/13343	0.0166667	11.1192	4.31415	0.0137103	0.0691748	0.0393598	POLR2E/POLR2F	2
2	WP_PI3KAKT_SIGNALING_PATHWAY	WP_PI3KAKT_SIGNALING_PATHWAY	2020-03-01	345/13343	0.00869565	5.8013	3.5007	0.0140945	0.0700519	0.0398589	BRCA1/FN1/FLT4	3
2	PID_VEGF_VEGFR_PATHWAY	PID_VEGF_VEGFR_PATHWAY	2020-01-01	10/13343	0.1	66.715	8.05425	0.0148934	0.071877	0.0408973	FLT4	1
2	REACTOME_REGULATION_OF_COMMISSURAL_AXON_PATHFINDING_BY_SLIT_AND_ROBO	REACTOME_REGULATION_OF_COMMISSURAL_AXON_PATHFINDING_BY_SLIT_AND_ROBO	2020-01-01	10/13343	0.1	66.715	8.05425	0.0148934	0.071877	0.0408973	SLIT3	1
2	KEGG_AXON_GUIDANCE	KEGG_AXON_GUIDANCE	2020-02-01	129/13343	0.0155039	10.3434	4.1315	0.0157263	0.0748124	0.0425675	RGS3/SLIT3	2
2	BIOCARTA_IL4_PATHWAY	BIOCARTA_IL4_PATHWAY	2020-01-01	11/13343	0.0909091	60.65	7.66803	0.0163711	0.0752802	0.0428337	STAT6	1
2	REACTOME_RESPONSE_TO_ELEVATED_PLATELET_CYTOSOLIC_CA2	REACTOME_RESPONSE_TO_ELEVATED_PLATELET_CYTOSOLIC_CA2	2020-02-01	132/13343	0.0151515	10.1083	4.07458	0.0164251	0.0752802	0.0428337	FN1/SERPING1	2
2	REACTOME_TRANSCRIPTIONAL_REGULATION_BY_TP53	REACTOME_TRANSCRIPTIONAL_REGULATION_BY_TP53	2020-03-01	366/13343	0.00819672	5.46844	3.35841	0.0165029	0.0752802	0.0428337	BRCA1/POLR2E/POLR2F	3
2	BIOCARTA_HSWI_SNF_PATHWAY	BIOCARTA_HSWI_SNF_PATHWAY	2020-01-01	12/13343	0.0833333	55.5958	7.33066	0.0178467	0.0772486	0.0439537	ARID1A	1
2	REACTOME_ALK_MUTANTS_BIND_TKIS	REACTOME_ALK_MUTANTS_BIND_TKIS	2020-01-01	12/13343	0.0833333	55.5958	7.33066	0.0178467	0.0772486	0.0439537	FN1	1
2	WP_SMC1SMC3_ROLE_IN_DNA_DAMAGE_CORNELIA_DE_LANGE_SYNDROME	WP_SMC1SMC3_ROLE_IN_DNA_DAMAGE_CORNELIA_DE_LANGE_SYNDROME	2020-01-01	12/13343	0.0833333	55.5958	7.33066	0.0178467	0.0772486	0.0439537	BRCA1	1
2	REACTOME_GENE_SILENCING_BY_RNA	REACTOME_GENE_SILENCING_BY_RNA	2020-02-01	138/13343	0.0144928	9.66884	3.96603	0.0178623	0.0772486	0.0439537	POLR2E/POLR2F	2
2	REACTOME_REPRODUCTION	REACTOME_REPRODUCTION	2020-02-01	143/13343	0.013986	9.33077	3.88053	0.0190996	0.0794275	0.0451934	BRCA1/TERF1	2
2	REACTOME_TELOMERE_C_STRAND_SYNTHESIS_INITIATION	REACTOME_TELOMERE_C_STRAND_SYNTHESIS_INITIATION	2020-01-01	13/13343	0.0769231	51.3192	7.03259	0.0193202	0.0794275	0.0451934	TERF1	1
2	WP_DEVELOPMENT_OF_PULMONARY_DENDRITIC_CELLS_AND_MACROPHAGE_SUBSETS	WP_DEVELOPMENT_OF_PULMONARY_DENDRITIC_CELLS_AND_MACROPHAGE_SUBSETS	2020-01-01	13/13343	0.0769231	51.3192	7.03259	0.0193202	0.0794275	0.0451934	TCF4	1
2	WP_MAMMARY_GLAND_DEVELOPMENT_PATHWAY_PUBERTY_STAGE_2_OF_4	WP_MAMMARY_GLAND_DEVELOPMENT_PATHWAY_PUBERTY_STAGE_2_OF_4	2020-01-01	13/13343	0.0769231	51.3192	7.03259	0.0193202	0.0794275	0.0451934	FN1	1
2	REACTOME_EPIGENETIC_REGULATION_OF_GENE_EXPRESSION	REACTOME_EPIGENETIC_REGULATION_OF_GENE_EXPRESSION	2020-02-01	146/13343	0.0136986	9.13904	3.83121	0.019859	0.080647	0.0458873	POLR2E/POLR2F	2
2	REACTOME_ESTROGEN_DEPENDENT_GENE_EXPRESSION	REACTOME_ESTROGEN_DEPENDENT_GENE_EXPRESSION	2020-02-01	148/13343	0.0135135	9.01554	3.79912	0.0203723	0.0817348	0.0465063	POLR2E/POLR2F	2
2	WP_REGULATION_OF_ACTIN_CYTOSKELETON	WP_REGULATION_OF_ACTIN_CYTOSKELETON	2020-02-01	150/13343	0.0133333	8.89533	3.76763	0.0208913	0.0828189	0.0471231	FN1/GIT1	2
2	REACTOME_HIV_LIFE_CYCLE	REACTOME_HIV_LIFE_CYCLE	2020-02-01	152/13343	0.0131579	8.77829	3.73673	0.0214157	0.0838993	0.0477379	POLR2E/POLR2F	2
2	REACTOME_GRB2_SOS_PROVIDES_LINKAGE_TO_MAPK_SIGNALING_FOR_INTEGRINS	REACTOME_GRB2_SOS_PROVIDES_LINKAGE_TO_MAPK_SIGNALING_FOR_INTEGRINS	2020-01-01	15/13343	0.0666667	44.4767	6.52745	0.0222609	0.0850709	0.0484045	FN1	1
2	REACTOME_P130CAS_LINKAGE_TO_MAPK_SIGNALING_FOR_INTEGRINS	REACTOME_P130CAS_LINKAGE_TO_MAPK_SIGNALING_FOR_INTEGRINS	2020-01-01	15/13343	0.0666667	44.4767	6.52745	0.0222609	0.0850709	0.0484045	FN1	1
2	WP_BREAST_CANCER_PATHWAY	WP_BREAST_CANCER_PATHWAY	2020-02-01	156/13343	0.0128205	8.55321	3.67659	0.0224812	0.0850709	0.0484045	BRCA1/FLT4	2
2	REACTOME_INFLUENZA_INFECTION	REACTOME_INFLUENZA_INFECTION	2020-02-01	157/13343	0.0127389	8.49873	3.66189	0.022751	0.0851245	0.048435	POLR2E/POLR2F	2
2	KEGG_PURINE_METABOLISM	KEGG_PURINE_METABOLISM	2020-02-01	159/13343	0.0125786	8.39182	3.63288	0.0232946	0.0858853	0.0488679	POLR2E/POLR2F	2
2	REACTOME_DEFECTS_OF_CONTACT_ACTIVATION_SYSTEM_CAS_AND_KALLIKREIN_KININ_SYSTEM_KKS	REACTOME_DEFECTS_OF_CONTACT_ACTIVATION_SYSTEM_CAS_AND_KALLIKREIN_KININ_SYSTEM_KKS	2020-01-01	16/13343	0.0625	41.6969	6.31073	0.0237281	0.0858853	0.0488679	SERPING1	1
2	REACTOME_STING_MEDIATED_INDUCTION_OF_HOST_IMMUNE_RESPONSES	REACTOME_STING_MEDIATED_INDUCTION_OF_HOST_IMMUNE_RESPONSES	2020-01-01	16/13343	0.0625	41.6969	6.31073	0.0237281	0.0858853	0.0488679	STAT6	1
2	BIOCARTA_TEL_PATHWAY	BIOCARTA_TEL_PATHWAY	2020-01-01	17/13343	0.0588235	39.2441	6.11313	0.0251932	0.0892482	0.0507813	TERF1	1
2	PID_INTEGRIN5_PATHWAY	PID_INTEGRIN5_PATHWAY	2020-01-01	17/13343	0.0588235	39.2441	6.11313	0.0251932	0.0892482	0.0507813	FN1	1
2	REACTOME_DISEASES_OF_SIGNAL_TRANSDUCTION_BY_GROWTH_FACTOR_RECEPTORS_AND_SECOND_MESSENGERS	REACTOME_DISEASES_OF_SIGNAL_TRANSDUCTION_BY_GROWTH_FACTOR_RECEPTORS_AND_SECOND_MESSENGERS	2020-03-01	432/13343	0.00694444	4.63299	2.97406	0.0255155	0.0894384	0.0508896	FN1/POLR2E/POLR2F	3
2	REACTOME_CELL_EXTRACELLULAR_MATRIX_INTERACTIONS	REACTOME_CELL_EXTRACELLULAR_MATRIX_INTERACTIONS	2020-01-01	18/13343	0.0555556	37.0639	5.93198	0.0266562	0.0905766	0.0515372	FERMT2	1
2	WP_REGULATION_OF_WNT_BCATENIN_SIGNALING_BY_SMALL_MOLECULE_COMPOUNDS	WP_REGULATION_OF_WNT_BCATENIN_SIGNALING_BY_SMALL_MOLECULE_COMPOUNDS	2020-01-01	18/13343	0.0555556	37.0639	5.93198	0.0266562	0.0905766	0.0515372	TCF4	1
2	WP_TGFBETA_SIGNALING_IN_THYROID_CELLS_FOR_EPITHELIALMESENCHYMAL_TRANSITION	WP_TGFBETA_SIGNALING_IN_THYROID_CELLS_FOR_EPITHELIALMESENCHYMAL_TRANSITION	2020-01-01	18/13343	0.0555556	37.0639	5.93198	0.0266562	0.0905766	0.0515372	FN1	1
2	REACTOME_EPHRIN_SIGNALING	REACTOME_EPHRIN_SIGNALING	2020-01-01	19/13343	0.0526316	35.1132	5.76509	0.0281171	0.0909029	0.0517229	GIT1	1
2	REACTOME_NUCLEAR_EVENTS_STIMULATED_BY_ALK_SIGNALING_IN_CANCER	REACTOME_NUCLEAR_EVENTS_STIMULATED_BY_ALK_SIGNALING_IN_CANCER	2020-01-01	19/13343	0.0526316	35.1132	5.76509	0.0281171	0.0909029	0.0517229	FN1	1
2	REACTOME_PROCESSIVE_SYNTHESIS_ON_THE_C_STRAND_OF_THE_TELOMERE	REACTOME_PROCESSIVE_SYNTHESIS_ON_THE_C_STRAND_OF_THE_TELOMERE	2020-01-01	19/13343	0.0526316	35.1132	5.76509	0.0281171	0.0909029	0.0517229	TERF1	1
2	WP_MIR5093P_ALTERATION_OF_YAP1ECM_AXIS	WP_MIR5093P_ALTERATION_OF_YAP1ECM_AXIS	2020-01-01	19/13343	0.0526316	35.1132	5.76509	0.0281171	0.0909029	0.0517229	FN1	1
2	WP_OVERVIEW_OF_NANOPARTICLE_EFFECTS	WP_OVERVIEW_OF_NANOPARTICLE_EFFECTS	2020-01-01	19/13343	0.0526316	35.1132	5.76509	0.0281171	0.0909029	0.0517229	FN1	1
2	BIOCARTA_ATM_PATHWAY	BIOCARTA_ATM_PATHWAY	2020-01-01	20/13343	0.05	33.3575	5.61065	0.029576	0.0937981	0.0533702	BRCA1	1
2	REACTOME_NOTCH4_INTRACELLULAR_DOMAIN_REGULATES_TRANSCRIPTION	REACTOME_NOTCH4_INTRACELLULAR_DOMAIN_REGULATES_TRANSCRIPTION	2020-01-01	20/13343	0.05	33.3575	5.61065	0.029576	0.0937981	0.0533702	FLT4	1
2	KEGG_HUNTINGTONS_DISEASE	KEGG_HUNTINGTONS_DISEASE	2020-02-01	182/13343	0.010989	7.33132	3.33204	0.0299263	0.0940139	0.053493	POLR2E/POLR2F	2
2	REACTOME_RAC1_GTPASE_CYCLE	REACTOME_RAC1_GTPASE_CYCLE	2020-02-01	184/13343	0.0108696	7.25163	3.30838	0.0305351	0.0950298	0.054071	GIT1/FERMT2	2
2	WP_INTERACTIONS_BETWEEN_LOXL4_AND_OXIDATIVE_STRESS_PATHWAY	WP_INTERACTIONS_BETWEEN_LOXL4_AND_OXIDATIVE_STRESS_PATHWAY	2020-01-01	21/13343	0.047619	31.769	5.46718	0.0310327	0.0956842	0.0544434	FN1	1
2	REACTOME_MRNA_SPLICING	REACTOME_MRNA_SPLICING	2020-02-01	188/13343	0.0106383	7.09734	3.26211	0.0317676	0.0970514	0.0552213	POLR2E/POLR2F	2
2	BIOCARTA_ATRBRCA_PATHWAY	BIOCARTA_ATRBRCA_PATHWAY	2020-01-01	22/13343	0.0454545	30.325	5.33342	0.0324874	0.0983483	0.0559592	BRCA1	1
2	BIOCARTA_INTRINSIC_PATHWAY	BIOCARTA_INTRINSIC_PATHWAY	2020-01-01	23/13343	0.0434783	29.0065	5.20829	0.03394	0.0984398	0.0560113	SERPING1	1
2	REACTOME_INTRINSIC_PATHWAY_OF_FIBRIN_CLOT_FORMATION	REACTOME_INTRINSIC_PATHWAY_OF_FIBRIN_CLOT_FORMATION	2020-01-01	23/13343	0.0434783	29.0065	5.20829	0.03394	0.0984398	0.0560113	SERPING1	1
2	REACTOME_POST_CHAPERONIN_TUBULIN_FOLDING_PATHWAY	REACTOME_POST_CHAPERONIN_TUBULIN_FOLDING_PATHWAY	2020-01-01	23/13343	0.0434783	29.0065	5.20829	0.03394	0.0984398	0.0560113	TBCD	1
2	WP_HIPPOYAP_SIGNALING_PATHWAY	WP_HIPPOYAP_SIGNALING_PATHWAY	2020-01-01	23/13343	0.0434783	29.0065	5.20829	0.03394	0.0984398	0.0560113	MAP4K4	1
2	NABA_ECM_GLYCOPROTEINS	NABA_ECM_GLYCOPROTEINS	2020-02-01	196/13343	0.0102041	6.80765	3.17351	0.0342914	0.0984398	0.0560113	FN1/SLIT3	2
2	REACTOME_CELLULAR_SENESCENCE	REACTOME_CELLULAR_SENESCENCE	2020-02-01	196/13343	0.0102041	6.80765	3.17351	0.0342914	0.0984398	0.0560113	MAP4K4/TERF1	2
2	KEGG_FOCAL_ADHESION	KEGG_FOCAL_ADHESION	2020-02-01	199/13343	0.0100503	6.70503	3.14156	0.0352577	0.0990341	0.0563494	FN1/FLT4	2
2	BIOCARTA_G2_PATHWAY	BIOCARTA_G2_PATHWAY	2020-01-01	24/13343	0.0416667	27.7979	5.09091	0.0353906	0.0990341	0.0563494	BRCA1	1
2	BIOCARTA_VDR_PATHWAY	BIOCARTA_VDR_PATHWAY	2020-01-01	24/13343	0.0416667	27.7979	5.09091	0.0353906	0.0990341	0.0563494	ARID1A	1
2	PID_INTEGRIN_A9B1_PATHWAY	PID_INTEGRIN_A9B1_PATHWAY	2020-01-01	25/13343	0.04	26.686	4.98048	0.036839	0.101383	0.0576862	FN1	1
2	PID_MYC_PATHWAY	PID_MYC_PATHWAY	2020-01-01	25/13343	0.04	26.686	4.98048	0.036839	0.101383	0.0576862	RUVBL1	1
2	BIOCARTA_CARM_ER_PATHWAY	BIOCARTA_CARM_ER_PATHWAY	2020-01-01	26/13343	0.0384615	25.6596	4.87634	0.0382854	0.102815	0.0585007	BRCA1	1
2	REACTOME_POLYMERASE_SWITCHING_ON_THE_C_STRAND_OF_THE_TELOMERE	REACTOME_POLYMERASE_SWITCHING_ON_THE_C_STRAND_OF_THE_TELOMERE	2020-01-01	26/13343	0.0384615	25.6596	4.87634	0.0382854	0.102815	0.0585007	TERF1	1
2	REACTOME_RESOLUTION_OF_D_LOOP_STRUCTURES_THROUGH_SYNTHESIS_DEPENDENT_STRAND_ANNEALING_SDSA	REACTOME_RESOLUTION_OF_D_LOOP_STRUCTURES_THROUGH_SYNTHESIS_DEPENDENT_STRAND_ANNEALING_SDSA	2020-01-01	26/13343	0.0384615	25.6596	4.87634	0.0382854	0.102815	0.0585007	BRCA1	1
2	BIOCARTA_VEGF_PATHWAY	BIOCARTA_VEGF_PATHWAY	2020-01-01	27/13343	0.037037	24.7093	4.7779	0.0397298	0.102825	0.0585066	FLT4	1
2	REACTOME_INTEGRIN_SIGNALING	REACTOME_INTEGRIN_SIGNALING	2020-01-01	27/13343	0.037037	24.7093	4.7779	0.0397298	0.102825	0.0585066	FN1	1
2	REACTOME_SYNDECAN_INTERACTIONS	REACTOME_SYNDECAN_INTERACTIONS	2020-01-01	27/13343	0.037037	24.7093	4.7779	0.0397298	0.102825	0.0585066	FN1	1
2	SIG_IL4RECEPTOR_IN_B_LYPHOCYTES	SIG_IL4RECEPTOR_IN_B_LYPHOCYTES	2020-01-01	27/13343	0.037037	24.7093	4.7779	0.0397298	0.102825	0.0585066	STAT6	1
2	KEGG_REGULATION_OF_ACTIN_CYTOSKELETON	KEGG_REGULATION_OF_ACTIN_CYTOSKELETON	2020-02-01	213/13343	0.00938967	6.26432	3.00071	0.0399068	0.102825	0.0585066	FN1/GIT1	2
2	BIOCARTA_NO1_PATHWAY	BIOCARTA_NO1_PATHWAY	2020-01-01	28/13343	0.0357143	23.8268	4.68466	0.0411721	0.102825	0.0585066	FLT4	1
2	REACTOME_ESR_MEDIATED_SIGNALING	REACTOME_ESR_MEDIATED_SIGNALING	2020-02-01	219/13343	0.00913242	6.09269	2.94416	0.041968	0.102825	0.0585066	POLR2E/POLR2F	2
2	PID_BARD1_PATHWAY	PID_BARD1_PATHWAY	2020-01-01	29/13343	0.0344828	23.0052	4.59615	0.0426123	0.102825	0.0585066	BRCA1	1
2	REACTOME_DOWNSTREAM_SIGNAL_TRANSDUCTION	REACTOME_DOWNSTREAM_SIGNAL_TRANSDUCTION	2020-01-01	29/13343	0.0344828	23.0052	4.59615	0.0426123	0.102825	0.0585066	STAT6	1
2	REACTOME_MYOGENESIS	REACTOME_MYOGENESIS	2020-01-01	29/13343	0.0344828	23.0052	4.59615	0.0426123	0.102825	0.0585066	TCF4	1
2	WP_GASTRIC_CANCER_NETWORK_1	WP_GASTRIC_CANCER_NETWORK_1	2020-01-01	29/13343	0.0344828	23.0052	4.59615	0.0426123	0.102825	0.0585066	RUVBL1	1
2	WP_NANOPARTICLEMEDIATED_ACTIVATION_OF_RECEPTOR_SIGNALING	WP_NANOPARTICLEMEDIATED_ACTIVATION_OF_RECEPTOR_SIGNALING	2020-01-01	29/13343	0.0344828	23.0052	4.59615	0.0426123	0.102825	0.0585066	FN1	1
2	WP_PDGFRBETA_PATHWAY	WP_PDGFRBETA_PATHWAY	2020-01-01	29/13343	0.0344828	23.0052	4.59615	0.0426123	0.102825	0.0585066	STAT6	1
2	WP_RAS_AND_BRADYKININ_PATHWAYS_IN_COVID19	WP_RAS_AND_BRADYKININ_PATHWAYS_IN_COVID19	2020-01-01	29/13343	0.0344828	23.0052	4.59615	0.0426123	0.102825	0.0585066	SERPING1	1
2	PID_CDC42_REG_PATHWAY	PID_CDC42_REG_PATHWAY	2020-01-01	30/13343	0.0333333	22.2383	4.51198	0.0440505	0.103301	0.0587775	GIT1	1
2	PID_EPHRINB_REV_PATHWAY	PID_EPHRINB_REV_PATHWAY	2020-01-01	30/13343	0.0333333	22.2383	4.51198	0.0440505	0.103301	0.0587775	RGS3	1
2	PID_RAS_PATHWAY	PID_RAS_PATHWAY	2020-01-01	30/13343	0.0333333	22.2383	4.51198	0.0440505	0.103301	0.0587775	DAB2IP	1
2	REACTOME_MET_ACTIVATES_PTK2_SIGNALING	REACTOME_MET_ACTIVATES_PTK2_SIGNALING	2020-01-01	30/13343	0.0333333	22.2383	4.51198	0.0440505	0.103301	0.0587775	FN1	1
2	REACTOME_TCF_DEPENDENT_SIGNALING_IN_RESPONSE_TO_WNT	REACTOME_TCF_DEPENDENT_SIGNALING_IN_RESPONSE_TO_WNT	2020-02-01	232/13343	0.00862069	5.75129	2.82854	0.04657	0.10835	0.0616503	RUVBL1/TCF4	2
2	PID_SYNDECAN_4_PATHWAY	PID_SYNDECAN_4_PATHWAY	2020-01-01	32/13343	0.03125	20.8484	4.35532	0.0469206	0.10835	0.0616503	FN1	1
2	REACTOME_HIV_INFECTION	REACTOME_HIV_INFECTION	2020-02-01	234/13343	0.00854701	5.70214	2.81153	0.0472942	0.10835	0.0616503	POLR2E/POLR2F	2
2	PID_SYNDECAN_2_PATHWAY	PID_SYNDECAN_2_PATHWAY	2020-01-01	33/13343	0.030303	20.2167	4.28223	0.0483527	0.10835	0.0616503	FN1	1
2	WP_INFLAMMATORY_RESPONSE_PATHWAY	WP_INFLAMMATORY_RESPONSE_PATHWAY	2020-01-01	33/13343	0.030303	20.2167	4.28223	0.0483527	0.10835	0.0616503	FN1	1
2	WP_TUMOR_SUPPRESSOR_ACTIVITY_OF_SMARCB1	WP_TUMOR_SUPPRESSOR_ACTIVITY_OF_SMARCB1	2020-01-01	33/13343	0.030303	20.2167	4.28223	0.0483527	0.10835	0.0616503	ARID1A	1
2	PID_ATM_PATHWAY	PID_ATM_PATHWAY	2020-01-01	34/13343	0.0294118	19.6221	4.2123	0.0497826	0.10835	0.0616503	BRCA1	1
2	REACTOME_DISEASES_OF_DNA_REPAIR	REACTOME_DISEASES_OF_DNA_REPAIR	2020-01-01	34/13343	0.0294118	19.6221	4.2123	0.0497826	0.10835	0.0616503	BRCA1	1
2	REACTOME_RESOLUTION_OF_D_LOOP_STRUCTURES	REACTOME_RESOLUTION_OF_D_LOOP_STRUCTURES	2020-01-01	34/13343	0.0294118	19.6221	4.2123	0.0497826	0.10835	0.0616503	BRCA1	1
2	REACTOME_TELOMERE_C_STRAND_LAGGING_STRAND_SYNTHESIS	REACTOME_TELOMERE_C_STRAND_LAGGING_STRAND_SYNTHESIS	2020-01-01	34/13343	0.0294118	19.6221	4.2123	0.0497826	0.10835	0.0616503	TERF1	1
2	REACTOME_TRANSCRIPTIONAL_REGULATION_BY_E2F6	REACTOME_TRANSCRIPTIONAL_REGULATION_BY_E2F6	2020-01-01	34/13343	0.0294118	19.6221	4.2123	0.0497826	0.10835	0.0616503	BRCA1	1
2	REACTOME_PROCESSING_OF_CAPPED_INTRON_CONTAINING_PRE_MRNA	REACTOME_PROCESSING_OF_CAPPED_INTRON_CONTAINING_PRE_MRNA	2020-02-01	242/13343	0.00826446	5.51364	2.74541	0.0502327	0.10862	0.0618038	POLR2E/POLR2F	2
2	PID_ARF6_PATHWAY	PID_ARF6_PATHWAY	2020-01-01	35/13343	0.0285714	19.0614	4.14528	0.0512106	0.109315	0.0621991	GIT1	1
2	REACTOME_METALLOPROTEASE_DUBS	REACTOME_METALLOPROTEASE_DUBS	2020-01-01	35/13343	0.0285714	19.0614	4.14528	0.0512106	0.109315	0.0621991	BRCA1	1
2	WP_CAMKK2_PATHWAY	WP_CAMKK2_PATHWAY	2020-01-01	36/13343	0.0277778	18.5319	4.08099	0.0526365	0.111643	0.0635237	GIT1	1
2	REACTOME_HDR_THROUGH_SINGLE_STRAND_ANNEALING_SSA	REACTOME_HDR_THROUGH_SINGLE_STRAND_ANNEALING_SSA	2020-01-01	37/13343	0.027027	18.0311	4.01924	0.0540603	0.111814	0.0636212	BRCA1	1
2	REACTOME_RHOV_GTPASE_CYCLE	REACTOME_RHOV_GTPASE_CYCLE	2020-01-01	37/13343	0.027027	18.0311	4.01924	0.0540603	0.111814	0.0636212	GIT1	1
2	REACTOME_RUNX1_INTERACTS_WITH_CO_FACTORS_WHOSE_PRECISE_EFFECT_ON_RUNX1_TARGETS_IS_NOT_KNOWN	REACTOME_RUNX1_INTERACTS_WITH_CO_FACTORS_WHOSE_PRECISE_EFFECT_ON_RUNX1_TARGETS_IS_NOT_KNOWN	2020-01-01	37/13343	0.027027	18.0311	4.01924	0.0540603	0.111814	0.0636212	ARID1A	1
2	WP_NEOVASCULARISATION_PROCESSES	WP_NEOVASCULARISATION_PROCESSES	2020-01-01	37/13343	0.027027	18.0311	4.01924	0.0540603	0.111814	0.0636212	FLT4	1
2	REACTOME_DNA_DAMAGE_RECOGNITION_IN_GG_NER	REACTOME_DNA_DAMAGE_RECOGNITION_IN_GG_NER	2020-01-01	38/13343	0.0263158	17.5566	3.95986	0.0554821	0.113347	0.0644933	RUVBL1	1
2	REACTOME_MOLECULES_ASSOCIATED_WITH_ELASTIC_FIBRES	REACTOME_MOLECULES_ASSOCIATED_WITH_ELASTIC_FIBRES	2020-01-01	38/13343	0.0263158	17.5566	3.95986	0.0554821	0.113347	0.0644933	FN1	1
2	REACTOME_FORMATION_OF_FIBRIN_CLOT_CLOTTING_CASCADE	REACTOME_FORMATION_OF_FIBRIN_CLOT_CLOTTING_CASCADE	2020-01-01	39/13343	0.025641	17.1064	3.90269	0.0569019	0.11357	0.0646202	SERPING1	1
2	REACTOME_PLATELET_AGGREGATION_PLUG_FORMATION	REACTOME_PLATELET_AGGREGATION_PLUG_FORMATION	2020-01-01	39/13343	0.025641	17.1064	3.90269	0.0569019	0.11357	0.0646202	FN1	1
2	REACTOME_PLATELET_ACTIVATION_SIGNALING_AND_AGGREGATION	REACTOME_PLATELET_ACTIVATION_SIGNALING_AND_AGGREGATION	2020-02-01	261/13343	0.00766284	5.11226	2.59949	0.0574721	0.11357	0.0646202	FN1/SERPING1	2
2	PID_EPHB_FWD_PATHWAY	PID_EPHB_FWD_PATHWAY	2020-01-01	40/13343	0.025	16.6788	3.84761	0.0583197	0.11357	0.0646202	MAP4K4	1
2	REACTOME_MAP2K_AND_MAPK_ACTIVATION	REACTOME_MAP2K_AND_MAPK_ACTIVATION	2020-01-01	40/13343	0.025	16.6788	3.84761	0.0583197	0.11357	0.0646202	FN1	1
2	REACTOME_RHOU_GTPASE_CYCLE	REACTOME_RHOU_GTPASE_CYCLE	2020-01-01	40/13343	0.025	16.6788	3.84761	0.0583197	0.11357	0.0646202	GIT1	1
2	WP_ATM_SIGNALING_PATHWAY	WP_ATM_SIGNALING_PATHWAY	2020-01-01	40/13343	0.025	16.6788	3.84761	0.0583197	0.11357	0.0646202	BRCA1	1
2	WP_INTERACTIONS_BETWEEN_IMMUNE_CELLS_AND_MICRORNAS_IN_TUMOR_MICROENVIRONMENT	WP_INTERACTIONS_BETWEEN_IMMUNE_CELLS_AND_MICRORNAS_IN_TUMOR_MICROENVIRONMENT	2020-01-01	40/13343	0.025	16.6788	3.84761	0.0583197	0.11357	0.0646202	STAT6	1
2	PID_ECADHERIN_STABILIZATION_PATHWAY	PID_ECADHERIN_STABILIZATION_PATHWAY	2020-01-01	41/13343	0.0243902	16.272	3.79448	0.0597354	0.114982	0.0654237	GIT1	1
2	REACTOME_MET_PROMOTES_CELL_MOTILITY	REACTOME_MET_PROMOTES_CELL_MOTILITY	2020-01-01	41/13343	0.0243902	16.272	3.79448	0.0597354	0.114982	0.0654237	FN1	1
2	PID_TCPTP_PATHWAY	PID_TCPTP_PATHWAY	2020-01-01	42/13343	0.0238095	15.8845	3.74319	0.0611492	0.115697	0.0658304	STAT6	1
2	PID_UPA_UPAR_PATHWAY	PID_UPA_UPAR_PATHWAY	2020-01-01	42/13343	0.0238095	15.8845	3.74319	0.0611492	0.115697	0.0658304	FN1	1
2	REACTOME_HOMOLOGOUS_DNA_PAIRING_AND_STRAND_EXCHANGE	REACTOME_HOMOLOGOUS_DNA_PAIRING_AND_STRAND_EXCHANGE	2020-01-01	42/13343	0.0238095	15.8845	3.74319	0.0611492	0.115697	0.0658304	BRCA1	1
2	REACTOME_CHROMATIN_MODIFYING_ENZYMES	REACTOME_CHROMATIN_MODIFYING_ENZYMES	2020-02-01	272/13343	0.00735294	4.90551	2.52135	0.0618234	0.116312	0.0661803	RUVBL1/ARID1A	2
2	PID_INTEGRIN3_PATHWAY	PID_INTEGRIN3_PATHWAY	2020-01-01	43/13343	0.0232558	15.5151	3.69363	0.0625609	0.116384	0.0662214	FN1	1
2	WP_MIRNA_TARGETS_IN_ECM_AND_MEMBRANE_RECEPTORS	WP_MIRNA_TARGETS_IN_ECM_AND_MEMBRANE_RECEPTORS	2020-01-01	43/13343	0.0232558	15.5151	3.69363	0.0625609	0.116384	0.0662214	FN1	1
2	NABA_CORE_MATRISOME	NABA_CORE_MATRISOME	2020-02-01	275/13343	0.00727273	4.852	2.50076	0.0630298	0.116605	0.0663471	FN1/SLIT3	2
2	PID_CERAMIDE_PATHWAY	PID_CERAMIDE_PATHWAY	2020-01-01	44/13343	0.0227273	15.1625	3.6457	0.0639705	0.117045	0.0665974	MAP4K4	1
2	PID_HNF3A_PATHWAY	PID_HNF3A_PATHWAY	2020-01-01	44/13343	0.0227273	15.1625	3.6457	0.0639705	0.117045	0.0665974	BRCA1	1
2	PID_ILK_PATHWAY	PID_ILK_PATHWAY	2020-01-01	45/13343	0.0222222	14.8256	3.59932	0.0653782	0.117048	0.0665992	RUVBL1	1
2	REACTOME_ELASTIC_FIBRE_FORMATION	REACTOME_ELASTIC_FIBRE_FORMATION	2020-01-01	45/13343	0.0222222	14.8256	3.59932	0.0653782	0.117048	0.0665992	FN1	1
2	REACTOME_SIGNALING_BY_MODERATE_KINASE_ACTIVITY_BRAF_MUTANTS	REACTOME_SIGNALING_BY_MODERATE_KINASE_ACTIVITY_BRAF_MUTANTS	2020-01-01	45/13343	0.0222222	14.8256	3.59932	0.0653782	0.117048	0.0665992	FN1	1
2	WP_INTEGRATED_CANCER_PATHWAY	WP_INTEGRATED_CANCER_PATHWAY	2020-01-01	45/13343	0.0222222	14.8256	3.59932	0.0653782	0.117048	0.0665992	BRCA1	1
2	PID_TNF_PATHWAY	PID_TNF_PATHWAY	2020-01-01	46/13343	0.0217391	14.5033	3.55439	0.0667839	0.118925	0.0676673	MAP4K4	1
2	PID_FANCONI_PATHWAY	PID_FANCONI_PATHWAY	2020-01-01	47/13343	0.0212766	14.1947	3.51085	0.0681875	0.12014	0.0683584	BRCA1	1
2	WP_THYMIC_STROMAL_LYMPHOPOIETIN_TSLP_SIGNALING_PATHWAY	WP_THYMIC_STROMAL_LYMPHOPOIETIN_TSLP_SIGNALING_PATHWAY	2020-01-01	47/13343	0.0212766	14.1947	3.51085	0.0681875	0.12014	0.0683584	STAT6	1
2	WP_MECHANOREGULATION_AND_PATHOLOGY_OF_YAPTAZ_VIA_HIPPO_AND_NONHIPPO_MECHANISMS	WP_MECHANOREGULATION_AND_PATHOLOGY_OF_YAPTAZ_VIA_HIPPO_AND_NONHIPPO_MECHANISMS	2020-01-01	48/13343	0.0208333	13.899	3.46861	0.0695892	0.121964	0.0693964	MAP4K4	1
2	PID_ANGIOPOIETIN_RECEPTOR_PATHWAY	PID_ANGIOPOIETIN_RECEPTOR_PATHWAY	2020-01-01	49/13343	0.0204082	13.6153	3.42762	0.0709888	0.122982	0.0699754	FN1	1
2	WP_RETT_SYNDROME_CAUSING_GENES	WP_RETT_SYNDROME_CAUSING_GENES	2020-01-01	49/13343	0.0204082	13.6153	3.42762	0.0709888	0.122982	0.0699754	TCF4	1
2	REACTOME_SIGNALING_BY_NUCLEAR_RECEPTORS	REACTOME_SIGNALING_BY_NUCLEAR_RECEPTORS	2020-02-01	295/13343	0.00677966	4.52305	2.37073	0.0712777	0.122982	0.0699754	POLR2E/POLR2F	2
2	REACTOME_DEUBIQUITINATION	REACTOME_DEUBIQUITINATION	2020-02-01	297/13343	0.00673401	4.49259	2.35837	0.0721216	0.122983	0.0699761	BRCA1/RUVBL1	2
2	REACTOME_NETRIN_1_SIGNALING	REACTOME_NETRIN_1_SIGNALING	2020-01-01	50/13343	0.02	13.343	3.38781	0.0723864	0.122983	0.0699761	SLIT3	1
2	WP_HEPATITIS_C_AND_HEPATOCELLULAR_CARCINOMA	WP_HEPATITIS_C_AND_HEPATOCELLULAR_CARCINOMA	2020-01-01	50/13343	0.02	13.343	3.38781	0.0723864	0.122983	0.0699761	BRCA1	1
2	WP_WNT_SIGNALING_PATHWAY	WP_WNT_SIGNALING_PATHWAY	2020-01-01	53/13343	0.0188679	12.5877	3.2749	0.0765674	0.129426	0.0736422	TCF4	1
2	WP_FOCAL_ADHESION_PI3KAKTMTORSIGNALING_PATHWAY	WP_FOCAL_ADHESION_PI3KAKTMTORSIGNALING_PATHWAY	2020-02-01	309/13343	0.00647249	4.31812	2.28643	0.0772548	0.129929	0.073928	FN1/FLT4	2
2	REACTOME_RECOGNITION_AND_ASSOCIATION_OF_DNA_GLYCOSYLASE_WITH_SITE_CONTAINING_AN_AFFECTED_PURINE	REACTOME_RECOGNITION_AND_ASSOCIATION_OF_DNA_GLYCOSYLASE_WITH_SITE_CONTAINING_AN_AFFECTED_PURINE	2020-01-01	54/13343	0.0185185	12.3546	3.23928	0.077957	0.130157	0.0740578	TERF1	1
2	REACTOME_RHOJ_GTPASE_CYCLE	REACTOME_RHOJ_GTPASE_CYCLE	2020-01-01	55/13343	0.0181818	12.13	3.20458	0.0793447	0.130157	0.0740578	GIT1	1
2	REACTOME_SIGNALING_BY_ALK_IN_CANCER	REACTOME_SIGNALING_BY_ALK_IN_CANCER	2020-01-01	55/13343	0.0181818	12.13	3.20458	0.0793447	0.130157	0.0740578	FN1	1
2	WP_DNA_IRDOUBLE_STRAND_BREAKS_AND_CELLULAR_RESPONSE_VIA_ATM	WP_DNA_IRDOUBLE_STRAND_BREAKS_AND_CELLULAR_RESPONSE_VIA_ATM	2020-01-01	55/13343	0.0181818	12.13	3.20458	0.0793447	0.130157	0.0740578	BRCA1	1
2	WP_IL4_SIGNALING_PATHWAY	WP_IL4_SIGNALING_PATHWAY	2020-01-01	55/13343	0.0181818	12.13	3.20458	0.0793447	0.130157	0.0740578	STAT6	1
2	WP_CCL18_SIGNALING_PATHWAY	WP_CCL18_SIGNALING_PATHWAY	2020-01-01	56/13343	0.0178571	11.9134	3.17077	0.0807304	0.131781	0.0749818	FN1	1
2	REACTOME_SIGNALING_BY_PDGF	REACTOME_SIGNALING_BY_PDGF	2020-01-01	58/13343	0.0172414	11.5026	3.10566	0.0834959	0.135056	0.0768453	STAT6	1
2	PID_ATF2_PATHWAY	PID_ATF2_PATHWAY	2020-01-01	59/13343	0.0169492	11.3076	3.07429	0.0848756	0.135056	0.0768453	BRCA1	1
2	REACTOME_NON_INTEGRIN_MEMBRANE_ECM_INTERACTIONS	REACTOME_NON_INTEGRIN_MEMBRANE_ECM_INTERACTIONS	2020-01-01	59/13343	0.0169492	11.3076	3.07429	0.0848756	0.135056	0.0768453	FN1	1
2	REACTOME_RHOQ_GTPASE_CYCLE	REACTOME_RHOQ_GTPASE_CYCLE	2020-01-01	59/13343	0.0169492	11.3076	3.07429	0.0848756	0.135056	0.0768453	GIT1	1
2	WP_COMPLEMENT_AND_COAGULATION_CASCADES	WP_COMPLEMENT_AND_COAGULATION_CASCADES	2020-01-01	59/13343	0.0169492	11.3076	3.07429	0.0848756	0.135056	0.0768453	SERPING1	1
2	REACTOME_MAPK_FAMILY_SIGNALING_CASCADES	REACTOME_MAPK_FAMILY_SIGNALING_CASCADES	2020-02-01	327/13343	0.00611621	4.08043	2.1851	0.0851702	0.135056	0.0768453	FN1/DAB2IP	2
2	REACTOME_SIGNALING_BY_WNT	REACTOME_SIGNALING_BY_WNT	2020-02-01	329/13343	0.00607903	4.05562	2.17429	0.086065	0.135828	0.0772846	RUVBL1/TCF4	2
2	REACTOME_BASE_EXCISION_REPAIR_AP_SITE_FORMATION	REACTOME_BASE_EXCISION_REPAIR_AP_SITE_FORMATION	2020-01-01	61/13343	0.0163934	10.9369	3.01375	0.0876292	0.137644	0.0783181	TERF1	1
2	PID_IL12_2PATHWAY	PID_IL12_2PATHWAY	2020-01-01	62/13343	0.016129	10.7605	2.98453	0.0890031	0.139146	0.0791725	STAT6	1
2	PID_MYC_REPRESS_PATHWAY	PID_MYC_REPRESS_PATHWAY	2020-01-01	63/13343	0.015873	10.5897	2.95597	0.0903749	0.14063	0.0800172	BRCA1	1
2	PID_ERA_GENOMIC_PATHWAY	PID_ERA_GENOMIC_PATHWAY	2020-01-01	64/13343	0.015625	10.4242	2.92804	0.0917449	0.14144	0.080478	BRCA1	1
2	PID_IL4_2PATHWAY	PID_IL4_2PATHWAY	2020-01-01	64/13343	0.015625	10.4242	2.92804	0.0917449	0.14144	0.080478	STAT6	1
2	REACTOME_SIGNALING_BY_BRAF_AND_RAF1_FUSIONS	REACTOME_SIGNALING_BY_BRAF_AND_RAF1_FUSIONS	2020-01-01	65/13343	0.0153846	10.2638	2.90072	0.0931128	0.142887	0.0813015	FN1	1
2	PID_INTEGRIN1_PATHWAY	PID_INTEGRIN1_PATHWAY	2020-01-01	66/13343	0.0151515	10.1083	2.87399	0.0944788	0.144319	0.0821158	FN1	1
2	PID_TELOMERASE_PATHWAY	PID_TELOMERASE_PATHWAY	2020-01-01	67/13343	0.0149254	9.95746	2.84782	0.0958429	0.144591	0.0822709	TERF1	1
2	REACTOME_HDR_THROUGH_HOMOLOGOUS_RECOMBINATION_HRR	REACTOME_HDR_THROUGH_HOMOLOGOUS_RECOMBINATION_HRR	2020-01-01	67/13343	0.0149254	9.95746	2.84782	0.0958429	0.144591	0.0822709	BRCA1	1
2	KEGG_EPITHELIAL_CELL_SIGNALING_IN_HELICOBACTER_PYLORI_INFECTION	KEGG_EPITHELIAL_CELL_SIGNALING_IN_HELICOBACTER_PYLORI_INFECTION	2020-01-01	68/13343	0.0147059	9.81103	2.8222	0.097205	0.144591	0.0822709	GIT1	1
2	REACTOME_REGULATION_OF_RAS_BY_GAPS	REACTOME_REGULATION_OF_RAS_BY_GAPS	2020-01-01	68/13343	0.0147059	9.81103	2.8222	0.097205	0.144591	0.0822709	DAB2IP	1
2	WP_PHYSICOCHEMICAL_FEATURES_AND_TOXICITYASSOCIATED_PATHWAYS	WP_PHYSICOCHEMICAL_FEATURES_AND_TOXICITYASSOCIATED_PATHWAYS	2020-01-01	68/13343	0.0147059	9.81103	2.8222	0.097205	0.144591	0.0822709	FN1	1
2	KEGG_COMPLEMENT_AND_COAGULATION_CASCADES	KEGG_COMPLEMENT_AND_COAGULATION_CASCADES	2020-01-01	69/13343	0.0144928	9.66884	2.79711	0.0985651	0.144591	0.0822709	SERPING1	1
2	REACTOME_NONHOMOLOGOUS_END_JOINING_NHEJ	REACTOME_NONHOMOLOGOUS_END_JOINING_NHEJ	2020-01-01	69/13343	0.0144928	9.66884	2.79711	0.0985651	0.144591	0.0822709	BRCA1	1
2	WP_DNA_DAMAGE_RESPONSE	WP_DNA_DAMAGE_RESPONSE	2020-01-01	69/13343	0.0144928	9.66884	2.79711	0.0985651	0.144591	0.0822709	BRCA1	1
2	WP_RAC1PAK1P38MMP2_PATHWAY	WP_RAC1PAK1P38MMP2_PATHWAY	2020-01-01	69/13343	0.0144928	9.66884	2.79711	0.0985651	0.144591	0.0822709	FN1	1
2	REACTOME_DEPOSITION_OF_NEW_CENPA_CONTAINING_NUCLEOSOMES_AT_THE_CENTROMERE	REACTOME_DEPOSITION_OF_NEW_CENPA_CONTAINING_NUCLEOSOMES_AT_THE_CENTROMERE	2020-01-01	71/13343	0.0140845	9.39648	2.74842	0.10128	0.147921	0.0841658	RUVBL1	1
2	PID_E2F_PATHWAY	PID_E2F_PATHWAY	2020-01-01	73/13343	0.0136986	9.13904	2.70162	0.103986	0.151211	0.0860378	BRCA1	1
2	PID_AVB3_INTEGRIN_PATHWAY	PID_AVB3_INTEGRIN_PATHWAY	2020-01-01	74/13343	0.0135135	9.01554	2.67888	0.105337	0.152509	0.0867762	FN1	1
2	REACTOME_ECM_PROTEOGLYCANS	REACTOME_ECM_PROTEOGLYCANS	2020-01-01	76/13343	0.0131579	8.77829	2.63469	0.108032	0.155063	0.0882292	FN1	1
2	WP_NUCLEOTIDE_EXCISION_REPAIR_IN_XERODERMA_PIGMENTOSUM	WP_NUCLEOTIDE_EXCISION_REPAIR_IN_XERODERMA_PIGMENTOSUM	2020-01-01	76/13343	0.0131579	8.77829	2.63469	0.108032	0.155063	0.0882292	BRCA1	1
2	REACTOME_RMTS_METHYLATE_HISTONE_ARGININES	REACTOME_RMTS_METHYLATE_HISTONE_ARGININES	2020-01-01	77/13343	0.012987	8.66429	2.61319	0.109376	0.155651	0.0885639	ARID1A	1
2	REACTOME_SUMOYLATION_OF_DNA_DAMAGE_RESPONSE_AND_REPAIR_PROTEINS	REACTOME_SUMOYLATION_OF_DNA_DAMAGE_RESPONSE_AND_REPAIR_PROTEINS	2020-01-01	77/13343	0.012987	8.66429	2.61319	0.109376	0.155651	0.0885639	BRCA1	1
2	REACTOME_DNA_DAMAGE_TELOMERE_STRESS_INDUCED_SENESCENCE	REACTOME_DNA_DAMAGE_TELOMERE_STRESS_INDUCED_SENESCENCE	2020-01-01	78/13343	0.0128205	8.55321	2.59209	0.110719	0.156227	0.0888913	TERF1	1
2	REACTOME_DNA_DOUBLE_STRAND_BREAK_RESPONSE	REACTOME_DNA_DOUBLE_STRAND_BREAK_RESPONSE	2020-01-01	78/13343	0.0128205	8.55321	2.59209	0.110719	0.156227	0.0888913	BRCA1	1
2	PID_MYC_ACTIV_PATHWAY	PID_MYC_ACTIV_PATHWAY	2020-01-01	79/13343	0.0126582	8.44494	2.57135	0.11206	0.15679	0.0892118	RUVBL1	1
2	REACTOME_SIGNALING_BY_MET	REACTOME_SIGNALING_BY_MET	2020-01-01	79/13343	0.0126582	8.44494	2.57135	0.11206	0.15679	0.0892118	FN1	1
2	PID_BETA_CATENIN_NUC_PATHWAY	PID_BETA_CATENIN_NUC_PATHWAY	2020-01-01	80/13343	0.0125	8.33938	2.55098	0.113399	0.157999	0.0898999	TCF4	1
2	BIOCARTA_MAPK_PATHWAY	BIOCARTA_MAPK_PATHWAY	2020-01-01	81/13343	0.0123457	8.23642	2.53097	0.114736	0.158535	0.090205	MAP4K4	1
2	WP_DNA_IRDAMAGE_AND_CELLULAR_RESPONSE_VIA_ATR	WP_DNA_IRDAMAGE_AND_CELLULAR_RESPONSE_VIA_ATR	2020-01-01	81/13343	0.0123457	8.23642	2.53097	0.114736	0.158535	0.090205	BRCA1	1
2	REACTOME_ONCOGENIC_MAPK_SIGNALING	REACTOME_ONCOGENIC_MAPK_SIGNALING	2020-01-01	82/13343	0.0121951	8.13598	2.51129	0.116071	0.15906	0.0905035	FN1	1
2	REACTOME_SIGNALING_BY_NOTCH4	REACTOME_SIGNALING_BY_NOTCH4	2020-01-01	82/13343	0.0121951	8.13598	2.51129	0.116071	0.15906	0.0905035	FLT4	1
2	WP_GLIOBLASTOMA_SIGNALING_PATHWAYS	WP_GLIOBLASTOMA_SIGNALING_PATHWAYS	2020-01-01	83/13343	0.0120482	8.03795	2.49194	0.117404	0.160076	0.0910817	BRCA1	1
2	KEGG_ECM_RECEPTOR_INTERACTION	KEGG_ECM_RECEPTOR_INTERACTION	2020-01-01	84/13343	0.0119048	7.94226	2.47292	0.118735	0.160076	0.0910817	FN1	1
2	KEGG_SMALL_CELL_LUNG_CANCER	KEGG_SMALL_CELL_LUNG_CANCER	2020-01-01	84/13343	0.0119048	7.94226	2.47292	0.118735	0.160076	0.0910817	FN1	1
2	REACTOME_GLOBAL_GENOME_NUCLEOTIDE_EXCISION_REPAIR_GG_NER	REACTOME_GLOBAL_GENOME_NUCLEOTIDE_EXCISION_REPAIR_GG_NER	2020-01-01	84/13343	0.0119048	7.94226	2.47292	0.118735	0.160076	0.0910817	RUVBL1	1
2	REACTOME_INTEGRIN_CELL_SURFACE_INTERACTIONS	REACTOME_INTEGRIN_CELL_SURFACE_INTERACTIONS	2020-01-01	85/13343	0.0117647	7.84882	2.45421	0.120064	0.160568	0.0913616	FN1	1
2	REACTOME_MEIOTIC_RECOMBINATION	REACTOME_MEIOTIC_RECOMBINATION	2020-01-01	85/13343	0.0117647	7.84882	2.45421	0.120064	0.160568	0.0913616	BRCA1	1
2	WP_PYRIMIDINE_METABOLISM	WP_PYRIMIDINE_METABOLISM	2020-01-01	86/13343	0.0116279	7.75756	2.4358	0.121392	0.161694	0.0920022	POLR2E	1
2	REACTOME_RAC2_GTPASE_CYCLE	REACTOME_RAC2_GTPASE_CYCLE	2020-01-01	88/13343	0.0113636	7.58125	2.39985	0.124041	0.164564	0.0936354	GIT1	1
2	REACTOME_BASE_EXCISION_REPAIR	REACTOME_BASE_EXCISION_REPAIR	2020-01-01	89/13343	0.011236	7.49607	2.3823	0.125363	0.165003	0.093885	TERF1	1
2	WP_HAIR_FOLLICLE_DEVELOPMENT_CYTODIFFERENTIATION_PART_3_OF_3	WP_HAIR_FOLLICLE_DEVELOPMENT_CYTODIFFERENTIATION_PART_3_OF_3	2020-01-01	89/13343	0.011236	7.49607	2.3823	0.125363	0.165003	0.093885	TCF4	1
2	WP_ANDROGEN_RECEPTOR_SIGNALING_PATHWAY	WP_ANDROGEN_RECEPTOR_SIGNALING_PATHWAY	2020-01-01	91/13343	0.010989	7.33132	2.348	0.128	0.167558	0.0953387	BRCA1	1
2	REACTOME_CELL_JUNCTION_ORGANIZATION	REACTOME_CELL_JUNCTION_ORGANIZATION	2020-01-01	92/13343	0.0108696	7.25163	2.33124	0.129316	0.167558	0.0953387	FERMT2	1
2	REACTOME_EPH_EPHRIN_SIGNALING	REACTOME_EPH_EPHRIN_SIGNALING	2020-01-01	92/13343	0.0108696	7.25163	2.33124	0.129316	0.167558	0.0953387	GIT1	1
2	REACTOME_REGULATION_OF_TP53_ACTIVITY_THROUGH_PHOSPHORYLATION	REACTOME_REGULATION_OF_TP53_ACTIVITY_THROUGH_PHOSPHORYLATION	2020-01-01	92/13343	0.0108696	7.25163	2.33124	0.129316	0.167558	0.0953387	BRCA1	1
2	WP_CORTICOTROPINRELEASING_HORMONE_SIGNALING_PATHWAY	WP_CORTICOTROPINRELEASING_HORMONE_SIGNALING_PATHWAY	2020-01-01	93/13343	0.0107527	7.17366	2.31473	0.130631	0.167954	0.0955639	TCF4	1
2	WP_MIRNA_REGULATION_OF_DNA_DAMAGE_RESPONSE	WP_MIRNA_REGULATION_OF_DNA_DAMAGE_RESPONSE	2020-01-01	93/13343	0.0107527	7.17366	2.31473	0.130631	0.167954	0.0955639	BRCA1	1
2	REACTOME_ACTIVATION_OF_NMDA_RECEPTORS_AND_POSTSYNAPTIC_EVENTS	REACTOME_ACTIVATION_OF_NMDA_RECEPTORS_AND_POSTSYNAPTIC_EVENTS	2020-01-01	94/13343	0.0106383	7.09734	2.29846	0.131943	0.168988	0.0961526	GIT1	1
2	REACTOME_G2_M_DNA_DAMAGE_CHECKPOINT	REACTOME_G2_M_DNA_DAMAGE_CHECKPOINT	2020-01-01	95/13343	0.0105263	7.02263	2.28243	0.133253	0.170013	0.0967355	BRCA1	1
2	REACTOME_PROCESSING_OF_DNA_DOUBLE_STRAND_BREAK_ENDS	REACTOME_PROCESSING_OF_DNA_DOUBLE_STRAND_BREAK_ENDS	2020-01-01	98/13343	0.0102041	6.80765	2.23569	0.137173	0.173021	0.0984475	BRCA1	1
2	REACTOME_PROTEIN_FOLDING	REACTOME_PROTEIN_FOLDING	2020-01-01	98/13343	0.0102041	6.80765	2.23569	0.137173	0.173021	0.0984475	TBCD	1
2	WP_SMALL_CELL_LUNG_CANCER	WP_SMALL_CELL_LUNG_CANCER	2020-01-01	98/13343	0.0102041	6.80765	2.23569	0.137173	0.173021	0.0984475	FN1	1
2	WP_COMPLEMENT_SYSTEM	WP_COMPLEMENT_SYSTEM	2020-01-01	99/13343	0.010101	6.73889	2.22055	0.138476	0.173021	0.0984475	SERPING1	1
2	WP_HIPPO_SIGNALING_REGULATION_PATHWAYS	WP_HIPPO_SIGNALING_REGULATION_PATHWAYS	2020-01-01	99/13343	0.010101	6.73889	2.22055	0.138476	0.173021	0.0984475	FLT4	1
2	WP_VEGFAVEGFR2_SIGNALING_PATHWAY	WP_VEGFAVEGFR2_SIGNALING_PATHWAY	2020-02-01	438/13343	0.00456621	3.04635	1.68718	0.138729	0.173021	0.0984475	STAT6/FN1	2
2	REACTOME_UCH_PROTEINASES	REACTOME_UCH_PROTEINASES	2020-01-01	100/13343	0.01	6.6715	2.20561	0.139777	0.173678	0.098821	RUVBL1	1
2	WP_NEURAL_CREST_DIFFERENTIATION	WP_NEURAL_CREST_DIFFERENTIATION	2020-01-01	102/13343	0.00980392	6.54069	2.17634	0.142373	0.176246	0.100282	TCF4	1
2	WP_LNCRNA_IN_CANONICAL_WNT_SIGNALING_AND_COLORECTAL_CANCER	WP_LNCRNA_IN_CANONICAL_WNT_SIGNALING_AND_COLORECTAL_CANCER	2020-01-01	103/13343	0.00970874	6.47718	2.162	0.143669	0.177191	0.10082	RUVBL1	1
2	REACTOME_RHO_GTPASE_CYCLE	REACTOME_RHO_GTPASE_CYCLE	2020-02-01	450/13343	0.00444444	2.96511	1.64301	0.144916	0.178071	0.10132	GIT1/FERMT2	2
2	REACTOME_SIGNALING_BY_VEGF	REACTOME_SIGNALING_BY_VEGF	2020-01-01	106/13343	0.00943396	6.29387	2.1201	0.147544	0.180633	0.102778	FLT4	1
2	WP_THERMOGENESIS	WP_THERMOGENESIS	2020-01-01	108/13343	0.00925926	6.17731	2.09305	0.150118	0.183111	0.104188	ARID1A	1
2	WP_COMPLEMENT_SYSTEM_IN_NEURONAL_DEVELOPMENT_AND_PLASTICITY	WP_COMPLEMENT_SYSTEM_IN_NEURONAL_DEVELOPMENT_AND_PLASTICITY	2020-01-01	109/13343	0.00917431	6.12064	2.07978	0.151402	0.183682	0.104513	SERPING1	1
2	REACTOME_SIGNALING_BY_INTERLEUKINS	REACTOME_SIGNALING_BY_INTERLEUKINS	2020-02-01	463/13343	0.00431965	2.88186	1.59678	0.151689	0.183682	0.104513	STAT6/FN1	2
2	WP_BURN_WOUND_HEALING	WP_BURN_WOUND_HEALING	2020-01-01	110/13343	0.00909091	6.065	2.06667	0.152685	0.184217	0.104818	FN1	1
2	WP_GASTRIN_SIGNALING_PATHWAY	WP_GASTRIN_SIGNALING_PATHWAY	2020-01-01	114/13343	0.00877193	5.85219	2.01582	0.157796	0.189697	0.107936	TCF4	1
2	REACTOME_COMPLEMENT_CASCADE	REACTOME_COMPLEMENT_CASCADE	2020-01-01	115/13343	0.00869565	5.8013	2.00348	0.159069	0.19054	0.108415	SERPING1	1
2	REACTOME_NONSENSE_MEDIATED_DECAY_NMD	REACTOME_NONSENSE_MEDIATED_DECAY_NMD	2020-01-01	116/13343	0.00862069	5.75129	1.99129	0.160341	0.191374	0.10889	SMG1	1
2	WP_SPINAL_CORD_INJURY	WP_SPINAL_CORD_INJURY	2020-01-01	119/13343	0.00840336	5.6063	1.95555	0.164144	0.195214	0.111075	SLIT3	1
2	WP_DNA_REPAIR_PATHWAYS_FULL_NETWORK	WP_DNA_REPAIR_PATHWAYS_FULL_NETWORK	2020-01-01	121/13343	0.00826446	5.51364	1.93239	0.166671	0.197514	0.112383	BRCA1	1
2	WP_HIPPOMERLIN_SIGNALING_DYSREGULATION	WP_HIPPOMERLIN_SIGNALING_DYSREGULATION	2020-01-01	123/13343	0.00813008	5.42398	1.90974	0.16919	0.199788	0.113677	FLT4	1
2	REACTOME_OXIDATIVE_STRESS_INDUCED_SENESCENCE	REACTOME_OXIDATIVE_STRESS_INDUCED_SENESCENCE	2020-01-01	124/13343	0.00806452	5.38024	1.8986	0.170447	0.199855	0.113715	MAP4K4	1
2	REACTOME_REGULATION_OF_INSULIN_LIKE_GROWTH_FACTOR_IGF_TRANSPORT_AND_UPTAKE_BY_INSULIN_LIKE_GROWTH_FACTOR_BINDING_PROTEINS_IGFBPS	REACTOME_REGULATION_OF_INSULIN_LIKE_GROWTH_FACTOR_IGF_TRANSPORT_AND_UPTAKE_BY_INSULIN_LIKE_GROWTH_FACTOR_BINDING_PROTEINS_IGFBPS	2020-01-01	124/13343	0.00806452	5.38024	1.8986	0.170447	0.199855	0.113715	FN1	1
2	REACTOME_CELL_CELL_COMMUNICATION	REACTOME_CELL_CELL_COMMUNICATION	2020-01-01	130/13343	0.00769231	5.13192	1.8342	0.17795	0.207916	0.118302	FERMT2	1
2	WP_ADIPOGENESIS	WP_ADIPOGENESIS	2020-01-01	131/13343	0.00763359	5.09275	1.82386	0.179195	0.207916	0.118302	STAT6	1
2	WP_EBOLA_VIRUS_INFECTION_IN_HOST	WP_EBOLA_VIRUS_INFECTION_IN_HOST	2020-01-01	131/13343	0.00763359	5.09275	1.82386	0.179195	0.207916	0.118302	DAB2IP	1
2	WP_ANGIOPOIETINLIKE_PROTEIN_8_REGULATORY_PATHWAY	WP_ANGIOPOIETINLIKE_PROTEIN_8_REGULATORY_PATHWAY	2020-01-01	132/13343	0.00757576	5.05417	1.81362	0.180437	0.20863	0.118709	MAP4K4	1
2	WP_TGFBETA_SIGNALING_PATHWAY	WP_TGFBETA_SIGNALING_PATHWAY	2020-01-01	133/13343	0.0075188	5.01617	1.80348	0.181678	0.209338	0.119111	FN1	1
2	KEGG_UBIQUITIN_MEDIATED_PROTEOLYSIS	KEGG_UBIQUITIN_MEDIATED_PROTEOLYSIS	2020-01-01	135/13343	0.00740741	4.94185	1.7835	0.184154	0.21146	0.120318	BRCA1	1
2	PID_P53_DOWNSTREAM_PATHWAY	PID_P53_DOWNSTREAM_PATHWAY	2020-01-01	137/13343	0.00729927	4.86971	1.76391	0.186623	0.213558	0.121512	MAP4K4	1
2	REACTOME_HOMOLOGY_DIRECTED_REPAIR	REACTOME_HOMOLOGY_DIRECTED_REPAIR	2020-01-01	138/13343	0.00724638	4.83442	1.75426	0.187855	0.214232	0.121896	BRCA1	1
2	REACTOME_DEGRADATION_OF_THE_EXTRACELLULAR_MATRIX	REACTOME_DEGRADATION_OF_THE_EXTRACELLULAR_MATRIX	2020-01-01	140/13343	0.00714286	4.76536	1.73524	0.190313	0.215559	0.122651	FN1	1
2	REACTOME_HATS_ACETYLATE_HISTONES	REACTOME_HATS_ACETYLATE_HISTONES	2020-01-01	140/13343	0.00714286	4.76536	1.73524	0.190313	0.215559	0.122651	RUVBL1	1
2	WP_NEUROINFLAMMATION_AND_GLUTAMATERGIC_SIGNALING	WP_NEUROINFLAMMATION_AND_GLUTAMATERGIC_SIGNALING	2020-01-01	144/13343	0.00694444	4.63299	1.69824	0.195209	0.220354	0.125379	STAT6	1
2	WP_ENDODERM_DIFFERENTIATION	WP_ENDODERM_DIFFERENTIATION	2020-01-01	145/13343	0.00689655	4.60103	1.6892	0.196428	0.220982	0.125736	TCF4	1
2	KEGG_WNT_SIGNALING_PATHWAY	KEGG_WNT_SIGNALING_PATHWAY	2020-01-01	151/13343	0.00662252	4.41821	1.63665	0.203708	0.2284	0.129957	RUVBL1	1
2	WP_CALCIUM_REGULATION_IN_CARDIAC_CELLS	WP_CALCIUM_REGULATION_IN_CARDIAC_CELLS	2020-01-01	152/13343	0.00657895	4.38914	1.62816	0.204915	0.228983	0.130289	RGS3	1
2	WP_HEPATITIS_B_INFECTION	WP_HEPATITIS_B_INFECTION	2020-01-01	154/13343	0.00649351	4.33214	1.6114	0.207325	0.229173	0.130397	STAT6	1
2	WP_OREXIN_RECEPTOR_PATHWAY	WP_OREXIN_RECEPTOR_PATHWAY	2020-01-01	154/13343	0.00649351	4.33214	1.6114	0.207325	0.229173	0.130397	FLT4	1
2	KEGG_JAK_STAT_SIGNALING_PATHWAY	KEGG_JAK_STAT_SIGNALING_PATHWAY	2020-01-01	155/13343	0.00645161	4.30419	1.60312	0.208527	0.229173	0.130397	STAT6	1
2	REACTOME_CDC42_GTPASE_CYCLE	REACTOME_CDC42_GTPASE_CYCLE	2020-01-01	155/13343	0.00645161	4.30419	1.60312	0.208527	0.229173	0.130397	GIT1	1
2	WP_MESODERMAL_COMMITMENT_PATHWAY	WP_MESODERMAL_COMMITMENT_PATHWAY	2020-01-01	155/13343	0.00645161	4.30419	1.60312	0.208527	0.229173	0.130397	TCF4	1
2	WP_MYOMETRIAL_RELAXATION_AND_CONTRACTION_PATHWAYS	WP_MYOMETRIAL_RELAXATION_AND_CONTRACTION_PATHWAYS	2020-01-01	158/13343	0.00632911	4.22247	1.57871	0.212122	0.232358	0.132209	RGS3	1
2	REACTOME_REGULATION_OF_TP53_ACTIVITY	REACTOME_REGULATION_OF_TP53_ACTIVITY	2020-01-01	160/13343	0.00625	4.16969	1.56277	0.214511	0.234204	0.13326	BRCA1	1
2	WP_INSULIN_SIGNALING	WP_INSULIN_SIGNALING	2020-01-01	161/13343	0.00621118	4.14379	1.55489	0.215703	0.234735	0.133562	MAP4K4	1
2	WP_EPITHELIAL_TO_MESENCHYMAL_TRANSITION_IN_COLORECTAL_CANCER	WP_EPITHELIAL_TO_MESENCHYMAL_TRANSITION_IN_COLORECTAL_CANCER	2020-01-01	164/13343	0.00609756	4.06799	1.53165	0.219267	0.237837	0.135327	FN1	1
2	REACTOME_DNA_DOUBLE_STRAND_BREAK_REPAIR	REACTOME_DNA_DOUBLE_STRAND_BREAK_REPAIR	2020-01-01	167/13343	0.00598802	3.99491	1.50895	0.222817	0.240902	0.137071	BRCA1	1
2	REACTOME_G2_M_CHECKPOINTS	REACTOME_G2_M_CHECKPOINTS	2020-01-01	168/13343	0.00595238	3.97113	1.5015	0.223996	0.241394	0.137351	BRCA1	1
2	KEGG_ENDOCYTOSIS	KEGG_ENDOCYTOSIS	2020-01-01	181/13343	0.00552486	3.68591	1.4096	0.239178	0.256924	0.146187	GIT1	1
2	WP_RAS_SIGNALING	WP_RAS_SIGNALING	2020-01-01	185/13343	0.00540541	3.60622	1.38301	0.243793	0.261038	0.148528	FLT4	1
2	REACTOME_SUMOYLATION	REACTOME_SUMOYLATION	2020-01-01	187/13343	0.00534759	3.56765	1.36999	0.24609	0.262654	0.149447	BRCA1	1
2	REACTOME_CELL_SURFACE_INTERACTIONS_AT_THE_VASCULAR_WALL	REACTOME_CELL_SURFACE_INTERACTIONS_AT_THE_VASCULAR_WALL	2020-01-01	194/13343	0.00515464	3.43892	1.32579	0.254078	0.270313	0.153805	FN1	1
2	WP_FOCAL_ADHESION	WP_FOCAL_ADHESION	2020-01-01	202/13343	0.0049505	3.30272	1.2777	0.263109	0.279029	0.158765	FN1	1
2	REACTOME_NEUROTRANSMITTER_RECEPTORS_AND_POSTSYNAPTIC_SIGNAL_TRANSMISSION	REACTOME_NEUROTRANSMITTER_RECEPTORS_AND_POSTSYNAPTIC_SIGNAL_TRANSMISSION	2020-01-01	205/13343	0.00487805	3.25439	1.26028	0.266468	0.281695	0.160282	GIT1	1
2	REACTOME_G_ALPHA_Q_SIGNALLING_EVENTS	REACTOME_G_ALPHA_Q_SIGNALLING_EVENTS	2020-01-01	216/13343	0.00462963	3.08866	1.19905	0.278663	0.293655	0.167086	RGS3	1
2	REACTOME_SIGNALING_BY_ROBO_RECEPTORS	REACTOME_SIGNALING_BY_ROBO_RECEPTORS	2020-01-01	218/13343	0.00458716	3.06032	1.18833	0.28086	0.295035	0.167872	SLIT3	1
2	REACTOME_UB_SPECIFIC_PROCESSING_PROTEASES	REACTOME_UB_SPECIFIC_PROCESSING_PROTEASES	2020-01-01	219/13343	0.00456621	3.04635	1.18302	0.281955	0.295255	0.167997	RUVBL1	1
2	WP_NETWORK_MAP_OF_SARSCOV2_SIGNALING_PATHWAY	WP_NETWORK_MAP_OF_SARSCOV2_SIGNALING_PATHWAY	2020-01-01	221/13343	0.00452489	3.01878	1.17249	0.284142	0.296613	0.16877	FN1	1
2	REACTOME_TRANSCRIPTIONAL_REGULATION_BY_RUNX1	REACTOME_TRANSCRIPTIONAL_REGULATION_BY_RUNX1	2020-01-01	237/13343	0.00421941	2.81498	1.09228	0.301411	0.313656	0.178467	ARID1A	1
2	NABA_ECM_REGULATORS	NABA_ECM_REGULATORS	2020-01-01	238/13343	0.00420168	2.80315	1.08749	0.302477	0.313785	0.17854	SERPING1	1
2	REACTOME_SIGNALING_BY_NOTCH	REACTOME_SIGNALING_BY_NOTCH	2020-01-01	245/13343	0.00408163	2.72306	1.05464	0.309897	0.320483	0.182352	FLT4	1
2	WP_MAPK_SIGNALING_PATHWAY	WP_MAPK_SIGNALING_PATHWAY	2020-01-01	249/13343	0.00401606	2.67932	1.03638	0.314102	0.323827	0.184254	MAP4K4	1
2	KEGG_CYTOKINE_CYTOKINE_RECEPTOR_INTERACTION	KEGG_CYTOKINE_CYTOKINE_RECEPTOR_INTERACTION	2020-01-01	265/13343	0.00377358	2.51755	0.966761	0.330684	0.339869	0.193382	FLT4	1
2	KEGG_MAPK_SIGNALING_PATHWAY	KEGG_MAPK_SIGNALING_PATHWAY	2020-01-01	267/13343	0.00374532	2.49869	0.958416	0.332729	0.340919	0.19398	MAP4K4	1
2	REACTOME_TRANSMISSION_ACROSS_CHEMICAL_SYNAPSES	REACTOME_TRANSMISSION_ACROSS_CHEMICAL_SYNAPSES	2020-01-01	270/13343	0.0037037	2.47093	0.94604	0.335787	0.342997	0.195162	GIT1	1
2	WP_IL18_SIGNALING_PATHWAY	WP_IL18_SIGNALING_PATHWAY	2020-01-01	279/13343	0.00358423	2.39122	0.909879	0.344879	0.351207	0.199833	FN1	1
2	REACTOME_CELL_CYCLE_CHECKPOINTS	REACTOME_CELL_CYCLE_CHECKPOINTS	2020-01-01	292/13343	0.00342466	2.28476	0.860035	0.357804	0.363258	0.20669	BRCA1	1
2	REACTOME_EXTRACELLULAR_MATRIX_ORGANIZATION	REACTOME_EXTRACELLULAR_MATRIX_ORGANIZATION	2020-01-01	301/13343	0.00332226	2.21645	0.827043	0.36661	0.371067	0.211133	FN1	1
2	REACTOME_G_ALPHA_I_SIGNALLING_EVENTS	REACTOME_G_ALPHA_I_SIGNALLING_EVENTS	2020-01-01	314/13343	0.00318471	2.12468	0.781382	0.379127	0.382574	0.217681	RGS3	1
2	KEGG_PATHWAYS_IN_CANCER	KEGG_PATHWAYS_IN_CANCER	2020-01-01	325/13343	0.00307692	2.05277	0.744436	0.389535	0.391888	0.222981	FN1	1
2	REACTOME_NEURONAL_SYSTEM	REACTOME_NEURONAL_SYSTEM	2020-01-01	411/13343	0.00243309	1.62324	0.497239	0.465377	0.466779	0.265593	GIT1	1
2	REACTOME_NEUTROPHIL_DEGRANULATION	REACTOME_NEUTROPHIL_DEGRANULATION	2020-01-01	479/13343	0.00208768	1.3928	0.339213	0.518917	0.518917	0.295258	ERP44	1
6	KEGG_BIOSYNTHESIS_OF_UNSATURATED_FATTY_ACIDS	KEGG_BIOSYNTHESIS_OF_UNSATURATED_FATTY_ACIDS	2025-09-02	22/13343	0.0909091	134.778	16.3147	9.2775e-05	0.00468302	0.00201661	TECR/HSD17B12	2
6	REACTOME_SYNTHESIS_OF_VERY_LONG_CHAIN_FATTY_ACYL_COAS	REACTOME_SYNTHESIS_OF_VERY_LONG_CHAIN_FATTY_ACYL_COAS	2025-09-02	24/13343	0.0833333	123.546	15.6107	0.00011077	0.00468302	0.00201661	TECR/HSD17B12	2
6	REACTOME_FATTY_ACID_METABOLISM	REACTOME_FATTY_ACID_METABOLISM	2025-09-03	177/13343	0.0169492	25.1281	8.39525	0.000181787	0.00468302	0.00201661	HSD17B4/TECR/HSD17B12	3
6	REACTOME_NUCLEAR_PORE_COMPLEX_NPC_DISASSEMBLY	REACTOME_NUCLEAR_PORE_COMPLEX_NPC_DISASSEMBLY	2025-09-02	36/13343	0.0555556	82.3642	12.6998	0.000251786	0.00468302	0.00201661	NUP210/NEK9	2
6	REACTOME_FATTY_ACYL_COA_BIOSYNTHESIS	REACTOME_FATTY_ACYL_COA_BIOSYNTHESIS	2025-09-02	37/13343	0.0540541	80.1381	12.5232	0.000266081	0.00468302	0.00201661	TECR/HSD17B12	2
6	REACTOME_NUCLEAR_ENVELOPE_BREAKDOWN	REACTOME_NUCLEAR_ENVELOPE_BREAKDOWN	2025-09-02	53/13343	0.0377358	55.9455	10.4126	0.000547464	0.00802948	0.00345767	NUP210/NEK9	2
6	REACTOME_M_PHASE	REACTOME_M_PHASE	2025-09-03	415/13343	0.00722892	10.7173	5.22461	0.00218164	0.0274263	0.0118104	NUP210/SIRT2/NEK9	3
6	WP_MITOCHONDRIAL_FATTY_ACID_SYNTHESIS_PATHWAY	WP_MITOCHONDRIAL_FATTY_ACID_SYNTHESIS_PATHWAY	2025-09-01	5/13343	0.2	296.511	17.1698	0.00336851	0.0345627	0.0148834	HSD17B12	1
6	REACTOME_MITOTIC_PROPHASE	REACTOME_MITOTIC_PROPHASE	2025-09-02	141/13343	0.0141844	21.0292	6.21161	0.00380222	0.0345627	0.0148834	NUP210/NEK9	2
6	REACTOME_METABOLISM_OF_STEROIDS	REACTOME_METABOLISM_OF_STEROIDS	2025-09-02	153/13343	0.0130719	19.3798	5.9404	0.00446066	0.0345627	0.0148834	HSD17B4/HSD17B12	2
6	REACTOME_ACTIVATION_OF_NIMA_KINASES_NEK9_NEK6_NEK7	REACTOME_ACTIVATION_OF_NIMA_KINASES_NEK9_NEK6_NEK7	2025-09-01	7/13343	0.142857	211.794	14.4926	0.00471309	0.0345627	0.0148834	NEK9	1
6	REACTOME_TYSND1_CLEAVES_PEROXISOMAL_PROTEINS	REACTOME_TYSND1_CLEAVES_PEROXISOMAL_PROTEINS	2025-09-01	7/13343	0.142857	211.794	14.4926	0.00471309	0.0345627	0.0148834	HSD17B4	1
6	REACTOME_BETA_OXIDATION_OF_PRISTANOYL_COA	REACTOME_BETA_OXIDATION_OF_PRISTANOYL_COA	2025-09-01	9/13343	0.111111	164.728	12.7649	0.00605606	0.0382925	0.0164896	HSD17B4	1
6	WP_STEROID_BIOSYNTHESIS	WP_STEROID_BIOSYNTHESIS	2025-09-01	10/13343	0.1	148.256	12.1021	0.00672694	0.0382925	0.0164896	HSD17B4	1
6	BIOCARTA_NPC_PATHWAY	BIOCARTA_NPC_PATHWAY	2025-09-01	11/13343	0.0909091	134.778	11.5315	0.00739741	0.0382925	0.0164896	NUP210	1
6	REACTOME_ANDROGEN_BIOSYNTHESIS	REACTOME_ANDROGEN_BIOSYNTHESIS	2025-09-01	11/13343	0.0909091	134.778	11.5315	0.00739741	0.0382925	0.0164896	HSD17B12	1
6	REACTOME_BETA_OXIDATION_OF_VERY_LONG_CHAIN_FATTY_ACIDS	REACTOME_BETA_OXIDATION_OF_VERY_LONG_CHAIN_FATTY_ACIDS	2025-09-01	11/13343	0.0909091	134.778	11.5315	0.00739741	0.0382925	0.0164896	HSD17B4	1
6	REACTOME_ALPHA_LINOLENIC_OMEGA3_AND_LINOLEIC_OMEGA6_ACID_METABOLISM	REACTOME_ALPHA_LINOLENIC_OMEGA3_AND_LINOLEIC_OMEGA6_ACID_METABOLISM	2025-09-01	13/13343	0.0769231	114.043	10.5938	0.00873716	0.042715	0.018394	HSD17B4	1
6	KEGG_PRIMARY_BILE_ACID_BIOSYNTHESIS	KEGG_PRIMARY_BILE_ACID_BIOSYNTHESIS	2025-09-01	16/13343	0.0625	92.6597	9.53068	0.0107438	0.0472725	0.0203566	HSD17B4	1
6	WP_NAD_METABOLISM	WP_NAD_METABOLISM	2025-09-01	16/13343	0.0625	92.6597	9.53068	0.0107438	0.0472725	0.0203566	SIRT2	1
6	REACTOME_INITIATION_OF_NUCLEAR_ENVELOPE_NE_REFORMATION	REACTOME_INITIATION_OF_NUCLEAR_ENVELOPE_NE_REFORMATION	2025-09-01	19/13343	0.0526316	78.0292	8.72904	0.0127468	0.053415	0.0230017	SIRT2	1
6	WP_NAD_BIOSYNTHETIC_PATHWAYS	WP_NAD_BIOSYNTHETIC_PATHWAYS	2025-09-01	22/13343	0.0454545	67.3889	8.09636	0.0147461	0.0589492	0.0253848	SIRT2	1
6	REACTOME_SYNTHESIS_OF_BILE_ACIDS_AND_BILE_SALTS_VIA_7ALPHA_HYDROXYCHOLESTEROL	REACTOME_SYNTHESIS_OF_BILE_ACIDS_AND_BILE_SALTS_VIA_7ALPHA_HYDROXYCHOLESTEROL	2025-09-01	24/13343	0.0416667	61.7731	7.74164	0.0160771	0.0589492	0.0253848	HSD17B4	1
6	WP_NAD_METABOLISM_IN_ONCOGENEINDUCED_SENESCENCE_AND_MITOCHONDRIAL_DYSFUNCTIONASSOCIATED_SENESCENCE	WP_NAD_METABOLISM_IN_ONCOGENEINDUCED_SENESCENCE_AND_MITOCHONDRIAL_DYSFUNCTIONASSOCIATED_SENESCENCE	2025-09-01	24/13343	0.0416667	61.7731	7.74164	0.0160771	0.0589492	0.0253848	SIRT2	1
6	PID_HDAC_CLASSIII_PATHWAY	PID_HDAC_CLASSIII_PATHWAY	2025-09-01	26/13343	0.0384615	57.0214	7.42829	0.0174064	0.0612705	0.0263844	SIRT2	1
6	REACTOME_PEROXISOMAL_LIPID_METABOLISM	REACTOME_PEROXISOMAL_LIPID_METABOLISM	2025-09-01	29/13343	0.0344828	51.1226	7.01988	0.0193974	0.0620757	0.0267312	HSD17B4	1
6	REACTOME_REGULATION_OF_GLUCOKINASE_BY_GLUCOKINASE_REGULATORY_PROTEIN	REACTOME_REGULATION_OF_GLUCOKINASE_BY_GLUCOKINASE_REGULATORY_PROTEIN	2025-09-01	32/13343	0.03125	46.3299	6.66969	0.0213848	0.0620757	0.0267312	NUP210	1
6	REACTOME_EXPORT_OF_VIRAL_RIBONUCLEOPROTEINS_FROM_NUCLEUS	REACTOME_EXPORT_OF_VIRAL_RIBONUCLEOPROTEINS_FROM_NUCLEUS	2025-09-01	33/13343	0.030303	44.9259	6.56357	0.0220465	0.0620757	0.0267312	NUP210	1
6	REACTOME_NUCLEAR_IMPORT_OF_REV_PROTEIN	REACTOME_NUCLEAR_IMPORT_OF_REV_PROTEIN	2025-09-01	34/13343	0.0294118	43.6046	6.46211	0.0227077	0.0620757	0.0267312	NUP210	1
6	REACTOME_SYNTHESIS_OF_BILE_ACIDS_AND_BILE_SALTS	REACTOME_SYNTHESIS_OF_BILE_ACIDS_AND_BILE_SALTS	2025-09-01	34/13343	0.0294118	43.6046	6.46211	0.0227077	0.0620757	0.0267312	HSD17B4	1
6	REACTOME_METABOLISM_OF_STEROID_HORMONES	REACTOME_METABOLISM_OF_STEROID_HORMONES	2025-09-01	35/13343	0.0285714	42.3587	6.36497	0.0233686	0.0620757	0.0267312	HSD17B12	1
6	REACTOME_SUMOYLATION_OF_SUMOYLATION_PROTEINS	REACTOME_SUMOYLATION_OF_SUMOYLATION_PROTEINS	2025-09-01	35/13343	0.0285714	42.3587	6.36497	0.0233686	0.0620757	0.0267312	NUP210	1
6	REACTOME_TRANSPORT_OF_THE_SLBP_DEPENDANT_MATURE_MRNA	REACTOME_TRANSPORT_OF_THE_SLBP_DEPENDANT_MATURE_MRNA	2025-09-01	36/13343	0.0277778	41.1821	6.27184	0.0240291	0.0620757	0.0267312	NUP210	1
6	REACTOME_INTERACTIONS_OF_REV_WITH_HOST_CELLULAR_PROTEINS	REACTOME_INTERACTIONS_OF_REV_WITH_HOST_CELLULAR_PROTEINS	2025-09-01	37/13343	0.027027	40.0691	6.18246	0.0246892	0.0620757	0.0267312	NUP210	1
6	REACTOME_INTERACTIONS_OF_VPR_WITH_HOST_CELLULAR_PROTEINS	REACTOME_INTERACTIONS_OF_VPR_WITH_HOST_CELLULAR_PROTEINS	2025-09-01	37/13343	0.027027	40.0691	6.18246	0.0246892	0.0620757	0.0267312	NUP210	1
6	REACTOME_SUMOYLATION_OF_UBIQUITINYLATION_PROTEINS	REACTOME_SUMOYLATION_OF_UBIQUITINYLATION_PROTEINS	2025-09-01	39/13343	0.025641	38.0142	6.01397	0.0260082	0.0635755	0.027377	NUP210	1
6	REACTOME_NS1_MEDIATED_EFFECTS_ON_HOST_PATHWAYS	REACTOME_NS1_MEDIATED_EFFECTS_ON_HOST_PATHWAYS	2025-09-01	41/13343	0.0243902	36.1599	5.85777	0.0273256	0.0638479	0.0274943	NUP210	1
6	REACTOME_TRANSPORT_OF_MATURE_MRNAS_DERIVED_FROM_INTRONLESS_TRANSCRIPTS	REACTOME_TRANSPORT_OF_MATURE_MRNAS_DERIVED_FROM_INTRONLESS_TRANSCRIPTS	2025-09-01	43/13343	0.0232558	34.478	5.71242	0.0286414	0.0638479	0.0274943	NUP210	1
6	REACTOME_VIRAL_MESSENGER_RNA_SYNTHESIS	REACTOME_VIRAL_MESSENGER_RNA_SYNTHESIS	2025-09-01	44/13343	0.0227273	33.6944	5.64342	0.0292987	0.0638479	0.0274943	NUP210	1
6	WP_HEDGEHOG_SIGNALING_PATHWAY_WP4249	WP_HEDGEHOG_SIGNALING_PATHWAY_WP4249	2025-09-01	44/13343	0.0227273	33.6944	5.64342	0.0292987	0.0638479	0.0274943	SPOP	1
6	REACTOME_BILE_ACID_AND_BILE_SALT_METABOLISM	REACTOME_BILE_ACID_AND_BILE_SALT_METABOLISM	2025-09-01	45/13343	0.0222222	32.9457	5.57669	0.0299556	0.0638479	0.0274943	HSD17B4	1
6	REACTOME_SUMOYLATION_OF_DNA_REPLICATION_PROTEINS	REACTOME_SUMOYLATION_OF_DNA_REPLICATION_PROTEINS	2025-09-01	46/13343	0.0217391	32.2295	5.51211	0.0306121	0.0638479	0.0274943	NUP210	1
6	REACTOME_SUMOYLATION_OF_RNA_BINDING_PROTEINS	REACTOME_SUMOYLATION_OF_RNA_BINDING_PROTEINS	2025-09-01	47/13343	0.0212766	31.5437	5.44957	0.0312682	0.0638479	0.0274943	NUP210	1
6	PID_HEDGEHOG_GLI_PATHWAY	PID_HEDGEHOG_GLI_PATHWAY	2025-09-01	48/13343	0.0208333	30.8866	5.38895	0.031924	0.0638479	0.0274943	SPOP	1
6	BIOCARTA_PPARA_PATHWAY	BIOCARTA_PPARA_PATHWAY	2025-09-01	52/13343	0.0192308	28.5107	5.16388	0.0345429	0.0675506	0.0290888	HSD17B4	1
6	REACTOME_SNRNP_ASSEMBLY	REACTOME_SNRNP_ASSEMBLY	2025-09-01	54/13343	0.0185185	27.4547	5.06064	0.0358501	0.0683461	0.0294313	NUP210	1
6	KEGG_STEROID_HORMONE_BIOSYNTHESIS	KEGG_STEROID_HORMONE_BIOSYNTHESIS	2025-09-01	55/13343	0.0181818	26.9556	5.0111	0.036503	0.0683461	0.0294313	HSD17B12	1
6	REACTOME_TRNA_PROCESSING_IN_THE_NUCLEUS	REACTOME_TRNA_PROCESSING_IN_THE_NUCLEUS	2025-09-01	59/13343	0.0169492	25.1281	4.82542	0.039111	0.0717035	0.0308771	NUP210	1
6	REACTOME_PEROXISOMAL_PROTEIN_IMPORT	REACTOME_PEROXISOMAL_PROTEIN_IMPORT	2025-09-01	63/13343	0.015873	23.5326	4.6573	0.0417127	0.0749126	0.032259	HSD17B4	1
6	PID_HDAC_CLASSI_PATHWAY	PID_HDAC_CLASSI_PATHWAY	2025-09-01	66/13343	0.0151515	22.463	4.54112	0.0436598	0.0768413	0.0330896	SIRT2	1
6	REACTOME_SUMOYLATION_OF_CHROMATIN_ORGANIZATION_PROTEINS	REACTOME_SUMOYLATION_OF_CHROMATIN_ORGANIZATION_PROTEINS	2025-09-01	71/13343	0.0140845	20.8811	4.36367	0.0468973	0.0804584	0.0346472	NUP210	1
6	REACTOME_GLYCOLYSIS	REACTOME_GLYCOLYSIS	2025-09-01	72/13343	0.0138889	20.591	4.33036	0.0475436	0.0804584	0.0346472	NUP210	1
6	REACTOME_NUCLEAR_ENVELOPE_NE_REASSEMBLY	REACTOME_NUCLEAR_ENVELOPE_NE_REASSEMBLY	2025-09-01	76/13343	0.0131579	19.5073	4.20354	0.050125	0.0822613	0.0354235	SIRT2	1
6	REACTOME_SUMOYLATION_OF_DNA_DAMAGE_RESPONSE_AND_REPAIR_PROTEINS	REACTOME_SUMOYLATION_OF_DNA_DAMAGE_RESPONSE_AND_REPAIR_PROTEINS	2025-09-01	77/13343	0.012987	19.254	4.17334	0.0507693	0.0822613	0.0354235	NUP210	1
6	KEGG_PEROXISOME	KEGG_PEROXISOME	2025-09-01	78/13343	0.0128205	19.0071	4.14371	0.0514133	0.0822613	0.0354235	HSD17B4	1
6	REACTOME_ANTIVIRAL_MECHANISM_BY_IFN_STIMULATED_GENES	REACTOME_ANTIVIRAL_MECHANISM_BY_IFN_STIMULATED_GENES	2025-09-01	82/13343	0.0121951	18.0799	4.03048	0.0539854	0.0833458	0.0358906	NUP210	1
6	REACTOME_REGULATION_OF_HSF1_MEDIATED_HEAT_SHOCK_RESPONSE	REACTOME_REGULATION_OF_HSF1_MEDIATED_HEAT_SHOCK_RESPONSE	2025-09-01	82/13343	0.0121951	18.0799	4.03048	0.0539854	0.0833458	0.0358906	NUP210	1
6	REACTOME_TRANSPORT_OF_MATURE_TRANSCRIPT_TO_CYTOPLASM	REACTOME_TRANSPORT_OF_MATURE_TRANSCRIPT_TO_CYTOPLASM	2025-09-01	84/13343	0.0119048	17.6495	3.97682	0.0552691	0.0838565	0.0361105	NUP210	1
6	REACTOME_HEDGEHOG_ON_STATE	REACTOME_HEDGEHOG_ON_STATE	2025-09-01	86/13343	0.0116279	17.239	3.92498	0.0565512	0.0843476	0.0363219	SPOP	1
6	REACTOME_GLUCOSE_METABOLISM	REACTOME_GLUCOSE_METABOLISM	2025-09-01	92/13343	0.0108696	16.1147	3.77939	0.0603884	0.0885696	0.03814	NUP210	1
6	REACTOME_SLC_TRANSPORTER_DISORDERS	REACTOME_SLC_TRANSPORTER_DISORDERS	2025-09-01	99/13343	0.010101	14.9753	3.62594	0.0648476	0.0935506	0.0402849	NUP210	1
6	REACTOME_CELLULAR_RESPONSE_TO_HEAT_STRESS	REACTOME_CELLULAR_RESPONSE_TO_HEAT_STRESS	2025-09-01	101/13343	0.00990099	14.6788	3.58494	0.0661181	0.0938451	0.0404118	NUP210	1
6	REACTOME_TRANSCRIPTIONAL_REGULATION_BY_SMALL_RNAS	REACTOME_TRANSCRIPTIONAL_REGULATION_BY_SMALL_RNAS	2025-09-01	105/13343	0.00952381	14.1196	3.50635	0.0686547	0.0952709	0.0410257	NUP210	1
6	REACTOME_TRANSPORT_OF_INORGANIC_CATIONS_ANIONS_AND_AMINO_ACIDS_OLIGOPEPTIDES	REACTOME_TRANSPORT_OF_INORGANIC_CATIONS_ANIONS_AND_AMINO_ACIDS_OLIGOPEPTIDES	2025-09-01	106/13343	0.00943396	13.9864	3.48737	0.0692879	0.0952709	0.0410257	SLC15A3	1
6	REACTOME_TRNA_PROCESSING	REACTOME_TRNA_PROCESSING	2025-09-01	111/13343	0.00900901	13.3564	3.39618	0.0724481	0.0980836	0.0422369	NUP210	1
6	REACTOME_HCMV_LATE_EVENTS	REACTOME_HCMV_LATE_EVENTS	2025-09-01	114/13343	0.00877193	13.0049	3.34424	0.0743396	0.0991195	0.042683	NUP210	1
6	WP_FRAGILE_X_SYNDROME	WP_FRAGILE_X_SYNDROME	2025-09-01	122/13343	0.00819672	12.1521	3.21481	0.079367	0.104243	0.0448894	TECR	1
6	REACTOME_HOST_INTERACTIONS_OF_HIV_FACTORS	REACTOME_HOST_INTERACTIONS_OF_HIV_FACTORS	2025-09-01	131/13343	0.00763359	11.3172	3.08294	0.0849937	0.109987	0.0473629	NUP210	1
6	WP_MRNA_PROCESSING	WP_MRNA_PROCESSING	2025-09-01	133/13343	0.0075188	11.147	3.05538	0.0862399	0.109987	0.0473629	SPOP	1
6	REACTOME_HCMV_EARLY_EVENTS	REACTOME_HCMV_EARLY_EVENTS	2025-09-01	136/13343	0.00735294	10.9011	3.01512	0.0881064	0.110742	0.0476881	NUP210	1
6	REACTOME_GENE_SILENCING_BY_RNA	REACTOME_GENE_SILENCING_BY_RNA	2025-09-01	138/13343	0.00724638	10.7432	2.98897	0.0893489	0.110742	0.0476881	NUP210	1
6	REACTOME_SIGNALING_BY_HEDGEHOG	REACTOME_SIGNALING_BY_HEDGEHOG	2025-09-01	150/13343	0.00666667	9.8837	2.84262	0.0967721	0.118142	0.0508745	SPOP	1
6	REACTOME_HIV_LIFE_CYCLE	REACTOME_HIV_LIFE_CYCLE	2025-09-01	152/13343	0.00657895	9.75365	2.81984	0.098004	0.118142	0.0508745	NUP210	1
6	REACTOME_INFLUENZA_INFECTION	REACTOME_INFLUENZA_INFECTION	2025-09-01	157/13343	0.00636943	9.44303	2.76467	0.101077	0.1202	0.0517608	NUP210	1
6	REACTOME_HCMV_INFECTION	REACTOME_HCMV_INFECTION	2025-09-01	160/13343	0.00625	9.26597	2.73274	0.102917	0.120756	0.0520001	NUP210	1
6	REACTOME_PROTEIN_LOCALIZATION	REACTOME_PROTEIN_LOCALIZATION	2025-09-01	164/13343	0.00609756	9.03997	2.69145	0.105364	0.122001	0.0525363	HSD17B4	1
6	REACTOME_DISORDERS_OF_TRANSMEMBRANE_TRANSPORTERS	REACTOME_DISORDERS_OF_TRANSMEMBRANE_TRANSPORTERS	2025-09-01	177/13343	0.00564972	8.37602	2.56645	0.113278	0.12946	0.0557485	NUP210	1
6	WP_CILIOPATHIES	WP_CILIOPATHIES	2025-09-01	184/13343	0.00543478	8.05737	2.50433	0.117513	0.132579	0.0570914	NEK9	1
6	REACTOME_SUMOYLATION	REACTOME_SUMOYLATION	2025-09-01	187/13343	0.00534759	7.9281	2.4787	0.119323	0.132917	0.0572368	NUP210	1
6	REACTOME_INTERFERON_SIGNALING	REACTOME_INTERFERON_SIGNALING	2025-09-01	203/13343	0.00492611	7.30323	2.35107	0.128918	0.14006	0.0603127	NUP210	1
6	REACTOME_MITOTIC_PROMETAPHASE	REACTOME_MITOTIC_PROMETAPHASE	2025-09-01	203/13343	0.00492611	7.30323	2.35107	0.128918	0.14006	0.0603127	NEK9	1
6	REACTOME_HIV_INFECTION	REACTOME_HIV_INFECTION	2025-09-01	234/13343	0.0042735	6.33571	2.13928	0.147246	0.157357	0.0677615	NUP210	1
6	REACTOME_MITOTIC_METAPHASE_AND_ANAPHASE	REACTOME_MITOTIC_METAPHASE_AND_ANAPHASE	2025-09-01	236/13343	0.00423729	6.28202	2.12694	0.148417	0.157357	0.0677615	SIRT2	1
6	REACTOME_PROCESSING_OF_CAPPED_INTRON_CONTAINING_PRE_MRNA	REACTOME_PROCESSING_OF_CAPPED_INTRON_CONTAINING_PRE_MRNA	2025-09-01	242/13343	0.00413223	6.12626	2.09078	0.15192	0.159154	0.0685352	NUP210	1
6	REACTOME_SLC_MEDIATED_TRANSMEMBRANE_TRANSPORT	REACTOME_SLC_MEDIATED_TRANSMEMBRANE_TRANSPORT	2025-09-01	249/13343	0.00401606	5.95404	2.0501	0.15599	0.161496	0.0695437	SLC15A3	1
6	REACTOME_METABOLISM_OF_CARBOHYDRATES	REACTOME_METABOLISM_OF_CARBOHYDRATES	2025-09-01	293/13343	0.00341297	5.05992	1.82556	0.181183	0.185396	0.0798358	NUP210	1
6	REACTOME_ANTIGEN_PROCESSING_UBIQUITINATION_PROTEASOME_DEGRADATION	REACTOME_ANTIGEN_PROCESSING_UBIQUITINATION_PROTEASOME_DEGRADATION	2025-09-01	308/13343	0.00324675	4.81349	1.75911	0.189617	0.191797	0.0825919	HECW2	1
6	REACTOME_CLASS_I_MHC_MEDIATED_ANTIGEN_PROCESSING_PRESENTATION	REACTOME_CLASS_I_MHC_MEDIATED_ANTIGEN_PROCESSING_PRESENTATION	2025-09-01	377/13343	0.00265252	3.93251	1.50058	0.227428	0.227428	0.0979357	HECW2	1
3	PID_PDGFRB_PATHWAY	PID_PDGFRB_PATHWAY	2025-12-04	129/13343	0.0310078	34.478	11.4632	3.88722e-06	0.00111563	0.000433732	VAV2/BAIAP2/SPHK1/MAPK10	4
3	WP_RAS_SIGNALING	WP_RAS_SIGNALING	2025-12-04	185/13343	0.0216216	24.0414	9.46826	1.62342e-05	0.0023296	0.000905696	RASGRP1/KIT/FGFR2/MAPK10	4
3	WP_MAPK_SIGNALING_PATHWAY	WP_MAPK_SIGNALING_PATHWAY	2025-12-04	249/13343	0.0160643	17.8621	8.05833	5.20885e-05	0.00486798	0.00189256	RASGRP1/FGFR2/RPS6KA4/MAPK10	4
3	KEGG_MAPK_SIGNALING_PATHWAY	KEGG_MAPK_SIGNALING_PATHWAY	2025-12-04	267/13343	0.0149813	16.6579	7.75394	6.83769e-05	0.00486798	0.00189256	RASGRP1/FGFR2/RPS6KA4/MAPK10	4
3	PID_ERBB1_DOWNSTREAM_PATHWAY	PID_ERBB1_DOWNSTREAM_PATHWAY	2025-12-03	105/13343	0.0285714	31.769	9.49658	9.89396e-05	0.00486798	0.00189256	VAV2/BAIAP2/RPS6KA4	3
3	REACTOME_SIGNALING_BY_VEGF	REACTOME_SIGNALING_BY_VEGF	2025-12-03	106/13343	0.0283019	31.4693	9.44911	0.00010177	0.00486798	0.00189256	VAV2/BAIAP2/SPHK1	3
3	REACTOME_NEGATIVE_REGULATION_OF_THE_PI3K_AKT_NETWORK	REACTOME_NEGATIVE_REGULATION_OF_THE_PI3K_AKT_NETWORK	2025-12-03	113/13343	0.0265487	29.5199	9.13434	0.000123074	0.00504603	0.00196178	KIT/IRAK4/FGFR2	3
3	KEGG_NEUROTROPHIN_SIGNALING_PATHWAY	KEGG_NEUROTROPHIN_SIGNALING_PATHWAY	2025-12-03	126/13343	0.0238095	26.4742	8.61964	0.000169974	0.00609782	0.00237069	IRAK4/RPS6KA4/MAPK10	3
3	REACTOME_DISEASES_OF_SIGNAL_TRANSDUCTION_BY_GROWTH_FACTOR_RECEPTORS_AND_SECOND_MESSENGERS	REACTOME_DISEASES_OF_SIGNAL_TRANSDUCTION_BY_GROWTH_FACTOR_RECEPTORS_AND_SECOND_MESSENGERS	2025-12-04	432/13343	0.00925926	10.2955	5.89258	0.000436175	0.0139091	0.00540755	LRRFIP1/KIT/MPRIP/FGFR2	4
3	REACTOME_FC_EPSILON_RECEPTOR_FCERI_SIGNALING	REACTOME_FC_EPSILON_RECEPTOR_FCERI_SIGNALING	2025-12-03	186/13343	0.016129	17.9341	6.97768	0.000534494	0.0140727	0.00547112	VAV2/RASGRP1/MAPK10	3
3	REACTOME_ASSOCIATION_OF_TRIC_CCT_WITH_TARGET_PROTEINS_DURING_BIOSYNTHESIS	REACTOME_ASSOCIATION_OF_TRIC_CCT_WITH_TARGET_PROTEINS_DURING_BIOSYNTHESIS	2025-12-02	39/13343	0.0512821	57.0214	10.5115	0.00053937	0.0140727	0.00547112	SPHK1/CCT6B	2
3	KEGG_REGULATION_OF_ACTIN_CYTOSKELETON	KEGG_REGULATION_OF_ACTIN_CYTOSKELETON	2025-12-03	213/13343	0.0140845	15.6608	6.4712	0.000793367	0.0180453	0.00701558	VAV2/BAIAP2/FGFR2	3
3	WP_TRANSLATION_INHIBITORS_IN_CHRONICALLY_ACTIVATED_PDGFRA_CELLS	WP_TRANSLATION_INHIBITORS_IN_CHRONICALLY_ACTIVATED_PDGFRA_CELLS	2025-12-02	48/13343	0.0416667	46.3299	9.4391	0.000817381	0.0180453	0.00701558	RPS6KA4/MAPK10	2
3	WP_INTERLEUKIN1_IL1_STRUCTURAL_PATHWAY	WP_INTERLEUKIN1_IL1_STRUCTURAL_PATHWAY	2025-12-02	50/13343	0.04	44.4767	9.24059	0.000886783	0.0181791	0.0070676	IRAK4/MAPK10	2
3	REACTOME_SIGNALING_BY_FGFR_IN_DISEASE	REACTOME_SIGNALING_BY_FGFR_IN_DISEASE	2025-12-02	63/13343	0.031746	35.2989	8.18694	0.00140463	0.0268753	0.0104485	LRRFIP1/FGFR2	2
3	PID_CDC42_PATHWAY	PID_CDC42_PATHWAY	2025-12-02	70/13343	0.0285714	31.769	7.7437	0.00173085	0.0310471	0.0120704	VAV2/BAIAP2	2
3	REACTOME_CONSTITUTIVE_SIGNALING_BY_ABERRANT_PI3K_IN_CANCER	REACTOME_CONSTITUTIVE_SIGNALING_BY_ABERRANT_PI3K_IN_CANCER	2025-12-02	78/13343	0.025641	28.5107	7.3108	0.00214369	0.03314	0.012884	KIT/FGFR2	2
3	KEGG_FC_EPSILON_RI_SIGNALING_PATHWAY	KEGG_FC_EPSILON_RI_SIGNALING_PATHWAY	2025-12-02	79/13343	0.0253165	28.1498	7.26127	0.00219827	0.03314	0.012884	VAV2/MAPK10	2
3	REACTOME_INTRACELLULAR_SIGNALING_BY_SECOND_MESSENGERS	REACTOME_INTRACELLULAR_SIGNALING_BY_SECOND_MESSENGERS	2025-12-03	307/13343	0.00977199	10.8656	5.24677	0.00227426	0.03314	0.012884	KIT/IRAK4/FGFR2	3
3	BIOCARTA_MAPK_PATHWAY	BIOCARTA_MAPK_PATHWAY	2025-12-02	81/13343	0.0246914	27.4547	7.16492	0.0023094	0.03314	0.012884	RPS6KA4/MAPK10	2
3	REACTOME_FCERI_MEDIATED_MAPK_ACTIVATION	REACTOME_FCERI_MEDIATED_MAPK_ACTIVATION	2025-12-02	87/13343	0.0229885	25.5613	6.89564	0.00265853	0.0334433	0.013002	VAV2/MAPK10	2
3	KEGG_PATHWAYS_IN_CANCER	KEGG_PATHWAYS_IN_CANCER	2025-12-03	325/13343	0.00923077	10.2638	5.0726	0.002675	0.0334433	0.013002	KIT/FGFR2/MAPK10	3
3	REACTOME_MAPK_FAMILY_SIGNALING_CASCADES	REACTOME_MAPK_FAMILY_SIGNALING_CASCADES	2025-12-03	327/13343	0.00917431	10.2011	5.05409	0.00272206	0.0334433	0.013002	RASGRP1/KIT/FGFR2	3
3	REACTOME_RAC3_GTPASE_CYCLE	REACTOME_RAC3_GTPASE_CYCLE	2025-12-02	94/13343	0.0212766	23.6578	6.61393	0.00309539	0.0334433	0.013002	VAV2/BAIAP2	2
3	REACTOME_TOLL_LIKE_RECEPTOR_9_TLR9_CASCADE	REACTOME_TOLL_LIKE_RECEPTOR_9_TLR9_CASCADE	2025-12-02	94/13343	0.0212766	23.6578	6.61393	0.00309539	0.0334433	0.013002	IRAK4/MAPK10	2
3	KEGG_FC_GAMMA_R_MEDIATED_PHAGOCYTOSIS	KEGG_FC_GAMMA_R_MEDIATED_PHAGOCYTOSIS	2025-12-02	96/13343	0.0208333	23.1649	6.53902	0.00322601	0.0334433	0.013002	VAV2/SPHK1	2
3	REACTOME_PROTEIN_FOLDING	REACTOME_PROTEIN_FOLDING	2025-12-02	98/13343	0.0204082	22.6922	6.46636	0.00335919	0.0334433	0.013002	SPHK1/CCT6B	2
3	WP_HIPPO_SIGNALING_REGULATION_PATHWAYS	WP_HIPPO_SIGNALING_REGULATION_PATHWAYS	2025-12-02	99/13343	0.020202	22.463	6.43084	0.00342674	0.0334433	0.013002	KIT/FGFR2	2
3	KEGG_TOLL_LIKE_RECEPTOR_SIGNALING_PATHWAY	KEGG_TOLL_LIKE_RECEPTOR_SIGNALING_PATHWAY	2025-12-02	102/13343	0.0196078	21.8023	6.32733	0.00363321	0.0334433	0.013002	IRAK4/MAPK10	2
3	REACTOME_TOLL_LIKE_RECEPTOR_TLR1_TLR2_CASCADE	REACTOME_TOLL_LIKE_RECEPTOR_TLR1_TLR2_CASCADE	2025-12-02	103/13343	0.0194175	21.5906	6.29381	0.00370331	0.0334433	0.013002	IRAK4/MAPK10	2
3	WP_INTEGRINMEDIATED_CELL_ADHESION	WP_INTEGRINMEDIATED_CELL_ADHESION	2025-12-02	104/13343	0.0192308	21.383	6.26076	0.00377403	0.0334433	0.013002	VAV2/MAPK10	2
3	WP_TOLLLIKE_RECEPTOR_SIGNALING_PATHWAY	WP_TOLLLIKE_RECEPTOR_SIGNALING_PATHWAY	2025-12-02	104/13343	0.0192308	21.383	6.26076	0.00377403	0.0334433	0.013002	IRAK4/MAPK10	2
3	REACTOME_PI3K_AKT_SIGNALING_IN_CANCER	REACTOME_PI3K_AKT_SIGNALING_IN_CANCER	2025-12-02	105/13343	0.0190476	21.1794	6.22817	0.0038454	0.0334433	0.013002	KIT/FGFR2	2
3	KEGG_T_CELL_RECEPTOR_SIGNALING_PATHWAY	KEGG_T_CELL_RECEPTOR_SIGNALING_PATHWAY	2025-12-02	108/13343	0.0185185	20.591	6.13306	0.00406327	0.0342987	0.0133346	VAV2/RASGRP1	2
3	REACTOME_ACTIVATION_OF_RAS_IN_B_CELLS	REACTOME_ACTIVATION_OF_RAS_IN_B_CELLS	2025-12-01	5/13343	0.2	222.383	14.8544	0.00448933	0.0357899	0.0139143	RASGRP1	1
3	REACTOME_LRR_FLII_INTERACTING_PROTEIN_1_LRRFIP1_ACTIVATES_TYPE_I_IFN_PRODUCTION	REACTOME_LRR_FLII_INTERACTING_PROTEIN_1_LRRFIP1_ACTIVATES_TYPE_I_IFN_PRODUCTION	2025-12-01	5/13343	0.2	222.383	14.8544	0.00448933	0.0357899	0.0139143	LRRFIP1	1
3	REACTOME_PARASITE_INFECTION	REACTOME_PARASITE_INFECTION	2025-12-02	116/13343	0.0172414	19.171	5.89721	0.00467184	0.0362384	0.0140886	VAV2/BAIAP2	2
3	WP_OSTEOBLAST_DIFFERENTIATION_AND_RELATED_DISEASES	WP_OSTEOBLAST_DIFFERENTIATION_AND_RELATED_DISEASES	2025-12-02	119/13343	0.0168067	18.6877	5.81477	0.00491033	0.0370859	0.0144181	FGFR2/MAPK10	2
3	REACTOME_L1CAM_INTERACTIONS	REACTOME_L1CAM_INTERACTIONS	2025-12-02	121/13343	0.0165289	18.3788	5.76147	0.00507241	0.0373278	0.0145122	VAV2/RPS6KA4	2
3	WP_HIPPOMERLIN_SIGNALING_DYSREGULATION	WP_HIPPOMERLIN_SIGNALING_DYSREGULATION	2025-12-02	123/13343	0.0162602	18.0799	5.70943	0.00523696	0.0375752	0.0146084	KIT/FGFR2	2
3	WP_ANGIOPOIETINLIKE_PROTEIN_8_REGULATORY_PATHWAY	WP_ANGIOPOIETINLIKE_PROTEIN_8_REGULATORY_PATHWAY	2025-12-02	132/13343	0.0151515	16.8472	5.48962	0.00600769	0.0420538	0.0163496	RPS6KA4/MAPK10	2
3	BIOCARTA_MELANOCYTE_PATHWAY	BIOCARTA_MELANOCYTE_PATHWAY	2025-12-01	7/13343	0.142857	158.845	12.5325	0.00627988	0.0427159	0.016607	KIT	1
3	WP_MALIGNANT_PLEURAL_MESOTHELIOMA	WP_MALIGNANT_PLEURAL_MESOTHELIOMA	2025-12-03	446/13343	0.00672646	7.47926	4.17559	0.00651509	0.0427159	0.016607	KIT/FGFR2/MAPK10	3
3	WP_MEASLES_VIRUS_INFECTION	WP_MEASLES_VIRUS_INFECTION	2025-12-02	138/13343	0.0144928	16.1147	5.35477	0.00654879	0.0427159	0.016607	IRAK4/MAPK10	2
3	REACTOME_FCGAMMA_RECEPTOR_FCGR_DEPENDENT_PHAGOCYTOSIS	REACTOME_FCGAMMA_RECEPTOR_FCGR_DEPENDENT_PHAGOCYTOSIS	2025-12-02	143/13343	0.013986	15.5513	5.2487	0.00701619	0.0438075	0.0170313	VAV2/BAIAP2	2
3	WP_BRAINDERIVED_NEUROTROPHIC_FACTOR_BDNF_SIGNALING_PATHWAY	WP_BRAINDERIVED_NEUROTROPHIC_FACTOR_BDNF_SIGNALING_PATHWAY	2025-12-02	144/13343	0.0138889	15.4433	5.22813	0.00711146	0.0438075	0.0170313	VAV2/MAPK10	2
3	WP_PEROXIREDOXIN_2_INDUCED_OVARIAN_FAILURE	WP_PEROXIREDOXIN_2_INDUCED_OVARIAN_FAILURE	2025-12-01	8/13343	0.125	138.99	11.7129	0.00717405	0.0438075	0.0170313	MAPK10	1
3	WP_REGULATION_OF_ACTIN_CYTOSKELETON	WP_REGULATION_OF_ACTIN_CYTOSKELETON	2025-12-02	150/13343	0.0133333	14.8256	5.10889	0.00769549	0.0460126	0.0178886	BAIAP2/FGFR2	2
3	WP_HEPATITIS_B_INFECTION	WP_HEPATITIS_B_INFECTION	2025-12-02	154/13343	0.012987	14.4405	5.03314	0.00809662	0.0461359	0.0179366	IRAK4/MAPK10	2
3	REACTOME_CDC42_GTPASE_CYCLE	REACTOME_CDC42_GTPASE_CYCLE	2025-12-02	155/13343	0.0129032	14.3473	5.01464	0.00819836	0.0461359	0.0179366	VAV2/BAIAP2	2
3	REACTOME_TOLL_LIKE_RECEPTOR_CASCADES	REACTOME_TOLL_LIKE_RECEPTOR_CASCADES	2025-12-02	155/13343	0.0129032	14.3473	5.01464	0.00819836	0.0461359	0.0179366	IRAK4/MAPK10	2
3	WP_INSULIN_SIGNALING	WP_INSULIN_SIGNALING	2025-12-02	161/13343	0.0124224	13.8126	4.90716	0.00882104	0.0467558	0.0181776	RPS6KA4/MAPK10	2
3	REACTOME_ACTIVATION_OF_THE_AP_1_FAMILY_OF_TRANSCRIPTION_FACTORS	REACTOME_ACTIVATION_OF_THE_AP_1_FAMILY_OF_TRANSCRIPTION_FACTORS	2025-12-01	10/13343	0.1	111.192	10.4581	0.00896018	0.0467558	0.0181776	MAPK10	1
3	REACTOME_FGFR2B_LIGAND_BINDING_AND_ACTIVATION	REACTOME_FGFR2B_LIGAND_BINDING_AND_ACTIVATION	2025-12-01	10/13343	0.1	111.192	10.4581	0.00896018	0.0467558	0.0181776	FGFR2	1
3	REACTOME_FOLDING_OF_ACTIN_BY_CCT_TRIC	REACTOME_FOLDING_OF_ACTIN_BY_CCT_TRIC	2025-12-01	10/13343	0.1	111.192	10.4581	0.00896018	0.0467558	0.0181776	CCT6B	1
3	KEGG_ENDOCYTOSIS	KEGG_ENDOCYTOSIS	2025-12-02	181/13343	0.0110497	12.2864	4.58672	0.0110456	0.0565918	0.0220016	KIT/FGFR2	2
3	REACTOME_RAC1_GTPASE_CYCLE	REACTOME_RAC1_GTPASE_CYCLE	2025-12-02	184/13343	0.0108696	12.0861	4.54301	0.0113987	0.0565918	0.0220016	VAV2/BAIAP2	2
3	REACTOME_FGFR2C_LIGAND_BINDING_AND_ACTIVATION	REACTOME_FGFR2C_LIGAND_BINDING_AND_ACTIVATION	2025-12-01	13/13343	0.0769231	85.5321	9.14845	0.0116338	0.0565918	0.0220016	FGFR2	1
3	REACTOME_TRAF6_MEDIATED_IRF7_ACTIVATION_IN_TLR7_8_OR_9_SIGNALING	REACTOME_TRAF6_MEDIATED_IRF7_ACTIVATION_IN_TLR7_8_OR_9_SIGNALING	2025-12-01	13/13343	0.0769231	85.5321	9.14845	0.0116338	0.0565918	0.0220016	IRAK4	1
3	KEGG_FOCAL_ADHESION	KEGG_FOCAL_ADHESION	2025-12-02	199/13343	0.0100503	11.175	4.33879	0.013239	0.0630556	0.0245146	VAV2/MAPK10	2
3	REACTOME_TFAP2_AP_2_FAMILY_REGULATES_TRANSCRIPTION_OF_GROWTH_FACTORS_AND_THEIR_RECEPTORS	REACTOME_TFAP2_AP_2_FAMILY_REGULATES_TRANSCRIPTION_OF_GROWTH_FACTORS_AND_THEIR_RECEPTORS	2025-12-01	15/13343	0.0666667	74.1278	8.50189	0.0134126	0.0630556	0.0245146	KIT	1
3	WP_FOCAL_ADHESION	WP_FOCAL_ADHESION	2025-12-02	202/13343	0.00990099	11.0091	4.30056	0.0136218	0.0630556	0.0245146	VAV2/MAPK10	2
3	REACTOME_RAP1_SIGNALLING	REACTOME_RAP1_SIGNALLING	2025-12-01	16/13343	0.0625	69.4948	8.22472	0.0143009	0.0638794	0.0248348	RASGRP1	1
3	REACTOME_REGULATION_OF_KIT_SIGNALING	REACTOME_REGULATION_OF_KIT_SIGNALING	2025-12-01	16/13343	0.0625	69.4948	8.22472	0.0143009	0.0638794	0.0248348	KIT	1
3	WP_MAP3K1_ROLE_IN_PROMOTING_AND_BLOCKING_GONADAL_DETERMINATION	WP_MAP3K1_ROLE_IN_PROMOTING_AND_BLOCKING_GONADAL_DETERMINATION	2025-12-01	17/13343	0.0588235	65.4069	7.97217	0.0151885	0.0638794	0.0248348	FGFR2	1
3	REACTOME_IRAK4_DEFICIENCY_TLR2_4	REACTOME_IRAK4_DEFICIENCY_TLR2_4	2025-12-01	18/13343	0.0555556	61.7731	7.74077	0.0160753	0.0638794	0.0248348	IRAK4	1
3	REACTOME_PHOSPHOLIPASE_C_MEDIATED_CASCADE_FGFR2	REACTOME_PHOSPHOLIPASE_C_MEDIATED_CASCADE_FGFR2	2025-12-01	18/13343	0.0555556	61.7731	7.74077	0.0160753	0.0638794	0.0248348	FGFR2	1
3	REACTOME_SIGNALING_BY_CYTOSOLIC_FGFR1_FUSION_MUTANTS	REACTOME_SIGNALING_BY_CYTOSOLIC_FGFR1_FUSION_MUTANTS	2025-12-01	18/13343	0.0555556	61.7731	7.74077	0.0160753	0.0638794	0.0248348	LRRFIP1	1
3	PID_EPHA2_FWD_PATHWAY	PID_EPHA2_FWD_PATHWAY	2025-12-01	19/13343	0.0526316	58.5219	7.52771	0.0169614	0.0638794	0.0248348	VAV2	1
3	REACTOME_SIGNALING_BY_FGFR2_IIIA_TM	REACTOME_SIGNALING_BY_FGFR2_IIIA_TM	2025-12-01	19/13343	0.0526316	58.5219	7.52771	0.0169614	0.0638794	0.0248348	FGFR2	1
3	REACTOME_VEGFR2_MEDIATED_CELL_PROLIFERATION	REACTOME_VEGFR2_MEDIATED_CELL_PROLIFERATION	2025-12-01	19/13343	0.0526316	58.5219	7.52771	0.0169614	0.0638794	0.0248348	SPHK1	1
3	WP_APOPTOSIS_MODULATION_BY_HSP70	WP_APOPTOSIS_MODULATION_BY_HSP70	2025-12-01	19/13343	0.0526316	58.5219	7.52771	0.0169614	0.0638794	0.0248348	MAPK10	1
3	REACTOME_FGFR2_LIGAND_BINDING_AND_ACTIVATION	REACTOME_FGFR2_LIGAND_BINDING_AND_ACTIVATION	2025-12-01	20/13343	0.05	55.5958	7.33066	0.0178467	0.0638794	0.0248348	FGFR2	1
3	REACTOME_SIGNALING_BY_KIT_IN_DISEASE	REACTOME_SIGNALING_BY_KIT_IN_DISEASE	2025-12-01	20/13343	0.05	55.5958	7.33066	0.0178467	0.0638794	0.0248348	KIT	1
3	WP_BMP_SIGNALING_IN_EYELID_DEVELOPMENT	WP_BMP_SIGNALING_IN_EYELID_DEVELOPMENT	2025-12-01	20/13343	0.05	55.5958	7.33066	0.0178467	0.0638794	0.0248348	FGFR2	1
3	WP_LTF_DANGER_SIGNAL_RESPONSE_PATHWAY	WP_LTF_DANGER_SIGNAL_RESPONSE_PATHWAY	2025-12-01	20/13343	0.05	55.5958	7.33066	0.0178467	0.0638794	0.0248348	IRAK4	1
3	WP_METABOLISM_OF_SPINGOLIPIDS_IN_ER_AND_GOLGI_APPARATUS	WP_METABOLISM_OF_SPINGOLIPIDS_IN_ER_AND_GOLGI_APPARATUS	2025-12-01	20/13343	0.05	55.5958	7.33066	0.0178467	0.0638794	0.0248348	SPHK1	1
3	WP_SEROTONIN_RECEPTOR_2_AND_ELKSRFGATA4_SIGNALING	WP_SEROTONIN_RECEPTOR_2_AND_ELKSRFGATA4_SIGNALING	2025-12-01	20/13343	0.05	55.5958	7.33066	0.0178467	0.0638794	0.0248348	RASGRP1	1
3	BIOCARTA_RHO_PATHWAY	BIOCARTA_RHO_PATHWAY	2025-12-01	21/13343	0.047619	52.9484	7.14771	0.0187313	0.0638794	0.0248348	BAIAP2	1
3	PID_S1P_META_PATHWAY	PID_S1P_META_PATHWAY	2025-12-01	21/13343	0.047619	52.9484	7.14771	0.0187313	0.0638794	0.0248348	SPHK1	1
3	PID_S1P_S1P1_PATHWAY	PID_S1P_S1P1_PATHWAY	2025-12-01	21/13343	0.047619	52.9484	7.14771	0.0187313	0.0638794	0.0248348	SPHK1	1
3	REACTOME_SIGNAL_TRANSDUCTION_BY_L1	REACTOME_SIGNAL_TRANSDUCTION_BY_L1	2025-12-01	21/13343	0.047619	52.9484	7.14771	0.0187313	0.0638794	0.0248348	VAV2	1
3	WP_IMATINIB_AND_CHRONIC_MYELOID_LEUKEMIA	WP_IMATINIB_AND_CHRONIC_MYELOID_LEUKEMIA	2025-12-01	21/13343	0.047619	52.9484	7.14771	0.0187313	0.0638794	0.0248348	KIT	1
3	BIOCARTA_EDG1_PATHWAY	BIOCARTA_EDG1_PATHWAY	2025-12-01	22/13343	0.0454545	50.5417	6.97723	0.0196152	0.0638794	0.0248348	SPHK1	1
3	REACTOME_JNK_C_JUN_KINASES_PHOSPHORYLATION_AND_ACTIVATION_MEDIATED_BY_ACTIVATED_HUMAN_TAK1	REACTOME_JNK_C_JUN_KINASES_PHOSPHORYLATION_AND_ACTIVATION_MEDIATED_BY_ACTIVATED_HUMAN_TAK1	2025-12-01	22/13343	0.0454545	50.5417	6.97723	0.0196152	0.0638794	0.0248348	MAPK10	1
3	WP_FGF23_SIGNALING_IN_HYPOPHOSPHATEMIC_RICKETS_AND_RELATED_DISORDERS	WP_FGF23_SIGNALING_IN_HYPOPHOSPHATEMIC_RICKETS_AND_RELATED_DISORDERS	2025-12-01	22/13343	0.0454545	50.5417	6.97723	0.0196152	0.0638794	0.0248348	FGFR2	1
3	BIOCARTA_PTDINS_PATHWAY	BIOCARTA_PTDINS_PATHWAY	2025-12-01	23/13343	0.0434783	48.3442	6.81786	0.0204984	0.0638794	0.0248348	VAV2	1
3	REACTOME_PI_3K_CASCADE_FGFR2	REACTOME_PI_3K_CASCADE_FGFR2	2025-12-01	23/13343	0.0434783	48.3442	6.81786	0.0204984	0.0638794	0.0248348	FGFR2	1
3	PID_TOLL_ENDOGENOUS_PATHWAY	PID_TOLL_ENDOGENOUS_PATHWAY	2025-12-01	24/13343	0.0416667	46.3299	6.66844	0.0213808	0.0638794	0.0248348	IRAK4	1
3	SA_B_CELL_RECEPTOR_COMPLEXES	SA_B_CELL_RECEPTOR_COMPLEXES	2025-12-01	24/13343	0.0416667	46.3299	6.66844	0.0213808	0.0638794	0.0248348	VAV2	1
3	WP_ANGIOGENESIS	WP_ANGIOGENESIS	2025-12-01	24/13343	0.0416667	46.3299	6.66844	0.0213808	0.0638794	0.0248348	FGFR2	1
3	WP_SPHINGOLIPID_METABOLISM_OVERVIEW	WP_SPHINGOLIPID_METABOLISM_OVERVIEW	2025-12-01	24/13343	0.0416667	46.3299	6.66844	0.0213808	0.0638794	0.0248348	SPHK1	1
3	REACTOME_PLATELET_ACTIVATION_SIGNALING_AND_AGGREGATION	REACTOME_PLATELET_ACTIVATION_SIGNALING_AND_AGGREGATION	2025-12-02	261/13343	0.00766284	8.52043	3.68125	0.0221063	0.0638794	0.0248348	VAV2/RASGRP1	2
3	BIOCARTA_BAD_PATHWAY	BIOCARTA_BAD_PATHWAY	2025-12-01	25/13343	0.04	44.4767	6.52794	0.0222625	0.0638794	0.0248348	KIT	1
3	REACTOME_FRS_MEDIATED_FGFR2_SIGNALING	REACTOME_FRS_MEDIATED_FGFR2_SIGNALING	2025-12-01	25/13343	0.04	44.4767	6.52794	0.0222625	0.0638794	0.0248348	FGFR2	1
3	REACTOME_FORMATION_OF_TUBULIN_FOLDING_INTERMEDIATES_BY_CCT_TRIC	REACTOME_FORMATION_OF_TUBULIN_FOLDING_INTERMEDIATES_BY_CCT_TRIC	2025-12-01	26/13343	0.0384615	42.766	6.39553	0.0231435	0.0638794	0.0248348	CCT6B	1
3	WP_MAMMALIAN_DISORDER_OF_SEXUAL_DEVELOPMENT	WP_MAMMALIAN_DISORDER_OF_SEXUAL_DEVELOPMENT	2025-12-01	26/13343	0.0384615	42.766	6.39553	0.0231435	0.0638794	0.0248348	FGFR2	1
3	WP_S1P_RECEPTOR_SIGNAL_TRANSDUCTION	WP_S1P_RECEPTOR_SIGNAL_TRANSDUCTION	2025-12-01	26/13343	0.0384615	42.766	6.39553	0.0231435	0.0638794	0.0248348	SPHK1	1
3	REACTOME_EFFECTS_OF_PIP2_HYDROLYSIS	REACTOME_EFFECTS_OF_PIP2_HYDROLYSIS	2025-12-01	27/13343	0.037037	41.1821	6.27043	0.0240238	0.0638794	0.0248348	RASGRP1	1
3	REACTOME_FGFR2_ALTERNATIVE_SPLICING	REACTOME_FGFR2_ALTERNATIVE_SPLICING	2025-12-01	27/13343	0.037037	41.1821	6.27043	0.0240238	0.0638794	0.0248348	FGFR2	1
3	REACTOME_INTEGRIN_SIGNALING	REACTOME_INTEGRIN_SIGNALING	2025-12-01	27/13343	0.037037	41.1821	6.27043	0.0240238	0.0638794	0.0248348	RASGRP1	1
3	REACTOME_VEGFR2_MEDIATED_VASCULAR_PERMEABILITY	REACTOME_VEGFR2_MEDIATED_VASCULAR_PERMEABILITY	2025-12-01	27/13343	0.037037	41.1821	6.27043	0.0240238	0.0638794	0.0248348	VAV2	1
3	WP_SPHINGOLIPID_METABOLISM_INTEGRATED_PATHWAY	WP_SPHINGOLIPID_METABOLISM_INTEGRATED_PATHWAY	2025-12-01	27/13343	0.037037	41.1821	6.27043	0.0240238	0.0638794	0.0248348	SPHK1	1
3	WP_SPHINGOLIPID_METABOLISM_IN_SENESCENCE	WP_SPHINGOLIPID_METABOLISM_IN_SENESCENCE	2025-12-01	28/13343	0.0357143	39.7113	6.152	0.0249033	0.0638794	0.0248348	SPHK1	1
3	REACTOME_DAP12_SIGNALING	REACTOME_DAP12_SIGNALING	2025-12-01	29/13343	0.0344828	38.342	6.03965	0.0257821	0.0638794	0.0248348	VAV2	1
3	WP_CANNABINOID_RECEPTOR_SIGNALING	WP_CANNABINOID_RECEPTOR_SIGNALING	2025-12-01	29/13343	0.0344828	38.342	6.03965	0.0257821	0.0638794	0.0248348	MAPK10	1
3	WP_NANOPARTICLEMEDIATED_ACTIVATION_OF_RECEPTOR_SIGNALING	WP_NANOPARTICLEMEDIATED_ACTIVATION_OF_RECEPTOR_SIGNALING	2025-12-01	29/13343	0.0344828	38.342	6.03965	0.0257821	0.0638794	0.0248348	MAPK10	1
3	WP_T_CELL_RECEPTOR_AND_COSTIMULATORY_SIGNALING	WP_T_CELL_RECEPTOR_AND_COSTIMULATORY_SIGNALING	2025-12-01	29/13343	0.0344828	38.342	6.03965	0.0257821	0.0638794	0.0248348	RASGRP1	1
3	PID_CDC42_REG_PATHWAY	PID_CDC42_REG_PATHWAY	2025-12-01	30/13343	0.0333333	37.0639	5.93287	0.0266601	0.0638794	0.0248348	VAV2	1
3	PID_NECTIN_PATHWAY	PID_NECTIN_PATHWAY	2025-12-01	30/13343	0.0333333	37.0639	5.93287	0.0266601	0.0638794	0.0248348	VAV2	1
3	PID_RAS_PATHWAY	PID_RAS_PATHWAY	2025-12-01	30/13343	0.0333333	37.0639	5.93287	0.0266601	0.0638794	0.0248348	RASGRP1	1
3	REACTOME_DOWNSTREAM_SIGNALING_OF_ACTIVATED_FGFR2	REACTOME_DOWNSTREAM_SIGNALING_OF_ACTIVATED_FGFR2	2025-12-01	30/13343	0.0333333	37.0639	5.93287	0.0266601	0.0638794	0.0248348	FGFR2	1
3	WP_SPHINGOLIPID_PATHWAY	WP_SPHINGOLIPID_PATHWAY	2025-12-01	30/13343	0.0333333	37.0639	5.93287	0.0266601	0.0638794	0.0248348	SPHK1	1
3	WP_TLR4_SIGNALING_AND_TOLERANCE	WP_TLR4_SIGNALING_AND_TOLERANCE	2025-12-01	30/13343	0.0333333	37.0639	5.93287	0.0266601	0.0638794	0.0248348	IRAK4	1
3	PID_CD40_PATHWAY	PID_CD40_PATHWAY	2025-12-01	31/13343	0.0322581	35.8683	5.83122	0.0275375	0.0638794	0.0248348	MAPK10	1
3	PID_NEPHRIN_NEPH1_PATHWAY	PID_NEPHRIN_NEPH1_PATHWAY	2025-12-01	31/13343	0.0322581	35.8683	5.83122	0.0275375	0.0638794	0.0248348	MAPK10	1
3	REACTOME_DISEASES_OF_IMMUNE_SYSTEM	REACTOME_DISEASES_OF_IMMUNE_SYSTEM	2025-12-01	31/13343	0.0322581	35.8683	5.83122	0.0275375	0.0638794	0.0248348	IRAK4	1
3	REACTOME_FGFR1_MUTANT_RECEPTOR_ACTIVATION	REACTOME_FGFR1_MUTANT_RECEPTOR_ACTIVATION	2025-12-01	31/13343	0.0322581	35.8683	5.83122	0.0275375	0.0638794	0.0248348	LRRFIP1	1
3	REACTOME_MAPK_TARGETS_NUCLEAR_EVENTS_MEDIATED_BY_MAP_KINASES	REACTOME_MAPK_TARGETS_NUCLEAR_EVENTS_MEDIATED_BY_MAP_KINASES	2025-12-01	31/13343	0.0322581	35.8683	5.83122	0.0275375	0.0638794	0.0248348	MAPK10	1
3	WP_TYPE_I_INTERFERON_INDUCTION_AND_SIGNALING_DURING_SARSCOV2_INFECTION	WP_TYPE_I_INTERFERON_INDUCTION_AND_SIGNALING_DURING_SARSCOV2_INFECTION	2025-12-01	31/13343	0.0322581	35.8683	5.83122	0.0275375	0.0638794	0.0248348	IRAK4	1
3	PID_WNT_NONCANONICAL_PATHWAY	PID_WNT_NONCANONICAL_PATHWAY	2025-12-01	32/13343	0.03125	34.7474	5.73429	0.0284141	0.0638794	0.0248348	MAPK10	1
3	WP_TOLLLIKE_RECEPTOR_SIGNALING_RELATED_TO_MYD88	WP_TOLLLIKE_RECEPTOR_SIGNALING_RELATED_TO_MYD88	2025-12-01	32/13343	0.03125	34.7474	5.73429	0.0284141	0.0638794	0.0248348	IRAK4	1
3	PID_EPO_PATHWAY	PID_EPO_PATHWAY	2025-12-01	33/13343	0.030303	33.6944	5.64172	0.02929	0.0638794	0.0248348	VAV2	1
3	REACTOME_COOPERATION_OF_PREFOLDIN_AND_TRIC_CCT_IN_ACTIN_AND_TUBULIN_FOLDING	REACTOME_COOPERATION_OF_PREFOLDIN_AND_TRIC_CCT_IN_ACTIN_AND_TUBULIN_FOLDING	2025-12-01	33/13343	0.030303	33.6944	5.64172	0.02929	0.0638794	0.0248348	CCT6B	1
3	REACTOME_FGFR2_MUTANT_RECEPTOR_ACTIVATION	REACTOME_FGFR2_MUTANT_RECEPTOR_ACTIVATION	2025-12-01	33/13343	0.030303	33.6944	5.64172	0.02929	0.0638794	0.0248348	FGFR2	1
3	WP_HAIR_FOLLICLE_DEVELOPMENT_ORGANOGENESIS_PART_2_OF_3	WP_HAIR_FOLLICLE_DEVELOPMENT_ORGANOGENESIS_PART_2_OF_3	2025-12-01	33/13343	0.030303	33.6944	5.64172	0.02929	0.0638794	0.0248348	FGFR2	1
3	WP_MAPK_CASCADE	WP_MAPK_CASCADE	2025-12-01	33/13343	0.030303	33.6944	5.64172	0.02929	0.0638794	0.0248348	MAPK10	1
3	REACTOME_LEISHMANIA_INFECTION	REACTOME_LEISHMANIA_INFECTION	2025-12-02	308/13343	0.00649351	7.22024	3.31357	0.0300894	0.0638794	0.0248348	VAV2/BAIAP2	2
3	PID_EPHA_FWDPATHWAY	PID_EPHA_FWDPATHWAY	2025-12-01	34/13343	0.0294118	32.7034	5.55319	0.0301652	0.0638794	0.0248348	VAV2	1
3	PID_IL1_PATHWAY	PID_IL1_PATHWAY	2025-12-01	34/13343	0.0294118	32.7034	5.55319	0.0301652	0.0638794	0.0248348	IRAK4	1
3	REACTOME_NEGATIVE_REGULATION_OF_FGFR2_SIGNALING	REACTOME_NEGATIVE_REGULATION_OF_FGFR2_SIGNALING	2025-12-01	34/13343	0.0294118	32.7034	5.55319	0.0301652	0.0638794	0.0248348	FGFR2	1
3	SIG_CD40PATHWAYMAP	SIG_CD40PATHWAYMAP	2025-12-01	34/13343	0.0294118	32.7034	5.55319	0.0301652	0.0638794	0.0248348	MAPK10	1
3	WP_16P112_DISTAL_DELETION_SYNDROME	WP_16P112_DISTAL_DELETION_SYNDROME	2025-12-01	34/13343	0.0294118	32.7034	5.55319	0.0301652	0.0638794	0.0248348	VAV2	1
3	WP_OXIDATIVE_STRESS_RESPONSE	WP_OXIDATIVE_STRESS_RESPONSE	2025-12-01	34/13343	0.0294118	32.7034	5.55319	0.0301652	0.0638794	0.0248348	MAPK10	1
3	WP_SEROTONIN_HTR1_GROUP_AND_FOS_PATHWAY	WP_SEROTONIN_HTR1_GROUP_AND_FOS_PATHWAY	2025-12-01	34/13343	0.0294118	32.7034	5.55319	0.0301652	0.0638794	0.0248348	RASGRP1	1
3	WP_FOCAL_ADHESION_PI3KAKTMTORSIGNALING_PATHWAY	WP_FOCAL_ADHESION_PI3KAKTMTORSIGNALING_PATHWAY	2025-12-02	309/13343	0.00647249	7.19687	3.30661	0.0302704	0.0638794	0.0248348	KIT/FGFR2	2
3	REACTOME_GPVI_MEDIATED_ACTIVATION_CASCADE	REACTOME_GPVI_MEDIATED_ACTIVATION_CASCADE	2025-12-01	35/13343	0.0285714	31.769	5.46841	0.0310396	0.0650246	0.0252801	VAV2	1
3	REACTOME_RHO_GTPASES_ACTIVATE_WASPS_AND_WAVES	REACTOME_RHO_GTPASES_ACTIVATE_WASPS_AND_WAVES	2025-12-01	36/13343	0.0277778	30.8866	5.38712	0.0319133	0.0657145	0.0255483	BAIAP2	1
3	WP_HOSTPATHOGEN_INTERACTION_OF_HUMAN_CORONAVIRUSES_MAPK_SIGNALING	WP_HOSTPATHOGEN_INTERACTION_OF_HUMAN_CORONAVIRUSES_MAPK_SIGNALING	2025-12-01	36/13343	0.0277778	30.8866	5.38712	0.0319133	0.0657145	0.0255483	MAPK10	1
3	WP_NEOVASCULARISATION_PROCESSES	WP_NEOVASCULARISATION_PROCESSES	2025-12-01	37/13343	0.027027	30.0518	5.30909	0.0327863	0.0657145	0.0255483	KIT	1
3	PID_FAS_PATHWAY	PID_FAS_PATHWAY	2025-12-01	38/13343	0.0263158	29.261	5.23409	0.0336586	0.0657145	0.0255483	MAPK10	1
3	PID_P38_ALPHA_BETA_DOWNSTREAM_PATHWAY	PID_P38_ALPHA_BETA_DOWNSTREAM_PATHWAY	2025-12-01	38/13343	0.0263158	29.261	5.23409	0.0336586	0.0657145	0.0255483	RPS6KA4	1
3	PID_RAC1_REG_PATHWAY	PID_RAC1_REG_PATHWAY	2025-12-01	38/13343	0.0263158	29.261	5.23409	0.0336586	0.0657145	0.0255483	VAV2	1
3	REACTOME_COOPERATION_OF_PDCL_PHLP1_AND_TRIC_CCT_IN_G_PROTEIN_BETA_FOLDING	REACTOME_COOPERATION_OF_PDCL_PHLP1_AND_TRIC_CCT_IN_G_PROTEIN_BETA_FOLDING	2025-12-01	38/13343	0.0263158	29.261	5.23409	0.0336586	0.0657145	0.0255483	CCT6B	1
3	REACTOME_SIGNALING_BY_FGFR1_IN_DISEASE	REACTOME_SIGNALING_BY_FGFR1_IN_DISEASE	2025-12-01	38/13343	0.0263158	29.261	5.23409	0.0336586	0.0657145	0.0255483	LRRFIP1	1
3	REACTOME_TRANSCRIPTIONAL_REGULATION_BY_THE_AP_2_TFAP2_FAMILY_OF_TRANSCRIPTION_FACTORS	REACTOME_TRANSCRIPTIONAL_REGULATION_BY_THE_AP_2_TFAP2_FAMILY_OF_TRANSCRIPTION_FACTORS	2025-12-01	38/13343	0.0263158	29.261	5.23409	0.0336586	0.0657145	0.0255483	KIT	1
3	WP_WNT_SIGNALING_IN_KIDNEY_DISEASE	WP_WNT_SIGNALING_IN_KIDNEY_DISEASE	2025-12-01	38/13343	0.0263158	29.261	5.23409	0.0336586	0.0657145	0.0255483	MAPK10	1
3	KEGG_SPHINGOLIPID_METABOLISM	KEGG_SPHINGOLIPID_METABOLISM	2025-12-01	39/13343	0.025641	28.5107	5.16193	0.0345302	0.0659746	0.0256494	SPHK1	1
3	PID_ECADHERIN_NASCENT_AJ_PATHWAY	PID_ECADHERIN_NASCENT_AJ_PATHWAY	2025-12-01	39/13343	0.025641	28.5107	5.16193	0.0345302	0.0659746	0.0256494	VAV2	1
3	REACTOME_PLATELET_AGGREGATION_PLUG_FORMATION	REACTOME_PLATELET_AGGREGATION_PLUG_FORMATION	2025-12-01	39/13343	0.025641	28.5107	5.16193	0.0345302	0.0659746	0.0256494	RASGRP1	1
3	WP_G13_SIGNALING_PATHWAY	WP_G13_SIGNALING_PATHWAY	2025-12-01	40/13343	0.025	27.7979	5.09244	0.035401	0.0659746	0.0256494	MAPK10	1
3	WP_INTERACTIONS_BETWEEN_IMMUNE_CELLS_AND_MICRORNAS_IN_TUMOR_MICROENVIRONMENT	WP_INTERACTIONS_BETWEEN_IMMUNE_CELLS_AND_MICRORNAS_IN_TUMOR_MICROENVIRONMENT	2025-12-01	40/13343	0.025	27.7979	5.09244	0.035401	0.0659746	0.0256494	IRAK4	1
3	WP_MICROGLIA_PATHOGEN_PHAGOCYTOSIS_PATHWAY	WP_MICROGLIA_PATHOGEN_PHAGOCYTOSIS_PATHWAY	2025-12-01	40/13343	0.025	27.7979	5.09244	0.035401	0.0659746	0.0256494	VAV2	1
3	WP_PDGF_PATHWAY	WP_PDGF_PATHWAY	2025-12-01	40/13343	0.025	27.7979	5.09244	0.035401	0.0659746	0.0256494	VAV2	1
3	WP_OXIDATIVE_DAMAGE_RESPONSE	WP_OXIDATIVE_DAMAGE_RESPONSE	2025-12-01	41/13343	0.0243902	27.1199	5.02545	0.0362711	0.0671601	0.0261103	MAPK10	1
3	WP_PI3KAKT_SIGNALING_PATHWAY	WP_PI3KAKT_SIGNALING_PATHWAY	2025-12-02	345/13343	0.0057971	6.44589	3.07475	0.0370761	0.0682105	0.0265187	KIT/FGFR2	2
3	PID_INTEGRIN3_PATHWAY	PID_INTEGRIN3_PATHWAY	2025-12-01	43/13343	0.0232558	25.8585	4.89839	0.0380092	0.0684525	0.0266127	SPHK1	1
3	REACTOME_SIGNALING_BY_FGFR2_IN_DISEASE	REACTOME_SIGNALING_BY_FGFR2_IN_DISEASE	2025-12-01	43/13343	0.0232558	25.8585	4.89839	0.0380092	0.0684525	0.0266127	FGFR2	1
3	REACTOME_SIGNALING_BY_SCF_KIT	REACTOME_SIGNALING_BY_SCF_KIT	2025-12-01	43/13343	0.0232558	25.8585	4.89839	0.0380092	0.0684525	0.0266127	KIT	1
3	PID_ERBB2_ERBB3_PATHWAY	PID_ERBB2_ERBB3_PATHWAY	2025-12-01	44/13343	0.0227273	25.2708	4.83806	0.0388772	0.0684525	0.0266127	MAPK10	1
3	REACTOME_DAP12_INTERACTIONS	REACTOME_DAP12_INTERACTIONS	2025-12-01	44/13343	0.0227273	25.2708	4.83806	0.0388772	0.0684525	0.0266127	VAV2	1
3	WP_FIBRIN_COMPLEMENT_RECEPTOR_3_SIGNALING_PATHWAY	WP_FIBRIN_COMPLEMENT_RECEPTOR_3_SIGNALING_PATHWAY	2025-12-01	44/13343	0.0227273	25.2708	4.83806	0.0388772	0.0684525	0.0266127	IRAK4	1
3	WP_GENES_CONTROLLING_NEPHROGENESIS	WP_GENES_CONTROLLING_NEPHROGENESIS	2025-12-01	44/13343	0.0227273	25.2708	4.83806	0.0388772	0.0684525	0.0266127	FGFR2	1
3	REACTOME_SPHINGOLIPID_DE_NOVO_BIOSYNTHESIS	REACTOME_SPHINGOLIPID_DE_NOVO_BIOSYNTHESIS	2025-12-01	45/13343	0.0222222	24.7093	4.7797	0.0397444	0.0695527	0.0270405	SPHK1	1
3	PID_RHOA_REG_PATHWAY	PID_RHOA_REG_PATHWAY	2025-12-01	46/13343	0.0217391	24.1721	4.72321	0.040611	0.0706384	0.0274626	VAV2	1
3	KEGG_TYPE_II_DIABETES_MELLITUS	KEGG_TYPE_II_DIABETES_MELLITUS	2025-12-01	47/13343	0.0212766	23.6578	4.66848	0.0414768	0.0717098	0.0278791	MAPK10	1
3	REACTOME_IRS_MEDIATED_SIGNALLING	REACTOME_IRS_MEDIATED_SIGNALLING	2025-12-01	48/13343	0.0208333	23.1649	4.61543	0.0423419	0.071906	0.0279554	FGFR2	1
3	WP_MECHANOREGULATION_AND_PATHOLOGY_OF_YAPTAZ_VIA_HIPPO_AND_NONHIPPO_MECHANISMS	WP_MECHANOREGULATION_AND_PATHOLOGY_OF_YAPTAZ_VIA_HIPPO_AND_NONHIPPO_MECHANISMS	2025-12-01	48/13343	0.0208333	23.1649	4.61543	0.0423419	0.071906	0.0279554	MAPK10	1
3	WP_PLURIPOTENT_STEM_CELL_DIFFERENTIATION_PATHWAY	WP_PLURIPOTENT_STEM_CELL_DIFFERENTIATION_PATHWAY	2025-12-01	48/13343	0.0208333	23.1649	4.61543	0.0423419	0.071906	0.0279554	KIT	1
3	PID_FOXO_PATHWAY	PID_FOXO_PATHWAY	2025-12-01	49/13343	0.0204082	22.6922	4.56397	0.0432062	0.0725157	0.0281924	MAPK10	1
3	REACTOME_RECYCLING_PATHWAY_OF_L1	REACTOME_RECYCLING_PATHWAY_OF_L1	2025-12-01	49/13343	0.0204082	22.6922	4.56397	0.0432062	0.0725157	0.0281924	RPS6KA4	1
3	WP_HEPATITIS_C_AND_HEPATOCELLULAR_CARCINOMA	WP_HEPATITIS_C_AND_HEPATOCELLULAR_CARCINOMA	2025-12-01	50/13343	0.02	22.2383	4.51402	0.0440699	0.0735352	0.0285888	VAV2	1
3	REACTOME_EPH_EPHRIN_MEDIATED_REPULSION_OF_CELLS	REACTOME_EPH_EPHRIN_MEDIATED_REPULSION_OF_CELLS	2025-12-01	51/13343	0.0196078	21.8023	4.46551	0.0449328	0.0745418	0.0289801	VAV2	1
3	PID_KIT_PATHWAY	PID_KIT_PATHWAY	2025-12-01	52/13343	0.0192308	21.383	4.41836	0.0457951	0.0755356	0.0293665	KIT	1
3	PID_CD8_TCR_PATHWAY	PID_CD8_TCR_PATHWAY	2025-12-01	53/13343	0.0188679	20.9796	4.37251	0.0466566	0.0760821	0.0295789	RASGRP1	1
3	WP_CARDIAC_PROGENITOR_DIFFERENTIATION	WP_CARDIAC_PROGENITOR_DIFFERENTIATION	2025-12-01	53/13343	0.0188679	20.9796	4.37251	0.0466566	0.0760821	0.0295789	KIT	1
3	PID_RAC1_PATHWAY	PID_RAC1_PATHWAY	2025-12-01	54/13343	0.0185185	20.591	4.32791	0.0475174	0.0761871	0.0296198	BAIAP2	1
3	REACTOME_INSULIN_RECEPTOR_SIGNALLING_CASCADE	REACTOME_INSULIN_RECEPTOR_SIGNALLING_CASCADE	2025-12-01	54/13343	0.0185185	20.591	4.32791	0.0475174	0.0761871	0.0296198	FGFR2	1
3	REACTOME_SIGNALING_BY_TYPE_1_INSULIN_LIKE_GROWTH_FACTOR_1_RECEPTOR_IGF1R	REACTOME_SIGNALING_BY_TYPE_1_INSULIN_LIKE_GROWTH_FACTOR_1_RECEPTOR_IGF1R	2025-12-01	54/13343	0.0185185	20.591	4.32791	0.0475174	0.0761871	0.0296198	FGFR2	1
3	PID_FGF_PATHWAY	PID_FGF_PATHWAY	2025-12-01	55/13343	0.0181818	20.2167	4.28449	0.0483775	0.0767091	0.0298227	FGFR2	1
3	WP_INTERFERON_TYPE_I_SIGNALING_PATHWAYS	WP_INTERFERON_TYPE_I_SIGNALING_PATHWAYS	2025-12-01	55/13343	0.0181818	20.2167	4.28449	0.0483775	0.0767091	0.0298227	RPS6KA4	1
3	KEGG_ACUTE_MYELOID_LEUKEMIA	KEGG_ACUTE_MYELOID_LEUKEMIA	2025-12-01	57/13343	0.0175439	19.5073	4.20101	0.0500955	0.0781382	0.0303783	KIT	1
3	WP_CARDIAC_HYPERTROPHIC_RESPONSE	WP_CARDIAC_HYPERTROPHIC_RESPONSE	2025-12-01	57/13343	0.0175439	19.5073	4.20101	0.0500955	0.0781382	0.0303783	FGFR2	1
3	WP_IL1_SIGNALING_PATHWAY	WP_IL1_SIGNALING_PATHWAY	2025-12-01	57/13343	0.0175439	19.5073	4.20101	0.0500955	0.0781382	0.0303783	IRAK4	1
3	REACTOME_NRAGE_SIGNALS_DEATH_THROUGH_JNK	REACTOME_NRAGE_SIGNALS_DEATH_THROUGH_JNK	2025-12-01	59/13343	0.0169492	18.846	4.12167	0.0518108	0.0803767	0.0312486	VAV2	1
3	PID_FCER1_PATHWAY	PID_FCER1_PATHWAY	2025-12-01	60/13343	0.0166667	18.5319	4.08345	0.0526673	0.0804017	0.0312583	SPHK1	1
3	WP_DEVELOPMENT_OF_URETERIC_COLLECTION_SYSTEM	WP_DEVELOPMENT_OF_URETERIC_COLLECTION_SYSTEM	2025-12-01	60/13343	0.0166667	18.5319	4.08345	0.0526673	0.0804017	0.0312583	FGFR2	1
3	WP_KIT_RECEPTOR_SIGNALING_PATHWAY	WP_KIT_RECEPTOR_SIGNALING_PATHWAY	2025-12-01	60/13343	0.0166667	18.5319	4.08345	0.0526673	0.0804017	0.0312583	KIT	1
3	WP_NOVEL_INTRACELLULAR_COMPONENTS_OF_RIGILIKE_RECEPTOR_RLR_PATHWAY	WP_NOVEL_INTRACELLULAR_COMPONENTS_OF_RIGILIKE_RECEPTOR_RLR_PATHWAY	2025-12-01	61/13343	0.0163934	18.2281	4.04614	0.0535231	0.0812759	0.0315982	MAPK10	1
3	KEGG_COLORECTAL_CANCER	KEGG_COLORECTAL_CANCER	2025-12-01	62/13343	0.016129	17.9341	4.00971	0.0543782	0.0817097	0.0317668	MAPK10	1
3	KEGG_NOD_LIKE_RECEPTOR_SIGNALING_PATHWAY	KEGG_NOD_LIKE_RECEPTOR_SIGNALING_PATHWAY	2025-12-01	62/13343	0.016129	17.9341	4.00971	0.0543782	0.0817097	0.0317668	MAPK10	1
3	PID_BCR_5PATHWAY	PID_BCR_5PATHWAY	2025-12-01	63/13343	0.015873	17.6495	3.97412	0.0552327	0.0817102	0.031767	VAV2	1
3	WP_ENDOMETRIAL_CANCER	WP_ENDOMETRIAL_CANCER	2025-12-01	63/13343	0.015873	17.6495	3.97412	0.0552327	0.0817102	0.031767	FGFR2	1
3	WP_MIRNAS_INVOLVEMENT_IN_THE_IMMUNE_RESPONSE_IN_SEPSIS	WP_MIRNAS_INVOLVEMENT_IN_THE_IMMUNE_RESPONSE_IN_SEPSIS	2025-12-01	63/13343	0.015873	17.6495	3.97412	0.0552327	0.0817102	0.031767	IRAK4	1
3	PID_TCR_PATHWAY	PID_TCR_PATHWAY	2025-12-01	64/13343	0.015625	17.3737	3.93934	0.0560864	0.0821265	0.0319289	RASGRP1	1
3	REACTOME_CYTOSOLIC_SENSORS_OF_PATHOGEN_ASSOCIATED_DNA	REACTOME_CYTOSOLIC_SENSORS_OF_PATHOGEN_ASSOCIATED_DNA	2025-12-01	64/13343	0.015625	17.3737	3.93934	0.0560864	0.0821265	0.0319289	LRRFIP1	1
3	REACTOME_SIGNALING_BY_BRAF_AND_RAF1_FUSIONS	REACTOME_SIGNALING_BY_BRAF_AND_RAF1_FUSIONS	2025-12-01	65/13343	0.0153846	17.1064	3.90534	0.0569394	0.0829523	0.0322499	MPRIP	1
3	WP_AGERAGE_PATHWAY	WP_AGERAGE_PATHWAY	2025-12-01	66/13343	0.0151515	16.8472	3.87208	0.0577917	0.0837687	0.0325673	IRAK4	1
3	KEGG_ADIPOCYTOKINE_SIGNALING_PATHWAY	KEGG_ADIPOCYTOKINE_SIGNALING_PATHWAY	2025-12-01	67/13343	0.0149254	16.5958	3.83955	0.0586432	0.0845288	0.0328628	MAPK10	1
3	KEGG_EPITHELIAL_CELL_SIGNALING_IN_HELICOBACTER_PYLORI_INFECTION	KEGG_EPITHELIAL_CELL_SIGNALING_IN_HELICOBACTER_PYLORI_INFECTION	2025-12-01	68/13343	0.0147059	16.3517	3.80771	0.0594941	0.0845288	0.0328628	MAPK10	1
3	PID_P75_NTR_PATHWAY	PID_P75_NTR_PATHWAY	2025-12-01	68/13343	0.0147059	16.3517	3.80771	0.0594941	0.0845288	0.0328628	MAPK10	1
3	WP_MELANOMA	WP_MELANOMA	2025-12-01	68/13343	0.0147059	16.3517	3.80771	0.0594941	0.0845288	0.0328628	KIT	1
3	REACTOME_RHO_GTPASE_CYCLE	REACTOME_RHO_GTPASE_CYCLE	2025-12-02	450/13343	0.00444444	4.94185	2.55211	0.0599059	0.0846945	0.0329273	VAV2/BAIAP2	2
3	KEGG_PANCREATIC_CANCER	KEGG_PANCREATIC_CANCER	2025-12-01	70/13343	0.0142857	15.8845	3.74601	0.0611938	0.0856713	0.033307	MAPK10	1
3	REACTOME_RHOB_GTPASE_CYCLE	REACTOME_RHOB_GTPASE_CYCLE	2025-12-01	70/13343	0.0142857	15.8845	3.74601	0.0611938	0.0856713	0.033307	VAV2	1
3	KEGG_RIG_I_LIKE_RECEPTOR_SIGNALING_PATHWAY	KEGG_RIG_I_LIKE_RECEPTOR_SIGNALING_PATHWAY	2025-12-01	71/13343	0.0140845	15.6608	3.71611	0.0620425	0.0860203	0.0334427	MAPK10	1
3	REACTOME_INTERLEUKIN_17_SIGNALING	REACTOME_INTERLEUKIN_17_SIGNALING	2025-12-01	71/13343	0.0140845	15.6608	3.71611	0.0620425	0.0860203	0.0334427	MAPK10	1
3	KEGG_LEISHMANIA_INFECTION	KEGG_LEISHMANIA_INFECTION	2025-12-01	72/13343	0.0138889	15.4433	3.68681	0.0628906	0.0860686	0.0334615	IRAK4	1
3	REACTOME_SIGNALING_BY_INTERLEUKINS	REACTOME_SIGNALING_BY_INTERLEUKINS	2025-12-02	463/13343	0.00431965	4.8031	2.49885	0.0630122	0.0860686	0.0334615	IRAK4/MAPK10	2
3	KEGG_ADHERENS_JUNCTION	KEGG_ADHERENS_JUNCTION	2025-12-01	73/13343	0.0136986	15.2317	3.65808	0.063738	0.0860686	0.0334615	BAIAP2	1
3	REACTOME_SIGNALING_BY_FGFR2	REACTOME_SIGNALING_BY_FGFR2	2025-12-01	73/13343	0.0136986	15.2317	3.65808	0.063738	0.0860686	0.0334615	FGFR2	1
3	REACTOME_RHOC_GTPASE_CYCLE	REACTOME_RHOC_GTPASE_CYCLE	2025-12-01	74/13343	0.0135135	15.0259	3.62992	0.0645846	0.0860686	0.0334615	VAV2	1
3	REACTOME_RHOG_GTPASE_CYCLE	REACTOME_RHOG_GTPASE_CYCLE	2025-12-01	74/13343	0.0135135	15.0259	3.62992	0.0645846	0.0860686	0.0334615	VAV2	1
3	WP_CHROMOSOMAL_AND_MICROSATELLITE_INSTABILITY_IN_COLORECTAL_CANCER	WP_CHROMOSOMAL_AND_MICROSATELLITE_INSTABILITY_IN_COLORECTAL_CANCER	2025-12-01	74/13343	0.0135135	15.0259	3.62992	0.0645846	0.0860686	0.0334615	MAPK10	1
3	KEGG_B_CELL_RECEPTOR_SIGNALING_PATHWAY	KEGG_B_CELL_RECEPTOR_SIGNALING_PATHWAY	2025-12-01	75/13343	0.0133333	14.8256	3.6023	0.0654306	0.0860686	0.0334615	VAV2	1
3	REACTOME_EXTRA_NUCLEAR_ESTROGEN_SIGNALING	REACTOME_EXTRA_NUCLEAR_ESTROGEN_SIGNALING	2025-12-01	75/13343	0.0133333	14.8256	3.6023	0.0654306	0.0860686	0.0334615	SPHK1	1
3	KEGG_VEGF_SIGNALING_PATHWAY	KEGG_VEGF_SIGNALING_PATHWAY	2025-12-01	76/13343	0.0131579	14.6305	3.57521	0.0662758	0.0860686	0.0334615	SPHK1	1
3	REACTOME_CELL_DEATH_SIGNALLING_VIA_NRAGE_NRIF_AND_NADE	REACTOME_CELL_DEATH_SIGNALLING_VIA_NRAGE_NRIF_AND_NADE	2025-12-01	76/13343	0.0131579	14.6305	3.57521	0.0662758	0.0860686	0.0334615	VAV2	1
3	WP_16P112_PROXIMAL_DELETION_SYNDROME	WP_16P112_PROXIMAL_DELETION_SYNDROME	2025-12-01	76/13343	0.0131579	14.6305	3.57521	0.0662758	0.0860686	0.0334615	CCT6B	1
3	WP_HEAD_AND_NECK_SQUAMOUS_CELL_CARCINOMA	WP_HEAD_AND_NECK_SQUAMOUS_CELL_CARCINOMA	2025-12-01	76/13343	0.0131579	14.6305	3.57521	0.0662758	0.0860686	0.0334615	FGFR2	1
3	WP_PROLACTIN_SIGNALING_PATHWAY	WP_PROLACTIN_SIGNALING_PATHWAY	2025-12-01	76/13343	0.0131579	14.6305	3.57521	0.0662758	0.0860686	0.0334615	VAV2	1
3	REACTOME_SIGNALING_BY_INSULIN_RECEPTOR	REACTOME_SIGNALING_BY_INSULIN_RECEPTOR	2025-12-01	78/13343	0.0128205	14.2553	3.52253	0.0679642	0.0878637	0.0341594	FGFR2	1
3	WP_REGULATORY_CIRCUITS_OF_THE_STAT3_SIGNALING_PATHWAY	WP_REGULATORY_CIRCUITS_OF_THE_STAT3_SIGNALING_PATHWAY	2025-12-01	79/13343	0.0126582	14.0749	3.49691	0.0688074	0.0885548	0.0344281	MAPK10	1
3	REACTOME_G_ALPHA_12_13_SIGNALLING_EVENTS	REACTOME_G_ALPHA_12_13_SIGNALLING_EVENTS	2025-12-01	80/13343	0.0125	13.899	3.47175	0.0696498	0.0892389	0.034694	VAV2	1
3	REACTOME_DOWNSTREAM_SIGNALING_EVENTS_OF_B_CELL_RECEPTOR_BCR	REACTOME_DOWNSTREAM_SIGNALING_EVENTS_OF_B_CELL_RECEPTOR_BCR	2025-12-01	81/13343	0.0123457	13.7274	3.44704	0.0704916	0.0899159	0.0349572	RASGRP1	1
3	PID_REG_GR_PATHWAY	PID_REG_GR_PATHWAY	2025-12-01	82/13343	0.0121951	13.56	3.42276	0.0713326	0.0901871	0.0350627	MAPK10	1
3	REACTOME_ONCOGENIC_MAPK_SIGNALING	REACTOME_ONCOGENIC_MAPK_SIGNALING	2025-12-01	82/13343	0.0121951	13.56	3.42276	0.0713326	0.0901871	0.0350627	MPRIP	1
3	WP_GLIOBLASTOMA_SIGNALING_PATHWAYS	WP_GLIOBLASTOMA_SIGNALING_PATHWAYS	2025-12-01	83/13343	0.0120482	13.3966	3.39891	0.072173	0.0908494	0.0353201	FGFR2	1
3	PID_CMYB_PATHWAY	PID_CMYB_PATHWAY	2025-12-01	84/13343	0.0119048	13.2371	3.37546	0.0730127	0.0910773	0.0354087	KIT	1
3	WP_EGFR_TYROSINE_KINASE_INHIBITOR_RESISTANCE	WP_EGFR_TYROSINE_KINASE_INHIBITOR_RESISTANCE	2025-12-01	84/13343	0.0119048	13.2371	3.37546	0.0730127	0.0910773	0.0354087	FGFR2	1
3	KEGG_PROGESTERONE_MEDIATED_OOCYTE_MATURATION	KEGG_PROGESTERONE_MEDIATED_OOCYTE_MATURATION	2025-12-01	85/13343	0.0117647	13.0814	3.3524	0.0738516	0.0910773	0.0354087	MAPK10	1
3	REACTOME_FCERI_MEDIATED_CA_2_MOBILIZATION	REACTOME_FCERI_MEDIATED_CA_2_MOBILIZATION	2025-12-01	86/13343	0.0116279	12.9293	3.32974	0.0746899	0.0910773	0.0354087	VAV2	1
3	WP_APOPTOSIS	WP_APOPTOSIS	2025-12-01	86/13343	0.0116279	12.9293	3.32974	0.0746899	0.0910773	0.0354087	MAPK10	1
3	KEGG_APOPTOSIS	KEGG_APOPTOSIS	2025-12-01	87/13343	0.0114943	12.7807	3.30744	0.0755275	0.0910773	0.0354087	IRAK4	1
3	KEGG_ERBB_SIGNALING_PATHWAY	KEGG_ERBB_SIGNALING_PATHWAY	2025-12-01	87/13343	0.0114943	12.7807	3.30744	0.0755275	0.0910773	0.0354087	MAPK10	1
3	KEGG_HEMATOPOIETIC_CELL_LINEAGE	KEGG_HEMATOPOIETIC_CELL_LINEAGE	2025-12-01	87/13343	0.0114943	12.7807	3.30744	0.0755275	0.0910773	0.0354087	KIT	1
3	REACTOME_SIGNALING_BY_FGFR	REACTOME_SIGNALING_BY_FGFR	2025-12-01	87/13343	0.0114943	12.7807	3.30744	0.0755275	0.0910773	0.0354087	FGFR2	1
3	WP_TCELL_ACTIVATION_SARSCOV2	WP_TCELL_ACTIVATION_SARSCOV2	2025-12-01	87/13343	0.0114943	12.7807	3.30744	0.0755275	0.0910773	0.0354087	RASGRP1	1
3	REACTOME_RAC2_GTPASE_CYCLE	REACTOME_RAC2_GTPASE_CYCLE	2025-12-01	88/13343	0.0113636	12.6354	3.28551	0.0763644	0.0917011	0.0356513	VAV2	1
3	KEGG_PROSTATE_CANCER	KEGG_PROSTATE_CANCER	2025-12-01	89/13343	0.011236	12.4934	3.26393	0.0772005	0.0919359	0.0357426	FGFR2	1
3	WP_PANCREATIC_ADENOCARCINOMA_PATHWAY	WP_PANCREATIC_ADENOCARCINOMA_PATHWAY	2025-12-01	89/13343	0.011236	12.4934	3.26393	0.0772005	0.0919359	0.0357426	MAPK10	1
3	REACTOME_SPHINGOLIPID_METABOLISM	REACTOME_SPHINGOLIPID_METABOLISM	2025-12-01	90/13343	0.0111111	12.3546	3.2427	0.078036	0.0925469	0.0359801	SPHK1	1
3	WP_ERBB_SIGNALING_PATHWAY	WP_ERBB_SIGNALING_PATHWAY	2025-12-01	91/13343	0.010989	12.2189	3.2218	0.0788708	0.093152	0.0362153	MAPK10	1
3	REACTOME_EPH_EPHRIN_SIGNALING	REACTOME_EPH_EPHRIN_SIGNALING	2025-12-01	92/13343	0.0108696	12.0861	3.20122	0.0797049	0.0937513	0.0364483	VAV2	1
3	REACTOME_MYD88_INDEPENDENT_TLR4_CASCADE	REACTOME_MYD88_INDEPENDENT_TLR4_CASCADE	2025-12-01	97/13343	0.0103093	11.4631	3.10293	0.0838651	0.0978426	0.0380389	MAPK10	1
3	REACTOME_P75_NTR_RECEPTOR_MEDIATED_SIGNALLING	REACTOME_P75_NTR_RECEPTOR_MEDIATED_SIGNALLING	2025-12-01	97/13343	0.0103093	11.4631	3.10293	0.0838651	0.0978426	0.0380389	VAV2	1
3	WP_B_CELL_RECEPTOR_SIGNALING_PATHWAY	WP_B_CELL_RECEPTOR_SIGNALING_PATHWAY	2025-12-01	98/13343	0.0102041	11.3461	3.08413	0.084695	0.0984108	0.0382599	VAV2	1
3	KEGG_GNRH_SIGNALING_PATHWAY	KEGG_GNRH_SIGNALING_PATHWAY	2025-12-01	101/13343	0.00990099	11.0091	3.02934	0.0871808	0.100084	0.0389102	MAPK10	1
3	KEGG_MELANOGENESIS	KEGG_MELANOGENESIS	2025-12-01	101/13343	0.00990099	11.0091	3.02934	0.0871808	0.100084	0.0389102	KIT	1
3	WP_MICRORNAS_IN_CARDIOMYOCYTE_HYPERTROPHY	WP_MICRORNAS_IN_CARDIOMYOCYTE_HYPERTROPHY	2025-12-01	101/13343	0.00990099	11.0091	3.02934	0.0871808	0.100084	0.0389102	FGFR2	1
3	REACTOME_INTERLEUKIN_1_SIGNALING	REACTOME_INTERLEUKIN_1_SIGNALING	2025-12-01	102/13343	0.00980392	10.9011	3.01158	0.088008	0.100231	0.0389676	IRAK4	1
3	WP_NEURAL_CREST_DIFFERENTIATION	WP_NEURAL_CREST_DIFFERENTIATION	2025-12-01	102/13343	0.00980392	10.9011	3.01158	0.088008	0.100231	0.0389676	FGFR2	1
3	WP_WNT_SIGNALING_PATHWAY_AND_PLURIPOTENCY	WP_WNT_SIGNALING_PATHWAY_AND_PLURIPOTENCY	2025-12-01	106/13343	0.00943396	10.4898	2.94296	0.0913099	0.103581	0.0402698	MAPK10	1
3	WP_BURN_WOUND_HEALING	WP_BURN_WOUND_HEALING	2025-12-01	110/13343	0.00909091	10.1083	2.8779	0.0946009	0.106892	0.041557	FGFR2	1
3	WP_DNA_DAMAGE_RESPONSE_ONLY_ATM_DEPENDENT	WP_DNA_DAMAGE_RESPONSE_ONLY_ATM_DEPENDENT	2025-12-01	114/13343	0.00877193	9.75365	2.8161	0.097881	0.109734	0.0426619	MAPK10	1
3	WP_GASTRIN_SIGNALING_PATHWAY	WP_GASTRIN_SIGNALING_PATHWAY	2025-12-01	114/13343	0.00877193	9.75365	2.8161	0.097881	0.109734	0.0426619	KIT	1
3	KEGG_LEUKOCYTE_TRANSENDOTHELIAL_MIGRATION	KEGG_LEUKOCYTE_TRANSENDOTHELIAL_MIGRATION	2025-12-01	116/13343	0.00862069	9.58549	2.78633	0.0995169	0.111134	0.0432062	VAV2	1
3	WP_EMBRYONIC_STEM_CELL_PLURIPOTENCY_PATHWAYS	WP_EMBRYONIC_STEM_CELL_PLURIPOTENCY_PATHWAYS	2025-12-01	118/13343	0.00847458	9.42302	2.75728	0.10115	0.11252	0.0437451	FGFR2	1
3	REACTOME_OXIDATIVE_STRESS_INDUCED_SENESCENCE	REACTOME_OXIDATIVE_STRESS_INDUCED_SENESCENCE	2025-12-01	124/13343	0.00806452	8.96707	2.67411	0.106034	0.117497	0.04568	MAPK10	1
3	WP_22Q112_COPY_NUMBER_VARIATION_SYNDROME	WP_22Q112_COPY_NUMBER_VARIATION_SYNDROME	2025-12-01	131/13343	0.00763359	8.48791	2.58394	0.1117	0.122827	0.0477524	FGFR2	1
3	WP_EBOLA_VIRUS_INFECTION_IN_HOST	WP_EBOLA_VIRUS_INFECTION_IN_HOST	2025-12-01	131/13343	0.00763359	8.48791	2.58394	0.1117	0.122827	0.0477524	VAV2	1
3	REACTOME_FCERI_MEDIATED_NF_KB_ACTIVATION	REACTOME_FCERI_MEDIATED_NF_KB_ACTIVATION	2025-12-01	136/13343	0.00735294	8.17586	2.52354	0.115727	0.126683	0.0492515	RASGRP1	1
3	KEGG_INSULIN_SIGNALING_PATHWAY	KEGG_INSULIN_SIGNALING_PATHWAY	2025-12-01	137/13343	0.00729927	8.11618	2.51184	0.116531	0.126683	0.0492515	MAPK10	1
3	KEGG_NATURAL_KILLER_CELL_MEDIATED_CYTOTOXICITY	KEGG_NATURAL_KILLER_CELL_MEDIATED_CYTOTOXICITY	2025-12-01	137/13343	0.00729927	8.11618	2.51184	0.116531	0.126683	0.0492515	VAV2	1
3	REACTOME_INTERLEUKIN_1_FAMILY_SIGNALING	REACTOME_INTERLEUKIN_1_FAMILY_SIGNALING	2025-12-01	140/13343	0.00714286	7.94226	2.47741	0.118937	0.128811	0.0500788	IRAK4	1
3	REACTOME_DEATH_RECEPTOR_SIGNALLING	REACTOME_DEATH_RECEPTOR_SIGNALLING	2025-12-01	141/13343	0.0070922	7.88593	2.46617	0.119738	0.129191	0.0502265	VAV2	1
3	WP_ECTODERM_DIFFERENTIATION	WP_ECTODERM_DIFFERENTIATION	2025-12-01	144/13343	0.00694444	7.72164	2.43308	0.122136	0.131285	0.0510406	FGFR2	1
3	REACTOME_RHOA_GTPASE_CYCLE	REACTOME_RHOA_GTPASE_CYCLE	2025-12-01	149/13343	0.00671141	7.46253	2.38	0.12612	0.135062	0.0525088	VAV2	1
3	KEGG_WNT_SIGNALING_PATHWAY	KEGG_WNT_SIGNALING_PATHWAY	2025-12-01	151/13343	0.00662252	7.36369	2.35945	0.127709	0.136255	0.0529727	MAPK10	1
3	WP_BREAST_CANCER_PATHWAY	WP_BREAST_CANCER_PATHWAY	2025-12-01	156/13343	0.00641026	7.12767	2.30969	0.13167	0.13996	0.0544133	KIT	1
3	WP_EGFEGFR_SIGNALING_PATHWAY	WP_EGFEGFR_SIGNALING_PATHWAY	2025-12-01	163/13343	0.00613497	6.82157	2.2436	0.137187	0.145287	0.0564842	VAV2	1
3	WP_CHEMOKINE_SIGNALING_PATHWAY	WP_CHEMOKINE_SIGNALING_PATHWAY	2025-12-01	165/13343	0.00606061	6.73889	2.22543	0.138758	0.14641	0.0569208	VAV2	1
3	REACTOME_SIGNALING_BY_THE_B_CELL_RECEPTOR_BCR	REACTOME_SIGNALING_BY_THE_B_CELL_RECEPTOR_BCR	2025-12-01	166/13343	0.0060241	6.69829	2.21646	0.139542	0.146698	0.0570328	RASGRP1	1
3	KEGG_CALCIUM_SIGNALING_PATHWAY	KEGG_CALCIUM_SIGNALING_PATHWAY	2025-12-01	178/13343	0.00561798	6.24672	2.11426	0.148902	0.155967	0.0606363	SPHK1	1
3	WP_VITAMIN_D_RECEPTOR_PATHWAY	WP_VITAMIN_D_RECEPTOR_PATHWAY	2025-12-01	186/13343	0.00537634	5.97805	2.05119	0.15509	0.161858	0.0629266	RASGRP1	1
3	KEGG_CHEMOKINE_SIGNALING_PATHWAY	KEGG_CHEMOKINE_SIGNALING_PATHWAY	2025-12-01	189/13343	0.00529101	5.88316	2.02849	0.1574	0.163673	0.0636324	VAV2	1
3	REACTOME_CELLULAR_SENESCENCE	REACTOME_CELLULAR_SENESCENCE	2025-12-01	196/13343	0.00510204	5.67304	1.97735	0.162768	0.168644	0.0655647	MAPK10	1
3	WP_CIRCADIAN_RHYTHM_GENES	WP_CIRCADIAN_RHYTHM_GENES	2025-12-01	207/13343	0.00483092	5.37158	1.90179	0.171138	0.176679	0.0686887	MAPK10	1
3	REACTOME_G_ALPHA_Q_SIGNALLING_EVENTS	REACTOME_G_ALPHA_Q_SIGNALLING_EVENTS	2025-12-01	216/13343	0.00462963	5.14776	1.84386	0.17793	0.183032	0.0711587	RASGRP1	1
3	REACTOME_ESR_MEDIATED_SIGNALING	REACTOME_ESR_MEDIATED_SIGNALING	2025-12-01	219/13343	0.00456621	5.07725	1.82526	0.180183	0.184687	0.0718022	SPHK1	1
3	KEGG_CYTOKINE_CYTOKINE_RECEPTOR_INTERACTION	KEGG_CYTOKINE_CYTOKINE_RECEPTOR_INTERACTION	2025-12-01	265/13343	0.00377358	4.19591	1.57658	0.214022	0.21855	0.0849673	KIT	1
3	WP_ALZHEIMERS_DISEASE	WP_ALZHEIMERS_DISEASE	2025-12-01	266/13343	0.0037594	4.18014	1.57182	0.214743	0.21855	0.0849673	MAPK10	1
3	WP_IL18_SIGNALING_PATHWAY	WP_IL18_SIGNALING_PATHWAY	2025-12-01	279/13343	0.00358423	3.98536	1.51193	0.224063	0.22723	0.0883418	LRRFIP1	1
3	REACTOME_SIGNALING_BY_NUCLEAR_RECEPTORS	REACTOME_SIGNALING_BY_NUCLEAR_RECEPTORS	2025-12-01	295/13343	0.00338983	3.76921	1.44299	0.235395	0.237882	0.092483	SPHK1	1
3	REACTOME_RHO_GTPASE_EFFECTORS	REACTOME_RHO_GTPASE_EFFECTORS	2025-12-01	322/13343	0.00310559	3.45316	1.33691	0.254175	0.255958	0.0995107	BAIAP2	1
3	WP_ALZHEIMERS_DISEASE_AND_MIRNA_EFFECTS	WP_ALZHEIMERS_DISEASE_AND_MIRNA_EFFECTS	2025-12-01	336/13343	0.00297619	3.30928	1.28625	0.263745	0.264667	0.102896	MAPK10	1
3	WP_VEGFAVEGFR2_SIGNALING_PATHWAY	WP_VEGFAVEGFR2_SIGNALING_PATHWAY	2025-12-01	438/13343	0.00228311	2.53862	0.982336	0.330144	0.330144	0.128352	VAV2	1
4	REACTOME_BUDDING_AND_MATURATION_OF_HIV_VIRION	REACTOME_BUDDING_AND_MATURATION_OF_HIV_VIRION	2025-09-03	28/13343	0.107143	158.845	21.7216	6.89361e-07	5.30808e-05	2.0318e-05	VPS37C/NEDD4L/CHMP2A	3
4	REACTOME_HIV_LIFE_CYCLE	REACTOME_HIV_LIFE_CYCLE	2025-09-03	152/13343	0.0197368	29.261	9.10377	0.000115781	0.00345524	0.00132258	VPS37C/NEDD4L/CHMP2A	3
4	REACTOME_ENDOSOMAL_SORTING_COMPLEX_REQUIRED_FOR_TRANSPORT_ESCRT	REACTOME_ENDOSOMAL_SORTING_COMPLEX_REQUIRED_FOR_TRANSPORT_ESCRT	2025-09-02	31/13343	0.0645161	95.6487	13.7065	0.000186168	0.00345524	0.00132258	VPS37C/CHMP2A	2
4	KEGG_ENDOCYTOSIS	KEGG_ENDOCYTOSIS	2025-09-03	181/13343	0.0165746	24.5727	8.29545	0.000194202	0.00345524	0.00132258	VPS37C/NEDD4L/CHMP2A	3
4	REACTOME_LATE_ENDOSOMAL_MICROAUTOPHAGY	REACTOME_LATE_ENDOSOMAL_MICROAUTOPHAGY	2025-09-02	34/13343	0.0588235	87.2092	13.0759	0.000224366	0.00345524	0.00132258	VPS37C/CHMP2A	2
4	REACTOME_HIV_INFECTION	REACTOME_HIV_INFECTION	2025-09-03	234/13343	0.0128205	19.0071	7.2197	0.000413698	0.00530912	0.0020322	VPS37C/NEDD4L/CHMP2A	3
4	REACTOME_COPII_MEDIATED_VESICLE_TRANSPORT	REACTOME_COPII_MEDIATED_VESICLE_TRANSPORT	2025-09-02	68/13343	0.0294118	43.6046	9.1505	0.000900284	0.00990313	0.00379067	GOLGA2/TRAPPC10	2
4	REACTOME_HCMV_LATE_EVENTS	REACTOME_HCMV_LATE_EVENTS	2025-09-02	114/13343	0.0175439	26.0097	6.96706	0.00250485	0.0241092	0.00922841	VPS37C/CHMP2A	2
4	REACTOME_AUTOPHAGY	REACTOME_AUTOPHAGY	2025-09-02	151/13343	0.013245	19.6365	5.98341	0.00434747	0.0340733	0.0130424	VPS37C/CHMP2A	2
4	REACTOME_ER_TO_GOLGI_ANTEROGRADE_TRANSPORT	REACTOME_ER_TO_GOLGI_ANTEROGRADE_TRANSPORT	2025-09-02	155/13343	0.0129032	19.1297	5.8982	0.00457522	0.0340733	0.0130424	GOLGA2/TRAPPC10	2
4	REACTOME_HCMV_INFECTION	REACTOME_HCMV_INFECTION	2025-09-02	160/13343	0.0125	18.5319	5.79608	0.00486761	0.0340733	0.0130424	VPS37C/CHMP2A	2
4	REACTOME_TRANSPORT_TO_THE_GOLGI_AND_SUBSEQUENT_MODIFICATION	REACTOME_TRANSPORT_TO_THE_GOLGI_AND_SUBSEQUENT_MODIFICATION	2025-09-02	186/13343	0.0107527	15.9415	5.33117	0.00652416	0.0418634	0.0160243	GOLGA2/TRAPPC10	2
4	REACTOME_TRANSLATION_OF_REPLICASE_AND_ASSEMBLY_OF_THE_REPLICATION_TRANSCRIPTION_COMPLEX	REACTOME_TRANSLATION_OF_REPLICASE_AND_ASSEMBLY_OF_THE_REPLICATION_TRANSCRIPTION_COMPLEX	2025-09-01	13/13343	0.0769231	114.043	10.5938	0.00873716	0.0462479	0.0177026	CHMP2A	1
4	REACTOME_GOLGI_CISTERNAE_PERICENTRIOLAR_STACK_REORGANIZATION	REACTOME_GOLGI_CISTERNAE_PERICENTRIOLAR_STACK_REORGANIZATION	2025-09-01	14/13343	0.0714286	105.897	10.2019	0.00940643	0.0462479	0.0177026	GOLGA2	1
4	REACTOME_ASSEMBLY_OF_THE_HIV_VIRION	REACTOME_ASSEMBLY_OF_THE_HIV_VIRION	2025-09-01	16/13343	0.0625	92.6597	9.53068	0.0107438	0.0462479	0.0177026	VPS37C	1
4	REACTOME_MRNA_DECAY_BY_3_TO_5_EXORIBONUCLEASE	REACTOME_MRNA_DECAY_BY_3_TO_5_EXORIBONUCLEASE	2025-09-01	16/13343	0.0625	92.6597	9.53068	0.0107438	0.0462479	0.0177026	EXOSC5	1
4	REACTOME_BUTYRATE_RESPONSE_FACTOR_1_BRF1_BINDS_AND_DESTABILIZES_MRNA	REACTOME_BUTYRATE_RESPONSE_FACTOR_1_BRF1_BINDS_AND_DESTABILIZES_MRNA	2025-09-01	17/13343	0.0588235	87.2092	9.24016	0.0114118	0.0462479	0.0177026	EXOSC5	1
4	REACTOME_KSRP_KHSRP_BINDS_AND_DESTABILIZES_MRNA	REACTOME_KSRP_KHSRP_BINDS_AND_DESTABILIZES_MRNA	2025-09-01	17/13343	0.0588235	87.2092	9.24016	0.0114118	0.0462479	0.0177026	EXOSC5	1
4	REACTOME_TRISTETRAPROLIN_TTP_ZFP36_BINDS_AND_DESTABILIZES_MRNA	REACTOME_TRISTETRAPROLIN_TTP_ZFP36_BINDS_AND_DESTABILIZES_MRNA	2025-09-01	17/13343	0.0588235	87.2092	9.24016	0.0114118	0.0462479	0.0177026	EXOSC5	1
4	REACTOME_DEFECTIVE_INTRINSIC_PATHWAY_FOR_APOPTOSIS	REACTOME_DEFECTIVE_INTRINSIC_PATHWAY_FOR_APOPTOSIS	2025-09-01	25/13343	0.04	59.3022	7.58031	0.0167419	0.0548876	0.0210096	GOLGA2	1
4	REACTOME_NOTCH3_ACTIVATION_AND_TRANSMISSION_OF_SIGNAL_TO_THE_NUCLEUS	REACTOME_NOTCH3_ACTIVATION_AND_TRANSMISSION_OF_SIGNAL_TO_THE_NUCLEUS	2025-09-01	25/13343	0.04	59.3022	7.58031	0.0167419	0.0548876	0.0210096	TACC3	1
4	REACTOME_ASPARAGINE_N_LINKED_GLYCOSYLATION	REACTOME_ASPARAGINE_N_LINKED_GLYCOSYLATION	2025-09-02	305/13343	0.00655738	9.72168	4.00309	0.016861	0.0548876	0.0210096	GOLGA2/TRAPPC10	2
4	REACTOME_DOWNREGULATION_OF_TGF_BETA_RECEPTOR_SIGNALING	REACTOME_DOWNREGULATION_OF_TGF_BETA_RECEPTOR_SIGNALING	2025-09-01	26/13343	0.0384615	57.0214	7.42829	0.0174064	0.0548876	0.0210096	NEDD4L	1
4	REACTOME_ATF4_ACTIVATES_GENES_IN_RESPONSE_TO_ENDOPLASMIC_RETICULUM_STRESS	REACTOME_ATF4_ACTIVATES_GENES_IN_RESPONSE_TO_ENDOPLASMIC_RETICULUM_STRESS	2025-09-01	27/13343	0.037037	54.9095	7.2847	0.0180705	0.0548876	0.0210096	EXOSC5	1
4	REACTOME_PYROPTOSIS	REACTOME_PYROPTOSIS	2025-09-01	27/13343	0.037037	54.9095	7.2847	0.0180705	0.0548876	0.0210096	CHMP2A	1
4	REACTOME_DOWNREGULATION_OF_SMAD2_3_SMAD4_TRANSCRIPTIONAL_ACTIVITY	REACTOME_DOWNREGULATION_OF_SMAD2_3_SMAD4_TRANSCRIPTIONAL_ACTIVITY	2025-09-01	28/13343	0.0357143	52.9484	7.14878	0.0187341	0.0548876	0.0210096	NEDD4L	1
4	PID_AURORA_A_PATHWAY	PID_AURORA_A_PATHWAY	2025-09-01	31/13343	0.0322581	47.8244	6.78083	0.0207227	0.0548876	0.0210096	TACC3	1
4	REACTOME_PERK_REGULATES_GENE_EXPRESSION	REACTOME_PERK_REGULATES_GENE_EXPRESSION	2025-09-01	32/13343	0.03125	46.3299	6.66969	0.0213848	0.0548876	0.0210096	EXOSC5	1
4	REACTOME_SEALING_OF_THE_NUCLEAR_ENVELOPE_NE_BY_ESCRT_III	REACTOME_SEALING_OF_THE_NUCLEAR_ENVELOPE_NE_BY_ESCRT_III	2025-09-01	32/13343	0.03125	46.3299	6.66969	0.0213848	0.0548876	0.0210096	CHMP2A	1
4	REACTOME_TGF_BETA_RECEPTOR_SIGNALING_ACTIVATES_SMADS	REACTOME_TGF_BETA_RECEPTOR_SIGNALING_ACTIVATES_SMADS	2025-09-01	32/13343	0.03125	46.3299	6.66969	0.0213848	0.0548876	0.0210096	NEDD4L	1
4	REACTOME_LYSOSOME_VESICLE_BIOGENESIS	REACTOME_LYSOSOME_VESICLE_BIOGENESIS	2025-09-01	35/13343	0.0285714	42.3587	6.36497	0.0233686	0.0580446	0.022218	CHMP2A	1
4	KEGG_ALDOSTERONE_REGULATED_SODIUM_REABSORPTION	KEGG_ALDOSTERONE_REGULATED_SODIUM_REABSORPTION	2025-09-01	42/13343	0.0238095	35.2989	5.78382	0.0279837	0.0637063	0.0243852	NEDD4L	1
4	PID_ILK_PATHWAY	PID_ILK_PATHWAY	2025-09-01	45/13343	0.0222222	32.9457	5.57669	0.0299556	0.0637063	0.0243852	TACC3	1
4	REACTOME_M_PHASE	REACTOME_M_PHASE	2025-09-02	415/13343	0.00481928	7.14485	3.30385	0.0300592	0.0637063	0.0243852	GOLGA2/CHMP2A	2
4	PID_PLK1_PATHWAY	PID_PLK1_PATHWAY	2025-09-01	46/13343	0.0217391	32.2295	5.51211	0.0306121	0.0637063	0.0243852	GOLGA2	1
4	REACTOME_TRANSCRIPTIONAL_ACTIVITY_OF_SMAD2_SMAD3_SMAD4_HETEROTRIMER	REACTOME_TRANSCRIPTIONAL_ACTIVITY_OF_SMAD2_SMAD3_SMAD4_HETEROTRIMER	2025-09-01	46/13343	0.0217391	32.2295	5.51211	0.0306121	0.0637063	0.0243852	NEDD4L	1
4	WP_ENVELOPE_PROTEINS_AND_THEIR_POTENTIAL_ROLES_IN_EDMD_PHYSIOPATHOLOGY	WP_ENVELOPE_PROTEINS_AND_THEIR_POTENTIAL_ROLES_IN_EDMD_PHYSIOPATHOLOGY	2025-09-01	46/13343	0.0217391	32.2295	5.51211	0.0306121	0.0637063	0.0243852	SYNE1	1
4	REACTOME_SIGNALING_BY_NOTCH3	REACTOME_SIGNALING_BY_NOTCH3	2025-09-01	49/13343	0.0204082	30.2562	5.33016	0.0325793	0.0656163	0.0251163	TACC3	1
4	REACTOME_SARS_COV_1_INFECTION	REACTOME_SARS_COV_1_INFECTION	2025-09-01	50/13343	0.02	29.6511	5.27311	0.0332342	0.0656163	0.0251163	CHMP2A	1
4	PID_TGFBR_PATHWAY	PID_TGFBR_PATHWAY	2025-09-01	54/13343	0.0185185	27.4547	5.06064	0.0358501	0.0665345	0.0254677	NEDD4L	1
4	REACTOME_NEGATIVE_REGULATION_OF_NOTCH4_SIGNALING	REACTOME_NEGATIVE_REGULATION_OF_NOTCH4_SIGNALING	2025-09-01	54/13343	0.0185185	27.4547	5.06064	0.0358501	0.0665345	0.0254677	TACC3	1
4	REACTOME_DEADENYLATION_DEPENDENT_MRNA_DECAY	REACTOME_DEADENYLATION_DEPENDENT_MRNA_DECAY	2025-09-01	56/13343	0.0178571	26.4742	4.96287	0.0371556	0.0665345	0.0254677	EXOSC5	1
4	REACTOME_REGULATED_NECROSIS	REACTOME_REGULATED_NECROSIS	2025-09-01	56/13343	0.0178571	26.4742	4.96287	0.0371556	0.0665345	0.0254677	CHMP2A	1
4	KEGG_RNA_DEGRADATION	KEGG_RNA_DEGRADATION	2025-09-01	59/13343	0.0169492	25.1281	4.82542	0.039111	0.0684443	0.0261988	EXOSC5	1
4	PID_TRKR_PATHWAY	PID_TRKR_PATHWAY	2025-09-01	61/13343	0.0163934	24.3042	4.73935	0.0404126	0.0687356	0.0263103	NEDD4L	1
4	WP_HEMATOPOIETIC_STEM_CELL_DIFFERENTIATION	WP_HEMATOPOIETIC_STEM_CELL_DIFFERENTIATION	2025-09-01	62/13343	0.016129	23.9122	4.69784	0.0410629	0.0687356	0.0263103	TRIM29	1
4	REACTOME_SARS_COV_2_INFECTION	REACTOME_SARS_COV_2_INFECTION	2025-09-01	71/13343	0.0140845	20.8811	4.36367	0.0468973	0.0762678	0.0291934	CHMP2A	1
4	REACTOME_TRANS_GOLGI_NETWORK_VESICLE_BUDDING	REACTOME_TRANS_GOLGI_NETWORK_VESICLE_BUDDING	2025-09-01	72/13343	0.0138889	20.591	4.33036	0.0475436	0.0762678	0.0291934	CHMP2A	1
4	REACTOME_SIGNALING_BY_TGF_BETA_RECEPTOR_COMPLEX	REACTOME_SIGNALING_BY_TGF_BETA_RECEPTOR_COMPLEX	2025-09-01	75/13343	0.0133333	19.7674	4.23432	0.0494802	0.0766517	0.0293404	NEDD4L	1
4	REACTOME_NUCLEAR_ENVELOPE_NE_REASSEMBLY	REACTOME_NUCLEAR_ENVELOPE_NE_REASSEMBLY	2025-09-01	76/13343	0.0131579	19.5073	4.20354	0.050125	0.0766517	0.0293404	CHMP2A	1
4	REACTOME_MEIOTIC_SYNAPSIS	REACTOME_MEIOTIC_SYNAPSIS	2025-09-01	77/13343	0.012987	19.254	4.17334	0.0507693	0.0766517	0.0293404	SYNE1	1
4	PID_P73PATHWAY	PID_P73PATHWAY	2025-09-01	79/13343	0.0126582	18.7665	4.11463	0.0520569	0.0770843	0.0295059	NEDD4L	1
4	REACTOME_SIGNALING_BY_NOTCH4	REACTOME_SIGNALING_BY_NOTCH4	2025-09-01	82/13343	0.0121951	18.0799	4.03048	0.0539854	0.0784316	0.0300217	TACC3	1
4	REACTOME_REGULATION_OF_MRNA_STABILITY_BY_PROTEINS_THAT_BIND_AU_RICH_ELEMENTS	REACTOME_REGULATION_OF_MRNA_STABILITY_BY_PROTEINS_THAT_BIND_AU_RICH_ELEMENTS	2025-09-01	87/13343	0.0114943	17.0409	3.89971	0.0571917	0.0815511	0.0312158	EXOSC5	1
4	REACTOME_RAB_GEFS_EXCHANGE_GTP_FOR_GDP_ON_RABS	REACTOME_RAB_GEFS_EXCHANGE_GTP_FOR_GDP_ON_RABS	2025-09-01	90/13343	0.0111111	16.4728	3.82636	0.0591109	0.0824394	0.0315558	TRAPPC10	1
4	REACTOME_UNFOLDED_PROTEIN_RESPONSE_UPR	REACTOME_UNFOLDED_PROTEIN_RESPONSE_UPR	2025-09-01	92/13343	0.0108696	16.1147	3.77939	0.0603884	0.0824394	0.0315558	EXOSC5	1
4	REACTOME_INTERFERON_GAMMA_SIGNALING	REACTOME_INTERFERON_GAMMA_SIGNALING	2025-09-01	93/13343	0.0107527	15.9415	3.75645	0.0610266	0.0824394	0.0315558	TRIM29	1
4	REACTOME_DISEASES_OF_PROGRAMMED_CELL_DEATH	REACTOME_DISEASES_OF_PROGRAMMED_CELL_DEATH	2025-09-01	101/13343	0.00990099	14.6788	3.58494	0.0661181	0.0860511	0.0329382	GOLGA2	1
4	REACTOME_COPI_MEDIATED_ANTEROGRADE_TRANSPORT	REACTOME_COPI_MEDIATED_ANTEROGRADE_TRANSPORT	2025-09-01	102/13343	0.00980392	14.5349	3.56488	0.0667529	0.0860511	0.0329382	GOLGA2	1
4	REACTOME_SIGNALING_BY_TGFB_FAMILY_MEMBERS	REACTOME_SIGNALING_BY_TGFB_FAMILY_MEMBERS	2025-09-01	104/13343	0.00961538	14.2553	3.52559	0.0680212	0.0860511	0.0329382	NEDD4L	1
4	REACTOME_STIMULI_SENSING_CHANNELS	REACTOME_STIMULI_SENSING_CHANNELS	2025-09-01	106/13343	0.00943396	13.9864	3.48737	0.0692879	0.0860511	0.0329382	NEDD4L	1
4	WP_7Q1123_COPY_NUMBER_VARIATION_SYNDROME	WP_7Q1123_COPY_NUMBER_VARIATION_SYNDROME	2025-09-01	106/13343	0.00943396	13.9864	3.48737	0.0692879	0.0860511	0.0329382	VPS37C	1
4	REACTOME_MEIOSIS	REACTOME_MEIOSIS	2025-09-01	117/13343	0.00854701	12.6714	3.29423	0.0762277	0.0931672	0.0356621	SYNE1	1
4	REACTOME_RAB_REGULATION_OF_TRAFFICKING	REACTOME_RAB_REGULATION_OF_TRAFFICKING	2025-09-01	122/13343	0.00819672	12.1521	3.21481	0.079367	0.0954884	0.0365506	TRAPPC10	1
4	WP_TGFBETA_SIGNALING_PATHWAY	WP_TGFBETA_SIGNALING_PATHWAY	2025-09-01	133/13343	0.0075188	11.147	3.05538	0.0862399	0.102065	0.0390681	NEDD4L	1
4	KEGG_UBIQUITIN_MEDIATED_PROTEOLYSIS	KEGG_UBIQUITIN_MEDIATED_PROTEOLYSIS	2025-09-01	135/13343	0.00740741	10.9819	3.0284	0.0874846	0.102065	0.0390681	NEDD4L	1
4	REACTOME_MITOTIC_PROPHASE	REACTOME_MITOTIC_PROPHASE	2025-09-01	141/13343	0.0070922	10.5146	2.95074	0.0912097	0.104684	0.0400705	GOLGA2	1
4	REACTOME_REPRODUCTION	REACTOME_REPRODUCTION	2025-09-01	143/13343	0.00699301	10.3675	2.92588	0.0924484	0.104684	0.0400705	SYNE1	1
4	REACTOME_SARS_COV_INFECTIONS	REACTOME_SARS_COV_INFECTIONS	2025-09-01	156/13343	0.00641026	9.50356	2.7755	0.100463	0.112111	0.0429134	CHMP2A	1
4	REACTOME_ION_CHANNEL_TRANSPORT	REACTOME_ION_CHANNEL_TRANSPORT	2025-09-01	183/13343	0.00546448	8.1014	2.513	0.116909	0.1286	0.049225	NEDD4L	1
4	REACTOME_INTERFERON_SIGNALING	REACTOME_INTERFERON_SIGNALING	2025-09-01	203/13343	0.00492611	7.30323	2.35107	0.128918	0.139125	0.0532537	TRIM29	1
4	REACTOME_RRNA_PROCESSING	REACTOME_RRNA_PROCESSING	2025-09-01	205/13343	0.00487805	7.23198	2.33609	0.130111	0.139125	0.0532537	EXOSC5	1
4	REACTOME_PROGRAMMED_CELL_DEATH	REACTOME_PROGRAMMED_CELL_DEATH	2025-09-01	208/13343	0.00480769	7.12767	2.314	0.131898	0.139125	0.0532537	CHMP2A	1
4	REACTOME_MITOTIC_METAPHASE_AND_ANAPHASE	REACTOME_MITOTIC_METAPHASE_AND_ANAPHASE	2025-09-01	236/13343	0.00423729	6.28202	2.12694	0.148417	0.154433	0.0591133	CHMP2A	1
4	REACTOME_SIGNALING_BY_NOTCH	REACTOME_SIGNALING_BY_NOTCH	2025-09-01	245/13343	0.00408163	6.05125	2.07315	0.153666	0.157764	0.0603882	TACC3	1
4	REACTOME_ANTIGEN_PROCESSING_UBIQUITINATION_PROTEASOME_DEGRADATION	REACTOME_ANTIGEN_PROCESSING_UBIQUITINATION_PROTEASOME_DEGRADATION	2025-09-01	308/13343	0.00324675	4.81349	1.75911	0.189617	0.192112	0.0735357	NEDD4L	1
4	REACTOME_CLASS_I_MHC_MEDIATED_ANTIGEN_PROCESSING_PRESENTATION	REACTOME_CLASS_I_MHC_MEDIATED_ANTIGEN_PROCESSING_PRESENTATION	2025-09-01	377/13343	0.00265252	3.93251	1.50058	0.227428	0.227428	0.087054	NEDD4L	1
