# Supplementary material for: Paracrine signals from HIV-1-infected immune cells reprogram cervical cancer pathways
Source: iScience. 2026 Jun 4;29(6):116083. doi: 10.1016/j.isci.2026.116083 (PMC13265902; doi:10.1016/j.isci.2026.116083)
Supplement: Data S1. Tables S1–S8 — Table S1. Study participants. (A) Participants demographic and clinical characteristics. (B) Participants eligibility questionnaire. (C) Study inclusion and exclusion criteria, related to Figures 1 and 2. Table S2. Network propagation outputs for the top altered TCGA cervical cancer genes size-matched to the RNA-sequencing up genes in HIV-1 infected women with normal cervix, related to Figure 3C. Table S3. Gene set overrepresentation analysis output for six network clusters, related to Figure 3E. Table S4. Network propagation outputs for the top altered TCGA cervical cancer genes size-matched to proteome up in C33A cells treated with HIV-1 infected CD4+ T-cell conditioned media, related to Figure 4C. Table S5. Gene set overrepresentation analysis output for 17 network clusters, related to Figure 4E. Table S6. Gene set overrepresentation analysis output for the size-matched upregulated genes for RNA-sequencing and mass spectrometry analysis, related to Figure 5A. Table S7. Gene set overrepresentation analysis output for two network clusters, related to Figure 5C. Table S8. Datasets used for final visualization. Abundance proteomics (A) and phosphoproteomics (B) data of endogenous C33A cells treated with HIV-infected or uninfected CD4+ T-cell conditioned media. Phosphoproteomics data was filtered for localization probability >0.75. (C) RNA sequencing data of cervical swabs of Kenyan women living with or without HIV stratified based on cancer status. [file mmc2.zip › Data S1/Table S4.xlsx]

## Sheet: Table S4
nodes	pvals	fdrs	x0	xss_t	dataset
A1BG	0.0419	0.116152	0	0.00695359	AB_prot
ACE2	0.0927	0.145631	0	0.00149165	AB_prot
ADAM10	0.1383	0.182612	0	0.0061051	AB_prot
ADAM17	0.0616	0.125917	0	0.00724799	AB_prot
ADAM9	0.0687	0.129901	0	0.00682705	AB_prot
AGO1	0.0001	0.00272424	0	0.00719446	AB_prot
AKT1	0.0018	0.0325266	1	0.00740582	AB_prot
ANXA7	0.0366	0.112973	1	0.00732688	AB_prot
CDKN1A	0.0115	0.0821168	0	0.00737356	AB_prot
CRISP3	0.5439	0.559394	0	0.000409365	AB_prot
CRK	0.0096	0.0808847	0	0.00800382	AB_prot
CSE1L	0.0267	0.103821	0	0.00719786	AB_prot
CUL4B	0.0265	0.103671	0	0.00710461	AB_prot
DDX3X	0	0	0	0.00715442	AB_prot
DEAF1	0.0298	0.107118	0	0.00708982	AB_prot
E2F1	0.0349	0.111496	0	0.00752998	AB_prot
E2F2	0.021	0.0976668	0	0.010284	AB_prot
E2F3	0.0594	0.124782	0	0.00688903	AB_prot
EIF3E	0.0128	0.084924	0	0.00704824	AB_prot
ELAVL1	0	0	0	0.0072082	AB_prot
FDXR	0.1702	0.211033	0	0.00494479	AB_prot
GABRA2	0.2823	0.311568	0	0.00375802	AB_prot
GDPD1	0.0936	0.146189	0	0.00611398	AB_prot
GLIPR1	0.1274	0.173036	0	0.00525909	AB_prot
GRB2	0.0001	0.00272424	0	0.00728227	AB_prot
GRB7	0.0393	0.114413	0	0.00740255	AB_prot
HNF4A	0.0948	0.147206	0	0.00679405	AB_prot
HNRNPC	0.0175	0.0925986	0	0.0069444	AB_prot
HUWE1	0.0214	0.0979562	0	0.00681612	AB_prot
IQGAP1	0.0126	0.0843126	0	0.00715738	AB_prot
KCMF1	0.0973	0.148814	0	0.00485409	AB_prot
KPNB1	0.001	0.0197582	0	0.00705753	AB_prot
LIG3	0.0201	0.0966563	0	0.00728353	AB_prot
MYD88	0.0025	0.0420093	0	0.00712586	AB_prot
NEIL1	0.0113	0.0821168	0	0.00856599	AB_prot
NTHL1	0.0516	0.121037	0	0.00430445	AB_prot
ONECUT1	0.2047	0.241266	0	0.00175734	AB_prot
PFN2	0.0649	0.12753	0	0.00692734	AB_prot
PIAS1	0.0172	0.092438	0	0.00746372	AB_prot
PIK3CA	0.0055	0.063646	0	0.00715584	AB_prot
PIK3R1	0.0075	0.0723056	1	0.00704081	AB_prot
PNKP	0.0473	0.118696	0	0.0068383	AB_prot
POLB	0.035	0.111519	0	0.00774986	AB_prot
PPP2R1A	0.0004	0.00905793	0	0.00709266	AB_prot
PRDX4	0.0296	0.106912	0	0.00678262	AB_prot
PSMD11	0.0041	0.0595942	0	0.00707597	AB_prot
PSME4	0	0	0	0.007128	AB_prot
PTPN11	0.0142	0.0894277	0	0.00716224	AB_prot
RAD51	0.0169	0.0919123	0	0.00737552	AB_prot
RNF123	0.0884	0.142742	0	0.00645727	AB_prot
SETD7	0.0103	0.0816912	0	0.00832008	AB_prot
SHMT2	0.0564	0.123217	0	0.00640102	AB_prot
SMN1	0	0	0	0.00697952	AB_prot
SMN2	0	0	0	0.00697952	AB_prot
SNCA	0.0423	0.116471	0	0.0070967	AB_prot
SOS1	0.0011	0.0214048	0	0.00726576	AB_prot
SPAG9	0.0504	0.120327	0	0.0079118	AB_prot
SSB	0.0128	0.084924	0	0.00707856	AB_prot
TK1	0.0885	0.142839	0	0.00679988	AB_prot
TNPO1	0.0112	0.0821168	0	0.00710507	AB_prot
TRAF6	0.0016	0.0294754	0	0.00688201	AB_prot
UBAC1	0.0922	0.145201	0	0.00647033	AB_prot
UBR4	0.0727	0.132369	0	0.00657605	AB_prot
UBXN1	0.0201	0.0966563	0	0.00692758	AB_prot
WDR62	0.0311	0.108242	0	0.00713228	AB_prot
ZBTB40	0.0786	0.13611	0	0.00330886	AB_prot
A1CF	0.1061	0.155488	0	0.0052733	AB_prot
ABCA9	0.1914	0.229165	0	0.00196733	AB_prot
APOBEC1	0.0819	0.138087	0	0.00449682	AB_prot
APOBEC3A	0.0828	0.138617	0	0.00284195	AB_prot
APOBEC3B	0.0359	0.112532	0	0.00624766	AB_prot
APOBEC3C	0.075	0.133568	0	0.0057711	AB_prot
C19orf54	0.1019	0.152487	0	0.00600836	AB_prot
C9orf24	0.1631	0.205187	0	0.00551321	AB_prot
CASP1	0.1031	0.153379	0	0.00570225	AB_prot
CAVIN2	0.0761	0.134329	0	0.00445479	AB_prot
CCL2	0.0952	0.147446	0	0.00597703	AB_prot
CELF2	0.0111	0.0819622	0	0.00597126	AB_prot
CYSRT1	0.3191	0.346086	0	0.00544065	AB_prot
DOK3	0.0864	0.141375	0	0.00633315	AB_prot
DSCR10	0.257	0.288443	0	0.00528093	AB_prot
ECM1	0.0749	0.133535	0	0.00629065	AB_prot
EIF4G1	0.0067	0.0675637	1	0.00733731	AB_prot
FHL2	0.1201	0.166749	0	0.00620956	AB_prot
FHL3	0.142	0.185914	0	0.00598249	AB_prot
HNF1A	0.0832	0.138873	0	0.005052	AB_prot
HNRNPAB	0.0099	0.0815072	0	0.0071402	AB_prot
HSPB2	0.0788	0.136225	0	0.00659327	AB_prot
IL1B	0.0615	0.125842	0	0.00609386	AB_prot
KHSRP	0.0044	0.061758	0	0.00721287	AB_prot
KLHDC7B	0.1278	0.173344	0	0.00547137	AB_prot
KRT31	0.0986	0.149795	0	0.00610678	AB_prot
KRT34	0.1447	0.188229	0	0.00588296	AB_prot
LINC01600	0.1539	0.196822	0	0.0058225	AB_prot
METTL27	0.1001	0.150952	0	0.00584442	AB_prot
OIP5	0.0288	0.106199	0	0.00659789	AB_prot
PLEKHG4	0.0887	0.14297	0	0.00601431	AB_prot
POGZ	0.1211	0.167671	0	0.00603916	AB_prot
PSMG2	0.0764	0.134436	0	0.00648429	AB_prot
PSMG3	0.1042	0.154009	0	0.0059484	AB_prot
PYCARD	0.1099	0.158664	0	0.00594748	AB_prot
REL	0.0359	0.112532	0	0.00656276	AB_prot
RIMBP3	0.0663	0.128442	0	0.00591893	AB_prot
SYNCRIP	0.0115	0.0821168	0	0.00709112	AB_prot
TGFB1	0.0746	0.133344	0	0.00816225	AB_prot
TNPO2	0.0556	0.123018	0	0.00629989	AB_prot
TNRC6A	0.002	0.0353937	0	0.00699212	AB_prot
TRAF1	0.1025	0.152866	0	0.00618997	AB_prot
A2M	0.1045	0.154211	0	0.00652166	AB_prot
ACTB	0.0004	0.00905793	0	0.00696595	AB_prot
ADAM19	0.0204	0.0970606	0	0.00276121	AB_prot
ADAMTS12	0.189	0.226987	0	0.00437062	AB_prot
ADAMTS1	0.2377	0.271097	0	0.00356114	AB_prot
ADAMTS7	0.2526	0.284339	0	0.00132264	AB_prot
AGO2	0.0053	0.0636142	0	0.00718166	AB_prot
ALPP	0.1022	0.152596	0	0.00607926	AB_prot
AMBP	0.0057	0.0637747	0	0.00759515	AB_prot
ANXA6	0.002	0.0353937	0	0.00685304	AB_prot
AP1M2	0.0232	0.100225	0	0.00690992	AB_prot
APBB1	0.0898	0.14384	0	0.00690057	AB_prot
APOA1	0.1685	0.209648	0	0.00584205	AB_prot
APOD	0.0831	0.138757	0	0.00610361	AB_prot
APOE	0.0477	0.118903	0	0.00660235	AB_prot
APP	0.0944	0.146852	0	0.00633308	AB_prot
ARL8B	0.0686	0.129862	0	0.00631093	AB_prot
ASAH1	0.0841	0.139559	0	0.00635372	AB_prot
ATF7IP	0.0959	0.147855	0	0.00665481	AB_prot
ATP1A1	0.0668	0.12869	0	0.00623683	AB_prot
ATP5F1A	0.0124	0.0835339	0	0.00684939	AB_prot
ATP5F1B	0.0712	0.131502	0	0.0063955	AB_prot
ATP6V0D1	0.0287	0.106113	0	0.00659997	AB_prot
ATP6V1A	0.0251	0.102836	0	0.00668297	AB_prot
ATP6V1B2	0.0547	0.122555	0	0.00663505	AB_prot
AZU1	0.0674	0.128948	0	0.00682402	AB_prot
B2M	0.053	0.121471	0	0.00675755	AB_prot
C11orf58	0.0358	0.112493	0	0.00722254	AB_prot
CAPN6	0.0526	0.121471	0	0.00675842	AB_prot
CASP3	0.0539	0.122148	0	0.00683992	AB_prot
CASP9	0.0699	0.130658	0	0.00628355	AB_prot
CDC37	0.0151	0.0911729	0	0.0067309	AB_prot
CDC42	0.0063	0.0654763	0	0.00738279	AB_prot
CDK11A	0.0169	0.0919123	0	0.00710966	AB_prot
CDK2AP2	0.0524	0.121458	0	0.005987	AB_prot
CDK7	0.003	0.0484201	0	0.00727593	AB_prot
CELA1	0.0592	0.124683	0	0.00553679	AB_prot
CFTR	0.1442	0.187878	0	0.00624876	AB_prot
CKMT1A	0.0632	0.126781	0	0.00656476	AB_prot
CKMT1B	0.0629	0.126631	0	0.00656476	AB_prot
CPB2	0.2311	0.265032	0	0.00119285	AB_prot
CRTAC1	0.1007	0.151488	0	0.00520641	AB_prot
CTSB	0.0296	0.106912	0	0.00701624	AB_prot
CTSE	0.0274	0.104331	0	0.00714824	AB_prot
CTSG	0.099	0.150099	0	0.00653567	AB_prot
CYP11A1	0.0658	0.128178	0	0.00673486	AB_prot
CYP19A1	0.0955	0.147592	0	0.00635574	AB_prot
CYP2C18	0.2236	0.258077	0	0.00148631	AB_prot
CYP2C8	0.0943	0.146734	0	0.00489499	AB_prot
DDOST	0.0087	0.0785665	0	0.00697592	AB_prot
DLST	0.0084	0.0769002	0	0.00683836	AB_prot
DNAJB1	0.0104	0.0816916	0	0.00712323	AB_prot
ECSIT	0.1251	0.171245	0	0.00617806	AB_prot
EGFL7	0.1948	0.232262	0	0.00523631	AB_prot
EGLN2	0.0483	0.11929	0	0.00542102	AB_prot
ELAVL3	0.0647	0.127416	0	0.00388859	AB_prot
ENO2	0.0629	0.126631	0	0.00663702	AB_prot
EOGT	0.0904	0.144274	0	0.00577766	AB_prot
EVI5L	0.0594	0.124782	0	0.00615866	AB_prot
EXOSC1	0.0107	0.0818287	0	0.00718199	AB_prot
FARSA	0.01	0.0815072	0	0.00726987	AB_prot
FBXL12	0.0006	0.0127518	0	0.00704279	AB_prot
FBXO6	0.0623	0.126442	0	0.00656308	AB_prot
FBXW4	0.0045	0.0620952	0	0.00699639	AB_prot
FIS1	0.2047	0.241266	0	0.00526335	AB_prot
FKBP14	0.0818	0.138048	0	0.00618163	AB_prot
GALNT12	0.349	0.37378	0	0.00505982	AB_prot
GAPDH	0.0224	0.0990293	1	0.00711364	AB_prot
GBA	0.0416	0.116072	0	0.00666831	AB_prot
GCDH	0.0531	0.121514	0	0.00607332	AB_prot
GEM	0.0602	0.125071	0	0.00628289	AB_prot
GLB1	0.0711	0.13148	0	0.00636679	AB_prot
GUSB	0.071	0.131444	0	0.00660465	AB_prot
H2AFX	0.0008	0.0164389	0	0.00710466	AB_prot
HAPLN3	0.1373	0.181786	0	0.00425799	AB_prot
HIPK1	0.0368	0.113064	0	0.00655102	AB_prot
HMOX2	0.0896	0.143622	0	0.00604347	AB_prot
HSPA5	0.0418	0.116152	0	0.00651001	AB_prot
HSPD1	0.0306	0.107795	0	0.006521	AB_prot
IFIT3	0.0477	0.118903	0	0.00697275	AB_prot
IFIT5	0.0644	0.127231	0	0.00576299	AB_prot
IFNG	0.028	0.10519	0	0.00658852	AB_prot
IGSF8	0.2279	0.262014	0	0.00493815	AB_prot
IL10	0.171	0.211704	0	0.00546166	AB_prot
IL4	0.0862	0.141348	0	0.00588255	AB_prot
ING1	0.0265	0.103671	0	0.00781908	AB_prot
INS	0.0584	0.124205	0	0.00656908	AB_prot
KLK13	0.1038	0.153733	0	0.00260646	AB_prot
KLK2	0.02	0.0965888	0	0.00757551	AB_prot
KLK3	0.0151	0.0911729	0	0.00757574	AB_prot
KLK5	0.0957	0.147711	0	0.00603134	AB_prot
KLKB1	0.08	0.137082	0	0.00457749	AB_prot
A2ML1	0.1192	0.166038	0	0.00569452	AB_prot
ACAD9	0.2034	0.240001	0	0.00593721	AB_prot
CCNYL1	0.1104	0.158914	0	0.00612087	AB_prot
CDK15	0.0494	0.119818	0	0.0103884	AB_prot
DUSP21	0.0711	0.13148	0	0.00633423	AB_prot
ECH1	0.035	0.111519	0	0.00679039	AB_prot
FCRL5	0.1575	0.200046	0	0.00311515	AB_prot
FOXD4	0.0812	0.137825	0	0.0063266	AB_prot
FOXH1	0.073	0.132499	0	0.00670976	AB_prot
FRMD1	0.2198	0.254426	0	0.00542307	AB_prot
FTH1	0.1346	0.179281	0	0.0061562	AB_prot
GMCL1	0.1998	0.236794	0	0.00560551	AB_prot
GPATCH2L	0.0827	0.138553	0	0.00602521	AB_prot
L2HGDH	0.1657	0.207082	0	0.00498999	AB_prot
NFKB1	0.0187	0.094472	1	0.00693147	AB_prot
NPPA	0.1139	0.161738	0	0.00668611	AB_prot
PDE4DIP	0.0171	0.092219	0	0.00874192	AB_prot
PI4KA	0.0722	0.132211	0	0.00636975	AB_prot
RASSF9	0.0752	0.133646	0	0.00658247	AB_prot
SLC39A11	0.2291	0.263192	0	0.00470165	AB_prot
TBC1D22B	0.1206	0.167172	0	0.00615275	AB_prot
THRA	0.0167	0.0919123	0	0.0071987	AB_prot
TOX4	0.0801	0.137175	0	0.00670691	AB_prot
UGT1A10	0.2376	0.271017	0	0.00334486	AB_prot
ZFAND4	0.1242	0.170532	0	0.00204869	AB_prot
ZSCAN12	0.2076	0.243916	0	0.0056156	AB_prot
LCAT	0.1053	0.154845	0	0.00222495	AB_prot
LEP	0.03	0.107147	0	0.00764632	AB_prot
LONP1	0.071	0.131444	0	0.00644702	AB_prot
LOXL1	0.2342	0.267938	0	0.00371871	AB_prot
LRP1	0.0924	0.145363	0	0.00634393	AB_prot
LYZ	0.0522	0.121323	0	0.00656491	AB_prot
MAOA	0.0732	0.132581	0	0.00705675	AB_prot
MAPK6	0.0539	0.122148	0	0.0065687	AB_prot
MAPT	0.0109	0.0818287	0	0.00694461	AB_prot
MAST1	0.0603	0.125071	0	0.00668499	AB_prot
MED4	0.0011	0.0214048	0	0.00704965	AB_prot
METRNL	0.1472	0.190517	0	0.00161367	AB_prot
METRN	0.1542	0.197066	0	0.00203189	AB_prot
MLST8	0.0134	0.0869791	0	0.00990433	AB_prot
MMP10	0.1298	0.175092	0	0.00469883	AB_prot
MMP11	0.224	0.258406	0	0.00127612	AB_prot
MMP12	0.102	0.152487	0	0.00429647	AB_prot
MMP13	0.0976	0.148968	0	0.00694904	AB_prot
MMP19	0.0986	0.149795	0	0.00356511	AB_prot
MMP1	0.1474	0.190624	0	0.00444388	AB_prot
MMP20	0.0726	0.132321	0	0.00374342	AB_prot
MMP2	0.0713	0.131538	0	0.00768451	AB_prot
MMP3	0.1047	0.154367	0	0.00749236	AB_prot
MMP7	0.0974	0.148853	0	0.00687983	AB_prot
MMP8	0.1033	0.153499	0	0.00223451	AB_prot
MMP9	0.0667	0.128677	0	0.00854946	AB_prot
MPO	0.0683	0.129621	0	0.00671874	AB_prot
MYOC	0.0459	0.118061	0	0.00214178	AB_prot
NCDN	0.0612	0.125757	0	0.0051288	AB_prot
NGF	0.0381	0.113884	0	0.00744109	AB_prot
NOS3	0.0571	0.123649	0	0.00719189	AB_prot
NUDT21	0.0047	0.0627954	0	0.00719514	AB_prot
OGA	0.0674	0.128948	0	0.00572326	AB_prot
PAEP	0.0589	0.124415	0	0.00649745	AB_prot
PARP1	0.0222	0.0989234	0	0.00721295	AB_prot
PAXIP1	0.0106	0.0818287	0	0.00721274	AB_prot
PDF	0.0603	0.125071	0	0.00662659	AB_prot
PDGFA	0.0049	0.0627954	0	0.00749444	AB_prot
PDGFB	0.005	0.0630877	0	0.00737129	AB_prot
POGLUT1	0.2074	0.243777	0	0.00528862	AB_prot
PRADC1	0.1549	0.197679	0	0.00282955	AB_prot
PRAM1	0.0397	0.114778	0	0.00596803	AB_prot
PRDX2	0.0453	0.117804	0	0.00836859	AB_prot
PRTN3	0.0501	0.120122	0	0.00734638	AB_prot
PTK2	0.0221	0.0987716	0	0.00744331	AB_prot
PTX3	0.103	0.153281	0	0.00311653	AB_prot
PZP	0.0613	0.125762	0	0.00306762	AB_prot
RAB3A	0.0158	0.0912573	0	0.00662767	AB_prot
RAC1	0.0014	0.0262208	0	0.00738281	AB_prot
RAC2	0.0042	0.0604612	0	0.00759875	AB_prot
RAC3	0.0355	0.112256	0	0.00816611	AB_prot
RAD23A	0.0231	0.100106	0	0.00689632	AB_prot
RAP1B	0.054	0.122221	0	0.00723517	AB_prot
RETN	0.05	0.120075	0	0.00367452	AB_prot
RHEB	0.0101	0.0815072	0	0.00955301	AB_prot
RHOA	0.003	0.0484201	0	0.00751173	AB_prot
RHOBTB1	0.0409	0.115863	0	0.00818743	AB_prot
RHOBTB2	0.0292	0.106837	0	0.0084903	AB_prot
RHOB	0.0239	0.101278	0	0.00806767	AB_prot
RHOC	0.0316	0.108595	0	0.00796297	AB_prot
RHOD	0.0463	0.118065	0	0.00823405	AB_prot
RHOF	0.0351	0.111758	0	0.00857961	AB_prot
RHOG	0.0026	0.0432052	0	0.00762126	AB_prot
RHOH	0.0328	0.110047	0	0.00826451	AB_prot
RHOJ	0.0305	0.107633	0	0.00823046	AB_prot
RHOQ	0.0335	0.110303	0	0.00832332	AB_prot
RHOT1	0.0318	0.109032	0	0.00837056	AB_prot
RHOT2	0.0271	0.104187	0	0.00812162	AB_prot
RHOU	0.0326	0.109704	0	0.00842996	AB_prot
RHOV	0.0382	0.113884	0	0.00853413	AB_prot
RNF32	0.0708	0.131317	0	0.00630395	AB_prot
RPP14	0.0245	0.102064	0	0.00740272	AB_prot
SCARB2	0.0067	0.0675637	0	0.0069807	AB_prot
SERPINA1	0.0527	0.121471	0	0.00643824	AB_prot
SHBG	0.0742	0.133079	0	0.00226744	AB_prot
SLC25A5	0.005	0.0630877	0	0.00691355	AB_prot
SLC25A6	0.0462	0.118061	0	0.00641649	AB_prot
SPACA3	0.1916	0.229328	0	0.00262347	AB_prot
STAMBPL1	0.0511	0.120765	0	0.00652684	AB_prot
STAT3	0.0559	0.123051	0	0.00760474	AB_prot
STS	0.1055	0.155025	0	0.00635882	AB_prot
SWSAP1	0.0487	0.119638	0	0.00510014	AB_prot
TGFBI	0.1086	0.157584	0	0.00340776	AB_prot
TGIF1	0.0046	0.0624211	0	0.0173502	AB_prot
TGM2	0.0001	0.00272424	1	0.0383977	AB_prot
TNFRSF14	0.0708	0.131317	0	0.00673747	AB_prot
TNF	0.0734	0.132623	0	0.0064525	AB_prot
TP63	0.0527	0.121471	0	0.00702352	AB_prot
TPP1	0.0482	0.119174	0	0.0069251	AB_prot
TRAPPC5	0.0679	0.129313	0	0.00644538	AB_prot
TSC22D1	0.0587	0.124255	0	0.00687854	AB_prot
TSHB	0.0595	0.124809	0	0.00678321	AB_prot
TSHR	0.0826	0.13845	0	0.00584863	AB_prot
TTR	0.0521	0.121279	0	0.00677991	AB_prot
TUBA1B	0.0183	0.0937686	1	0.0072623	AB_prot
TYRO3	0.1804	0.21977	0	0.00484277	AB_prot
UBR7	0.0357	0.112355	0	0.00673041	AB_prot
UFD1	0.0277	0.104764	0	0.00697547	AB_prot
UMPS	0.068	0.12938	0	0.00612102	AB_prot
VDAC1	0.0112	0.0821168	0	0.00676076	AB_prot
A4GALT	0.2269	0.261115	0	0.00132971	AB_prot
ABHD14A	0.4491	0.467888	0	0.00384303	AB_prot
ABHD17B	0.2657	0.296211	0	0.00394274	AB_prot
ABO	0.0568	0.123505	0	0.0010288	AB_prot
AK3	0.2252	0.259557	0	0.00546218	AB_prot
ALG13	0.0787	0.136139	0	0.00550975	AB_prot
ALG14	0.1975	0.234548	0	0.00143709	AB_prot
ALG5	0.2657	0.296211	0	0.00327184	AB_prot
B3GALNT1	0.3549	0.378768	0	0.00435388	AB_prot
B3GALT1	0.5321	0.549205	0	0.000404802	AB_prot
B3GALT2	0.2473	0.279686	0	0.00228865	AB_prot
B3GALT4	0.2569	0.288349	0	0.00198884	AB_prot
B3GALT5	0.6729	0.689859	0	0.000919669	AB_prot
B3GALT6	0.3312	0.357163	0	0.00451154	AB_prot
B3GLCT	0.2359	0.269574	0	0.00348721	AB_prot
B3GNT3	0.4766	0.494447	0	0.00342595	AB_prot
B3GNT5	0.4842	0.501811	0	0.00237571	AB_prot
B3GNT6	0.5062	0.523555	0	0.00206592	AB_prot
B4GALNT1	0.1564	0.199028	0	0.00229589	AB_prot
B4GALT1	0.3565	0.380363	0	0.00412488	AB_prot
B4GALT2	0.344	0.369107	0	0.00239699	AB_prot
B4GALT3	0.3842	0.405585	0	0.00443012	AB_prot
B4GALT4	0.2588	0.290156	0	0.00359005	AB_prot
B4GALT5	0.4399	0.459075	0	0.00392086	AB_prot
B4GALT6	0.4509	0.469546	0	0.00278588	AB_prot
B4GALT7	0.2547	0.286326	0	0.00574407	AB_prot
C1GALT1	0.3999	0.420578	0	0.00314918	AB_prot
CANX	0.1045	0.154211	0	0.00604516	AB_prot
CHPF2	0.3042	0.332211	0	0.00256887	AB_prot
CHSY1	0.2954	0.32382	0	0.00371197	AB_prot
CMPK1	0.0798	0.136922	0	0.00638396	AB_prot
CSGALNACT2	0.2951	0.32353	0	0.00520632	AB_prot
DPM2	0.2654	0.296041	0	0.00382598	AB_prot
ENTPD3	0.5013	0.518845	0	0.00296159	AB_prot
ENTPD4	0.1611	0.20344	0	0.00281822	AB_prot
ENTPD5	0.155	0.197751	0	0.00255158	AB_prot
EXT1	0.2795	0.308933	0	0.00524408	AB_prot
EXTL1	0.3196	0.346503	0	0.00264702	AB_prot
EXTL3	0.0611	0.125652	0	0.00607979	AB_prot
FCGRT	0.145	0.18851	0	0.00572257	AB_prot
GALC	0.0971	0.14866	0	0.00480029	AB_prot
GALNT4	0.461	0.479259	0	0.00281153	AB_prot
GALT	0.1622	0.204413	0	0.00333841	AB_prot
GCNT1	0.4272	0.446885	0	0.00391734	AB_prot
GCNT3	0.4044	0.424789	0	0.00374518	AB_prot
GCNT4	0.5062	0.523555	0	0.00206592	AB_prot
GLA	0.0673	0.128935	0	0.00456558	AB_prot
GXYLT1	0.083	0.138732	0	0.00431335	AB_prot
HEXA	0.0668	0.12869	0	0.00572528	AB_prot
ICK	0.0764	0.134436	0	0.00625569	AB_prot
LFNG	0.2523	0.284055	0	0.00243753	AB_prot
MGAT1	0.2046	0.241179	0	0.00373251	AB_prot
MGAT2	0.399	0.41973	0	0.00239654	AB_prot
MGAT3	0.4397	0.458893	0	0.000877344	AB_prot
MGAT4B	0.377	0.39885	0	0.00260222	AB_prot
MGAT4C	0.115	0.162542	0	0.00645881	AB_prot
MGAT5B	0.2884	0.317443	0	0.000710647	AB_prot
MGAT5	0.3328	0.358587	0	0.00409814	AB_prot
NME1	0.031	0.108145	0	0.0105915	AB_prot
NME2P1	0.1625	0.204619	0	0.00490704	AB_prot
NME2	0.0405	0.115476	0	0.00747666	AB_prot
NME3	0.0863	0.14137	0	0.00625372	AB_prot
NME4	0.0762	0.134348	0	0.00608777	AB_prot
NME5	0.0645	0.127231	0	0.00121404	AB_prot
NME6	0.1354	0.180039	0	0.00217053	AB_prot
NME7	0.0412	0.116027	0	0.00667709	AB_prot
OGT	0.0278	0.104855	0	0.0071366	AB_prot
PFKP	0.0046	0.0624211	0	0.0125634	AB_prot
PIGA	0.2883	0.317372	0	0.00468567	AB_prot
PIGC	0.1914	0.229165	0	0.00398194	AB_prot
PIGH	0.2411	0.274053	0	0.00356206	AB_prot
PIGP	0.2818	0.311073	0	0.00395924	AB_prot
PIGQ	0.241	0.273957	0	0.00462157	AB_prot
PIGY	0.2386	0.271882	0	0.00348697	AB_prot
PLOD3	0.0616	0.125917	0	0.00915483	AB_prot
PNPT1	0.0486	0.119588	0	0.00600692	AB_prot
POMGNT1	0.1866	0.225067	0	0.00483081	AB_prot
PTGFRN	0.111	0.159356	0	0.00507634	AB_prot
RRM1	0.039	0.114405	0	0.00698115	AB_prot
RRM2	0.0256	0.102996	0	0.00773798	AB_prot
SI	0.1754	0.215416	0	0.00526227	AB_prot
ST3GAL5	0.3202	0.346944	0	0.0014409	AB_prot
UGCG	0.21	0.245868	0	0.0038535	AB_prot
UGT1A1	0.2426	0.275289	0	0.000531309	AB_prot
UGT1A3	0.2426	0.275289	0	0.000531309	AB_prot
UGT1A4	0.2426	0.275289	0	0.000531309	AB_prot
UGT1A5	0.2308	0.264756	0	6.308e-05	AB_prot
UGT1A6	0.2426	0.275289	0	0.000531309	AB_prot
UGT1A7	0.2426	0.275289	0	0.000531309	AB_prot
UGT1A8	0.2426	0.275289	0	0.000531309	AB_prot
UGT1A9	0.1398	0.183864	0	0.00481408	AB_prot
UGT2A1	0.1831	0.221827	0	0.000152692	AB_prot
UGT2A2	0.1831	0.221827	0	0.000152692	AB_prot
UGT2A3	0.2263	0.260525	0	0.00182022	AB_prot
UGT2B10	0.2308	0.264756	0	6.308e-05	AB_prot
UGT2B11	0.3321	0.357919	0	0.000964825	AB_prot
UGT2B15	0.0342	0.111004	0	0.00652277	AB_prot
UGT2B17	0.0121	0.0831008	0	0.00621009	AB_prot
UGT2B28	0.2308	0.264756	0	6.308e-05	AB_prot
UGT2B4	0.2308	0.264756	0	6.308e-05	AB_prot
UGT2B7	0.3236	0.350017	0	0.000349549	AB_prot
UGT8	0.2085	0.244654	0	0.00495041	AB_prot
A4GNT	0.5078	0.525089	0	0.00294676	AB_prot
ARF5	0.0274	0.104331	0	0.00667137	AB_prot
BLK	0.0272	0.104187	0	0.00699984	AB_prot
COMMD3	0.0129	0.0852728	0	0.00690264	AB_prot
FAM3C	0.3703	0.39264	0	0.00510784	AB_prot
FANK1	0.2293	0.263371	0	0.00155641	AB_prot
GLB1L2	0.3466	0.371497	0	0.00430431	AB_prot
GP1BB	0.1256	0.171629	0	0.00594355	AB_prot
HOXD13	0.08	0.137082	0	0.00642205	AB_prot
IMPA2	0.1474	0.190624	0	0.00455871	AB_prot
JMJD8	0.2164	0.25143	0	0.00306808	AB_prot
LMF2	0.1548	0.197622	0	0.005092	AB_prot
MUC12	0.4381	0.457276	0	0.0030533	AB_prot
MUC13	0.4236	0.443377	0	0.00343094	AB_prot
MUC15	0.4866	0.504211	0	0.00291669	AB_prot
MUC16	0.4583	0.476672	0	0.00292234	AB_prot
MUC17	0.4815	0.499272	0	0.00272286	AB_prot
MUC19	0.4815	0.499272	0	0.00272286	AB_prot
MUC1	0.4711	0.489193	0	0.00468095	AB_prot
MUC20	0.379	0.400754	0	0.00421434	AB_prot
MUC21	0.4815	0.499272	0	0.00272286	AB_prot
MUC2	0.4559	0.474423	0	0.00298493	AB_prot
MUC3A	0.4707	0.488806	0	0.00282149	AB_prot
MUC3B	0.4815	0.499272	0	0.00272286	AB_prot
MUC4	0.4686	0.486738	0	0.00282691	AB_prot
MUC5AC	0.4683	0.486538	0	0.00299784	AB_prot
MUC5B	0.4452	0.464256	0	0.00332989	AB_prot
MUC6	0.4815	0.499272	0	0.00272286	AB_prot
MUC7	0.4861	0.503722	0	0.00340855	AB_prot
MUCL1	0.4529	0.471465	0	0.00321407	AB_prot
PDXDC1	0.0797	0.136802	0	0.00601736	AB_prot
POMT1	0.2145	0.249803	0	0.00495954	AB_prot
POTEF	0.1336	0.178411	0	0.00582087	AB_prot
PRXL2A	0.2063	0.242801	0	0.00494556	AB_prot
RNF167	0.0592	0.124683	0	0.0061869	AB_prot
AAAS	0	0	0	0.0073862	AB_prot
AHCTF1	0.0001	0.00272424	0	0.00723778	AB_prot
ALYREF	0	0	0	0.00719968	AB_prot
AURKB	0.0181	0.0934361	0	0.00706799	AB_prot
BANF1	0.0141	0.0894277	0	0.00718523	AB_prot
BIRC5	0.0077	0.0731358	0	0.00726607	AB_prot
BRCA1	0.0058	0.0639779	0	0.00723931	AB_prot
CASC3	0	0	0	0.00730382	AB_prot
CDCA8	0.0095	0.0807231	0	0.00715393	AB_prot
CPSF1	0.0057	0.0637747	0	0.00721873	AB_prot
CPSF2	0	0	0	0.00728427	AB_prot
CPSF3	0.0018	0.0325266	0	0.00726065	AB_prot
CPSF4	0.0089	0.0792188	0	0.00718742	AB_prot
CTDNEP1	0.1864	0.224916	0	0.00405755	AB_prot
CUL7	0.0423	0.116471	0	0.00670061	AB_prot
DDX20	0.0001	0.00272424	0	0.00718889	AB_prot
EFNB2	0.0629	0.126631	0	0.00657913	AB_prot
EGFR	0.004	0.0586623	1	0.00697057	AB_prot
EIF4A3	0	0	0	0.00753965	AB_prot
EIF4E	0.0126	0.0843126	1	0.00785648	AB_prot
EZH2	0.0129	0.0852728	0	0.00743472	AB_prot
FIP1L1	0.0036	0.0556561	0	0.00726666	AB_prot
GCKR	0.0049	0.0627954	0	0.0151448	AB_prot
GCK	0.0045	0.0620952	0	0.0133157	AB_prot
GEMIN2	0.0074	0.0717648	0	0.00715283	AB_prot
GEMIN4	0.0205	0.0971252	0	0.00691917	AB_prot
GEMIN5	0.0102	0.0815819	0	0.00719231	AB_prot
GEMIN6	0.0105	0.0817981	0	0.00725154	AB_prot
GEMIN7	0.006	0.064406	0	0.00738564	AB_prot
GEMIN8	0	0	0	0.00729136	AB_prot
GNAI3	0.0516	0.121037	0	0.00634372	AB_prot
HDAC4	0.001	0.0197582	0	0.00718316	AB_prot
HIKESHI	0.0201	0.0966563	0	0.00725471	AB_prot
HMGA1	0.0528	0.121471	0	0.0069307	AB_prot
HSCB	0.0296	0.106912	0	0.00657912	AB_prot
HSPA12A	0.0164	0.0919123	0	0.007014	AB_prot
HSPA12B	0.0062	0.064774	0	0.00728825	AB_prot
HSPA13	0.0057	0.0637747	0	0.0073968	AB_prot
HSPA14	0.0249	0.102566	0	0.00691085	AB_prot
HSPA1A	0.0075	0.0723056	1	0.00712989	AB_prot
HSPA1B	0.015	0.0911729	0	0.00708806	AB_prot
HSPA1L	0.0083	0.076491	0	0.00724751	AB_prot
HSPA2	0.0324	0.109626	0	0.00701074	AB_prot
HSPA4L	0.0086	0.0779768	0	0.00722033	AB_prot
HSPA4	0.0135	0.0873444	0	0.00720036	AB_prot
HSPA6	0.0565	0.12333	0	0.00687486	AB_prot
HSPA7	0.0048	0.0627954	0	0.00733307	AB_prot
HSPA8	0.0013	0.0246561	0	0.00681282	AB_prot
HSPA9	0.0436	0.11715	0	0.00669926	AB_prot
IFI16	0.0012	0.0230267	0	0.00731696	AB_prot
INCENP	0.0017	0.031063	0	0.00728263	AB_prot
IPO8	0.0334	0.110303	0	0.00700017	AB_prot
ISG15	0.0917	0.144896	0	0.00642417	AB_prot
KPNA1	0.0046	0.0624211	0	0.00719493	AB_prot
KPNA2	0.0191	0.0951033	0	0.00710219	AB_prot
KPNA3	0.0144	0.0897131	0	0.00699613	AB_prot
KPNA4	0.021	0.0976668	0	0.00701065	AB_prot
KPNA5	0.0062	0.064774	0	0.00720996	AB_prot
KPNA7	0.005	0.0630877	0	0.00757847	AB_prot
LYPD3	0.1123	0.160429	0	0.00618522	AB_prot
MAGOHB	0.0025	0.0420093	0	0.00708018	AB_prot
MAGOH	0.001	0.0197582	0	0.00717701	AB_prot
MDM2	0.0344	0.111004	0	0.00690058	AB_prot
MYC	0.0136	0.0878018	0	0.00670079	AB_prot
NCBP1	0	0	0	0.00727009	AB_prot
NCBP2	0.0001	0.00272424	0	0.00722065	AB_prot
NDC1	0	0	0	0.00715668	AB_prot
NPM1	0.0041	0.0595942	0	0.00697388	AB_prot
NTRK1	0.0264	0.103505	0	0.00805764	AB_prot
NUDCD3	0.1335	0.178357	0	0.00628443	AB_prot
NUDC	0.0383	0.113975	0	0.00687472	AB_prot
NUP107	0.0001	0.00272424	0	0.00724112	AB_prot
NUP133	0	0	0	0.00727223	AB_prot
NUP153	0.0051	0.06324	0	0.00730034	AB_prot
NUP155	0	0	0	0.007313	AB_prot
NUP160	0	0	0	0.0072653	AB_prot
NUP188	0	0	0	0.00740548	AB_prot
NUP205	0.0033	0.0522767	0	0.00725604	AB_prot
NUP210	0.0056	0.063646	0	0.00731796	AB_prot
NUP214	0.0059	0.0641754	0	0.00741802	AB_prot
NUP35	0.0055	0.063646	0	0.00728899	AB_prot
NUP37	0	0	0	0.00730529	AB_prot
NUP43	0.0001	0.00272424	0	0.00728442	AB_prot
NUP50	0.0001	0.00272424	0	0.00733749	AB_prot
NUP54	0.0198	0.0964946	0	0.00707569	AB_prot
NUP58	0.0221	0.0987716	0	0.00720487	AB_prot
NUP62	0.0196	0.096155	0	0.00697094	AB_prot
NUP85	0	0	0	0.00724248	AB_prot
NUP88	0.0061	0.0645925	0	0.00732634	AB_prot
NUP93	0.0002	0.00508628	0	0.00722541	AB_prot
NUP98	0.006	0.064406	0	0.00721462	AB_prot
NXF1	0.0282	0.105413	0	0.00684152	AB_prot
NXF2B	0.0205	0.0971252	0	0.0071122	AB_prot
NXF2	0.0205	0.0971252	0	0.0071122	AB_prot
NXT1	0.011	0.0818287	0	0.00738107	AB_prot
OBSL1	0.1028	0.153059	0	0.00636542	AB_prot
PHAX	0.0055	0.063646	0	0.00737942	AB_prot
PML	0.0336	0.110303	0	0.0070625	AB_prot
POLDIP3	0.0061	0.0645925	0	0.0071625	AB_prot
POM121C	0	0	0	0.00740411	AB_prot
POM121	0.0121	0.0831008	0	0.00700102	AB_prot
POPDC2	0.1735	0.213813	0	0.00142007	AB_prot
PSIP1	0.0183	0.0937686	0	0.00726889	AB_prot
RAE1	0	0	0	0.00818489	AB_prot
RANBP2	0.0056	0.063646	0	0.00723053	AB_prot
RANGAP1	0.0059	0.0641754	0	0.00717996	AB_prot
RAN	0.025	0.102766	0	0.00700964	AB_prot
RBM8A	0.0021	0.0365872	0	0.00725775	AB_prot
RNF4	0.0288	0.106199	0	0.00663408	AB_prot
RNPS1	0.001	0.0197582	0	0.00711525	AB_prot
SEC13	0	0	0	0.00706274	AB_prot
SEH1L	0	0	0	0.00711979	AB_prot
SLBP	0	0	0	0.00709847	AB_prot
SLC39A4	0.2205	0.255023	0	0.00559496	AB_prot
SNRPB	0.004	0.0586623	0	0.0070599	AB_prot
SNRPD1	0	0	0	0.00724279	AB_prot
SNRPD2	0	0	0	0.00724694	AB_prot
SNRPD3	0	0	0	0.00723242	AB_prot
SNRPE	0.0022	0.0379616	0	0.00719459	AB_prot
SNRPF	0.0059	0.0641754	0	0.00711961	AB_prot
SNRPG	0	0	0	0.00725185	AB_prot
SNUPN	0.0106	0.0818287	0	0.0073228	AB_prot
SP100	0.0294	0.106912	0	0.00726925	AB_prot
SRRM1	0	0	0	0.00726386	AB_prot
SUMO1	0.0195	0.0959786	0	0.00690553	AB_prot
SYMPK	0.0001	0.00272424	0	0.00724175	AB_prot
TCTN2	0.1238	0.170217	0	0.00596912	AB_prot
TCTN3	0.1031	0.153379	0	0.00608295	AB_prot
TOP2A	0	0	0	0.00734694	AB_prot
TPR	0.0252	0.102836	0	0.00722817	AB_prot
UBE2A	0.0024	0.040825	0	0.00690018	AB_prot
UBE2I	0.0125	0.0838932	0	0.00689382	AB_prot
UNC93B1	0.0402	0.115242	0	0.00642877	AB_prot
UPF3B	0.0003	0.00714437	0	0.007227	AB_prot
WDR33	0.0037	0.0564737	0	0.00726239	AB_prot
XPO1	0.0028	0.0460604	0	0.00715617	AB_prot
XPOT	0.0078	0.0734262	0	0.00719084	AB_prot
AACS	0.2213	0.255817	0	0.00603105	AB_prot
AANAT	0.1581	0.200595	0	0.0058116	AB_prot
AASDHPPT	0.1178	0.164726	0	0.00636934	AB_prot
ACAA1	0.0436	0.11715	0	0.00684887	AB_prot
ACAA2	0.205	0.241556	0	0.00606922	AB_prot
ACACA	0.0001	0.00272424	1	0.0148663	AB_prot
ACACB	0.0308	0.108069	0	0.00748644	AB_prot
ACAT1	0.1006	0.151452	0	0.00665106	AB_prot
ACAT2	0.058	0.124015	0	0.00680095	AB_prot
ACLY	0.0849	0.140188	0	0.0065751	AB_prot
ACOT12	0.1795	0.219045	0	0.0057776	AB_prot
ACOT6	0.1914	0.229165	0	0.00202122	AB_prot
ACP2	0.1697	0.210559	0	0.00516202	AB_prot
ACP5	0.0759	0.134227	0	0.00426944	AB_prot
ACP6	0.0969	0.148606	0	0.0021119	AB_prot
ACPP	0.0631	0.126722	0	0.00684729	AB_prot
ACSBG1	0.0895	0.143564	0	0.00661837	AB_prot
ACSBG2	0.2076	0.243916	0	0.00612704	AB_prot
ACSL1	0.2002	0.23719	0	0.00612766	AB_prot
ACSL3	0.1672	0.208536	0	0.00624896	AB_prot
ACSL4	0.1914	0.229165	0	0.00617702	AB_prot
ACSL5	0.2123	0.247835	0	0.00606233	AB_prot
ACSL6	0.2095	0.245491	0	0.00616849	AB_prot
ACSM1	0.2529	0.284623	0	0.00504035	AB_prot
ACSM2A	0.2393	0.272576	0	0.0050909	AB_prot
ACSM2B	0.2349	0.268654	0	0.00526303	AB_prot
ACSM3	0.1437	0.187417	0	0.00139342	AB_prot
ACSM4	0.2336	0.26732	0	0.0046152	AB_prot
ACSM5	0.2657	0.296211	0	0.00520971	AB_prot
ACSM6	0.2254	0.259738	0	0.000658492	AB_prot
ACSS1	0.2389	0.272207	0	0.00562534	AB_prot
ACSS2	0.2174	0.252217	0	0.00604254	AB_prot
ACSS3	0.2465	0.279098	0	0.00542728	AB_prot
ADK	0.0585	0.124212	0	0.00113798	AB_prot
ADPGK	0.043	0.116954	0	0.00836028	AB_prot
AK1	0.0394	0.1145	0	0.0066315	AB_prot
AK2	0.0043	0.0610695	0	0.006898	AB_prot
AK5	0.0503	0.120327	0	0.00342749	AB_prot
AK7	0.2344	0.268133	0	0.00179392	AB_prot
ALDH1A3	0.2098	0.245682	0	0.00296225	AB_prot
ALDH1B1	0.063	0.126648	0	0.00646994	AB_prot
ALDH3A1	0.0586	0.124249	0	0.00514855	AB_prot
ALDH3B1	0.1258	0.171771	0	0.0053424	AB_prot
ALDH5A1	0.0846	0.139949	0	0.00543883	AB_prot
ALDH6A1	0.2498	0.281946	0	0.00485167	AB_prot
ALPG	0.0114	0.0821168	0	0.00718881	AB_prot
ALPI	0.0001	0.00272424	0	0.00708566	AB_prot
ALPL	0.0688	0.12998	0	0.00416526	AB_prot
AMPD1	0.0004	0.00905793	0	0.00690265	AB_prot
AMPD2	0.0007	0.014669	0	0.00688009	AB_prot
AMPD3	0.0008	0.0164389	0	0.00688784	AB_prot
AOX1	0.0314	0.108509	0	0.0116808	AB_prot
ARFIP1	0.1336	0.178411	0	0.00515678	AB_prot
ASNS	0.079	0.136225	0	0.00672286	AB_prot
ASS1	0.048	0.119089	0	0.00736699	AB_prot
BAAT	0.0735	0.13271	0	0.00701975	AB_prot
BCKDHA	0.1932	0.230675	0	0.00635724	AB_prot
BCKDHB	0.178	0.217747	0	0.00648905	AB_prot
CARNS1	0.0607	0.125375	0	0.00227729	AB_prot
CHAT	0.2506	0.282619	0	0.005191	AB_prot
CMTM5	0.1369	0.181443	0	0.00579829	AB_prot
CPT1A	0.0485	0.119489	0	0.00659091	AB_prot
CPT1B	0.2145	0.249803	0	0.00516346	AB_prot
CPT2	0.1694	0.210361	0	0.00610056	AB_prot
CS	0.109	0.15791	0	0.00670427	AB_prot
DBT	0.1396	0.183682	0	0.00651502	AB_prot
DCK	0.1633	0.205324	0	0.00223584	AB_prot
DLD	0.0143	0.0895556	0	0.00687097	AB_prot
EHHADH	0.0987	0.149909	0	0.006001	AB_prot
ENPP1	0.0169	0.0919123	0	0.00798269	AB_prot
FAR1	0.0846	0.139949	0	0.00630602	AB_prot
FAR2	0.2604	0.291495	0	0.00529478	AB_prot
FASN	0.0109	0.0818287	0	0.00717751	AB_prot
FBP1	0.0655	0.128121	0	0.00819975	AB_prot
GCAT	0.2138	0.249214	0	0.00565953	AB_prot
GLYCTK	0.1133	0.161242	0	0.00579921	AB_prot
GMPS	0.0736	0.132838	0	0.00682791	AB_prot
GNPNAT1	0.1289	0.174297	0	0.00595252	AB_prot
GPD2	0.1294	0.174697	0	0.00431128	AB_prot
HADHB	0.0401	0.115157	0	0.00677147	AB_prot
HADH	0.0476	0.118903	0	0.00309614	AB_prot
HLCS	0.0899	0.143872	0	0.00641635	AB_prot
HMGCS1	0.058	0.124015	0	0.00676073	AB_prot
HMGCS2	0.188	0.2263	0	0.00616654	AB_prot
HSD17B10	0.0115	0.0821168	0	0.0072492	AB_prot
IDH1	0.0271	0.104187	0	0.00689101	AB_prot
IDH2	0.0719	0.131982	0	0.00668697	AB_prot
LEFTY1	0.0894	0.143468	0	0.0040656	AB_prot
LIPT1	0.1454	0.188949	0	0.00550821	AB_prot
MLXIPL	0.012	0.0827936	0	0.00709412	AB_prot
MPI	0.0171	0.092219	0	0.02762	AB_prot
NADSYN1	0.0988	0.149998	0	0.00662351	AB_prot
NANS	0.0321	0.109331	0	0.00820329	AB_prot
NT5C1B	0.0003	0.00714437	0	0.00693347	AB_prot
NT5C2	0.079	0.136225	0	0.00559585	AB_prot
NT5C	0.0684	0.129688	0	0.00338526	AB_prot
NUDT12	0.0788	0.136225	0	0.00470578	AB_prot
OXCT2	0.1143	0.162037	0	0.00447401	AB_prot
OXSM	0.031	0.108145	0	0.00497087	AB_prot
PAPSS2	0.1759	0.215839	0	0.00418395	AB_prot
PGM2	0.0531	0.121514	0	0.00741215	AB_prot
PKLR	0.1006	0.151452	0	0.00625544	AB_prot
PKM	0.0765	0.134494	0	0.00659812	AB_prot
PMM1	0.0884	0.142742	0	0.00542463	AB_prot
PPAT	0.0447	0.117398	0	0.00670307	AB_prot
PPCS	0.0459	0.118061	0	0.007282	AB_prot
PRKAA1	0.0059	0.0641754	1	0.00737312	AB_prot
PRKAA2	0.0172	0.092438	0	0.00698915	AB_prot
PRKAB1	0.0034	0.0534838	0	0.00715594	AB_prot
PRKAB2	0.0181	0.0934361	0	0.0067977	AB_prot
PRKAG1	0.0025	0.0420093	0	0.00725016	AB_prot
PRKAG2	0.0154	0.0911729	0	0.00741095	AB_prot
PRKAG3	0.0128	0.084924	0	0.00750387	AB_prot
PRPS1	0.0562	0.123217	0	0.00699446	AB_prot
PRPS2	0.0588	0.124409	0	0.00688252	AB_prot
PYCR1	0.0462	0.118061	0	0.00667768	AB_prot
PYCR2	0.0538	0.122148	0	0.00652603	AB_prot
PYCR3	0.0239	0.101278	0	0.00719139	AB_prot
PYGB	0.0084	0.0769002	0	0.00675839	AB_prot
PYGM	0.007	0.0693062	0	0.00687271	AB_prot
SAT1	0.089	0.143171	0	0.00644313	AB_prot
SAT2	0.058	0.124015	0	0.00264241	AB_prot
SCP2	0.1655	0.206933	0	0.00557581	AB_prot
SEPHS1	0	0	0	0.00707219	AB_prot
SLC16A7	0.196	0.233429	0	0.00381981	AB_prot
SLC25A16	0.2523	0.284055	0	0.00589091	AB_prot
SLC27A2	0.1974	0.23446	0	0.00605851	AB_prot
SLC27A3	0.2137	0.24913	0	0.005872	AB_prot
SLC27A4	0.0337	0.110349	0	0.00536134	AB_prot
SLC27A5	0.2296	0.263615	0	0.00604813	AB_prot
SLC27A6	0.2082	0.244366	0	0.00348134	AB_prot
SLC33A1	0.0661	0.128415	0	0.00646699	AB_prot
SLC7A6	0.018	0.0933487	0	0.00701798	AB_prot
SLC7A9	0.0441	0.117209	0	0.00361758	AB_prot
STAT6	0.0226	0.0993273	0	0.00766325	AB_prot
SUCLA2	0.1322	0.177332	0	0.00624949	AB_prot
SUCLG1	0.1934	0.230837	0	0.00590909	AB_prot
SUCLG2	0.2059	0.242505	0	0.00564404	AB_prot
TRIM25	0.0241	0.101646	0	0.00699707	AB_prot
TSG101	0.0489	0.11972	0	0.00658388	AB_prot
TUBA8	0.0379	0.11382	0	0.00721545	AB_prot
AADAC	0.3056	0.333476	0	0.000510475	AB_prot
APPBP2	0.224	0.258406	0	0.00562295	AB_prot
CYP3A4	0.1175	0.164524	0	0.000611185	AB_prot
AADAT	0.1301	0.175378	0	0.00510754	AB_prot
AASS	0.063	0.126648	0	0.00650232	AB_prot
ABAT	0.101	0.151762	0	0.00458087	AB_prot
ALDH18A1	0.0624	0.126531	0	0.00660959	AB_prot
ALDH4A1	0.0644	0.127231	0	0.00545822	AB_prot
DHTKD1	0.0617	0.126036	0	0.00638333	AB_prot
EARS2	0.099	0.150099	0	0.00594523	AB_prot
EPRS	0.0068	0.0680378	0	0.00717211	AB_prot
FPGS	0.15	0.192932	0	0.00637805	AB_prot
GAD1	0.1006	0.151452	0	0.00656513	AB_prot
GAD2	0.1018	0.152403	0	0.00616445	AB_prot
GCLC	0.2069	0.2433	0	0.00618972	AB_prot
GCLM	0.1311	0.176369	0	0.00635191	AB_prot
GLUD1	0.0497	0.119979	0	0.00759163	AB_prot
GLUD2	0.0649	0.12753	0	0.00633914	AB_prot
GLUL	0.0966	0.148361	0	0.00645993	AB_prot
GOT1	0.0398	0.114883	0	0.00676798	AB_prot
GOT2	0.0633	0.12684	0	0.00707393	AB_prot
GPT2	0.1685	0.209648	0	0.00615922	AB_prot
GPT	0.1661	0.207481	0	0.00635766	AB_prot
HNRNPL	0.0037	0.0564737	0	0.00718264	AB_prot
NAGS	0.2079	0.244141	0	0.00622877	AB_prot
OAT	0.045	0.11759	0	0.00713855	AB_prot
OGDH	0.1916	0.229328	0	0.00638959	AB_prot
PSAT1	0.1092	0.158072	0	0.00653636	AB_prot
SLC17A6	0.2116	0.247226	0	0.00608348	AB_prot
SLC17A7	0.0022	0.0379616	0	0.00675645	AB_prot
SLC17A8	0.2105	0.246181	0	0.00609796	AB_prot
SLC25A22	0.0808	0.137613	0	0.00683474	AB_prot
SLC3A2	0.0184	0.093933	0	0.00679666	AB_prot
SLC7A11	0.0407	0.115643	0	0.00663913	AB_prot
TAT	0.1625	0.204619	0	0.00633555	AB_prot
TMLHE	0.0727	0.132369	0	0.00661146	AB_prot
AAGAB	0.0122	0.0831839	0	0.0071721	AB_prot
AHCY	0.0016	0.0294754	0	0.00693036	AB_prot
AMPH	0.0102	0.0815819	0	0.00707076	AB_prot
AP1G1	0.016	0.091356	0	0.00693073	AB_prot
AP1G2	0.0685	0.129768	0	0.00600442	AB_prot
AP1S2	0.0659	0.128262	0	0.00656702	AB_prot
AP1S3	0.0329	0.110136	0	0.00685305	AB_prot
AP2A1	0.0001	0.00272424	0	0.00705492	AB_prot
AP2A2	0.0021	0.0365872	0	0.00707672	AB_prot
AP2S1	0.0055	0.063646	0	0.00706524	AB_prot
APBA2	0.0986	0.149795	0	0.00579038	AB_prot
CCDC32	0.0356	0.112276	0	0.00295912	AB_prot
CTTN	0	0	0	0.00708053	AB_prot
EDRF1	0.0641	0.127099	0	0.00666172	AB_prot
EIF3C	0.01	0.0815072	0	0.00716162	AB_prot
FAM177A1	0.0959	0.147855	0	0.00528692	AB_prot
FBXL14	0.0065	0.066328	0	0.00695353	AB_prot
GML	0.0637	0.127004	0	0.00683198	AB_prot
HEATR1	0.0061	0.0645925	0	0.00719826	AB_prot
HEXIM1	0.0231	0.100106	0	0.00802304	AB_prot
NAPA	0	0	0	0.00704135	AB_prot
NAPG	0	0	0	0.00704487	AB_prot
PHGDH	0	0	0	0.00708361	AB_prot
PLEKHA7	0	0	0	0.00712176	AB_prot
RPN1	0.0004	0.00905793	0	0.00701463	AB_prot
RPRD1B	0	0	0	0.00711196	AB_prot
RPSA	0	0	0	0.0071034	AB_prot
RRBP1	0.0014	0.0262208	0	0.00702419	AB_prot
RSPRY1	0.0001	0.00272424	0	0.00702895	AB_prot
SAFB	0	0	0	0.00709392	AB_prot
SDC4	0.0006	0.0127518	0	0.00698475	AB_prot
SEC23A	0	0	0	0.00700521	AB_prot
SEC23B	0	0	0	0.0070819	AB_prot
SEC24C	0	0	0	0.007045	AB_prot
SEMA7A	0.0004	0.00905793	0	0.00706649	AB_prot
SERPINH1	0.0001	0.00272424	0	0.00719878	AB_prot
SETD1A	0	0	0	0.0071188	AB_prot
SET	0.0001	0.00272424	0	0.0070674	AB_prot
SF1	0	0	0	0.00708742	AB_prot
SFPQ	0	0	0	0.00708606	AB_prot
SGF29	0.0004	0.00905793	0	0.00704497	AB_prot
SGTA	0.0088	0.0789541	0	0.00676348	AB_prot
SH3GL1	0	0	0	0.0070514	AB_prot
SH3KBP1	0	0	0	0.00705262	AB_prot
SHKBP1	0	0	0	0.00708028	AB_prot
SIPA1L3	0	0	0	0.00710009	AB_prot
SMTN	0	0	0	0.00709624	AB_prot
SNRNP70	0	0	0	0.00711405	AB_prot
SNW1	0	0	0	0.00708784	AB_prot
SNX9	0	0	0	0.00707162	AB_prot
SORBS1	0.0001	0.00272424	0	0.00701199	AB_prot
SORBS2	0	0	0	0.00709325	AB_prot
SPINT1	0	0	0	0.00705077	AB_prot
SPTAN1	0.0003	0.00714437	0	0.00698859	AB_prot
SPTBN1	0	0	0	0.00704163	AB_prot
SQSTM1	0.0001	0.00272424	1	0.00703997	AB_prot
SRC	0	0	1	0.00757817	AB_prot
SRRM2	0	0	0	0.00711241	AB_prot
SRRT	0	0	0	0.00713355	AB_prot
SSR1	0	0	0	0.0071007	AB_prot
STOML2	0	0	0	0.00707572	AB_prot
STON2	0	0	0	0.00708078	AB_prot
STX4	0.0875	0.14217	0	0.00604132	AB_prot
STXBP3	0.0477	0.118903	0	0.00618922	AB_prot
UNC119	0.1149	0.162503	0	0.00657529	AB_prot
AAK1	0.006	0.064406	0	0.00705387	AB_prot
ACTR2	0.0076	0.0726465	0	0.00706798	AB_prot
ACTR3	0.0049	0.0627954	0	0.00708978	AB_prot
ADRB2	0.0864	0.141375	0	0.00651892	AB_prot
AGFG1	0.011	0.0818287	0	0.0070848	AB_prot
AGTR1	0.052	0.121219	0	0.00678898	AB_prot
ANLN	0.0159	0.091356	0	0.00723053	AB_prot
AP2B1	0.0093	0.0805851	0	0.00699901	AB_prot
AP2M1	0.0165	0.0919123	0	0.00692468	AB_prot
APOB	0.0586	0.124249	0	0.00667521	AB_prot
AREG	0.0046	0.0624211	0	0.00704635	AB_prot
ARPC1A	0	0	0	0.0071222	AB_prot
ARPC1B	0.0148	0.0908205	0	0.0070592	AB_prot
ARPC2	0.0025	0.0420093	0	0.00709695	AB_prot
ARPC3	0.0193	0.0956752	0	0.0069385	AB_prot
ARPC4	0.0001	0.00272424	0	0.00710691	AB_prot
ARPC5	0.0002	0.00508628	0	0.0071011	AB_prot
ARRB1	0.0067	0.0675637	0	0.00697376	AB_prot
ARRB2	0.0016	0.0294754	0	0.00703493	AB_prot
ATP13A2	0.1018	0.152403	0	0.00592672	AB_prot
AVPR2	0.02	0.0965888	0	0.00692794	AB_prot
AVP	0.0231	0.100106	0	0.00677474	AB_prot
BIN1	0.0337	0.110349	0	0.00701074	AB_prot
BTC	0	0	0	0.00713608	AB_prot
CBL	0.0061	0.0645925	0	0.00716874	AB_prot
CCDC88A	0.0323	0.109535	0	0.00703286	AB_prot
CD3D	0.0154	0.0911729	0	0.00707417	AB_prot
CD3G	0.0002	0.00508628	0	0.0070798	AB_prot
CD4	0.0066	0.0669684	0	0.00701202	AB_prot
CDH1	0.0086	0.0779768	1	0.00812949	AB_prot
CHRM2	0.0221	0.0987716	0	0.0068403	AB_prot
CLTA	0.0038	0.0573669	0	0.00700997	AB_prot
CLTB	0.0007	0.014669	0	0.0070284	AB_prot
CLTCL1	0.019	0.0948681	0	0.00692491	AB_prot
CLTC	0.0023	0.0393099	0	0.00695743	AB_prot
DAB2	0.0028	0.0460604	0	0.00708847	AB_prot
DNAJC6	0.0062	0.064774	0	0.00701762	AB_prot
DNM1	0.0005	0.0110037	0	0.00703967	AB_prot
DNM2	0.0053	0.0636142	0	0.00697036	AB_prot
DNM3	0.0057	0.0637747	0	0.00699197	AB_prot
DVL2	0.0012	0.0230267	0	0.00700386	AB_prot
DVL3	0.0036	0.0556561	1	0.00689707	AB_prot
DYNLT1	0.1012	0.151986	0	0.00618349	AB_prot
EGF	0.0001	0.00272424	0	0.00714649	AB_prot
EPGN	0	0	0	0.00712508	AB_prot
EPN1	0.005	0.0630877	0	0.00702114	AB_prot
EPN2	0.0278	0.104855	0	0.00693808	AB_prot
EPS15L1	0.0032	0.0509168	0	0.0071242	AB_prot
EPS15	0	0	0	0.00705196	AB_prot
EREG	0	0	0	0.00713338	AB_prot
ESR1	0.0001	0.00272424	1	0.00678453	AB_prot
EYA4	0.0323	0.109535	0	0.00725202	AB_prot
FCHO1	0.0184	0.093933	0	0.00686409	AB_prot
FCHO2	0	0	0	0.00711396	AB_prot
FNBP1L	0.0006	0.0127518	0	0.00711742	AB_prot
FNBP1	0	0	0	0.00711625	AB_prot
FZD4	0.0599	0.124971	0	0.00676379	AB_prot
GABARAPL2	0.0037	0.0564737	0	0.00689676	AB_prot
GAK	0.0147	0.0906088	0	0.00698418	AB_prot
GAPVD1	0.0113	0.0821168	0	0.00707536	AB_prot
GTSE1	0.0133	0.0866742	0	0.00695119	AB_prot
HBEGF	0.0001	0.00272424	0	0.00715435	AB_prot
HGS	0.0566	0.123384	0	0.00650671	AB_prot
HIP1R	0.0034	0.0534838	0	0.00696504	AB_prot
HIP1	0.0071	0.0696823	0	0.00699659	AB_prot
IGF2R	0.0051	0.06324	0	0.00705636	AB_prot
IL7R	0.0155	0.091186	0	0.00714539	AB_prot
INPP4A	0.0368	0.113064	0	0.00692401	AB_prot
INPP4B	0.0349	0.111496	0	0.00695269	AB_prot
ITSN1	0.0089	0.0792188	0	0.0071144	AB_prot
ITSN2	0.0012	0.0230267	0	0.00706721	AB_prot
KIAA0319	0	0	0	0.00721186	AB_prot
LDLRAP1	0.0205	0.0971252	0	0.00699027	AB_prot
LDLR	0.012	0.0827936	0	0.00690335	AB_prot
LRP2	0.0166	0.0919123	0	0.00689448	AB_prot
LUZP1	0.0006	0.0127518	0	0.00712598	AB_prot
M6PR	0.0076	0.0726465	0	0.00698553	AB_prot
MYO10	0.0052	0.0635595	0	0.00712581	AB_prot
NECAP1	0	0	0	0.00707828	AB_prot
NECAP2	0	0	0	0.00707068	AB_prot
NUMB	0	0	0	0.00717216	AB_prot
OCRL	0.0012	0.0230267	0	0.00692979	AB_prot
PACSIN1	0.0181	0.0934361	0	0.007017	AB_prot
PACSIN2	0	0	0	0.007097	AB_prot
PACSIN3	0.0021	0.0365872	0	0.00708981	AB_prot
PICALM	0	0	0	0.00704916	AB_prot
PIK3C2A	0	0	0	0.00703033	AB_prot
PIP5K1A	0.0001	0.00272424	0	0.00706382	AB_prot
PIP5K1B	0	0	0	0.0071156	AB_prot
PIP5K1C	0	0	0	0.00713165	AB_prot
PLEC	0.1149	0.162503	0	0.00645109	AB_prot
PLEKHA1	0.0126	0.0843126	0	0.00707304	AB_prot
PLEKHA2	0.0205	0.0971252	0	0.00697701	AB_prot
PPIP5K2	0.0789	0.136225	0	0.0060119	AB_prot
PPP1CB	0.0239	0.101278	0	0.00695217	AB_prot
PRNP	0.1753	0.215367	0	0.00610454	AB_prot
PTPN13	0.0046	0.0624211	0	0.00722009	AB_prot
QSER1	0.0599	0.124971	0	0.00605267	AB_prot
RAB5A	0.028	0.10519	0	0.00690395	AB_prot
RAB5B	0.014	0.0892308	0	0.00702811	AB_prot
RAB5C	0.0113	0.0821168	0	0.00685444	AB_prot
RALBP1	0.0052	0.0635595	0	0.0071006	AB_prot
REPS1	0	0	0	0.00706602	AB_prot
REPS2	0	0	0	0.00712599	AB_prot
RPS27A	0	0	0	0.00703422	AB_prot
RUNDC3A	0.05	0.120075	0	0.00635586	AB_prot
SEC24B	0.0235	0.100674	0	0.00667406	AB_prot
SGIP1	0	0	0	0.00711182	AB_prot
SH3GL2	0.0065	0.066328	0	0.00705974	AB_prot
SH3GL3	0.0199	0.0964946	0	0.00697846	AB_prot
SLC18A3	0	0	0	0.00707762	AB_prot
SLC2A8	0.0039	0.0578087	0	0.00719786	AB_prot
SNAP91	0	0	0	0.00709898	AB_prot
SNX18	0.0004	0.00905793	0	0.00702141	AB_prot
STAM2	0	0	0	0.00699924	AB_prot
STAM	0	0	0	0.00707286	AB_prot
STON1	0	0	0	0.00712076	AB_prot
SYNJ1	0.0002	0.00508628	0	0.00702668	AB_prot
SYNJ2	0.0052	0.0635595	0	0.0070541	AB_prot
SYT11	0	0	0	0.00714176	AB_prot
SYT1	0.0024	0.040825	0	0.00671856	AB_prot
SYT2	0.0048	0.0627954	0	0.00682466	AB_prot
SYT8	0	0	0	0.00722941	AB_prot
SYT9	0	0	0	0.00717011	AB_prot
TACR1	0.0231	0.100106	0	0.00663599	AB_prot
TCTE1	0.0669	0.12873	0	0.00684954	AB_prot
TFRC	0.0414	0.116027	0	0.00674218	AB_prot
TF	0.026	0.103425	0	0.00677483	AB_prot
TGFA	0.004	0.0586623	0	0.00704532	AB_prot
TGOLN2	0.01	0.0815072	0	0.00670816	AB_prot
TRIP10	0.0143	0.0895556	0	0.00707799	AB_prot
UBA52	0	0	0	0.00699361	AB_prot
UBB	0	0	0	0.00691134	AB_prot
UBC	0	0	0	0.006982	AB_prot
UBE2D2	0.032	0.109259	0	0.00667245	AB_prot
URGCP	0.0553	0.122874	0	0.00389988	AB_prot
VAMP2	0.0006	0.0127518	0	0.0066948	AB_prot
VAMP3	0.015	0.0911729	0	0.00655266	AB_prot
VAMP4	0.0193	0.0956752	0	0.00658335	AB_prot
VAMP7	0.0045	0.0620952	0	0.00696215	AB_prot
VAMP8	0.0083	0.076491	0	0.00694208	AB_prot
VIRMA	0	0	0	0.00725452	AB_prot
WASL	0.0061	0.0645925	0	0.00711892	AB_prot
WNK1	0.0632	0.126781	0	0.00755176	AB_prot
WNT5A	0.0103	0.0816912	0	0.00685474	AB_prot
AAMDC	0.2462	0.278811	0	0.00149506	AB_prot
ACY3	0.108	0.157018	0	0.00487827	AB_prot
BAG3	0.0944	0.146852	0	0.00659049	AB_prot
GLYR1	0.0922	0.145201	0	0.00641285	AB_prot
GORASP2	0.1732	0.21359	0	0.00592373	AB_prot
PIH1D1	0.0275	0.104513	0	0.00727819	AB_prot
VPS9D1	0.0765	0.134494	0	0.00557503	AB_prot
AAMP	0.0724	0.132211	0	0.00519012	AB_prot
AEN	0.0905	0.144318	0	0.00604071	AB_prot
ATOH1	0.0053	0.0636142	0	0.00665708	AB_prot
BHLHE40	0.0579	0.123948	0	0.00653826	AB_prot
C8orf33	0.0561	0.12319	0	0.00660906	AB_prot
DHPS	0.0445	0.11737	0	0.00685071	AB_prot
DICER1	0.0142	0.0894277	0	0.00712694	AB_prot
HSF1	0.0379	0.11382	0	0.00751561	AB_prot
INPP5K	0.0001	0.00272424	0	0.00704301	AB_prot
LRRK2	0.0003	0.00714437	0	0.00684758	AB_prot
MAP1LC3B	0.0082	0.0758806	0	0.00688333	AB_prot
MKLN1	0.1392	0.18341	0	0.00588856	AB_prot
MMADHC	0.1247	0.170892	0	0.00448414	AB_prot
NELFCD	0.0252	0.102836	0	0.0072777	AB_prot
NKAPD1	0.038	0.113884	0	0.00703471	AB_prot
PDCD4	0.0095	0.0807231	0	0.00754388	AB_prot
PLIN3	0.0346	0.11119	0	0.00661461	AB_prot
PMFBP1	0.1088	0.15776	0	0.00221002	AB_prot
PPP2R2D	0.08	0.137082	0	0.00675006	AB_prot
PSEN2	0.0697	0.130569	0	0.00723097	AB_prot
PTF1A	0.063	0.126648	0	0.0018116	AB_prot
PTPRU	0.2202	0.254742	0	0.00327586	AB_prot
RECQL4	0.0375	0.113663	0	0.00633471	AB_prot
RPL10	0.0025	0.0420093	0	0.00705284	AB_prot
SRP9	0.0014	0.0262208	0	0.0086861	AB_prot
TBXA2R	0.0913	0.144747	0	0.0059288	AB_prot
TCF25	0.0717	0.131844	0	0.00590731	AB_prot
TP53BP1	0.0186	0.0942316	1	0.00701967	AB_prot
VPS52	0.0315	0.108562	0	0.00657581	AB_prot
ACOT2	0.2225	0.257055	0	0.00570828	AB_prot
AKR1B10	0.0681	0.129461	0	0.00454771	AB_prot
ALAS1	0.1375	0.181984	0	0.00621201	AB_prot
ALAS2	0.2236	0.258077	0	0.00564701	AB_prot
ASMT	0.2417	0.274545	0	0.00176023	AB_prot
AWAT2	0.2168	0.251797	0	0.00551752	AB_prot
CERS1	0.2697	0.299815	0	0.00503504	AB_prot
COASY	0.028	0.10519	0	0.00952076	AB_prot
DLAT	0.206	0.242559	0	0.00620033	AB_prot
EIF4E3	0.0333	0.110303	0	0.00642259	AB_prot
ELOVL6	0.0336	0.110303	0	0.00931819	AB_prot
F2	0.1183	0.165219	0	0.00661654	AB_prot
GPAT3	0.2554	0.286916	0	0.00521988	AB_prot
GRB10	0.0317	0.108793	0	0.00762572	AB_prot
HDAC8	0.0865	0.141375	0	0.00657477	AB_prot
HGSNAT	0.1271	0.172903	0	0.0028633	AB_prot
HIBCH	0.1923	0.229998	0	0.006268	AB_prot
IDO2	0.2074	0.243777	0	0.00315224	AB_prot
INMT	0.1949	0.232365	0	0.00241901	AB_prot
KRTAP8-1	0.1609	0.203287	0	0.00565163	AB_prot
LPCAT2	0.2995	0.327894	0	0.00536426	AB_prot
LPCAT4	0.2947	0.323171	0	0.00540796	AB_prot
MDFI	0.2973	0.325704	0	0.00550407	AB_prot
MORC2	0.1955	0.232973	0	0.00621997	AB_prot
NAT1	0.0963	0.14823	0	0.00121587	AB_prot
NAT2	0.0247	0.102211	0	0.00926578	AB_prot
OGDHL	0.0443	0.117307	0	0.00391781	AB_prot
PDHB	0.1569	0.199566	0	0.00654538	AB_prot
PIGW	0.3579	0.381788	0	0.0043901	AB_prot
PLA2G10	0.0322	0.109464	0	0.00802969	AB_prot
PLA2G12A	0.1383	0.182612	0	0.00623889	AB_prot
PLA2G12B	0.2829	0.312096	0	0.000224529	AB_prot
PLA2G1B	0.1419	0.185878	0	0.00600765	AB_prot
PLA2G2A	0.2594	0.290611	0	0.00574032	AB_prot
PLA2G2D	0.1436	0.187354	0	0.00580881	AB_prot
PLA2G2E	0.1465	0.18998	0	0.00585671	AB_prot
PLA2G2F	0.248	0.280372	0	0.00556726	AB_prot
PLA2G3	0.1248	0.170951	0	0.000922837	AB_prot
PLA2G4A	0.0969	0.148606	0	0.00618648	AB_prot
PLA2G4B	0.3508	0.375529	0	0.00494208	AB_prot
PLA2G4E	0.2888	0.317747	0	0.00505125	AB_prot
PLA2G5	0.1436	0.187354	0	0.00580881	AB_prot
PLA2G6	0.1815	0.220528	0	0.00538394	AB_prot
PLB1	0.1207	0.167259	0	0.00491352	AB_prot
PPT1	0.0206	0.0972913	0	0.00345829	AB_prot
PRKACA	0.0156	0.091186	0	0.00700895	AB_prot
SOAT1	0.0296	0.106912	0	0.00665818	AB_prot
SPTLC1	0.0911	0.144583	0	0.00623915	AB_prot
SULT1A1	0.1374	0.181878	0	0.00390451	AB_prot
SULT1A2	0.144	0.187685	0	0.00388733	AB_prot
YWHAZ	0.0008	0.0164389	1	0.00709156	AB_prot
AAR2	0.0651	0.127686	0	0.00601271	AB_prot
AARS	0.0323	0.109535	0	0.00755132	AB_prot
ABCF1	0.0195	0.0959786	0	0.00713202	AB_prot
ABHD14B	0.1458	0.189332	0	0.00130793	AB_prot
ACADSB	0.0305	0.107633	0	0.00623547	AB_prot
ACP1	0.0167	0.0919123	0	0.00678848	AB_prot
ACTA1	0.0784	0.135947	0	0.006534	AB_prot
ACTBL2	0.1033	0.153499	0	0.00639791	AB_prot
ACTG1	0	0	0	0.00750194	AB_prot
ADI1	0.0461	0.118061	0	0.00443344	AB_prot
AHNAK	0.0601	0.125071	0	0.00676468	AB_prot
AIFM1	0.0587	0.124255	0	0.00646068	AB_prot
AIMP1	0.0046	0.0624211	0	0.00712903	AB_prot
AIMP2	0.007	0.0693062	0	0.0069919	AB_prot
ALDOA	0.024	0.101439	0	0.0071408	AB_prot
ANP32A	0.0175	0.0925986	0	0.0116395	AB_prot
ANXA1	0.0001	0.00272424	1	0.00683451	AB_prot
ANXA2	0.0038	0.0573669	0	0.00692181	AB_prot
ANXA5	0.0239	0.101278	0	0.00753776	AB_prot
APRT	0.0062	0.064774	0	0.00766666	AB_prot
ARF1	0.016	0.091356	0	0.00676399	AB_prot
ARF4	0.0125	0.0838932	0	0.00696307	AB_prot
ARF6	0.0207	0.0973799	0	0.00690898	AB_prot
ARL1	0.0504	0.120327	0	0.00668089	AB_prot
ARMCX3	0.0283	0.10548	0	0.00890464	AB_prot
ATF1	0.0664	0.128442	0	0.00594707	AB_prot
ATP2A2	0.0093	0.0805851	0	0.00670611	AB_prot
ATP5PD	0.0775	0.135273	0	0.00649232	AB_prot
ATP5PO	0.0654	0.127967	0	0.00640193	AB_prot
BAG2	0.0115	0.0821168	0	0.00708326	AB_prot
BAG6	0.0541	0.122231	0	0.00665766	AB_prot
BASP1	0	0	0	0.00720383	AB_prot
BOLA2B	0.0477	0.118903	0	0.00675551	AB_prot
BOLA2	0.0476	0.118903	0	0.00675551	AB_prot
BUB3	0.006	0.064406	0	0.00709791	AB_prot
BZW1	0.0055	0.063646	0	0.0081909	AB_prot
C1QBP	0.0211	0.0977526	0	0.00694562	AB_prot
C9orf78	0.0199	0.0964946	0	0.0067251	AB_prot
CACYBP	0.0316	0.108595	0	0.00696064	AB_prot
CAD	0.0201	0.0966563	0	0.00685545	AB_prot
CALM1	0.0004	0.00905793	0	0.00688796	AB_prot
CALM2	0.044	0.117209	0	0.00685095	AB_prot
CALM3	0.0572	0.123717	0	0.00727753	AB_prot
CAPNS1	0.107	0.156157	0	0.00566377	AB_prot
CAPRIN1	0.0039	0.0578087	0	0.00725913	AB_prot
CAPZA1	0.0178	0.0931173	0	0.00696381	AB_prot
CAPZA2	0.0188	0.0946581	0	0.00696029	AB_prot
CAPZB	0.0098	0.0814251	0	0.0069664	AB_prot
CARMIL1	0.0714	0.131615	0	0.00421452	AB_prot
CARS	0.0335	0.110303	0	0.00691733	AB_prot
CBR1	0.0539	0.122148	0	0.00693463	AB_prot
CBS	0.0297	0.10708	0	0.0065492	AB_prot
CBX3	0.0601	0.125071	0	0.00683624	AB_prot
CCT2	0.0363	0.112919	0	0.00681645	AB_prot
CCT3	0.0288	0.106199	0	0.00683357	AB_prot
CCT4	0.0268	0.10385	0	0.00691107	AB_prot
CCT5	0.0078	0.0734262	0	0.00690392	AB_prot
CCT6A	0.0302	0.10729	0	0.00683302	AB_prot
CCT7	0.0295	0.106912	0	0.00684879	AB_prot
CCT8	0.0026	0.0432052	0	0.00693497	AB_prot
CD2BP2	0.0067	0.0675637	0	0.00714482	AB_prot
CDA	0.1524	0.195279	0	0.0055555	AB_prot
CDC45	0.0316	0.108595	0	0.00743178	AB_prot
CDC5L	0.0012	0.0230267	0	0.00707921	AB_prot
CDK1	0.0005	0.0110037	0	0.0071323	AB_prot
CENPJ	0.0102	0.0815819	0	0.00698434	AB_prot
CFL1	0.0355	0.112256	0	0.00700639	AB_prot
CHCHD3	0.0555	0.122984	0	0.00636009	AB_prot
CHP1	0.046	0.118061	0	0.00646375	AB_prot
CLUH	0.1058	0.155187	0	0.00558886	AB_prot
CMBL	0.0376	0.113717	0	0.00580123	AB_prot
CNN2	0.0168	0.0919123	0	0.00735309	AB_prot
COPA	0.002	0.0353937	0	0.00688332	AB_prot
COX4I1	0.1114	0.159663	0	0.00624089	AB_prot
CPS1	0.0732	0.132581	0	0.00683787	AB_prot
CRKL	0.0269	0.104013	0	0.00707662	AB_prot
CSNK2B	0.0538	0.122148	0	0.00693233	AB_prot
CSRP2	0.0107	0.0818287	0	0.00706333	AB_prot
CSTB	0.0234	0.10063	0	0.00620032	AB_prot
CTH	0.1842	0.22289	0	0.00532641	AB_prot
CTPS1	0.0907	0.144381	0	0.00664082	AB_prot
CTSZ	0.0214	0.0979562	0	0.00646853	AB_prot
CUL3	0.0576	0.123881	0	0.00662735	AB_prot
DARS	0.0214	0.0979562	0	0.00713096	AB_prot
DCD	0.045	0.11759	0	0.00702089	AB_prot
DDB1	0	0	0	0.00722076	AB_prot
DDX17	0.001	0.0197582	0	0.00721448	AB_prot
DDX23	0	0	0	0.00726123	AB_prot
DDX46	0.0049	0.0627954	0	0.00724431	AB_prot
DDX5	0	0	0	0.00716708	AB_prot
DHCR24	0.063	0.126648	0	0.00629481	AB_prot
DHX15	0	0	0	0.00717062	AB_prot
DHX38	0.0018	0.0325266	0	0.00722127	AB_prot
DHX9	0.0038	0.0573669	0	0.00720742	AB_prot
DNAJA1	0.0193	0.0956752	0	0.00705977	AB_prot
DNAJA2	0	0	0	0.00715004	AB_prot
DNAJC10	0.0627	0.126611	0	0.0065623	AB_prot
DNPEP	0.0575	0.123785	0	0.0067898	AB_prot
DPM1	0.0587	0.124255	0	0.00660819	AB_prot
DSP	0.0157	0.0912573	0	0.00725656	AB_prot
DSTN	0.0198	0.0964946	0	0.00659974	AB_prot
DUSP23	0.0907	0.144381	0	0.00651396	AB_prot
DUT	0.0165	0.0919123	0	0.00699029	AB_prot
DYNC1H1	0	0	0	0.00707402	AB_prot
DYNLL1	0.0127	0.0845726	0	0.00681609	AB_prot
EAPP	0.0359	0.112532	0	0.00664561	AB_prot
ECD	0.0378	0.113748	0	0.00695995	AB_prot
EEF1B2	0.0167	0.0919123	0	0.00711652	AB_prot
EEF1D	0.0428	0.11681	0	0.00689268	AB_prot
EEF1E1	0.0273	0.104331	0	0.00717428	AB_prot
EEF1G	0.0343	0.111004	0	0.0068917	AB_prot
EEF2	0.0085	0.0775393	1	0.00714352	AB_prot
EFTUD2	0	0	0	0.00725534	AB_prot
EGLN3	0.0642	0.127099	0	0.00674502	AB_prot
EIF2S1	0	0	0	0.00725112	AB_prot
EIF2S3	0	0	0	0.00737493	AB_prot
EIF3A	0.0122	0.0831839	0	0.00724857	AB_prot
EIF3B	0.0061	0.0645925	0	0.00732158	AB_prot
EIF3F	0.0221	0.0987716	0	0.00702123	AB_prot
EIF4A1	0.0056	0.063646	0	0.00729455	AB_prot
EIF4E2	0.0213	0.0977972	0	0.00720176	AB_prot
EIF5A	0.0169	0.0919123	0	0.00704097	AB_prot
ELOB	0.0003	0.00714437	0	0.00704617	AB_prot
ELOC	0.0253	0.102964	0	0.00690997	AB_prot
ELP1	0.0133	0.0866742	0	0.00716732	AB_prot
EMD	0.0296	0.106912	0	0.0067117	AB_prot
ENO1	0.0158	0.0912573	0	0.0070563	AB_prot
EPPK1	0.0167	0.0919123	0	0.00721607	AB_prot
EWSR1	0.1062	0.155596	0	0.00671595	AB_prot
EZR	0.0208	0.097417	0	0.00771772	AB_prot
FAF2	0.0671	0.128813	0	0.00647909	AB_prot
FARSB	0	0	0	0.00718961	AB_prot
FBXO22	0	0	0	0.00710443	AB_prot
FKBP1A	0.0347	0.111372	0	0.00698667	AB_prot
FKBP5	0.0843	0.139671	0	0.00677422	AB_prot
FKBPL	0.0477	0.118903	0	0.00718463	AB_prot
FLNA	0.0393	0.114413	0	0.00689024	AB_prot
FLNB	0.0158	0.0912573	0	0.00743473	AB_prot
FLYWCH2	0.0539	0.122148	0	0.00615293	AB_prot
FN3KRP	0.1306	0.175921	0	0.00244183	AB_prot
FSCN1	0.0169	0.0919123	0	0.00747157	AB_prot
FUS	0.0024	0.040825	0	0.00717031	AB_prot
G6PD	0.0011	0.0214048	1	0.176188	AB_prot
GANAB	0.0049	0.0627954	0	0.00764384	AB_prot
GARS	0.0353	0.111919	0	0.00682182	AB_prot
GART	0.0382	0.113884	0	0.0065959	AB_prot
GCN1	0.0004	0.00905793	0	0.00713501	AB_prot
GDA	0.1625	0.204619	0	0.00358705	AB_prot
GFPT1	0.0023	0.0393099	0	0.01067	AB_prot
GGCT	0.0758	0.134208	0	0.00611848	AB_prot
GHDC	0.1925	0.23016	0	0.00487068	AB_prot
GJA5	0.2965	0.324867	0	0.0040766	AB_prot
GLOD4	0.0335	0.110303	0	0.00391172	AB_prot
GLRX3	0.0962	0.148139	0	0.00614537	AB_prot
GMDS	0.0381	0.113884	0	0.00567716	AB_prot
GNB1L	0.0759	0.134227	0	0.00445715	AB_prot
GOLGA4	0.0544	0.122463	0	0.00671206	AB_prot
GPI	0.0305	0.107633	0	0.00948556	AB_prot
GSPT2	0.0145	0.0899931	0	0.00728773	AB_prot
GSR	0.214	0.249398	0	0.00428121	AB_prot
GSTM3	0.1262	0.172095	0	0.00564875	AB_prot
GTF2I	0.0178	0.0931173	0	0.00700016	AB_prot
H3F3A	0	0	0	0.00726967	AB_prot
H3F3B	0	0	0	0.00726786	AB_prot
HACD3	0.0269	0.104013	0	0.00732658	AB_prot
HADHA	0.0424	0.116603	0	0.00668631	AB_prot
HAGH	0.1884	0.226523	0	0.00524465	AB_prot
HAX1	0.0474	0.118847	0	0.00654757	AB_prot
HCCS	0.1213	0.167845	0	0.00608272	AB_prot
HDAC10	0.015	0.0911729	0	0.00713944	AB_prot
HDAC6	0.0239	0.101278	0	0.0069182	AB_prot
HDGF	0.0049	0.0627954	0	0.00723607	AB_prot
HIF1AN	0.0813	0.137864	0	0.00665947	AB_prot
HIGD1A	0.0608	0.125423	0	0.00592165	AB_prot
HIST1H1C	0.0988	0.149998	0	0.00715285	AB_prot
HIST1H2AJ	0.0053	0.0636142	0	0.00725759	AB_prot
HIST1H4A	0	0	0	0.00722252	AB_prot
HIST1H4B	0	0	0	0.00722252	AB_prot
HIST1H4C	0	0	0	0.00722252	AB_prot
HIST1H4D	0	0	0	0.00722252	AB_prot
HIST1H4E	0	0	0	0.00722277	AB_prot
HIST1H4F	0	0	0	0.00722252	AB_prot
HIST1H4H	0	0	0	0.00722252	AB_prot
HIST1H4I	0	0	0	0.00722252	AB_prot
HIST1H4J	0	0	0	0.00722252	AB_prot
HIST1H4K	0	0	0	0.00722252	AB_prot
HIST1H4L	0	0	0	0.00722252	AB_prot
HIST2H4A	0	0	0	0.00722252	AB_prot
HIST2H4B	0	0	0	0.00722252	AB_prot
HIST3H2BB	0	0	0	0.00728069	AB_prot
HIST4H4	0	0	0	0.00722252	AB_prot
HK2	0.0044	0.061758	0	0.0164955	AB_prot
HNRNPA0	0.0003	0.00714437	0	0.00720598	AB_prot
HNRNPA1	0.0001	0.00272424	0	0.00712227	AB_prot
HNRNPA2B1	0.0095	0.0807231	0	0.00711237	AB_prot
HNRNPA3	0.0035	0.0546742	0	0.0071788	AB_prot
HNRNPD	0.003	0.0484201	0	0.00699537	AB_prot
HNRNPF	0.0038	0.0573669	0	0.00697833	AB_prot
HNRNPH1	0	0	0	0.00711163	AB_prot
HNRNPH2	0.013	0.0855877	0	0.00717586	AB_prot
HNRNPH3	0.0025	0.0420093	0	0.00713152	AB_prot
HNRNPK	0.0085	0.0775393	0	0.00693566	AB_prot
HNRNPM	0.0091	0.0799697	0	0.00710017	AB_prot
HNRNPU	0.0038	0.0573669	0	0.00700406	AB_prot
HOXA3	0	0	0	0.00739945	AB_prot
HPRT1	0.0389	0.114359	0	0.00717622	AB_prot
HSDL2	0.0036	0.0556561	0	0.00718357	AB_prot
HSP90AA1	0.0003	0.00714437	0	0.0070323	AB_prot
HSP90AB1	0.0229	0.0998647	0	0.00667914	AB_prot
HSP90B1	0.0614	0.125823	0	0.00680976	AB_prot
HSPB1	0.1001	0.150952	0	0.0069612	AB_prot
HSPE1	0.0447	0.117398	0	0.00685766	AB_prot
HSPH1	0.0088	0.0789541	0	0.0073634	AB_prot
HYOU1	0.0411	0.116027	0	0.00689702	AB_prot
IAH1	0.1153	0.162851	0	0.00080109	AB_prot
IARS	0.0039	0.0578087	0	0.00714219	AB_prot
IBA57	0.0441	0.117209	0	0.0060332	AB_prot
ILF2	0	0	0	0.00717252	AB_prot
ILF3	0	0	0	0.00722702	AB_prot
IMMT	0.0602	0.125071	0	0.00648123	AB_prot
INTU	0.0462	0.118061	0	0.00697894	AB_prot
IPO11	0.0515	0.12101	0	0.00627108	AB_prot
IPO5	0.0218	0.098434	0	0.00745722	AB_prot
IPO7	0.0061	0.0645925	0	0.00695274	AB_prot
ISOC1	0.0475	0.118899	0	0.00489907	AB_prot
ISOC2	0.1371	0.181628	0	0.00448844	AB_prot
KDR	0.0098	0.0814251	0	0.00717579	AB_prot
KIAA1143	0.0381	0.113884	0	0.00715036	AB_prot
KLHL36	0.0796	0.136709	0	0.00510963	AB_prot
KRT10	0.0956	0.147658	0	0.00707707	AB_prot
KRT14	0.1094	0.158196	0	0.00642442	AB_prot
KRT16	0.0926	0.145525	0	0.00641478	AB_prot
KRT18	0.0698	0.130634	0	0.00652688	AB_prot
KRT1	0.0675	0.128974	0	0.00669318	AB_prot
KRT2	0.1404	0.18441	0	0.00641382	AB_prot
KRT5	0.1057	0.155066	0	0.00655771	AB_prot
KRT6A	0.1118	0.16007	0	0.00646626	AB_prot
KRT6B	0.1186	0.165561	0	0.00647071	AB_prot
KRT79	0.1841	0.222814	0	0.00609746	AB_prot
KRT8	0.1623	0.20451	0	0.00568966	AB_prot
KRT9	0.1084	0.157408	0	0.00676308	AB_prot
LANCL1	0.0607	0.125375	0	0.00598438	AB_prot
LANCL2	0.094	0.146521	0	0.00493836	AB_prot
LARS	0.0154	0.0911729	0	0.00719892	AB_prot
LDHA	0.0172	0.092438	0	0.00705393	AB_prot
LDHB	0.0094	0.0806355	0	0.00710627	AB_prot
LGALS1	0.0653	0.127855	0	0.00758506	AB_prot
LPCAT1	0.2485	0.280814	0	0.00572132	AB_prot
LRPPRC	0.0003	0.00714437	0	0.00709766	AB_prot
LRRC59	0.0152	0.0911729	0	0.00672717	AB_prot
LRRFIP1	0.0013	0.0246561	0	0.00716379	AB_prot
LUC7L2	0.0001	0.00272424	0	0.00830277	AB_prot
LUC7L3	0	0	0	0.00730853	AB_prot
LYAR	0.0149	0.0910921	0	0.00715431	AB_prot
LYPLA2	0.0675	0.128974	0	0.00583206	AB_prot
LYSMD2	0.0458	0.118061	0	0.00564598	AB_prot
MAD2L1	0.0055	0.063646	0	0.00708515	AB_prot
MAP4	0	0	0	0.00725652	AB_prot
MAPK1	0.0065	0.066328	1	0.00829201	AB_prot
MARCKS	0.0016	0.0294754	0	0.00748073	AB_prot
MARS	0.016	0.091356	0	0.00712954	AB_prot
MAT2A	0.2068	0.243246	0	0.00562343	AB_prot
MATR3	0.0134	0.0869791	0	0.00704569	AB_prot
MCM3	0.0032	0.0509168	0	0.00717578	AB_prot
MDH1	0.0108	0.0818287	0	0.00726909	AB_prot
MDH2	0.0167	0.0919123	0	0.00716916	AB_prot
MEMO1	0.0396	0.11471	0	0.00707714	AB_prot
METTL2B	0.0491	0.11972	0	0.00224828	AB_prot
MGST3	0.0579	0.123948	0	0.00637427	AB_prot
MICA	0.1259	0.171856	0	0.00551254	AB_prot
MIF	0.0139	0.088877	0	0.00754795	AB_prot
MLF2	0.0391	0.114405	0	0.0068405	AB_prot
MLKL	0.0662	0.128442	0	0.00523676	AB_prot
MSH2	0.0009	0.0182025	1	0.00772884	AB_prot
MSN	0.0358	0.112493	0	0.00722542	AB_prot
MTCH2	0.0505	0.120327	0	0.00647372	AB_prot
MTHFD1L	0.074	0.132972	0	0.00647732	AB_prot
MTHFD1	0.0523	0.121414	0	0.00725189	AB_prot
MTPN	0.017	0.0921773	0	0.00747642	AB_prot
MYBBP1A	0	0	0	0.00727383	AB_prot
MYH9	0.0308	0.108069	0	0.00685846	AB_prot
MYL6	0	0	0	0.00693509	AB_prot
NAMPT	0.0907	0.144381	0	0.00584037	AB_prot
NAP1L1	0	0	0	0.00711217	AB_prot
NAXE	0.0636	0.127004	0	0.00220433	AB_prot
NCLN	0.1241	0.170499	0	0.0051236	AB_prot
NCL	0.0447	0.117398	0	0.00700083	AB_prot
NDUFA13	0.2197	0.25436	0	0.00593539	AB_prot
NDUFA4	0.2164	0.25143	0	0.00601467	AB_prot
NRDC	0.0491	0.11972	0	0.00683275	AB_prot
NSUN2	0.0302	0.10729	0	0.00725713	AB_prot
OGFR	0.0571	0.123649	0	0.00345884	AB_prot
OPA1	0.0413	0.116027	0	0.00694308	AB_prot
OXA1L	0.0604	0.125071	0	0.00689649	AB_prot
P4HB	0.0425	0.116664	0	0.00715931	AB_prot
PA2G4	0	0	0	0.00861023	AB_prot
PABPC1	0.0001	0.00272424	0	0.00715631	AB_prot
PAICS	0.002	0.0353937	0	0.00699401	AB_prot
PALLD	0.0316	0.108595	0	0.00674641	AB_prot
PARK7	0.0102	0.0815819	1	0.00737306	AB_prot
PCBP1	0.0022	0.0379616	0	0.0071318	AB_prot
PCBP2	0	0	0	0.00721462	AB_prot
PCMT1	0.057	0.123581	0	0.00667452	AB_prot
PCNA	0.003	0.0484201	0	0.00718606	AB_prot
PDCD2L	0.0741	0.133046	0	0.00570212	AB_prot
PDCD6IP	0.0168	0.0919123	0	0.00692366	AB_prot
PDCD6	0.0366	0.112973	0	0.00689216	AB_prot
PDIA3	0.0918	0.144913	0	0.00657083	AB_prot
PDIA6	0.0875	0.14217	0	0.00626624	AB_prot
PEBP1	0.0061	0.0645925	0	0.00801047	AB_prot
PEF1	0.0796	0.136709	0	0.00615898	AB_prot
PFAS	0.0911	0.144583	0	0.00685578	AB_prot
PFN1	0.0166	0.0919123	0	0.00741755	AB_prot
PGAM2	0.0729	0.132385	0	0.00505446	AB_prot
PGK1	0.0122	0.0831839	0	0.00727026	AB_prot
PGLS	0.0046	0.0624211	0	0.0314052	AB_prot
PGP	0.2827	0.311933	0	0.00347128	AB_prot
PHB2	0.0244	0.102002	0	0.00696863	AB_prot
PHB	0.0361	0.112805	0	0.00683756	AB_prot
PLPBP	0.0632	0.126781	0	0.00473991	AB_prot
PLRG1	0.0118	0.0826184	0	0.00723307	AB_prot
PLS3	0.0124	0.0835339	0	0.00729883	AB_prot
POLDIP2	0.0078	0.0734262	0	0.00713028	AB_prot
POLR2B	0	0	0	0.00728015	AB_prot
PPA1	0.0069	0.0686944	0	0.00718126	AB_prot
PPIA	0.0457	0.118041	0	0.00663291	AB_prot
PPIB	0.1067	0.15596	0	0.00745201	AB_prot
PPP1CA	0.0742	0.133079	0	0.00668145	AB_prot
PPP1R15A	0.0438	0.117209	0	0.00680794	AB_prot
PPP2CA	0.001	0.0197582	0	0.00711255	AB_prot
PPP2R2A	0.0174	0.0925986	0	0.00729292	AB_prot
PRDX1	0.0313	0.108413	1	0.0090483	AB_prot
PRDX3	0.0189	0.0948164	0	0.00700217	AB_prot
PRDX5	0.054	0.122221	0	0.00721328	AB_prot
PRDX6	0.0326	0.109704	0	0.00797789	AB_prot
PRKDC	0.0115	0.0821168	0	0.00745076	AB_prot
PRMT1	0.0153	0.0911729	0	0.00708174	AB_prot
PRPF19	0	0	0	0.00724681	AB_prot
PRPF6	0	0	0	0.00726224	AB_prot
PRPF8	0.0001	0.00272424	0	0.00723502	AB_prot
PRSS21	0.1253	0.171427	0	0.00352973	AB_prot
PRSS56	0.233	0.266769	0	0.000464156	AB_prot
PSMA3	0.0484	0.119439	0	0.00675603	AB_prot
PSMA4	0	0	0	0.00709641	AB_prot
PSMA5	0.0037	0.0564737	0	0.00710167	AB_prot
PSMA7	0.0118	0.0826184	0	0.00704199	AB_prot
PSMB2	0.0001	0.00272424	0	0.00705946	AB_prot
PSMC2	0.0039	0.0578087	0	0.00710017	AB_prot
PSMC3	0.0169	0.0919123	0	0.00717767	AB_prot
PSMC4	0.0041	0.0595942	0	0.00706959	AB_prot
PSMD10	0.0036	0.0556561	0	0.0071117	AB_prot
PSMD2	0.0079	0.0739417	0	0.00695468	AB_prot
PSME1	0.0099	0.0815072	0	0.00706533	AB_prot
PSME2	0.0048	0.0627954	0	0.00706391	AB_prot
PSME3	0.017	0.0921773	0	0.00687631	AB_prot
PTBP1	0	0	0	0.00722607	AB_prot
PTGES3	0.0224	0.0990293	0	0.00736031	AB_prot
PTPMT1	0.2565	0.287954	0	0.00536886	AB_prot
PTPN23	0.0216	0.0981471	0	0.00724127	AB_prot
PTPN9	0.1841	0.222814	0	0.00554086	AB_prot
PUF60	0.0032	0.0509168	0	0.0071168	AB_prot
RAB11A	0.0008	0.0164389	1	0.00806685	AB_prot
RAB1B	0.0143	0.0895556	0	0.00676343	AB_prot
RABGGTB	0.0716	0.131821	0	0.00882693	AB_prot
RACK1	0.0153	0.0911729	0	0.006992	AB_prot
RARA	0.0156	0.091186	0	0.00714201	AB_prot
RARS	0.0101	0.0815072	0	0.0070708	AB_prot
RBBP7	0.0059	0.0641754	0	0.0071669	AB_prot
RBM39	0.0055	0.063646	0	0.0071176	AB_prot
RCC2	0	0	0	0.00724798	AB_prot
RCN1	0.0221	0.0987716	0	0.00689398	AB_prot
RPL10A	0.0074	0.0717648	0	0.00717652	AB_prot
RPL11	0.0049	0.0627954	0	0.00778107	AB_prot
RPL12	0	0	0	0.00724157	AB_prot
RPL13A	0.0007	0.014669	0	0.00727249	AB_prot
RPL13	0	0	0	0.00723652	AB_prot
RPL14	0.0233	0.100343	0	0.00710647	AB_prot
RPL15	0.014	0.0892308	0	0.0071892	AB_prot
RPL17	0	0	0	0.00728802	AB_prot
RPL18A	0.0008	0.0164389	0	0.00721027	AB_prot
RPL18	0	0	0	0.00717819	AB_prot
RPL19	0.0071	0.0696823	0	0.00723256	AB_prot
RPL21	0.0049	0.0627954	0	0.0072592	AB_prot
RPL23A	0	0	0	0.0072855	AB_prot
RPL23	0.0078	0.0734262	0	0.00704988	AB_prot
RPL24	0.0107	0.0818287	0	0.00724632	AB_prot
RPL26	0	0	0	0.00727937	AB_prot
RPL27A	0.0025	0.0420093	0	0.00732385	AB_prot
RPL27	0	0	0	0.00726835	AB_prot
RPL30	0.0045	0.0620952	0	0.00710783	AB_prot
RPL31	0.0013	0.0246561	0	0.00725262	AB_prot
RPL32	0	0	0	0.00726046	AB_prot
RPL35A	0	0	0	0.0072916	AB_prot
RPL35	0.0143	0.0895556	0	0.00723018	AB_prot
RPL36	0.0058	0.0639779	0	0.00722881	AB_prot
RPL37A	0.0001	0.00272424	0	0.00720434	AB_prot
RPL38	0.0013	0.0246561	0	0.00731046	AB_prot
RPL3	0	0	0	0.00724803	AB_prot
RPL4	0.0096	0.0808847	0	0.0071792	AB_prot
RPL5	0.0005	0.0110037	0	0.00720528	AB_prot
RPL6	0.0047	0.0627954	0	0.00717665	AB_prot
RPL7A	0.0093	0.0805851	0	0.00715215	AB_prot
RPL7	0	0	0	0.00723003	AB_prot
RPL8	0.0051	0.06324	0	0.00717385	AB_prot
RPL9P7	0.0068	0.0680378	0	0.00716451	AB_prot
RPL9P8	0.0068	0.0680378	0	0.00716451	AB_prot
RPL9P9	0.0068	0.0680378	0	0.00716451	AB_prot
RPL9	0.0068	0.0680378	0	0.00716451	AB_prot
RPLP0	0	0	0	0.00722293	AB_prot
RPLP1	0.0044	0.061758	0	0.00718181	AB_prot
RPLP2	0.0216	0.0981471	0	0.00717793	AB_prot
RPS10	0.0001	0.00272424	0	0.00723473	AB_prot
RPS11	0.0003	0.00714437	0	0.00725971	AB_prot
RPS12	0	0	0	0.00726908	AB_prot
RPS13	0	0	0	0.00724221	AB_prot
RPS14	0.0008	0.0164389	0	0.00722713	AB_prot
RPS15A	0.0004	0.00905793	0	0.00728498	AB_prot
RPS15	0.0047	0.0627954	0	0.00726753	AB_prot
RPS16	0.0043	0.0610695	0	0.0072655	AB_prot
RPS17	0	0	0	0.00728765	AB_prot
RPS18	0	0	0	0.00723616	AB_prot
RPS19	0	0	0	0.00726884	AB_prot
RPS20	0	0	0	0.00730532	AB_prot
RPS21	0.0053	0.0636142	0	0.00731708	AB_prot
RPS23	0	0	0	0.00729626	AB_prot
RPS24	0	0	0	0.00724348	AB_prot
RPS25	0.0107	0.0818287	0	0.00725647	AB_prot
RPS27	0.0001	0.00272424	0	0.00723224	AB_prot
RPS28	0	0	0	0.00726218	AB_prot
RPS2	0	0	0	0.00722568	AB_prot
RPS3A	0	0	0	0.00720346	AB_prot
RPS3	0.0022	0.0379616	0	0.00720064	AB_prot
RPS4X	0	0	0	0.00723008	AB_prot
RPS5	0	0	0	0.00731673	AB_prot
RPS6	0.0014	0.0262208	1	0.00727303	AB_prot
RPS7	0	0	0	0.00724926	AB_prot
RPS8	0	0	0	0.0071962	AB_prot
RPS9	0.0032	0.0509168	0	0.00723137	AB_prot
RTCB	0.04	0.115157	0	0.00713524	AB_prot
RTF2	0.0099	0.0815072	0	0.00713015	AB_prot
RUVBL1	0.0069	0.0686944	0	0.0070766	AB_prot
RUVBL2	0.0237	0.101074	0	0.00705731	AB_prot
S100A9	0.046	0.118061	0	0.00674858	AB_prot
SDHA	0.0762	0.134348	0	0.00657458	AB_prot
SDHB	0.097	0.14862	0	0.00657294	AB_prot
SEC22B	0.0364	0.112973	0	0.00631094	AB_prot
SERBP1	0.0208	0.097417	0	0.00733617	AB_prot
SERPINB1	0.0054	0.063646	0	0.00736327	AB_prot
SERPINB6	0.0419	0.116152	0	0.00399766	AB_prot
SF3A1	0.0021	0.0365872	0	0.007187	AB_prot
SF3B1	0.0005	0.0110037	0	0.0072132	AB_prot
SF3B2	0.0039	0.0578087	0	0.0072205	AB_prot
SF3B3	0	0	0	0.00725582	AB_prot
SF3B6	0.0059	0.0641754	0	0.00723433	AB_prot
SHC1	0.0026	0.0432052	1	0.00724314	AB_prot
SIAH1	0.0691	0.130192	0	0.00650673	AB_prot
SIRT5	0.0913	0.144747	0	0.00495478	AB_prot
SKP1	0.0154	0.0911729	0	0.00690406	AB_prot
SLC16A1	0.0586	0.124249	0	0.00603981	AB_prot
SLC16A3	0.0478	0.118921	0	0.00602517	AB_prot
SLC25A10	0.0779	0.135577	0	0.00635378	AB_prot
SLC25A11	0.0936	0.146189	0	0.00685744	AB_prot
SLC25A13	0.0305	0.107633	0	0.00681428	AB_prot
SLC25A1	0.0397	0.114778	0	0.00713216	AB_prot
SLC25A3	0.0127	0.0845726	0	0.00747521	AB_prot
SLC25A4	0.0686	0.129862	0	0.00632146	AB_prot
SLC7A5	0.0323	0.109535	0	0.00625523	AB_prot
SMAP1	0.1177	0.16465	0	0.00451523	AB_prot
SND1	0.0052	0.0635595	0	0.00753088	AB_prot
SNRNP200	0	0	0	0.00722144	AB_prot
SNRNP40	0	0	0	0.00724707	AB_prot
SNRPA1	0.0049	0.0627954	0	0.00720096	AB_prot
SNRPA	0.0109	0.0818287	0	0.00712752	AB_prot
SNRPN	0.0051	0.06324	0	0.00723292	AB_prot
SPR	0.0725	0.132246	0	0.00556947	AB_prot
SRSF2	0	0	0	0.00723929	AB_prot
SRSF5	0.0013	0.0246561	0	0.00727672	AB_prot
SRSF7	0	0	0	0.00725021	AB_prot
SSBP1	0.0159	0.091356	0	0.00707443	AB_prot
SSR4	0	0	0	0.00723927	AB_prot
STARD7	0.176	0.215917	0	0.00403368	AB_prot
STIP1	0.0697	0.130569	0	0.00676451	AB_prot
STRAP	0.0336	0.110303	0	0.00711064	AB_prot
TAGLN2	0.0214	0.0979562	0	0.00705028	AB_prot
TARS	0.0167	0.0919123	0	0.00750761	AB_prot
TCAF1	0.0469	0.118402	0	0.00635563	AB_prot
TCP1	0.035	0.111519	0	0.00682655	AB_prot
TFG	0.0522	0.121323	0	0.00655336	AB_prot
TIMM23	0.1499	0.192859	0	0.00579056	AB_prot
TIMM50	0.0312	0.108359	0	0.00686205	AB_prot
TKT	0.0263	0.103496	0	0.00945403	AB_prot
TMEM33	0.019	0.0948681	0	0.00726045	AB_prot
TNRC6B	0.0004	0.00905793	0	0.00719365	AB_prot
TOMM22	0.0546	0.122514	0	0.00661393	AB_prot
TPI1	0.0476	0.118903	0	0.00714876	AB_prot
TPM3	0.0152	0.0911729	0	0.00674348	AB_prot
TRIM14	0.0602	0.125071	0	0.00611238	AB_prot
TRIM28	0.6704	0.687374	0	0.00434531	AB_prot
TRIP13	0.1736	0.213848	0	0.00570083	AB_prot
TRIP6	0.1094	0.158196	0	0.0061883	AB_prot
TRIR	0.0036	0.0556561	0	0.00732544	AB_prot
TRMT112	0.0397	0.114778	0	0.00673817	AB_prot
TSSC4	0.0392	0.114413	0	0.00705603	AB_prot
TTC27	0.0451	0.11759	0	0.00485884	AB_prot
TTC5	0.0522	0.121323	0	0.0071179	AB_prot
TUBA1C	0.0048	0.0627954	0	0.00701232	AB_prot
TUBA4A	0.0316	0.108595	0	0.00671545	AB_prot
TUBB1	0.0153	0.0911729	0	0.0069334	AB_prot
TUBB2A	0.0298	0.107118	0	0.00702905	AB_prot
TUBB4B	0.0052	0.0635595	0	0.00698814	AB_prot
TUBB6	0.0171	0.092219	0	0.00730219	AB_prot
TUBB8	0.0708	0.131317	0	0.00660229	AB_prot
TUBB	0	0	0	0.00706841	AB_prot
TUFM	0.0141	0.0894277	0	0.00691785	AB_prot
TXNDC12	0.0617	0.126036	0	0.00603082	AB_prot
TXNDC5	0.0557	0.123018	0	0.0066951	AB_prot
TXNL1	0.0274	0.104331	0	0.00536325	AB_prot
TXN	0.0266	0.103678	0	0.0070724	AB_prot
U2AF1	0	0	0	0.00723541	AB_prot
U2AF2	0.0002	0.00508628	0	0.00714512	AB_prot
UBA1	0.0857	0.140836	0	0.00644567	AB_prot
UBE2L3	0.0044	0.061758	0	0.00688804	AB_prot
UBE2N	0.0094	0.0806355	0	0.00677476	AB_prot
UCK2	0.0752	0.133646	0	0.00364971	AB_prot
UQCRC2	0.0577	0.123904	0	0.00652833	AB_prot
USP24	0.0377	0.113748	0	0.00671966	AB_prot
USP5	0.0055	0.063646	0	0.00721407	AB_prot
VARS	0.0176	0.0928	0	0.00719395	AB_prot
VCP	0.0379	0.11382	0	0.00675221	AB_prot
VDAC2	0.021	0.0976668	0	0.00675069	AB_prot
VDAC3	0.0195	0.0959786	0	0.00674259	AB_prot
VIM	0.0412	0.116027	0	0.00667386	AB_prot
YBX1	0.0001	0.00272424	1	0.00712593	AB_prot
YRDC	0.1527	0.195552	0	0.00131815	AB_prot
YWHAB	0.0021	0.0365872	0	0.00741144	AB_prot
YWHAE	0.0023	0.0393099	1	0.00719169	AB_prot
YWHAG	0.0045	0.0620952	0	0.00709736	AB_prot
YWHAQ	0.0142	0.0894277	0	0.00716636	AB_prot
ZC3HAV1L	0.0236	0.10079	0	0.00372277	AB_prot
ZNHIT2	0.0821	0.138127	0	0.00597237	AB_prot
AARD	0.1052	0.1548	0	0.00465883	AB_prot
CENPQ	0.0055	0.063646	0	0.00719991	AB_prot
CEP57	0.0027	0.0446195	0	0.00697824	AB_prot
GRIPAP1	0.0511	0.120765	0	0.00655883	AB_prot
KIAA0753	0.0326	0.109704	0	0.00689178	AB_prot
KRT24	0.1564	0.199028	0	0.00625195	AB_prot
KRT27	0.146	0.189536	0	0.00593358	AB_prot
LMO4	0.1215	0.168005	0	0.00608092	AB_prot
MAGEB4	0.0999	0.150789	0	0.00584229	AB_prot
STX1A	0.0563	0.123217	0	0.00618203	AB_prot
STX2	0.1547	0.197564	0	0.00564769	AB_prot
STX5	0.0262	0.103496	0	0.0064214	AB_prot
TFIP11	0.0153	0.0911729	0	0.00671065	AB_prot
TSGA10	0.0725	0.132246	0	0.00618673	AB_prot
VPS37C	0.0624	0.126531	0	0.00632835	AB_prot
WDYHV1	0.1651	0.206605	0	0.00596515	AB_prot
AARS2	0.099	0.150099	0	0.00611866	AB_prot
ADSL	0.0157	0.0912573	0	0.00720202	AB_prot
ARHGEF26	0.046	0.118061	0	0.00785117	AB_prot
BCL2L14	0.0487	0.119638	0	0.00702948	AB_prot
BMI1	0	0	0	0.00719992	AB_prot
CCDC8	0.0511	0.120765	0	0.00670179	AB_prot
CD70	0.1182	0.165182	0	0.00612948	AB_prot
CDC34	0.0019	0.0340259	0	0.00688903	AB_prot
EPHA1	0.1342	0.178933	0	0.00610942	AB_prot
ESR2	0.0083	0.076491	0	0.00682624	AB_prot
FBXW11	0.0025	0.0420093	0	0.00804737	AB_prot
FGL1	0.1402	0.184255	0	0.00605646	AB_prot
FOXB1	0.0485	0.119489	0	0.00715537	AB_prot
FOXL1	0.0221	0.0987716	0	0.00733741	AB_prot
IL1R2	0.1366	0.181139	0	0.00572342	AB_prot
IRF2	0.0851	0.140337	0	0.00686174	AB_prot
MEGF10	0.074	0.132972	0	0.00602689	AB_prot
MKI67	0.0121	0.0831008	0	0.00688763	AB_prot
MRM1	0.1455	0.189038	0	0.0056617	AB_prot
MRPL4	0.0488	0.119638	0	0.00672837	AB_prot
MRPL58	0.0522	0.121323	0	0.0066041	AB_prot
NARS	0.032	0.109259	0	0.00727029	AB_prot
NDUFS7	0.264	0.294736	0	0.00574746	AB_prot
NT5C3A	0.1067	0.15596	0	0.00604671	AB_prot
NUDCD1	0.0459	0.118061	0	0.00675666	AB_prot
OXLD1	0.1708	0.211529	0	0.00498516	AB_prot
PDK1	0.088	0.142506	1	0.00659182	AB_prot
PRPS1L1	0.047	0.118422	0	0.00697277	AB_prot
RARS2	0.1252	0.171342	0	0.00487363	AB_prot
RBM3	0.0673	0.128935	0	0.00648986	AB_prot
RNF2	0.0079	0.0739417	0	0.00713897	AB_prot
SCGB1D1	0.2089	0.245011	0	0.00562604	AB_prot
SEPHS2	0.0383	0.113975	0	0.00655278	AB_prot
SIRT4	0.1113	0.159558	0	0.00631021	AB_prot
TNFRSF10A	0.1052	0.1548	0	0.00635436	AB_prot
TRMT1	0.0939	0.146429	0	0.00589082	AB_prot
ZNRF1	0.0149	0.0910921	0	0.00677703	AB_prot
ABCE1	0.0184	0.093933	0	0.00692281	AB_prot
ACTA2	0.0223	0.0989765	0	0.0067503	AB_prot
ACTN1	0.0274	0.104331	0	0.00692939	AB_prot
AGR2	0.0997	0.150627	0	0.00599891	AB_prot
ANKMY2	0.0703	0.130943	0	0.00586011	AB_prot
C12orf10	0.1813	0.220419	0	0.00501392	AB_prot
CALU	0.0432	0.117031	0	0.00674177	AB_prot
CDK2	0.0336	0.110303	0	0.00714171	AB_prot
CIAPIN1	0.0331	0.11017	0	0.00709005	AB_prot
AARSD1	0.0787	0.136139	0	0.00667116	AB_prot
ALKBH2	0.0694	0.130347	0	0.00399795	AB_prot
ALMS1	0.0062	0.064774	0	0.0069854	AB_prot
APAF1	0.0426	0.11676	0	0.00744413	AB_prot
ARAF	0.019	0.0948681	1	0.00760542	AB_prot
ARID4B	0.0292	0.106837	0	0.00733731	AB_prot
BORA	0.002	0.0353937	0	0.00713564	AB_prot
BRCA2	0.0242	0.101686	0	0.00728007	AB_prot
C12orf74	0.074	0.132972	0	0.00349205	AB_prot
CALR	0.0248	0.102412	0	0.00692356	AB_prot
CDK10	0.027	0.104176	0	0.00716151	AB_prot
CFLAR	0.0176	0.0928	0	0.00720074	AB_prot
CLCN2	0.0464	0.118102	0	0.0069379	AB_prot
COPG1	0.0007	0.014669	0	0.00685963	AB_prot
CRAT	0.1736	0.213848	0	0.00508517	AB_prot
CSNK1E	0.023	0.100082	0	0.00712492	AB_prot
CTCFL	0.0534	0.121767	0	0.00498617	AB_prot
DDHD2	0.1445	0.188078	0	0.00500089	AB_prot
DET1	0.0251	0.102836	0	0.00692253	AB_prot
DNAJA4	0.0362	0.112901	0	0.00686233	AB_prot
DNAJB6	0.0247	0.102211	0	0.00698894	AB_prot
EIF2AK4	0.0396	0.11471	0	0.0068372	AB_prot
EIPR1	0.0336	0.110303	0	0.00678239	AB_prot
ERBB2	0.0099	0.0815072	1	0.00708625	AB_prot
ERCC2	0.0003	0.00714437	0	0.00738173	AB_prot
ERCC6L	0.0044	0.061758	0	0.00720282	AB_prot
FAAP100	0.0092	0.0801823	0	0.00761089	AB_prot
FAM83H	0.0269	0.104013	0	0.00699699	AB_prot
FBH1	0.03	0.107147	0	0.00682782	AB_prot
FBXO24	0.0516	0.121037	0	0.00570092	AB_prot
FBXO7	0.018	0.0933487	0	0.0068859	AB_prot
FIGNL1	0.0858	0.140949	0	0.00627837	AB_prot
FOXD4L6	0.0845	0.139861	0	0.00564646	AB_prot
FUBP1	0.0418	0.116152	0	0.00724847	AB_prot
GNA13	0.0001	0.00272424	0	0.00719394	AB_prot
GNA15	0.0981	0.149414	0	0.00636238	AB_prot
GNAL	0.9043	0.907365	0	0.00212264	AB_prot
GNAZ	0.0381	0.113884	0	0.00658938	AB_prot
GNB1	0.6408	0.657475	0	0.00479497	AB_prot
GNB2	0.0146	0.090302	0	0.00650409	AB_prot
GNB5	0.0232	0.100225	0	0.00653002	AB_prot
GTF2E1	0.0123	0.0832658	0	0.00737703	AB_prot
GTF2IRD2	0.0377	0.113748	0	0.00392004	AB_prot
GTF3C5	0.0164	0.0919123	0	0.00722396	AB_prot
HARS	0.016	0.091356	0	0.00750694	AB_prot
HECTD1	0.023	0.100082	0	0.00673187	AB_prot
HOOK1	0.0917	0.144896	0	0.00609131	AB_prot
HPS5	0.1027	0.152986	0	0.00597554	AB_prot
HUS1B	0.0561	0.12319	0	0.00651226	AB_prot
IFRD2	0.0254	0.102975	0	0.00616286	AB_prot
IRF3	0.0931	0.145928	0	0.00692948	AB_prot
IRS4	0.0122	0.0831839	0	0.00705418	AB_prot
ITPRID2	0.0589	0.124415	0	0.00695961	AB_prot
JADE2	0.0264	0.103505	0	0.00711756	AB_prot
KAT5	0.0079	0.0739417	0	0.0070972	AB_prot
KEAP1	0.0336	0.110303	0	0.00704468	AB_prot
KIF1A	0.0178	0.0931173	0	0.00655828	AB_prot
KLHL38	0.088	0.142506	0	0.00591851	AB_prot
LAP3	0.069	0.130058	0	0.00538909	AB_prot
MAP3K7	0.0134	0.0869791	0	0.0069146	AB_prot
MCM5	0.0053	0.0636142	0	0.00717691	AB_prot
MCM7	0.0162	0.0916827	0	0.00702754	AB_prot
MLF1	0.0671	0.128813	0	0.00673752	AB_prot
MOS	0.0138	0.0885525	0	0.00658067	AB_prot
NCAPG	0.0345	0.111087	0	0.00699875	AB_prot
NIF3L1	0.1325	0.177615	0	0.00615923	AB_prot
NLRP12	0.0405	0.115476	0	0.00632996	AB_prot
NPHP3	0.1092	0.158072	0	0.00556905	AB_prot
NR1H3	0.0323	0.109535	0	0.00695025	AB_prot
PARVG	0.1068	0.156081	0	0.00537092	AB_prot
PEAK1	0.0283	0.10548	0	0.007398	AB_prot
PFDN1	0.0519	0.12119	0	0.00670208	AB_prot
PFDN5	0.0958	0.147815	0	0.0062474	AB_prot
PIWIL2	0.0949	0.147273	0	0.00543642	AB_prot
PIWIL4	0.0618	0.12614	0	0.00577915	AB_prot
POC5	0.0307	0.107957	0	0.00682848	AB_prot
PPP1R12A	0.0147	0.0906088	0	0.00728455	AB_prot
PPP1R14B	0.0717	0.131844	0	0.00153934	AB_prot
PPP2CB	0.0027	0.0446195	0	0.00711138	AB_prot
PRAME	0.0638	0.127049	0	0.00642176	AB_prot
PSMD3	0	0	0	0.00708599	AB_prot
RAD21	0.0029	0.0472729	0	0.00709305	AB_prot
RAD54L2	0.032	0.109259	0	0.0066483	AB_prot
RAF1	0.0061	0.0645925	1	0.00768377	AB_prot
RBM14	0.0239	0.101278	0	0.00688248	AB_prot
REC8	0.0052	0.0635595	0	0.00733364	AB_prot
RGS11	0.014	0.0892308	0	0.00684681	AB_prot
RGS20	0.1247	0.170892	0	0.00593038	AB_prot
RGS6	0.0048	0.0627954	0	0.00678443	AB_prot
RIC8B	0.0488	0.119638	0	0.00412875	AB_prot
RICTOR	0.012	0.0827936	1	0.00986926	AB_prot
RPA1	0.0017	0.031063	0	0.00734435	AB_prot
RPA3	0.0037	0.0564737	0	0.00745439	AB_prot
RPUSD2	0.1154	0.162928	0	0.00272269	AB_prot
SASS6	0.0391	0.114405	0	0.00689683	AB_prot
SBDS	0.0384	0.114083	0	0.00575514	AB_prot
SETDB1	0.0449	0.117528	0	0.00704439	AB_prot
SH3GLB1	0.0952	0.147446	0	0.00637125	AB_prot
SH3GLB2	0.0392	0.114413	0	0.00647706	AB_prot
SIM2	0.0374	0.113552	0	0.00675356	AB_prot
SIRT6	0.0269	0.104013	0	0.00687223	AB_prot
SKP2	0.0194	0.0959786	0	0.00699893	AB_prot
SMARCD2	0.0008	0.0164389	0	0.0072836	AB_prot
SPANXN3	0.0789	0.136225	0	0.00556251	AB_prot
SRM	0.0685	0.129768	0	0.00537443	AB_prot
STIL	0.0002	0.00508628	0	0.0102476	AB_prot
TAB1	0.0333	0.110303	0	0.00679889	AB_prot
TBCB	0.0293	0.106837	0	0.00781457	AB_prot
TDRD9	0.0928	0.145699	0	0.00514994	AB_prot
TET3	0.0077	0.0731358	0	0.00715999	AB_prot
TFDP3	0.0433	0.117108	0	0.00668821	AB_prot
THG1L	0.0065	0.066328	0	0.00740586	AB_prot
TLR7	0.074	0.132972	0	0.00605373	AB_prot
TOP3B	0.0332	0.110237	0	0.00632791	AB_prot
TP53RK	0.0571	0.123649	0	0.00656673	AB_prot
TPD52L2	0.0951	0.147341	0	0.00478552	AB_prot
TRAPPC4	0.0703	0.130943	0	0.00652958	AB_prot
TRIM17	0.0336	0.110303	0	0.00613215	AB_prot
TRIM45	0.052	0.121219	0	0.00370724	AB_prot
TRIM7	0.1	0.150864	0	0.00539521	AB_prot
TRMT10A	0.1258	0.171771	0	0.00147911	AB_prot
TSSK6	0.0059	0.0641754	0	0.00731672	AB_prot
TTC1	0.0689	0.129992	0	0.00650816	AB_prot
TUBA1A	0.0002	0.00508628	0	0.00698441	AB_prot
TUBB4A	0.0239	0.101278	0	0.00689676	AB_prot
UBQLN2	0.2355	0.269203	0	0.00589472	AB_prot
USP10	0.0232	0.100225	0	0.0073166	AB_prot
USP18	0.0538	0.122148	0	0.0066845	AB_prot
USP19	0.0456	0.117936	0	0.00693954	AB_prot
USP49	0.0244	0.102002	0	0.00709956	AB_prot
VHL	0.0182	0.0936298	1	0.00700181	AB_prot
WSB2	0.012	0.0827936	0	0.00712672	AB_prot
XPO5	0.0395	0.114587	0	0.00706098	AB_prot
YKT6	0.0119	0.0826747	0	0.00672105	AB_prot
ZBED4	0.0365	0.112973	0	0.00542503	AB_prot
ZC3H7B	0.0073	0.071179	0	0.00708568	AB_prot
ZMYND19	0.1448	0.188305	0	0.00578075	AB_prot
ZNF185	0.0429	0.11687	0	0.00506354	AB_prot
DISC1	0.0445	0.11737	0	0.00643979	AB_prot
DPP8	0.1318	0.176914	0	0.0041756	AB_prot
DPP9	0.0935	0.146122	0	0.00524029	AB_prot
EEF2K	0.0002	0.00508628	1	0.180265	AB_prot
EIF3H	0.0157	0.0912573	0	0.0071564	AB_prot
EIF3M	0.0002	0.00508628	0	0.00717341	AB_prot
ETS1	0.061	0.125576	1	0.00925357	AB_prot
FN1	0.0002	0.00508628	0	0.00744875	AB_prot
GNAI2	0.0078	0.0734262	0	0.00648754	AB_prot
IARS2	0.0485	0.119489	0	0.00641513	AB_prot
ITGA4	0.1013	0.151996	0	0.00598885	AB_prot
MEF2C	0.0951	0.147341	0	0.00641951	AB_prot
METTL1	0.0582	0.124147	0	0.000532626	AB_prot
MICU1	0.0637	0.127004	0	0.00672469	AB_prot
MOV10	0	0	0	0.00718094	AB_prot
NEK4	0.1691	0.210148	0	0.00615491	AB_prot
NMD3	0.1049	0.154535	0	0.00453954	AB_prot
NUMA1	0.0215	0.0980147	0	0.00687498	AB_prot
OTUB1	0.0113	0.0821168	0	0.00689301	AB_prot
PPP2R5E	0.0047	0.0627954	0	0.00719108	AB_prot
PSMB5	0.0241	0.101646	0	0.00699347	AB_prot
QARS	0.0183	0.0937686	0	0.00687798	AB_prot
RIN3	0.0911	0.144583	0	0.00655392	AB_prot
SAE1	0.0452	0.117714	0	0.00713175	AB_prot
SAP18	0.0087	0.0785665	0	0.00714093	AB_prot
SERF2	0.0575	0.123785	0	0.00414272	AB_prot
SIRT7	0.055	0.122799	0	0.00380168	AB_prot
SOD1	0.0371	0.113253	0	0.00690735	AB_prot
STAT1	0.1063	0.155641	0	0.00689508	AB_prot
STAT5B	0.0768	0.134732	0	0.00817264	AB_prot
TARSL2	0.0615	0.125842	0	0.00667852	AB_prot
TIMM44	0.0799	0.137015	0	0.00648727	AB_prot
TOM1L1	0.0445	0.11737	0	0.00695369	AB_prot
TPD52	0.031	0.108145	0	0.00671143	AB_prot
UBE2M	0.0032	0.0509168	0	0.00694449	AB_prot
VCAM1	0.0006	0.0127518	0	0.00702814	AB_prot
WARS	0.0162	0.0916827	0	0.00722637	AB_prot
AASDH	0.0326	0.109704	0	0.00297439	AB_prot
GORASP1	0.0417	0.116099	0	0.00656609	AB_prot
GPSM2	0.1366	0.181139	0	0.00613892	AB_prot
ADSS	0.0899	0.143872	0	0.00521648	AB_prot
ANGPTL4	0.0151	0.0911729	0	0.00726415	AB_prot
BABAM1	0.0164	0.0919123	0	0.00706868	AB_prot
BPNT1	0.1606	0.203008	0	0.00600738	AB_prot
CRX	0.1271	0.172903	0	0.00588157	AB_prot
DAZAP1	0.0168	0.0919123	0	0.00690701	AB_prot
DDIT4L	0.1265	0.172413	0	0.00604396	AB_prot
EFHC2	0.0392	0.114413	0	0.00659044	AB_prot
EHD1	0.0146	0.090302	0	0.00719482	AB_prot
EHD4	0.0746	0.133344	0	0.00612789	AB_prot
EIF1B	0.0274	0.104331	0	0.00708513	AB_prot
ELOVL2	0.0675	0.128974	0	0.00726837	AB_prot
GAL3ST1	0.3181	0.345127	0	0.00206907	AB_prot
HLA-B	0.0214	0.0979562	0	0.00677627	AB_prot
JUN	0	0	0	0.00691682	AB_prot
LIPT2	0.3806	0.402233	0	0.000591802	AB_prot
MAX	0.0252	0.102836	0	0.00714122	AB_prot
MOV10L1	0.0937	0.146256	0	0.00262256	AB_prot
MTMR14	0.1539	0.196822	0	0.00622669	AB_prot
NOL3	0.0391	0.114405	0	0.00567476	AB_prot
PLCG1	0.0043	0.0610695	0	0.00719674	AB_prot
POTEI	0.1266	0.172431	0	0.00538501	AB_prot
PPP1R3C	0.0979	0.149236	0	0.00568307	AB_prot
SLX4	0.0225	0.099203	0	0.00705463	AB_prot
TAF1	0.0062	0.064774	0	0.00731477	AB_prot
TRAF2	0.0504	0.120327	0	0.00634238	AB_prot
ULK2	0.0272	0.104187	0	0.00743686	AB_prot
USP22	0.0214	0.0979562	0	0.00702706	AB_prot
WWOX	0.0727	0.132369	0	0.00626406	AB_prot
ZC3HC1	0.049	0.11972	0	0.00589804	AB_prot
RNF113A	0.0305	0.107633	0	0.00608093	AB_prot
ACADM	0.0473	0.118696	0	0.00663516	AB_prot
ACY1	0.0816	0.137944	0	0.00586358	AB_prot
ADH1B	0.053	0.121471	0	0.00347461	AB_prot
ADH6	0.0546	0.122514	0	0.00426879	AB_prot
AGXT	0.2332	0.266913	0	0.00531092	AB_prot
AKR1A1	0.0368	0.113064	0	0.00351069	AB_prot
AKR1B1	0.1142	0.161946	0	0.00598377	AB_prot
AKR1C1	0.1073	0.156278	0	0.00298784	AB_prot
AKR1C2	0.0792	0.136361	0	0.00228595	AB_prot
AKR1C3	0.1764	0.21629	0	0.00300491	AB_prot
AKR1C4	0.2482	0.280563	0	0.000424515	AB_prot
AKR1D1	0.1026	0.152951	0	0.00233109	AB_prot
ALDH1L1	0.0723	0.132211	0	0.00293068	AB_prot
ALDH7A1	0.0838	0.139357	0	0.00565265	AB_prot
BBOX1	0.0929	0.14578	0	0.00532798	AB_prot
BCAT2	0.0055	0.063646	0	0.0269414	AB_prot
BLVRB	0.0432	0.117031	0	0.00542577	AB_prot
BTD	0.0378	0.113748	0	0.00682116	AB_prot
CBR3	0.0414	0.116027	0	0.00560458	AB_prot
DCP1A	0.0289	0.106327	0	0.00728142	AB_prot
DECR1	0.0401	0.115157	0	0.00648525	AB_prot
DECR2	0.1775	0.217312	0	0.00518913	AB_prot
DHRS4	0.1093	0.158128	0	0.00603683	AB_prot
DHRS9	0.3079	0.33566	0	0.00332753	AB_prot
FBXL13	0.0003	0.00714437	0	0.0070548	AB_prot
FTCD	0.1739	0.214086	0	0.00631152	AB_prot
GGT5	0.0826	0.13845	0	0.00623058	AB_prot
GLS	0.0566	0.123384	0	0.00645962	AB_prot
GMPR2	0.1389	0.183189	0	0.00620861	AB_prot
GMPR	0.1403	0.18436	0	0.00616789	AB_prot
GNPDA2	0.0674	0.128948	0	0.00933239	AB_prot
GRHPR	0.0779	0.135577	0	0.00326358	AB_prot
HSD11B1	0.4327	0.452349	0	0.00139801	AB_prot
HSD17B7	0.1772	0.217034	0	0.00389786	AB_prot
HSD3B1	0.1798	0.219262	0	0.00362678	AB_prot
HSD3B2	0.0888	0.143041	0	0.00655887	AB_prot
IDH3A	0.0842	0.139596	0	0.00628221	AB_prot
IDH3B	0.0642	0.127099	0	0.00655781	AB_prot
IDH3G	0.1225	0.168959	0	0.00528208	AB_prot
IL4I1	0.1966	0.233834	0	0.00134267	AB_prot
KARS	0.0221	0.0987716	0	0.00708172	AB_prot
KYAT1	0.1243	0.170591	0	0.00409072	AB_prot
ME1	0.071	0.131444	0	0.00635752	AB_prot
ME2	0.0742	0.133079	0	0.00692839	AB_prot
ME3	0.126	0.171966	0	0.00489998	AB_prot
MECR	0.083	0.138732	0	0.00227048	AB_prot
P2RY6	0.0255	0.102985	0	0.00649484	AB_prot
P4HA1	0.0658	0.128178	0	0.00847254	AB_prot
P4HA2	0.0488	0.119638	0	0.00778234	AB_prot
P4HA3	0.0696	0.130464	0	0.00746849	AB_prot
PECR	0.2439	0.276589	0	0.00414776	AB_prot
PLOD1	0.0864	0.141375	0	0.00826987	AB_prot
PLOD2	0.0931	0.145928	0	0.00928928	AB_prot
PXN	0.0264	0.103505	0	0.00688101	AB_prot
PXYLP1	0.1147	0.162374	0	0.00313441	AB_prot
RDH12	0.2095	0.245491	0	0.00403051	AB_prot
SCCPDH	0.0768	0.134732	0	0.00637802	AB_prot
SRD5A1	0.0839	0.139433	0	0.00367321	AB_prot
SRD5A2	0.139	0.183281	0	0.00276615	AB_prot
SRD5A3	0.1528	0.195666	0	0.00239936	AB_prot
TERF2	0.0334	0.110303	0	0.00706293	AB_prot
TM7SF2	0.0821	0.138127	0	0.00456899	AB_prot
TNIP2	0.0639	0.127093	0	0.0067131	AB_prot
TRMT61B	0.093	0.145847	0	0.00644809	AB_prot
VPS37D	0.0973	0.148814	0	0.00671547	AB_prot
AATF	0.0334	0.110303	0	0.00800561	AB_prot
AR	0.0426	0.11676	1	0.00774126	AB_prot
ATM	0.0089	0.0792188	1	0.00736602	AB_prot
ATR	0.0099	0.0815072	0	0.00728283	AB_prot
AURKA	0.0098	0.0814251	0	0.00714616	AB_prot
BRIX1	0	0	0	0.00726054	AB_prot
BTRC	0.0124	0.0835339	0	0.00766219	AB_prot
CAND1	0.0051	0.06324	0	0.00704095	AB_prot
CDC14B	0.0073	0.071179	0	0.0112173	AB_prot
CEP164	0.0153	0.0911729	0	0.00694336	AB_prot
CHD3	0.0051	0.06324	0	0.00711399	AB_prot
CHEK1	0.0081	0.0752651	1	0.00752742	AB_prot
CHEK2	0.0042	0.0604612	1	0.00854437	AB_prot
CPD	0.0261	0.103496	0	0.00689386	AB_prot
DAPK3	0.022	0.0987419	0	0.00706317	AB_prot
DAZAP2	0.1122	0.1604	0	0.00608043	AB_prot
DCPS	0.1272	0.172947	0	0.00234319	AB_prot
DDX52	0.0001	0.00272424	0	0.00734671	AB_prot
DDX56	0.0155	0.091186	0	0.00714766	AB_prot
EBNA1BP2	0.0022	0.0379616	0	0.00727015	AB_prot
EFNB3	0.0532	0.121527	0	0.00703571	AB_prot
ESF1	0.0317	0.108793	0	0.00674933	AB_prot
FBL	0.0092	0.0801823	0	0.00706594	AB_prot
FGF8	0.0001	0.00272424	0	0.0071384	AB_prot
FOXA1	0.0283	0.10548	0	0.0072697	AB_prot
HIPK2	0.0453	0.117804	0	0.00689175	AB_prot
HIST1H2AB	0.0018	0.0325266	0	0.00715294	AB_prot
HIST1H2AE	0.0018	0.0325266	0	0.00715294	AB_prot
KAT2A	0.0004	0.00905793	0	0.00728232	AB_prot
KRI1	0.0047	0.0627954	0	0.00749184	AB_prot
KRR1	0.0057	0.0637747	0	0.00732152	AB_prot
LAMA3	0.0689	0.129992	0	0.00741092	AB_prot
LAMC3	0.0381	0.113884	0	0.0106335	AB_prot
LDOC1	0.0341	0.110952	0	0.00658357	AB_prot
LIN28A	0.0366	0.112973	0	0.00603003	AB_prot
LZTR1	0.0454	0.117808	0	0.00457378	AB_prot
MAGED1	0.0574	0.123777	0	0.00647605	AB_prot
MAPKAPK2	0.0366	0.112973	0	0.00803978	AB_prot
MMS19	0.0559	0.123051	0	0.00685503	AB_prot
MNDA	0.0168	0.0919123	0	0.00720233	AB_prot
MPHOSPH10	0	0	0	0.00743609	AB_prot
MPHOSPH6	0.0038	0.0573669	0	0.0074739	AB_prot
MPP6	0.0726	0.132321	0	0.00551297	AB_prot
NEDD4L	0.0364	0.112973	0	0.00665636	AB_prot
NGDN	0.0359	0.112532	0	0.00687167	AB_prot
NGFR	0.0581	0.12411	0	0.00704523	AB_prot
NOC2L	0.0062	0.064774	0	0.0073926	AB_prot
NOL10	0.0315	0.108562	0	0.00705305	AB_prot
NOL6	0	0	0	0.00734724	AB_prot
[truncated: 51,941 more rows]
