# Supplementary material for: Paracrine signals from HIV-1-infected immune cells reprogram cervical cancer pathways
Source: iScience. 2026 Jun 4;29(6):116083. doi: 10.1016/j.isci.2026.116083 (PMC13265902; doi:10.1016/j.isci.2026.116083)
Supplement: Data S1. Tables S1–S8 — Table S1. Study participants. (A) Participants demographic and clinical characteristics. (B) Participants eligibility questionnaire. (C) Study inclusion and exclusion criteria, related to Figures 1 and 2. Table S2. Network propagation outputs for the top altered TCGA cervical cancer genes size-matched to the RNA-sequencing up genes in HIV-1 infected women with normal cervix, related to Figure 3C. Table S3. Gene set overrepresentation analysis output for six network clusters, related to Figure 3E. Table S4. Network propagation outputs for the top altered TCGA cervical cancer genes size-matched to proteome up in C33A cells treated with HIV-1 infected CD4+ T-cell conditioned media, related to Figure 4C. Table S5. Gene set overrepresentation analysis output for 17 network clusters, related to Figure 4E. Table S6. Gene set overrepresentation analysis output for the size-matched upregulated genes for RNA-sequencing and mass spectrometry analysis, related to Figure 5A. Table S7. Gene set overrepresentation analysis output for two network clusters, related to Figure 5C. Table S8. Datasets used for final visualization. Abundance proteomics (A) and phosphoproteomics (B) data of endogenous C33A cells treated with HIV-infected or uninfected CD4+ T-cell conditioned media. Phosphoproteomics data was filtered for localization probability >0.75. (C) RNA sequencing data of cervical swabs of Kenyan women living with or without HIV stratified based on cancer status. [file mmc2.zip › Data S1/Table S5.xlsx]

## Sheet: Table S5
group	ID	Description	GeneRatio	BgRatio	RichFactor	FoldEnrichment	zScore	pvalue	p.adjust	qvalue	geneID	Count
4	REACTOME_BUDDING_AND_MATURATION_OF_HIV_VIRION	REACTOME_BUDDING_AND_MATURATION_OF_HIV_VIRION	2026-03-01	28/13343	0.107143	54.9849	12.635	2.08335e-05	0.00345835	0.00280703	NEDD4L/CHMP4A/VTA1	3
4	KEGG_ENDOCYTOSIS	KEGG_ENDOCYTOSIS	2026-04-01	181/13343	0.0220994	11.3413	6.18936	0.000387705	0.0321795	0.0261191	HLA-B/NEDD4L/CHMP4A/VTA1	4
4	WP_NAD_METABOLISM_IN_ONCOGENEINDUCED_SENESCENCE_AND_MITOCHONDRIAL_DYSFUNCTIONASSOCIATED_SENESCENCE	WP_NAD_METABOLISM_IN_ONCOGENEINDUCED_SENESCENCE_AND_MITOCHONDRIAL_DYSFUNCTIONASSOCIATED_SENESCENCE	2026-02-01	24/13343	0.0833333	42.766	9.04871	0.000981508	0.0442215	0.0358932	ELAVL1/SIRT1	2
4	REACTOME_ANTIGEN_PRESENTATION_FOLDING_ASSEMBLY_AND_PEPTIDE_LOADING_OF_CLASS_I_MHC	REACTOME_ANTIGEN_PRESENTATION_FOLDING_ASSEMBLY_AND_PEPTIDE_LOADING_OF_CLASS_I_MHC	2026-02-01	25/13343	0.08	41.0554	8.85738	0.00106558	0.0442215	0.0358932	HLA-B/SAR1B	2
4	REACTOME_ENDOSOMAL_SORTING_COMPLEX_REQUIRED_FOR_TRANSPORT_ESCRT	REACTOME_ENDOSOMAL_SORTING_COMPLEX_REQUIRED_FOR_TRANSPORT_ESCRT	2026-02-01	31/13343	0.0645161	33.1092	7.90829	0.00163983	0.0453686	0.0368242	CHMP4A/VTA1	2
4	WP_PROSTAGLANDIN_AND_LEUKOTRIENE_METABOLISM_IN_SENESCENCE	WP_PROSTAGLANDIN_AND_LEUKOTRIENE_METABOLISM_IN_SENESCENCE	2026-02-01	31/13343	0.0645161	33.1092	7.90829	0.00163983	0.0453686	0.0368242	SIRT1/LTA4H	2
4	REACTOME_HIV_LIFE_CYCLE	REACTOME_HIV_LIFE_CYCLE	2026-03-01	152/13343	0.0197368	10.1288	5.00139	0.00310934	0.0737358	0.059849	NEDD4L/CHMP4A/VTA1	3
4	KEGG_VIRAL_MYOCARDITIS	KEGG_VIRAL_MYOCARDITIS	2026-02-01	70/13343	0.0285714	14.6626	5.06399	0.00812887	0.148594	0.120609	HLA-B/CXADR	2
4	WP_STEROL_REGULATORY_ELEMENTBINDING_PROTEINS_SREBP_SIGNALING	WP_STEROL_REGULATORY_ELEMENTBINDING_PROTEINS_SREBP_SIGNALING	2026-02-01	73/13343	0.0273973	14.0601	4.94385	0.00881425	0.148594	0.120609	SIRT1/SAR1B	2
4	PID_P73PATHWAY	PID_P73PATHWAY	2026-02-01	79/13343	0.0253165	12.9922	4.72356	0.01026	0.148594	0.120609	NEDD4L/SIRT1	2
4	REACTOME_HIV_INFECTION	REACTOME_HIV_INFECTION	2026-03-01	234/13343	0.0128205	6.57939	3.80455	0.0102803	0.148594	0.120609	NEDD4L/CHMP4A/VTA1	3
4	REACTOME_BIOSYNTHESIS_OF_EPA_DERIVED_SPMS	REACTOME_BIOSYNTHESIS_OF_EPA_DERIVED_SPMS	2026-01-01	6/13343	0.166667	85.5321	9.15086	0.0116369	0.148594	0.120609	LTA4H	1
4	WP_SOMATROPH_AXIS_GH_AND_ITS_RELATIONSHIP_TO_DIETARY_RESTRICTION_AND_AGING	WP_SOMATROPH_AXIS_GH_AND_ITS_RELATIONSHIP_TO_DIETARY_RESTRICTION_AND_AGING	2026-01-01	6/13343	0.166667	85.5321	9.15086	0.0116369	0.148594	0.120609	SIRT1	1
4	REACTOME_CHROMATIN_MODIFYING_ENZYMES	REACTOME_CHROMATIN_MODIFYING_ENZYMES	2026-03-01	272/13343	0.0110294	5.66021	3.43107	0.015405	0.160226	0.13005	KMT2A/MRGBP/BRD8	3
4	REACTOME_HUR_ELAVL1_BINDS_AND_STABILIZES_MRNA	REACTOME_HUR_ELAVL1_BINDS_AND_STABILIZES_MRNA	2026-01-01	8/13343	0.125	64.149	7.89422	0.0154868	0.160226	0.13005	ELAVL1	1
4	WP_CALORIC_RESTRICTION_AND_AGING	WP_CALORIC_RESTRICTION_AND_AGING	2026-01-01	8/13343	0.125	64.149	7.89422	0.0154868	0.160226	0.13005	SIRT1	1
4	REACTOME_CHYLOMICRON_ASSEMBLY	REACTOME_CHYLOMICRON_ASSEMBLY	2026-01-01	10/13343	0.1	51.3192	7.03338	0.0193224	0.160226	0.13005	SAR1B	1
4	REACTOME_REGULATION_OF_FOXO_TRANSCRIPTIONAL_ACTIVITY_BY_ACETYLATION	REACTOME_REGULATION_OF_FOXO_TRANSCRIPTIONAL_ACTIVITY_BY_ACETYLATION	2026-01-01	10/13343	0.1	51.3192	7.03338	0.0193224	0.160226	0.13005	SIRT1	1
4	REACTOME_APOPTOTIC_CLEAVAGE_OF_CELL_ADHESION_PROTEINS	REACTOME_APOPTOTIC_CLEAVAGE_OF_CELL_ADHESION_PROTEINS	2026-01-01	11/13343	0.0909091	46.6538	6.69299	0.0212347	0.160226	0.13005	TJP2	1
4	REACTOME_ENDOSOMAL_VACUOLAR_PATHWAY	REACTOME_ENDOSOMAL_VACUOLAR_PATHWAY	2026-01-01	11/13343	0.0909091	46.6538	6.69299	0.0212347	0.160226	0.13005	HLA-B	1
4	WP_INCLUSION_BODY_MYOSITIS	WP_INCLUSION_BODY_MYOSITIS	2026-01-01	11/13343	0.0909091	46.6538	6.69299	0.0212347	0.160226	0.13005	SIRT1	1
4	WP_NAD_METABOLISM_SIRTUINS_AND_AGING	WP_NAD_METABOLISM_SIRTUINS_AND_AGING	2026-01-01	11/13343	0.0909091	46.6538	6.69299	0.0212347	0.160226	0.13005	SIRT1	1
4	REACTOME_CYTOSOLIC_IRON_SULFUR_CLUSTER_ASSEMBLY	REACTOME_CYTOSOLIC_IRON_SULFUR_CLUSTER_ASSEMBLY	2026-01-01	13/13343	0.0769231	39.4763	6.13259	0.0250487	0.173254	0.140624	CIAPIN1	1
4	REACTOME_TRANSLATION_OF_REPLICASE_AND_ASSEMBLY_OF_THE_REPLICATION_TRANSCRIPTION_COMPLEX	REACTOME_TRANSLATION_OF_REPLICASE_AND_ASSEMBLY_OF_THE_REPLICATION_TRANSCRIPTION_COMPLEX	2026-01-01	13/13343	0.0769231	39.4763	6.13259	0.0250487	0.173254	0.140624	CHMP4A	1
4	REACTOME_HATS_ACETYLATE_HISTONES	REACTOME_HATS_ACETYLATE_HISTONES	2026-02-01	140/13343	0.0142857	7.33132	3.32748	0.0301376	0.194944	0.158229	MRGBP/BRD8	2
4	WP_NAD_METABOLISM	WP_NAD_METABOLISM	2026-01-01	16/13343	0.0625	32.0745	5.49531	0.0307429	0.194944	0.158229	SIRT1	1
4	BIOCARTA_PML_PATHWAY	BIOCARTA_PML_PATHWAY	2026-01-01	17/13343	0.0588235	30.1878	5.32071	0.0326339	0.194944	0.158229	SIRT1	1
4	REACTOME_CLASS_I_MHC_MEDIATED_ANTIGEN_PROCESSING_PRESENTATION	REACTOME_CLASS_I_MHC_MEDIATED_ANTIGEN_PROCESSING_PRESENTATION	2026-03-01	377/13343	0.00795756	4.08376	2.68375	0.0359711	0.194944	0.158229	HLA-B/NEDD4L/SAR1B	3
4	REACTOME_BIOSYNTHESIS_OF_SPECIALIZED_PRORESOLVING_MEDIATORS_SPMS	REACTOME_BIOSYNTHESIS_OF_SPECIALIZED_PRORESOLVING_MEDIATORS_SPMS	2026-01-01	19/13343	0.0526316	27.0101	5.01298	0.0364051	0.194944	0.158229	LTA4H	1
4	REACTOME_PLASMA_LIPOPROTEIN_ASSEMBLY	REACTOME_PLASMA_LIPOPROTEIN_ASSEMBLY	2026-01-01	19/13343	0.0526316	27.0101	5.01298	0.0364051	0.194944	0.158229	SAR1B	1
4	WP_SREBF_AND_MIR33_IN_CHOLESTEROL_AND_LIPID_HOMEOSTASIS	WP_SREBF_AND_MIR33_IN_CHOLESTEROL_AND_LIPID_HOMEOSTASIS	2026-01-01	19/13343	0.0526316	27.0101	5.01298	0.0364051	0.194944	0.158229	SIRT1	1
4	REACTOME_SIGNALING_BY_HIPPO	REACTOME_SIGNALING_BY_HIPPO	2026-01-01	20/13343	0.05	25.6596	4.87634	0.0382854	0.195876	0.158986	TJP2	1
4	REACTOME_SYNTHESIS_OF_LEUKOTRIENES_LT_AND_EOXINS_EX	REACTOME_SYNTHESIS_OF_LEUKOTRIENES_LT_AND_EOXINS_EX	2026-01-01	21/13343	0.047619	24.4377	4.74935	0.0401622	0.195876	0.158986	LTA4H	1
4	WP_INTERACTIONS_BETWEEN_LOXL4_AND_OXIDATIVE_STRESS_PATHWAY	WP_INTERACTIONS_BETWEEN_LOXL4_AND_OXIDATIVE_STRESS_PATHWAY	2026-01-01	21/13343	0.047619	24.4377	4.74935	0.0401622	0.195876	0.158986	SIRT1	1
4	WP_NAD_BIOSYNTHETIC_PATHWAYS	WP_NAD_BIOSYNTHETIC_PATHWAYS	2026-01-01	22/13343	0.0454545	23.3269	4.6309	0.0420355	0.195876	0.158986	SIRT1	1
4	PID_HDAC_CLASSIII_PATHWAY	PID_HDAC_CLASSIII_PATHWAY	2026-01-01	26/13343	0.0384615	19.7382	4.22576	0.0494935	0.195876	0.158986	SIRT1	1
4	REACTOME_DOWNREGULATION_OF_TGF_BETA_RECEPTOR_SIGNALING	REACTOME_DOWNREGULATION_OF_TGF_BETA_RECEPTOR_SIGNALING	2026-01-01	26/13343	0.0384615	19.7382	4.22576	0.0494935	0.195876	0.158986	NEDD4L	1
4	WP_EICOSANOID_SYNTHESIS	WP_EICOSANOID_SYNTHESIS	2026-01-01	26/13343	0.0384615	19.7382	4.22576	0.0494935	0.195876	0.158986	LTA4H	1
4	BIOCARTA_VEGF_PATHWAY	BIOCARTA_VEGF_PATHWAY	2026-01-01	27/13343	0.037037	19.0071	4.13841	0.0513493	0.195876	0.158986	ELAVL1	1
4	REACTOME_PYROPTOSIS	REACTOME_PYROPTOSIS	2026-01-01	27/13343	0.037037	19.0071	4.13841	0.0513493	0.195876	0.158986	CHMP4A	1
4	WP_VEGFAVEGFR2_SIGNALING_PATHWAY	WP_VEGFAVEGFR2_SIGNALING_PATHWAY	2026-03-01	438/13343	0.00684932	3.51502	2.36479	0.0522457	0.195876	0.158986	EWSR1/RCN1/FXR2	3
4	REACTOME_IMMUNOREGULATORY_INTERACTIONS_BETWEEN_A_LYMPHOID_AND_A_NON_LYMPHOID_CELL	REACTOME_IMMUNOREGULATORY_INTERACTIONS_BETWEEN_A_LYMPHOID_AND_A_NON_LYMPHOID_CELL	2026-02-01	191/13343	0.0104712	5.37374	2.6901	0.0529183	0.195876	0.158986	HLA-B/CXADR	2
4	REACTOME_DOWNREGULATION_OF_SMAD2_3_SMAD4_TRANSCRIPTIONAL_ACTIVITY	REACTOME_DOWNREGULATION_OF_SMAD2_3_SMAD4_TRANSCRIPTIONAL_ACTIVITY	2026-01-01	28/13343	0.0357143	18.3283	4.05563	0.0532016	0.195876	0.158986	NEDD4L	1
4	WP_1Q211_COPY_NUMBER_VARIATION_SYNDROME	WP_1Q211_COPY_NUMBER_VARIATION_SYNDROME	2026-01-01	28/13343	0.0357143	18.3283	4.05563	0.0532016	0.195876	0.158986	TJP2	1
4	PID_BARD1_PATHWAY	PID_BARD1_PATHWAY	2026-01-01	29/13343	0.0344828	17.6963	3.97703	0.0550504	0.195876	0.158986	EWSR1	1
4	WP_EICOSANOID_METABOLISM_VIA_LIPOOXYGENASES_LOX	WP_EICOSANOID_METABOLISM_VIA_LIPOOXYGENASES_LOX	2026-01-01	29/13343	0.0344828	17.6963	3.97703	0.0550504	0.195876	0.158986	LTA4H	1
4	REACTOME_INTERFERON_SIGNALING	REACTOME_INTERFERON_SIGNALING	2026-02-01	203/13343	0.00985222	5.05608	2.57307	0.0589569	0.195876	0.158986	KPNA4/HLA-B	2
4	REACTOME_SEALING_OF_THE_NUCLEAR_ENVELOPE_NE_BY_ESCRT_III	REACTOME_SEALING_OF_THE_NUCLEAR_ENVELOPE_NE_BY_ESCRT_III	2026-01-01	32/13343	0.03125	16.0373	3.76298	0.060576	0.195876	0.158986	CHMP4A	1
4	REACTOME_TGF_BETA_RECEPTOR_SIGNALING_ACTIVATES_SMADS	REACTOME_TGF_BETA_RECEPTOR_SIGNALING_ACTIVATES_SMADS	2026-01-01	32/13343	0.03125	16.0373	3.76298	0.060576	0.195876	0.158986	NEDD4L	1
4	WP_CIRCADIAN_RHYTHM_GENES	WP_CIRCADIAN_RHYTHM_GENES	2026-02-01	207/13343	0.00966184	4.95838	2.53609	0.0610215	0.195876	0.158986	KMT2A/SIRT1	2
4	REACTOME_PROGRAMMED_CELL_DEATH	REACTOME_PROGRAMMED_CELL_DEATH	2026-02-01	208/13343	0.00961538	4.93454	2.527	0.0615416	0.195876	0.158986	TJP2/CHMP4A	2
4	REACTOME_CARGO_CONCENTRATION_IN_THE_ER	REACTOME_CARGO_CONCENTRATION_IN_THE_ER	2026-01-01	33/13343	0.030303	15.5513	3.69797	0.0624109	0.195876	0.158986	SAR1B	1
4	PID_HIF2PATHWAY	PID_HIF2PATHWAY	2026-01-01	34/13343	0.0294118	15.0939	3.63573	0.0642424	0.195876	0.158986	SIRT1	1
4	REACTOME_LATE_ENDOSOMAL_MICROAUTOPHAGY	REACTOME_LATE_ENDOSOMAL_MICROAUTOPHAGY	2026-01-01	34/13343	0.0294118	15.0939	3.63573	0.0642424	0.195876	0.158986	CHMP4A	1
4	REACTOME_NEUTROPHIL_DEGRANULATION	REACTOME_NEUTROPHIL_DEGRANULATION	2026-03-01	479/13343	0.00626305	3.21415	2.18062	0.0648987	0.195876	0.158986	HLA-B/COTL1/LTA4H	3
4	WP_CAMKK2_PATHWAY	WP_CAMKK2_PATHWAY	2026-01-01	36/13343	0.0277778	14.2553	3.51881	0.0678951	0.199533	0.161954	SIRT1	1
4	KEGG_ALLOGRAFT_REJECTION	KEGG_ALLOGRAFT_REJECTION	2026-01-01	37/13343	0.027027	13.8701	3.46379	0.0697163	0.199533	0.161954	HLA-B	1
4	WP_TYPE_II_INTERFERON_SIGNALING_IFNG	WP_TYPE_II_INTERFERON_SIGNALING_IFNG	2026-01-01	37/13343	0.027027	13.8701	3.46379	0.0697163	0.199533	0.161954	HLA-B	1
4	REACTOME_APOPTOTIC_CLEAVAGE_OF_CELLULAR_PROTEINS	REACTOME_APOPTOTIC_CLEAVAGE_OF_CELLULAR_PROTEINS	2026-01-01	38/13343	0.0263158	13.5051	3.41086	0.0715341	0.201265	0.163361	TJP2	1
4	KEGG_GRAFT_VERSUS_HOST_DISEASE	KEGG_GRAFT_VERSUS_HOST_DISEASE	2026-01-01	41/13343	0.0243902	12.5169	3.26334	0.076967	0.205768	0.167015	HLA-B	1
4	REACTOME_NS1_MEDIATED_EFFECTS_ON_HOST_PATHWAYS	REACTOME_NS1_MEDIATED_EFFECTS_ON_HOST_PATHWAYS	2026-01-01	41/13343	0.0243902	12.5169	3.26334	0.076967	0.205768	0.167015	KPNA4	1
4	KEGG_ALDOSTERONE_REGULATED_SODIUM_REABSORPTION	KEGG_ALDOSTERONE_REGULATED_SODIUM_REABSORPTION	2026-01-01	42/13343	0.0238095	12.2189	3.21755	0.0787711	0.205768	0.167015	NEDD4L	1
4	WP_MELATONIN_METABOLISM_AND_EFFECTS	WP_MELATONIN_METABOLISM_AND_EFFECTS	2026-01-01	42/13343	0.0238095	12.2189	3.21755	0.0787711	0.205768	0.167015	SIRT1	1
4	KEGG_TYPE_I_DIABETES_MELLITUS	KEGG_TYPE_I_DIABETES_MELLITUS	2026-01-01	43/13343	0.0232558	11.9347	3.17329	0.0805719	0.205768	0.167015	HLA-B	1
4	REACTOME_TRNA_MODIFICATION_IN_THE_NUCLEUS_AND_CYTOSOL	REACTOME_TRNA_MODIFICATION_IN_THE_NUCLEUS_AND_CYTOSOL	2026-01-01	43/13343	0.0232558	11.9347	3.17329	0.0805719	0.205768	0.167015	PUS7	1
4	REACTOME_DAP12_INTERACTIONS	REACTOME_DAP12_INTERACTIONS	2026-01-01	44/13343	0.0227273	11.6635	3.13047	0.0823693	0.207171	0.168154	HLA-B	1
4	REACTOME_TRANSCRIPTIONAL_ACTIVITY_OF_SMAD2_SMAD3_SMAD4_HETEROTRIMER	REACTOME_TRANSCRIPTIONAL_ACTIVITY_OF_SMAD2_SMAD3_SMAD4_HETEROTRIMER	2026-01-01	46/13343	0.0217391	11.1564	3.04883	0.0859539	0.21296	0.172853	NEDD4L	1
4	REACTOME_HEME_SIGNALING	REACTOME_HEME_SIGNALING	2026-01-01	48/13343	0.0208333	10.6915	2.97209	0.089525	0.215204	0.174674	SIRT1	1
4	WP_ENERGY_METABOLISM	WP_ENERGY_METABOLISM	2026-01-01	48/13343	0.0208333	10.6915	2.97209	0.089525	0.215204	0.174674	SIRT1	1
4	PID_FOXO_PATHWAY	PID_FOXO_PATHWAY	2026-01-01	49/13343	0.0204082	10.4733	2.93539	0.0913056	0.215204	0.174674	SIRT1	1
4	REACTOME_SARS_COV_1_INFECTION	REACTOME_SARS_COV_1_INFECTION	2026-01-01	50/13343	0.02	10.2638	2.89974	0.0930828	0.215204	0.174674	CHMP4A	1
4	KEGG_AUTOIMMUNE_THYROID_DISEASE	KEGG_AUTOIMMUNE_THYROID_DISEASE	2026-01-01	52/13343	0.0192308	9.86908	2.83136	0.0966272	0.215204	0.174674	HLA-B	1
4	REACTOME_APOPTOTIC_EXECUTION_PHASE	REACTOME_APOPTOTIC_EXECUTION_PHASE	2026-01-01	52/13343	0.0192308	9.86908	2.83136	0.0966272	0.215204	0.174674	TJP2	1
4	PID_AR_TF_PATHWAY	PID_AR_TF_PATHWAY	2026-01-01	53/13343	0.0188679	9.68287	2.79855	0.0983943	0.215204	0.174674	SIRT1	1
4	KEGG_VIBRIO_CHOLERAE_INFECTION	KEGG_VIBRIO_CHOLERAE_INFECTION	2026-01-01	54/13343	0.0185185	9.50356	2.76659	0.100158	0.215204	0.174674	TJP2	1
4	PID_TGFBR_PATHWAY	PID_TGFBR_PATHWAY	2026-01-01	54/13343	0.0185185	9.50356	2.76659	0.100158	0.215204	0.174674	NEDD4L	1
4	REACTOME_REGULATION_OF_CHOLESTEROL_BIOSYNTHESIS_BY_SREBP_SREBF	REACTOME_REGULATION_OF_CHOLESTEROL_BIOSYNTHESIS_BY_SREBP_SREBF	2026-01-01	55/13343	0.0181818	9.33077	2.73546	0.101919	0.215204	0.174674	SAR1B	1
4	REACTOME_REGULATED_NECROSIS	REACTOME_REGULATED_NECROSIS	2026-01-01	56/13343	0.0178571	9.16415	2.70511	0.103676	0.215204	0.174674	CHMP4A	1
4	KEGG_ARACHIDONIC_ACID_METABOLISM	KEGG_ARACHIDONIC_ACID_METABOLISM	2026-01-01	58/13343	0.0172414	8.84814	2.64664	0.107181	0.215204	0.174674	LTA4H	1
4	REACTOME_IRON_UPTAKE_AND_TRANSPORT	REACTOME_IRON_UPTAKE_AND_TRANSPORT	2026-01-01	58/13343	0.0172414	8.84814	2.64664	0.107181	0.215204	0.174674	GLRX3	1
4	PID_P53_REGULATION_PATHWAY	PID_P53_REGULATION_PATHWAY	2026-01-01	59/13343	0.0169492	8.69817	2.61844	0.108928	0.215204	0.174674	CSE1L	1
4	REACTOME_ARACHIDONIC_ACID_METABOLISM	REACTOME_ARACHIDONIC_ACID_METABOLISM	2026-01-01	59/13343	0.0169492	8.69817	2.61844	0.108928	0.215204	0.174674	LTA4H	1
4	WP_PREIMPLANTATION_EMBRYO	WP_PREIMPLANTATION_EMBRYO	2026-01-01	60/13343	0.0166667	8.55321	2.59091	0.110672	0.215204	0.174674	ELAVL1	1
4	PID_TRKR_PATHWAY	PID_TRKR_PATHWAY	2026-01-01	61/13343	0.0163934	8.41299	2.56401	0.112413	0.215204	0.174674	NEDD4L	1
4	PID_MYC_REPRESS_PATHWAY	PID_MYC_REPRESS_PATHWAY	2026-01-01	63/13343	0.015873	8.14591	2.51202	0.115884	0.215204	0.174674	TJP2	1
4	WP_PROTEASOME_DEGRADATION	WP_PROTEASOME_DEGRADATION	2026-01-01	64/13343	0.015625	8.01863	2.48687	0.117615	0.215204	0.174674	HLA-B	1
4	PID_RB_1PATHWAY	PID_RB_1PATHWAY	2026-01-01	65/13343	0.0153846	7.89527	2.46227	0.119343	0.215204	0.174674	SIRT1	1
4	PID_HDAC_CLASSI_PATHWAY	PID_HDAC_CLASSI_PATHWAY	2026-01-01	66/13343	0.0151515	7.77564	2.43818	0.121067	0.215204	0.174674	SIRT1	1
4	REACTOME_FOXO_MEDIATED_TRANSCRIPTION	REACTOME_FOXO_MEDIATED_TRANSCRIPTION	2026-01-01	66/13343	0.0151515	7.77564	2.43818	0.121067	0.215204	0.174674	SIRT1	1
4	REACTOME_SIRT1_NEGATIVELY_REGULATES_RRNA_EXPRESSION	REACTOME_SIRT1_NEGATIVELY_REGULATES_RRNA_EXPRESSION	2026-01-01	66/13343	0.0151515	7.77564	2.43818	0.121067	0.215204	0.174674	SIRT1	1
4	REACTOME_COPII_MEDIATED_VESICLE_TRANSPORT	REACTOME_COPII_MEDIATED_VESICLE_TRANSPORT	2026-01-01	68/13343	0.0147059	7.54695	2.3915	0.124507	0.215204	0.174674	SAR1B	1
4	WP_AMPACTIVATED_PROTEIN_KINASE_AMPK_SIGNALING	WP_AMPACTIVATED_PROTEIN_KINASE_AMPK_SIGNALING	2026-01-01	68/13343	0.0147059	7.54695	2.3915	0.124507	0.215204	0.174674	ELAVL1	1
4	REACTOME_CIRCADIAN_CLOCK	REACTOME_CIRCADIAN_CLOCK	2026-01-01	70/13343	0.0142857	7.33132	2.34667	0.127933	0.215204	0.174674	SIRT1	1
4	REACTOME_RHOB_GTPASE_CYCLE	REACTOME_RHOB_GTPASE_CYCLE	2026-01-01	70/13343	0.0142857	7.33132	2.34667	0.127933	0.215204	0.174674	TJP2	1
4	WP_3Q29_COPY_NUMBER_VARIATION_SYNDROME	WP_3Q29_COPY_NUMBER_VARIATION_SYNDROME	2026-01-01	70/13343	0.0142857	7.33132	2.34667	0.127933	0.215204	0.174674	SIRT1	1
4	WP_HISTONE_MODIFICATIONS	WP_HISTONE_MODIFICATIONS	2026-01-01	70/13343	0.0142857	7.33132	2.34667	0.127933	0.215204	0.174674	KMT2A	1
4	REACTOME_INTERFERON_ALPHA_BETA_SIGNALING	REACTOME_INTERFERON_ALPHA_BETA_SIGNALING	2026-01-01	71/13343	0.0140845	7.22806	2.32492	0.129641	0.215204	0.174674	HLA-B	1
4	REACTOME_PKMTS_METHYLATE_HISTONE_LYSINES	REACTOME_PKMTS_METHYLATE_HISTONE_LYSINES	2026-01-01	71/13343	0.0140845	7.22806	2.32492	0.129641	0.215204	0.174674	KMT2A	1
4	REACTOME_PLASMA_LIPOPROTEIN_ASSEMBLY_REMODELING_AND_CLEARANCE	REACTOME_PLASMA_LIPOPROTEIN_ASSEMBLY_REMODELING_AND_CLEARANCE	2026-01-01	71/13343	0.0140845	7.22806	2.32492	0.129641	0.215204	0.174674	SAR1B	1
4	REACTOME_SARS_COV_2_INFECTION	REACTOME_SARS_COV_2_INFECTION	2026-01-01	71/13343	0.0140845	7.22806	2.32492	0.129641	0.215204	0.174674	CHMP4A	1
4	KEGG_LEISHMANIA_INFECTION	KEGG_LEISHMANIA_INFECTION	2026-01-01	72/13343	0.0138889	7.12767	2.30358	0.131346	0.215876	0.175219	MARCKSL1	1
4	PID_E2F_PATHWAY	PID_E2F_PATHWAY	2026-01-01	73/13343	0.0136986	7.03003	2.28265	0.133048	0.216323	0.175583	SIRT1	1
4	REACTOME_RHOC_GTPASE_CYCLE	REACTOME_RHOC_GTPASE_CYCLE	2026-01-01	74/13343	0.0135135	6.93503	2.26211	0.134747	0.216323	0.175583	TJP2	1
4	REACTOME_SIGNALING_BY_TGF_BETA_RECEPTOR_COMPLEX	REACTOME_SIGNALING_BY_TGF_BETA_RECEPTOR_COMPLEX	2026-01-01	75/13343	0.0133333	6.84256	2.24195	0.136442	0.216323	0.175583	NEDD4L	1
4	REACTOME_NUCLEAR_ENVELOPE_NE_REASSEMBLY	REACTOME_NUCLEAR_ENVELOPE_NE_REASSEMBLY	2026-01-01	76/13343	0.0131579	6.75253	2.22215	0.138134	0.216323	0.175583	CHMP4A	1
4	WP_LEPTIN_SIGNALING_PATHWAY	WP_LEPTIN_SIGNALING_PATHWAY	2026-01-01	76/13343	0.0131579	6.75253	2.22215	0.138134	0.216323	0.175583	KPNA4	1
4	WP_JOUBERT_SYNDROME	WP_JOUBERT_SYNDROME	2026-01-01	77/13343	0.012987	6.66484	2.20271	0.139823	0.216922	0.176069	UNC119	1
4	REACTOME_ANTIVIRAL_MECHANISM_BY_IFN_STIMULATED_GENES	REACTOME_ANTIVIRAL_MECHANISM_BY_IFN_STIMULATED_GENES	2026-01-01	82/13343	0.0121951	6.25844	2.11042	0.148221	0.225731	0.183218	KPNA4	1
4	REACTOME_REGULATION_OF_HSF1_MEDIATED_HEAT_SHOCK_RESPONSE	REACTOME_REGULATION_OF_HSF1_MEDIATED_HEAT_SHOCK_RESPONSE	2026-01-01	82/13343	0.0121951	6.25844	2.11042	0.148221	0.225731	0.183218	SIRT1	1
4	REACTOME_REGULATION_OF_MRNA_STABILITY_BY_PROTEINS_THAT_BIND_AU_RICH_ELEMENTS	REACTOME_REGULATION_OF_MRNA_STABILITY_BY_PROTEINS_THAT_BIND_AU_RICH_ELEMENTS	2026-01-01	87/13343	0.0114943	5.89876	2.02551	0.15654	0.232391	0.188624	ELAVL1	1
4	WP_ACUTE_VIRAL_MYOCARDITIS	WP_ACUTE_VIRAL_MYOCARDITIS	2026-01-01	87/13343	0.0114943	5.89876	2.02551	0.15654	0.232391	0.188624	CXADR	1
4	KEGG_ANTIGEN_PROCESSING_AND_PRESENTATION	KEGG_ANTIGEN_PROCESSING_AND_PRESENTATION	2026-01-01	88/13343	0.0113636	5.83173	2.00932	0.158194	0.232391	0.188624	HLA-B	1
4	REACTOME_TRANSCRIPTIONAL_REGULATION_OF_GRANULOPOIESIS	REACTOME_TRANSCRIPTIONAL_REGULATION_OF_GRANULOPOIESIS	2026-01-01	88/13343	0.0113636	5.83173	2.00932	0.158194	0.232391	0.188624	KMT2A	1
4	WP_ALLOGRAFT_REJECTION	WP_ALLOGRAFT_REJECTION	2026-01-01	89/13343	0.011236	5.76621	1.99337	0.159845	0.232757	0.188921	HLA-B	1
4	WP_NCRNAS_INVOLVED_IN_WNT_SIGNALING_IN_HEPATOCELLULAR_CARCINOMA	WP_NCRNAS_INVOLVED_IN_WNT_SIGNALING_IN_HEPATOCELLULAR_CARCINOMA	2026-01-01	90/13343	0.0111111	5.70214	1.97767	0.161493	0.233112	0.189209	ELAVL1	1
4	WP_ANDROGEN_RECEPTOR_SIGNALING_PATHWAY	WP_ANDROGEN_RECEPTOR_SIGNALING_PATHWAY	2026-01-01	91/13343	0.010989	5.63948	1.9622	0.163138	0.233456	0.189489	SIRT1	1
4	REACTOME_INTERFERON_GAMMA_SIGNALING	REACTOME_INTERFERON_GAMMA_SIGNALING	2026-01-01	93/13343	0.0107527	5.5182	1.93194	0.166419	0.236116	0.191648	HLA-B	1
4	KEGG_FC_GAMMA_R_MEDIATED_PHAGOCYTOSIS	KEGG_FC_GAMMA_R_MEDIATED_PHAGOCYTOSIS	2026-01-01	96/13343	0.0104167	5.34575	1.88815	0.171317	0.23898	0.193972	MARCKSL1	1
4	REACTOME_RUNX1_REGULATES_GENES_INVOLVED_IN_MEGAKARYOCYTE_DIFFERENTIATION_AND_PLATELET_FUNCTION	REACTOME_RUNX1_REGULATES_GENES_INVOLVED_IN_MEGAKARYOCYTE_DIFFERENTIATION_AND_PLATELET_FUNCTION	2026-01-01	96/13343	0.0104167	5.34575	1.88815	0.171317	0.23898	0.193972	KMT2A	1
4	REACTOME_CELLULAR_RESPONSE_TO_HEAT_STRESS	REACTOME_CELLULAR_RESPONSE_TO_HEAT_STRESS	2026-01-01	101/13343	0.00990099	5.08111	1.8191	0.179418	0.248196	0.201452	SIRT1	1
4	REACTOME_SIGNALING_BY_TGFB_FAMILY_MEMBERS	REACTOME_SIGNALING_BY_TGFB_FAMILY_MEMBERS	2026-01-01	104/13343	0.00961538	4.93454	1.77982	0.184243	0.252763	0.205159	NEDD4L	1
4	REACTOME_ANTIGEN_PROCESSING_CROSS_PRESENTATION	REACTOME_ANTIGEN_PROCESSING_CROSS_PRESENTATION	2026-01-01	106/13343	0.00943396	4.84144	1.75447	0.187444	0.252973	0.20533	HLA-B	1
4	REACTOME_STIMULI_SENSING_CHANNELS	REACTOME_STIMULI_SENSING_CHANNELS	2026-01-01	106/13343	0.00943396	4.84144	1.75447	0.187444	0.252973	0.20533	NEDD4L	1
4	REACTOME_NEGATIVE_EPIGENETIC_REGULATION_OF_RRNA_EXPRESSION	REACTOME_NEGATIVE_EPIGENETIC_REGULATION_OF_RRNA_EXPRESSION	2026-01-01	107/13343	0.00934579	4.79619	1.74203	0.18904	0.25307	0.205408	SIRT1	1
4	REACTOME_TRNA_PROCESSING	REACTOME_TRNA_PROCESSING	2026-01-01	111/13343	0.00900901	4.62335	1.69377	0.195394	0.259483	0.210614	PUS7	1
4	REACTOME_HCMV_LATE_EVENTS	REACTOME_HCMV_LATE_EVENTS	2026-01-01	114/13343	0.00877193	4.50169	1.65905	0.200128	0.261585	0.21232	CHMP4A	1
4	WP_GASTRIN_SIGNALING_PATHWAY	WP_GASTRIN_SIGNALING_PATHWAY	2026-01-01	114/13343	0.00877193	4.50169	1.65905	0.200128	0.261585	0.21232	ELAVL1	1
4	REACTOME_REGULATION_OF_INSULIN_LIKE_GROWTH_FACTOR_IGF_TRANSPORT_AND_UPTAKE_BY_INSULIN_LIKE_GROWTH_FACTOR_BINDING_PROTEINS_IGFBPS	REACTOME_REGULATION_OF_INSULIN_LIKE_GROWTH_FACTOR_IGF_TRANSPORT_AND_UPTAKE_BY_INSULIN_LIKE_GROWTH_FACTOR_BINDING_PROTEINS_IGFBPS	2026-01-01	124/13343	0.00806452	4.13865	1.55149	0.215715	0.279756	0.227069	RCN1	1
4	REACTOME_MHC_CLASS_II_ANTIGEN_PRESENTATION	REACTOME_MHC_CLASS_II_ANTIGEN_PRESENTATION	2026-01-01	126/13343	0.00793651	4.07295	1.53133	0.218798	0.281554	0.228528	SAR1B	1
4	REACTOME_RUNX1_REGULATES_TRANSCRIPTION_OF_GENES_INVOLVED_IN_DIFFERENTIATION_OF_HSCS	REACTOME_RUNX1_REGULATES_TRANSCRIPTION_OF_GENES_INVOLVED_IN_DIFFERENTIATION_OF_HSCS	2026-01-01	128/13343	0.0078125	4.00931	1.51159	0.221868	0.283309	0.229953	KMT2A	1
4	WP_EBOLA_VIRUS_INFECTION_IN_HOST	WP_EBOLA_VIRUS_INFECTION_IN_HOST	2026-01-01	131/13343	0.00763359	3.9175	1.48271	0.226452	0.284299	0.230756	HLA-B	1
4	KEGG_TIGHT_JUNCTION	KEGG_TIGHT_JUNCTION	2026-01-01	132/13343	0.00757576	3.88782	1.47327	0.227975	0.284299	0.230756	TJP2	1
4	KEGG_CELL_ADHESION_MOLECULES_CAMS	KEGG_CELL_ADHESION_MOLECULES_CAMS	2026-01-01	133/13343	0.0075188	3.85859	1.46393	0.229494	0.284299	0.230756	HLA-B	1
4	WP_TGFBETA_SIGNALING_PATHWAY	WP_TGFBETA_SIGNALING_PATHWAY	2026-01-01	133/13343	0.0075188	3.85859	1.46393	0.229494	0.284299	0.230756	NEDD4L	1
4	KEGG_UBIQUITIN_MEDIATED_PROTEOLYSIS	KEGG_UBIQUITIN_MEDIATED_PROTEOLYSIS	2026-01-01	135/13343	0.00740741	3.80142	1.44551	0.232524	0.285402	0.231652	NEDD4L	1
4	KEGG_NATURAL_KILLER_CELL_MEDIATED_CYTOTOXICITY	KEGG_NATURAL_KILLER_CELL_MEDIATED_CYTOTOXICITY	2026-01-01	137/13343	0.00729927	3.74593	1.42744	0.235543	0.285402	0.231652	HLA-B	1
4	PID_P53_DOWNSTREAM_PATHWAY	PID_P53_DOWNSTREAM_PATHWAY	2026-01-01	137/13343	0.00729927	3.74593	1.42744	0.235543	0.285402	0.231652	CSE1L	1
4	WP_ENDODERM_DIFFERENTIATION	WP_ENDODERM_DIFFERENTIATION	2026-01-01	145/13343	0.00689655	3.53926	1.35841	0.247504	0.297351	0.24135	ELAVL1	1
4	REACTOME_EPIGENETIC_REGULATION_OF_GENE_EXPRESSION	REACTOME_EPIGENETIC_REGULATION_OF_GENE_EXPRESSION	2026-01-01	146/13343	0.00684932	3.51502	1.35012	0.248986	0.297351	0.24135	SIRT1	1
4	REACTOME_ESTROGEN_DEPENDENT_GENE_EXPRESSION	REACTOME_ESTROGEN_DEPENDENT_GENE_EXPRESSION	2026-01-01	148/13343	0.00675676	3.46752	1.33377	0.251943	0.298349	0.24216	ZNF217	1
4	REACTOME_RHOA_GTPASE_CYCLE	REACTOME_RHOA_GTPASE_CYCLE	2026-01-01	149/13343	0.00671141	3.44424	1.32569	0.253417	0.298349	0.24216	TJP2	1
4	REACTOME_AUTOPHAGY	REACTOME_AUTOPHAGY	2026-01-01	151/13343	0.00662252	3.39862	1.30975	0.256356	0.299684	0.243244	CHMP4A	1
4	REACTOME_METABOLISM_OF_STEROIDS	REACTOME_METABOLISM_OF_STEROIDS	2026-01-01	153/13343	0.00653595	3.3542	1.29408	0.259285	0.300988	0.244302	SAR1B	1
4	REACTOME_ER_TO_GOLGI_ANTEROGRADE_TRANSPORT	REACTOME_ER_TO_GOLGI_ANTEROGRADE_TRANSPORT	2026-01-01	155/13343	0.00645161	3.31092	1.27866	0.262202	0.301425	0.244657	SAR1B	1
4	REACTOME_SARS_COV_INFECTIONS	REACTOME_SARS_COV_INFECTIONS	2026-01-01	156/13343	0.00641026	3.28969	1.27104	0.263657	0.301425	0.244657	CHMP4A	1
4	REACTOME_INFLUENZA_INFECTION	REACTOME_INFLUENZA_INFECTION	2026-01-01	157/13343	0.00636943	3.26874	1.26349	0.265109	0.301425	0.244657	KPNA4	1
4	REACTOME_HCMV_INFECTION	REACTOME_HCMV_INFECTION	2026-01-01	160/13343	0.00625	3.20745	1.24119	0.269448	0.304274	0.24697	CHMP4A	1
4	REACTOME_FATTY_ACID_METABOLISM	REACTOME_FATTY_ACID_METABOLISM	2026-01-01	177/13343	0.00564972	2.89939	1.124	0.293573	0.329278	0.267264	LTA4H	1
4	REACTOME_APOPTOSIS	REACTOME_APOPTOSIS	2026-01-01	179/13343	0.00558659	2.867	1.11114	0.296361	0.330174	0.267991	TJP2	1
4	REACTOME_ION_CHANNEL_TRANSPORT	REACTOME_ION_CHANNEL_TRANSPORT	2026-01-01	183/13343	0.00546448	2.80433	1.08594	0.301904	0.333411	0.270619	NEDD4L	1
4	WP_CILIOPATHIES	WP_CILIOPATHIES	2026-01-01	184/13343	0.00543478	2.78909	1.07975	0.303283	0.333411	0.270619	UNC119	1
4	REACTOME_TRANSPORT_TO_THE_GOLGI_AND_SUBSEQUENT_MODIFICATION	REACTOME_TRANSPORT_TO_THE_GOLGI_AND_SUBSEQUENT_MODIFICATION	2026-01-01	186/13343	0.00537634	2.7591	1.06749	0.306034	0.334221	0.271276	SAR1B	1
4	REACTOME_MRNA_SPLICING	REACTOME_MRNA_SPLICING	2026-01-01	188/13343	0.00531915	2.72975	1.05538	0.308774	0.33501	0.271916	ELAVL1	1
4	REACTOME_CELL_SURFACE_INTERACTIONS_AT_THE_VASCULAR_WALL	REACTOME_CELL_SURFACE_INTERACTIONS_AT_THE_VASCULAR_WALL	2026-01-01	194/13343	0.00515464	2.64532	1.02	0.316932	0.341628	0.277288	CXADR	1
4	REACTOME_ESR_MEDIATED_SIGNALING	REACTOME_ESR_MEDIATED_SIGNALING	2026-01-01	219/13343	0.00456621	2.34334	0.885666	0.349939	0.372371	0.302241	ZNF217	1
4	WP_CILIARY_LANDSCAPE	WP_CILIARY_LANDSCAPE	2026-01-01	219/13343	0.00456621	2.34334	0.885666	0.349939	0.372371	0.302241	TIPRL	1
4	REACTOME_MITOTIC_METAPHASE_AND_ANAPHASE	REACTOME_MITOTIC_METAPHASE_AND_ANAPHASE	2026-01-01	236/13343	0.00423729	2.17454	0.804391	0.371501	0.391621	0.317866	CHMP4A	1
4	REACTOME_TRANSCRIPTIONAL_REGULATION_BY_RUNX1	REACTOME_TRANSCRIPTIONAL_REGULATION_BY_RUNX1	2026-01-01	237/13343	0.00421941	2.16537	0.799827	0.372748	0.391621	0.317866	KMT2A	1
4	REACTOME_PROCESSING_OF_CAPPED_INTRON_CONTAINING_PRE_MRNA	REACTOME_PROCESSING_OF_CAPPED_INTRON_CONTAINING_PRE_MRNA	2026-01-01	242/13343	0.00413223	2.12063	0.777341	0.378946	0.395629	0.321119	ELAVL1	1
4	WP_IL18_SIGNALING_PATHWAY	WP_IL18_SIGNALING_PATHWAY	2026-01-01	279/13343	0.00358423	1.8394	0.626075	0.423016	0.438879	0.356224	ELAVL1	1
4	REACTOME_SIGNALING_BY_NUCLEAR_RECEPTORS	REACTOME_SIGNALING_BY_NUCLEAR_RECEPTORS	2026-01-01	295/13343	0.00338983	1.73963	0.56761	0.441128	0.454827	0.369169	ZNF217	1
4	REACTOME_ASPARAGINE_N_LINKED_GLYCOSYLATION	REACTOME_ASPARAGINE_N_LINKED_GLYCOSYLATION	2026-01-01	305/13343	0.00327869	1.6826	0.532848	0.452169	0.462093	0.375066	SAR1B	1
4	REACTOME_ANTIGEN_PROCESSING_UBIQUITINATION_PROTEASOME_DEGRADATION	REACTOME_ANTIGEN_PROCESSING_UBIQUITINATION_PROTEASOME_DEGRADATION	2026-01-01	308/13343	0.00324675	1.66621	0.522666	0.45544	0.462093	0.375066	NEDD4L	1
4	WP_FOCAL_ADHESION_PI3KAKTMTORSIGNALING_PATHWAY	WP_FOCAL_ADHESION_PI3KAKTMTORSIGNALING_PATHWAY	2026-01-01	309/13343	0.00323625	1.66082	0.519296	0.456526	0.462093	0.375066	ELAVL1	1
4	REACTOME_M_PHASE	REACTOME_M_PHASE	2026-01-01	415/13343	0.00240964	1.23661	0.216362	0.560575	0.563973	0.457759	CHMP4A	1
4	REACTOME_RHO_GTPASE_CYCLE	REACTOME_RHO_GTPASE_CYCLE	2026-01-01	450/13343	0.00222222	1.14043	0.133898	0.59051	0.59051	0.479298	TJP2	1
1	REACTOME_FOLDING_OF_ACTIN_BY_CCT_TRIC	REACTOME_FOLDING_OF_ACTIN_BY_CCT_TRIC	2043-03-01	10/13343	0.3	93.0907	16.5642	3.68279e-06	0.00137737	0.00112422	ACTB/CCT3/CCT8	3
1	REACTOME_COOPERATION_OF_PREFOLDIN_AND_TRIC_CCT_IN_ACTIN_AND_TUBULIN_FOLDING	REACTOME_COOPERATION_OF_PREFOLDIN_AND_TRIC_CCT_IN_ACTIN_AND_TUBULIN_FOLDING	2043-03-01	33/13343	0.0909091	28.2093	8.89824	0.000159008	0.0253457	0.0206875	ACTB/CCT3/CCT8	3
1	REACTOME_COOPERATION_OF_PDCL_PHLP1_AND_TRIC_CCT_IN_G_PROTEIN_BETA_FOLDING	REACTOME_COOPERATION_OF_PDCL_PHLP1_AND_TRIC_CCT_IN_G_PROTEIN_BETA_FOLDING	2043-03-01	38/13343	0.0789474	24.4976	8.24757	0.000243112	0.0253457	0.0206875	CCT3/CCT8/CSNK2B	3
1	REACTOME_PROTEIN_FOLDING	REACTOME_PROTEIN_FOLDING	2043-04-01	98/13343	0.0408163	12.6654	6.59031	0.000271077	0.0253457	0.0206875	ACTB/CCT3/CCT8/CSNK2B	4
1	REACTOME_ATF6_ATF6_ALPHA_ACTIVATES_CHAPERONE_GENES	REACTOME_ATF6_ATF6_ALPHA_ACTIVATES_CHAPERONE_GENES	2043-02-01	10/13343	0.2	62.0605	10.9828	0.000449092	0.0335921	0.0274182	HSP90B1/CALR	2
1	REACTOME_ATF6_ATF6_ALPHA_ACTIVATES_CHAPERONES	REACTOME_ATF6_ATF6_ALPHA_ACTIVATES_CHAPERONES	2043-02-01	12/13343	0.166667	51.7171	9.99383	0.000655976	0.0408892	0.0333742	HSP90B1/CALR	2
1	REACTOME_GOLGI_ASSOCIATED_VESICLE_BIOGENESIS	REACTOME_GOLGI_ASSOCIATED_VESICLE_BIOGENESIS	2043-03-01	56/13343	0.0535714	16.6233	6.66152	0.000767246	0.0409928	0.0334588	AP1G1/NAPA/DTNBP1	3
1	BIOCARTA_PRC2_PATHWAY	BIOCARTA_PRC2_PATHWAY	2043-02-01	14/13343	0.142857	44.3289	9.22278	0.000900758	0.0421104	0.034371	BMI1/SUZ12	2
1	REACTOME_TRANS_GOLGI_NETWORK_VESICLE_BUDDING	REACTOME_TRANS_GOLGI_NETWORK_VESICLE_BUDDING	2043-03-01	72/13343	0.0416667	12.9293	5.77094	0.00159266	0.0626604	0.0511442	AP1G1/NAPA/DTNBP1	3
1	REACTOME_SCAVENGING_BY_CLASS_A_RECEPTORS	REACTOME_SCAVENGING_BY_CLASS_A_RECEPTORS	2043-02-01	19/13343	0.105263	32.6634	7.85301	0.00167541	0.0626604	0.0511442	HSP90B1/CALR	2
1	WP_16P112_PROXIMAL_DELETION_SYNDROME	WP_16P112_PROXIMAL_DELETION_SYNDROME	2043-03-01	76/13343	0.0394737	12.2488	5.59171	0.00186061	0.0632608	0.0516342	CCT3/CCT8/PPP4R2	3
1	REACTOME_NEF_MEDIATES_DOWN_MODULATION_OF_CELL_SURFACE_RECEPTORS_BY_RECRUITING_THEM_TO_CLATHRIN_ADAPTERS	REACTOME_NEF_MEDIATES_DOWN_MODULATION_OF_CELL_SURFACE_RECEPTORS_BY_RECRUITING_THEM_TO_CLATHRIN_ADAPTERS	2043-02-01	21/13343	0.0952381	29.5526	7.44543	0.00204913	0.0638646	0.052127	AP1G1/AP2B1	2
1	REACTOME_BBSOME_MEDIATED_CARGO_TARGETING_TO_CILIUM	REACTOME_BBSOME_MEDIATED_CARGO_TARGETING_TO_CILIUM	2043-02-01	23/13343	0.0869565	26.9828	7.09115	0.00245865	0.0707335	0.0577335	CCT3/CCT8	2
1	WP_MALIGNANT_PLEURAL_MESOTHELIOMA	WP_MALIGNANT_PLEURAL_MESOTHELIOMA	2043-06-01	446/13343	0.0134529	4.17447	3.87716	0.00287972	0.0749632	0.0611858	ACTB/CSNK2B/BMI1/SUZ12/CHD8/HMGN1	6
1	REACTOME_FORMATION_OF_TUBULIN_FOLDING_INTERMEDIATES_BY_CCT_TRIC	REACTOME_FORMATION_OF_TUBULIN_FOLDING_INTERMEDIATES_BY_CCT_TRIC	2043-02-01	26/13343	0.0769231	23.8694	6.63678	0.00313906	0.0749632	0.0611858	CCT3/CCT8	2
1	REACTOME_EPH_EPHRIN_SIGNALING	REACTOME_EPH_EPHRIN_SIGNALING	2043-03-01	92/13343	0.0326087	10.1186	4.99016	0.00320698	0.0749632	0.0611858	ACTB/AP2B1/ARPC4	3
1	REACTOME_THE_ROLE_OF_NEF_IN_HIV_1_REPLICATION_AND_DISEASE_PATHOGENESIS	REACTOME_THE_ROLE_OF_NEF_IN_HIV_1_REPLICATION_AND_DISEASE_PATHOGENESIS	2043-02-01	28/13343	0.0714286	22.1645	6.37433	0.0036361	0.0799941	0.0652921	AP1G1/AP2B1	2
1	WP_PHOTODYNAMIC_THERAPYINDUCED_UNFOLDED_PROTEIN_RESPONSE	WP_PHOTODYNAMIC_THERAPYINDUCED_UNFOLDED_PROTEIN_RESPONSE	2043-02-01	29/13343	0.0689655	21.4002	6.25313	0.00389748	0.0809809	0.0660976	HSP90B1/CALR	2
1	REACTOME_NUCLEOTIDE_EXCISION_REPAIR	REACTOME_NUCLEOTIDE_EXCISION_REPAIR	2043-03-01	110/13343	0.0272727	8.46279	4.46876	0.00529459	0.0996861	0.081365	ACTB/RPA1/HMGN1	3
1	REACTOME_TRANSCRIPTIONAL_REGULATION_BY_E2F6	REACTOME_TRANSCRIPTIONAL_REGULATION_BY_E2F6	2043-02-01	34/13343	0.0588235	18.2531	5.72733	0.00533081	0.0996861	0.081365	BMI1/SUZ12	2
1	REACTOME_RHO_GTPASES_ACTIVATE_WASPS_AND_WAVES	REACTOME_RHO_GTPASES_ACTIVATE_WASPS_AND_WAVES	2043-02-01	36/13343	0.0555556	17.239	5.5474	0.00596212	0.106183	0.0866675	ACTB/ARPC4	2
1	REACTOME_RUNX1_INTERACTS_WITH_CO_FACTORS_WHOSE_PRECISE_EFFECT_ON_RUNX1_TARGETS_IS_NOT_KNOWN	REACTOME_RUNX1_INTERACTS_WITH_CO_FACTORS_WHOSE_PRECISE_EFFECT_ON_RUNX1_TARGETS_IS_NOT_KNOWN	2043-02-01	37/13343	0.0540541	16.7731	5.46277	0.00628999	0.10693	0.0872774	CSNK2B/BMI1	2
1	REACTOME_L1CAM_INTERACTIONS	REACTOME_L1CAM_INTERACTIONS	2043-03-01	121/13343	0.0247934	7.69345	4.20545	0.00689388	0.108614	0.0886521	ACTB/AP2B1/CSNK2B	3
1	REACTOME_ASSOCIATION_OF_TRIC_CCT_WITH_TARGET_PROTEINS_DURING_BIOSYNTHESIS	REACTOME_ASSOCIATION_OF_TRIC_CCT_WITH_TARGET_PROTEINS_DURING_BIOSYNTHESIS	2043-02-01	39/13343	0.0512821	15.9129	5.30302	0.00696989	0.108614	0.0886521	CCT3/CCT8	2
1	REACTOME_EPHB_MEDIATED_FORWARD_SIGNALING	REACTOME_EPHB_MEDIATED_FORWARD_SIGNALING	2043-02-01	42/13343	0.047619	14.7763	5.08433	0.00804932	0.120418	0.0982864	ACTB/ARPC4	2
1	REACTOME_PTEN_REGULATION	REACTOME_PTEN_REGULATION	2043-03-01	139/13343	0.0215827	6.69717	3.83913	0.0100735	0.136787	0.111647	CSNK2B/BMI1/SUZ12	3
1	REACTOME_RHO_GTPASES_ACTIVATE_FORMINS	REACTOME_RHO_GTPASES_ACTIVATE_FORMINS	2043-03-01	140/13343	0.0214286	6.64934	3.82071	0.0102713	0.136787	0.111647	PFN2/ACTB/NUDC	3
1	REACTOME_RECYCLING_PATHWAY_OF_L1	REACTOME_RECYCLING_PATHWAY_OF_L1	2043-02-01	49/13343	0.0408163	12.6654	4.65145	0.0108388	0.136787	0.111647	ACTB/AP2B1	2
1	WP_EXERCISEINDUCED_CIRCADIAN_REGULATION	WP_EXERCISEINDUCED_CIRCADIAN_REGULATION	2043-02-01	49/13343	0.0408163	12.6654	4.65145	0.0108388	0.136787	0.111647	IDI1/PURA	2
1	REACTOME_CLATHRIN_MEDIATED_ENDOCYTOSIS	REACTOME_CLATHRIN_MEDIATED_ENDOCYTOSIS	2043-03-01	145/13343	0.0206897	6.42005	3.73123	0.011294	0.136787	0.111647	ACTB/AP2B1/ARPC4	3
1	REACTOME_CARGO_TRAFFICKING_TO_THE_PERICILIARY_MEMBRANE	REACTOME_CARGO_TRAFFICKING_TO_THE_PERICILIARY_MEMBRANE	2043-02-01	51/13343	0.0392157	12.1687	4.54373	0.0117037	0.136787	0.111647	CCT3/CCT8	2
1	REACTOME_EPH_EPHRIN_MEDIATED_REPULSION_OF_CELLS	REACTOME_EPH_EPHRIN_MEDIATED_REPULSION_OF_CELLS	2043-02-01	51/13343	0.0392157	12.1687	4.54373	0.0117037	0.136787	0.111647	ACTB/AP2B1	2
1	WP_SYNAPTIC_VESICLE_PATHWAY	WP_SYNAPTIC_VESICLE_PATHWAY	2043-02-01	52/13343	0.0384615	11.9347	4.49209	0.0121471	0.137667	0.112366	NAPA/AP2B1	2
1	WP_PATHOGENIC_ESCHERICHIA_COLI_INFECTION	WP_PATHOGENIC_ESCHERICHIA_COLI_INFECTION	2043-02-01	55/13343	0.0363636	11.2837	4.34531	0.0135211	0.148732	0.121397	ACTB/ARPC4	2
1	KEGG_PATHOGENIC_ESCHERICHIA_COLI_INFECTION	KEGG_PATHOGENIC_ESCHERICHIA_COLI_INFECTION	2043-02-01	56/13343	0.0357143	11.0822	4.29889	0.0139935	0.14953	0.122048	ACTB/ARPC4	2
1	WP_OVERLAP_BETWEEN_SIGNAL_TRANSDUCTION_PATHWAYS_CONTRIBUTING_TO_LMNA_LAMINOPATHIES	WP_OVERLAP_BETWEEN_SIGNAL_TRANSDUCTION_PATHWAYS_CONTRIBUTING_TO_LMNA_LAMINOPATHIES	2043-02-01	60/13343	0.0333333	10.3434	4.12432	0.0159535	0.165739	0.135278	ACTB/HMGA2	2
1	REACTOME_REGULATION_OF_PTEN_GENE_TRANSCRIPTION	REACTOME_REGULATION_OF_PTEN_GENE_TRANSCRIPTION	2043-02-01	61/13343	0.0327869	10.1738	4.08323	0.0164609	0.166389	0.135808	BMI1/SUZ12	2
1	REACTOME_DUAL_INCISION_IN_TC_NER	REACTOME_DUAL_INCISION_IN_TC_NER	2043-02-01	65/13343	0.0307692	9.54776	3.92791	0.0185587	0.179768	0.146728	RPA1/HMGN1	2
1	REACTOME_SCAVENGING_BY_CLASS_F_RECEPTORS	REACTOME_SCAVENGING_BY_CLASS_F_RECEPTORS	2043-01-01	6/13343	0.166667	51.7171	7.06512	0.0191844	0.179768	0.146728	CALR	1
1	REACTOME_RHO_GTPASE_EFFECTORS	REACTOME_RHO_GTPASE_EFFECTORS	2043-04-01	322/13343	0.0124224	3.85469	2.94838	0.0196176	0.179768	0.146728	PFN2/ACTB/NUDC/ARPC4	4
1	REACTOME_SIGNALING_BY_WNT	REACTOME_SIGNALING_BY_WNT	2043-04-01	329/13343	0.0121581	3.77267	2.89541	0.021046	0.179768	0.146728	AP2B1/CSNK2B/CHD8/TMED5	4
1	REACTOME_DNA_REPAIR	REACTOME_DNA_REPAIR	2043-04-01	330/13343	0.0121212	3.76124	2.88796	0.0212552	0.179768	0.146728	ACTB/RPA1/PPP4R2/HMGN1	4
1	REACTOME_PKMTS_METHYLATE_HISTONE_LYSINES	REACTOME_PKMTS_METHYLATE_HISTONE_LYSINES	2043-02-01	71/13343	0.028169	8.74091	3.71854	0.0219047	0.179768	0.146728	ATF7IP/SUZ12	2
1	REACTOME_SUMOYLATION_OF_CHROMATIN_ORGANIZATION_PROTEINS	REACTOME_SUMOYLATION_OF_CHROMATIN_ORGANIZATION_PROTEINS	2043-02-01	71/13343	0.028169	8.74091	3.71854	0.0219047	0.179768	0.146728	BMI1/SUZ12	2
1	REACTOME_SUMOYLATION	REACTOME_SUMOYLATION	2043-03-01	187/13343	0.0160428	4.97811	3.11498	0.0221772	0.179768	0.146728	BMI1/RPA1/SUZ12	3
1	REACTOME_NEF_MEDIATED_CD8_DOWN_REGULATION	REACTOME_NEF_MEDIATED_CD8_DOWN_REGULATION	2043-01-01	7/13343	0.142857	44.3289	6.51978	0.0223467	0.179768	0.146728	AP2B1	1
1	KEGG_ADHERENS_JUNCTION	KEGG_ADHERENS_JUNCTION	2043-02-01	73/13343	0.0273973	8.50143	3.65417	0.0230718	0.179768	0.146728	ACTB/CSNK2B	2
1	WP_STEROL_REGULATORY_ELEMENTBINDING_PROTEINS_SREBP_SIGNALING	WP_STEROL_REGULATORY_ELEMENTBINDING_PROTEINS_SREBP_SIGNALING	2043-02-01	73/13343	0.0273973	8.50143	3.65417	0.0230718	0.179768	0.146728	SEC23B/IDI1	2
1	WP_NUCLEOTIDE_EXCISION_REPAIR_IN_XERODERMA_PIGMENTOSUM	WP_NUCLEOTIDE_EXCISION_REPAIR_IN_XERODERMA_PIGMENTOSUM	2043-02-01	76/13343	0.0263158	8.16585	3.56211	0.0248696	0.179936	0.146866	RPA1/HMGN1	2
1	REACTOME_CELLULAR_SENESCENCE	REACTOME_CELLULAR_SENESCENCE	2043-03-01	196/13343	0.0153061	4.74953	3.00684	0.0250519	0.179936	0.146866	BMI1/SUZ12/HMGA2	3
1	REACTOME_SUMOYLATION_OF_DNA_DAMAGE_RESPONSE_AND_REPAIR_PROTEINS	REACTOME_SUMOYLATION_OF_DNA_DAMAGE_RESPONSE_AND_REPAIR_PROTEINS	2043-02-01	77/13343	0.025974	8.0598	3.53254	0.0254813	0.179936	0.146866	BMI1/RPA1	2
1	REACTOME_WNT_MEDIATED_ACTIVATION_OF_DVL	REACTOME_WNT_MEDIATED_ACTIVATION_OF_DVL	2043-01-01	8/13343	0.125	38.7878	6.07881	0.025499	0.179936	0.146866	CSNK2B	1
1	WP_HIJACK_OF_UBIQUITINATION_BY_SARSCOV2	WP_HIJACK_OF_UBIQUITINATION_BY_SARSCOV2	2043-01-01	8/13343	0.125	38.7878	6.07881	0.025499	0.179936	0.146866	CUL2	1
1	REACTOME_TRANSCRIPTION_COUPLED_NUCLEOTIDE_EXCISION_REPAIR_TC_NER	REACTOME_TRANSCRIPTION_COUPLED_NUCLEOTIDE_EXCISION_REPAIR_TC_NER	2043-02-01	78/13343	0.025641	7.95647	3.50349	0.0260991	0.18076	0.147539	RPA1/HMGN1	2
1	REACTOME_NEF_MEDIATED_CD4_DOWN_REGULATION	REACTOME_NEF_MEDIATED_CD4_DOWN_REGULATION	2043-01-01	9/13343	0.111111	34.478	5.71242	0.0286414	0.191283	0.156128	AP2B1	1
1	WP_ATR_SIGNALING	WP_ATR_SIGNALING	2043-01-01	9/13343	0.111111	34.478	5.71242	0.0286414	0.191283	0.156128	RPA1	1
1	REACTOME_GLOBAL_GENOME_NUCLEOTIDE_EXCISION_REPAIR_GG_NER	REACTOME_GLOBAL_GENOME_NUCLEOTIDE_EXCISION_REPAIR_GG_NER	2043-02-01	84/13343	0.0238095	7.38815	3.33948	0.0299323	0.193012	0.157538	ACTB/RPA1	2
1	REACTOME_TRANSCRIPTIONAL_REGULATION_OF_WHITE_ADIPOCYTE_DIFFERENTIATION	REACTOME_TRANSCRIPTIONAL_REGULATION_OF_WHITE_ADIPOCYTE_DIFFERENTIATION	2043-02-01	84/13343	0.0238095	7.38815	3.33948	0.0299323	0.193012	0.157538	MED25/MED27	2
1	KEGG_REGULATION_OF_ACTIN_CYTOSKELETON	KEGG_REGULATION_OF_ACTIN_CYTOSKELETON	2043-03-01	213/13343	0.0140845	4.37046	2.81945	0.0310074	0.19481	0.159006	PFN2/ACTB/ARPC4	3
1	REACTOME_MASTL_FACILITATES_MITOTIC_PROGRESSION	REACTOME_MASTL_FACILITATES_MITOTIC_PROGRESSION	2043-01-01	10/13343	0.1	31.0302	5.40149	0.0317738	0.19481	0.159006	ARPP19	1
1	REACTOME_NEF_MEDIATED_DOWNREGULATION_OF_MHC_CLASS_I_COMPLEX_CELL_SURFACE_EXPRESSION	REACTOME_NEF_MEDIATED_DOWNREGULATION_OF_MHC_CLASS_I_COMPLEX_CELL_SURFACE_EXPRESSION	2043-01-01	10/13343	0.1	31.0302	5.40149	0.0317738	0.19481	0.159006	AP1G1	1
1	WP_NCRNAS_INVOLVED_IN_WNT_SIGNALING_IN_HEPATOCELLULAR_CARCINOMA	WP_NCRNAS_INVOLVED_IN_WNT_SIGNALING_IN_HEPATOCELLULAR_CARCINOMA	2043-02-01	90/13343	0.0222222	6.89561	3.19089	0.0339754	0.1999	0.163161	CSNK2B/CHD8	2
1	REACTOME_CONDENSATION_OF_PROMETAPHASE_CHROMOSOMES	REACTOME_CONDENSATION_OF_PROMETAPHASE_CHROMOSOMES	2043-01-01	11/13343	0.0909091	28.2093	5.13316	0.0348964	0.1999	0.163161	CSNK2B	1
1	REACTOME_RECEPTOR_MEDIATED_MITOPHAGY	REACTOME_RECEPTOR_MEDIATED_MITOPHAGY	2043-01-01	11/13343	0.0909091	28.2093	5.13316	0.0348964	0.1999	0.163161	CSNK2B	1
1	REACTOME_REGULATION_OF_TP53_ACTIVITY_THROUGH_PHOSPHORYLATION	REACTOME_REGULATION_OF_TP53_ACTIVITY_THROUGH_PHOSPHORYLATION	2043-02-01	92/13343	0.0217391	6.7457	3.14436	0.0353682	0.1999	0.163161	CSNK2B/RPA1	2
1	REACTOME_UNFOLDED_PROTEIN_RESPONSE_UPR	REACTOME_UNFOLDED_PROTEIN_RESPONSE_UPR	2043-02-01	92/13343	0.0217391	6.7457	3.14436	0.0353682	0.1999	0.163161	HSP90B1/CALR	2
1	BIOCARTA_HSWI_SNF_PATHWAY	BIOCARTA_HSWI_SNF_PATHWAY	2043-01-01	12/13343	0.0833333	25.8585	4.89839	0.0380092	0.1999	0.163161	ACTB	1
1	REACTOME_GAP_JUNCTION_DEGRADATION	REACTOME_GAP_JUNCTION_DEGRADATION	2043-01-01	12/13343	0.0833333	25.8585	4.89839	0.0380092	0.1999	0.163161	ACTB	1
1	REACTOME_HYALURONAN_UPTAKE_AND_DEGRADATION	REACTOME_HYALURONAN_UPTAKE_AND_DEGRADATION	2043-01-01	12/13343	0.0833333	25.8585	4.89839	0.0380092	0.1999	0.163161	HMMR	1
1	REACTOME_VLDLR_INTERNALISATION_AND_DEGRADATION	REACTOME_VLDLR_INTERNALISATION_AND_DEGRADATION	2043-01-01	12/13343	0.0833333	25.8585	4.89839	0.0380092	0.1999	0.163161	AP2B1	1
1	REACTOME_BINDING_AND_UPTAKE_OF_LIGANDS_BY_SCAVENGER_RECEPTORS	REACTOME_BINDING_AND_UPTAKE_OF_LIGANDS_BY_SCAVENGER_RECEPTORS	2043-02-01	98/13343	0.0204082	6.3327	3.01268	0.0396771	0.1999	0.163161	HSP90B1/CALR	2
1	REACTOME_PROCESSING_OF_DNA_DOUBLE_STRAND_BREAK_ENDS	REACTOME_PROCESSING_OF_DNA_DOUBLE_STRAND_BREAK_ENDS	2043-02-01	98/13343	0.0204082	6.3327	3.01268	0.0396771	0.1999	0.163161	RPA1/PPP4R2	2
1	REACTOME_TRAFFICKING_AND_PROCESSING_OF_ENDOSOMAL_TLR	REACTOME_TRAFFICKING_AND_PROCESSING_OF_ENDOSOMAL_TLR	2043-01-01	13/13343	0.0769231	23.8694	4.69062	0.0411122	0.1999	0.163161	HSP90B1	1
1	REACTOME_WNT5A_DEPENDENT_INTERNALIZATION_OF_FZD2_FZD5_AND_ROR2	REACTOME_WNT5A_DEPENDENT_INTERNALIZATION_OF_FZD2_FZD5_AND_ROR2	2043-01-01	13/13343	0.0769231	23.8694	4.69062	0.0411122	0.1999	0.163161	AP2B1	1
1	WP_HOMOLOGOUS_RECOMBINATION	WP_HOMOLOGOUS_RECOMBINATION	2043-01-01	13/13343	0.0769231	23.8694	4.69062	0.0411122	0.1999	0.163161	RPA1	1
1	WP_MEVALONATE_ARM_OF_CHOLESTEROL_BIOSYNTHESIS_PATHWAY	WP_MEVALONATE_ARM_OF_CHOLESTEROL_BIOSYNTHESIS_PATHWAY	2043-01-01	13/13343	0.0769231	23.8694	4.69062	0.0411122	0.1999	0.163161	IDI1	1
1	REACTOME_UCH_PROTEINASES	REACTOME_UCH_PROTEINASES	2043-02-01	100/13343	0.02	6.20605	2.97121	0.0411559	0.1999	0.163161	ACTB/UCHL1	2
1	WP_LNCRNA_IN_CANONICAL_WNT_SIGNALING_AND_COLORECTAL_CANCER	WP_LNCRNA_IN_CANONICAL_WNT_SIGNALING_AND_COLORECTAL_CANCER	2043-02-01	103/13343	0.0194175	6.02529	2.91108	0.0434127	0.208158	0.169901	CSNK2B/CHD8	2
1	REACTOME_RETROGRADE_NEUROTROPHIN_SIGNALLING	REACTOME_RETROGRADE_NEUROTROPHIN_SIGNALLING	2043-01-01	14/13343	0.0714286	22.1645	4.50496	0.0442054	0.209276	0.170814	AP2B1	1
1	KEGG_TERPENOID_BACKBONE_BIOSYNTHESIS	KEGG_TERPENOID_BACKBONE_BIOSYNTHESIS	2043-01-01	15/13343	0.0666667	20.6868	4.33768	0.0472888	0.210548	0.171852	IDI1	1
1	REACTOME_MISMATCH_REPAIR	REACTOME_MISMATCH_REPAIR	2043-01-01	15/13343	0.0666667	20.6868	4.33768	0.0472888	0.210548	0.171852	RPA1	1
1	REACTOME_PROCESSIVE_SYNTHESIS_ON_THE_LAGGING_STRAND	REACTOME_PROCESSIVE_SYNTHESIS_ON_THE_LAGGING_STRAND	2043-01-01	15/13343	0.0666667	20.6868	4.33768	0.0472888	0.210548	0.171852	RPA1	1
1	REACTOME_WNT5A_DEPENDENT_INTERNALIZATION_OF_FZD4	REACTOME_WNT5A_DEPENDENT_INTERNALIZATION_OF_FZD4	2043-01-01	15/13343	0.0666667	20.6868	4.33768	0.0472888	0.210548	0.171852	AP2B1	1
1	WP_CHOLESTEROL_BIOSYNTHESIS_PATHWAY	WP_CHOLESTEROL_BIOSYNTHESIS_PATHWAY	2043-01-01	15/13343	0.0666667	20.6868	4.33768	0.0472888	0.210548	0.171852	IDI1	1
1	PID_DNA_PK_PATHWAY	PID_DNA_PK_PATHWAY	2043-01-01	16/13343	0.0625	19.3939	4.18588	0.0503625	0.215975	0.176282	CSNK2B	1
1	REACTOME_SUMOYLATION_OF_DNA_METHYLATION_PROTEINS	REACTOME_SUMOYLATION_OF_DNA_METHYLATION_PROTEINS	2043-01-01	16/13343	0.0625	19.3939	4.18588	0.0503625	0.215975	0.176282	BMI1	1
1	PID_NFKAPPAB_ATYPICAL_PATHWAY	PID_NFKAPPAB_ATYPICAL_PATHWAY	2043-01-01	17/13343	0.0588235	18.2531	4.04725	0.0534266	0.215975	0.176282	CSNK2B	1
1	REACTOME_FORMATION_OF_SENESCENCE_ASSOCIATED_HETEROCHROMATIN_FOCI_SAHF	REACTOME_FORMATION_OF_SENESCENCE_ASSOCIATED_HETEROCHROMATIN_FOCI_SAHF	2043-01-01	17/13343	0.0588235	18.2531	4.04725	0.0534266	0.215975	0.176282	HMGA2	1
1	REACTOME_HYALURONAN_METABOLISM	REACTOME_HYALURONAN_METABOLISM	2043-01-01	17/13343	0.0588235	18.2531	4.04725	0.0534266	0.215975	0.176282	HMMR	1
1	REACTOME_TRAFFICKING_OF_GLUR2_CONTAINING_AMPA_RECEPTORS	REACTOME_TRAFFICKING_OF_GLUR2_CONTAINING_AMPA_RECEPTORS	2043-01-01	17/13343	0.0588235	18.2531	4.04725	0.0534266	0.215975	0.176282	AP2B1	1
1	REACTOME_TRANSLESION_SYNTHESIS_BY_POLK	REACTOME_TRANSLESION_SYNTHESIS_BY_POLK	2043-01-01	17/13343	0.0588235	18.2531	4.04725	0.0534266	0.215975	0.176282	RPA1	1
1	WP_INTERACTOME_OF_POLYCOMB_REPRESSIVE_COMPLEX_2_PRC2	WP_INTERACTOME_OF_POLYCOMB_REPRESSIVE_COMPLEX_2_PRC2	2043-01-01	17/13343	0.0588235	18.2531	4.04725	0.0534266	0.215975	0.176282	SUZ12	1
1	REACTOME_PARASITE_INFECTION	REACTOME_PARASITE_INFECTION	2043-02-01	116/13343	0.0172414	5.35004	2.67553	0.0537051	0.215975	0.176282	ACTB/ARPC4	2
1	WP_WNT_SIGNALING	WP_WNT_SIGNALING	2043-02-01	117/13343	0.017094	5.30431	2.6589	0.0545299	0.216959	0.177085	CSNK2B/CHD8	2
1	REACTOME_CELL_EXTRACELLULAR_MATRIX_INTERACTIONS	REACTOME_CELL_EXTRACELLULAR_MATRIX_INTERACTIONS	2043-01-01	18/13343	0.0555556	17.239	3.91996	0.0564809	0.219893	0.179479	ACTB	1
1	REACTOME_CHROMATIN_MODIFYING_ENZYMES	REACTOME_CHROMATIN_MODIFYING_ENZYMES	2043-03-01	272/13343	0.0110294	3.42245	2.29511	0.056901	0.219893	0.179479	ACTB/ATF7IP/SUZ12	3
1	REACTOME_REGULATION_OF_LIPID_METABOLISM_BY_PPARALPHA	REACTOME_REGULATION_OF_LIPID_METABOLISM_BY_PPARALPHA	2043-02-01	120/13343	0.0166667	5.17171	2.61011	0.0570311	0.219893	0.179479	MED25/MED27	2
1	PID_HIF1A_PATHWAY	PID_HIF1A_PATHWAY	2043-01-01	19/13343	0.0526316	16.3317	3.8025	0.0595257	0.220422	0.179911	CUL2	1
1	REACTOME_LDL_CLEARANCE	REACTOME_LDL_CLEARANCE	2043-01-01	19/13343	0.0526316	16.3317	3.8025	0.0595257	0.220422	0.179911	AP2B1	1
1	REACTOME_PROCESSIVE_SYNTHESIS_ON_THE_C_STRAND_OF_THE_TELOMERE	REACTOME_PROCESSIVE_SYNTHESIS_ON_THE_C_STRAND_OF_THE_TELOMERE	2043-01-01	19/13343	0.0526316	16.3317	3.8025	0.0595257	0.220422	0.179911	RPA1	1
1	REACTOME_TRANSLESION_SYNTHESIS_BY_POLH	REACTOME_TRANSLESION_SYNTHESIS_BY_POLH	2043-01-01	19/13343	0.0526316	16.3317	3.8025	0.0595257	0.220422	0.179911	RPA1	1
1	REACTOME_OXIDATIVE_STRESS_INDUCED_SENESCENCE	REACTOME_OXIDATIVE_STRESS_INDUCED_SENESCENCE	2043-02-01	124/13343	0.016129	5.00488	2.54753	0.0604279	0.221569	0.180847	BMI1/SUZ12	2
1	REACTOME_MHC_CLASS_II_ANTIGEN_PRESENTATION	REACTOME_MHC_CLASS_II_ANTIGEN_PRESENTATION	2043-02-01	126/13343	0.015873	4.92543	2.51724	0.0621521	0.224978	0.18363	AP1G1/AP2B1	2
1	REACTOME_LAGGING_STRAND_SYNTHESIS	REACTOME_LAGGING_STRAND_SYNTHESIS	2043-01-01	20/13343	0.05	15.5151	3.69363	0.0625609	0.224978	0.18363	RPA1	1
1	BIOCARTA_P53HYPOXIA_PATHWAY	BIOCARTA_P53HYPOXIA_PATHWAY	2043-01-01	21/13343	0.047619	14.7763	3.59233	0.0655864	0.229246	0.187113	RPA1	1
1	REACTOME_PCNA_DEPENDENT_LONG_PATCH_BASE_EXCISION_REPAIR	REACTOME_PCNA_DEPENDENT_LONG_PATCH_BASE_EXCISION_REPAIR	2043-01-01	21/13343	0.047619	14.7763	3.59233	0.0655864	0.229246	0.187113	RPA1	1
1	REACTOME_SIGNAL_TRANSDUCTION_BY_L1	REACTOME_SIGNAL_TRANSDUCTION_BY_L1	2043-01-01	21/13343	0.047619	14.7763	3.59233	0.0655864	0.229246	0.187113	CSNK2B	1
1	REACTOME_HOST_INTERACTIONS_OF_HIV_FACTORS	REACTOME_HOST_INTERACTIONS_OF_HIV_FACTORS	2043-02-01	131/13343	0.0152672	4.73744	2.44424	0.0665357	0.230411	0.188064	AP1G1/AP2B1	2
1	KEGG_TIGHT_JUNCTION	KEGG_TIGHT_JUNCTION	2043-02-01	132/13343	0.0151515	4.70155	2.43009	0.0674247	0.231347	0.188828	ACTB/CSNK2B	2
1	WP_MRNA_PROCESSING	WP_MRNA_PROCESSING	2043-02-01	133/13343	0.0150376	4.6662	2.41607	0.0683176	0.23228	0.18959	FUS/SUGP2	2
1	KEGG_MISMATCH_REPAIR	KEGG_MISMATCH_REPAIR	2043-01-01	23/13343	0.0434783	13.4914	3.40912	0.071609	0.237007	0.193448	RPA1	1
1	REACTOME_RHOBTB2_GTPASE_CYCLE	REACTOME_RHOBTB2_GTPASE_CYCLE	2043-01-01	23/13343	0.0434783	13.4914	3.40912	0.071609	0.237007	0.193448	MSI2	1
1	WP_DNA_MISMATCH_REPAIR	WP_DNA_MISMATCH_REPAIR	2043-01-01	23/13343	0.0434783	13.4914	3.40912	0.071609	0.237007	0.193448	RPA1	1
1	REACTOME_HOMOLOGY_DIRECTED_REPAIR	REACTOME_HOMOLOGY_DIRECTED_REPAIR	2043-02-01	138/13343	0.0144928	4.49714	2.34802	0.0728415	0.238971	0.195051	RPA1/PPP4R2	2
1	REACTOME_INTRACELLULAR_SIGNALING_BY_SECOND_MESSENGERS	REACTOME_INTRACELLULAR_SIGNALING_BY_SECOND_MESSENGERS	2043-03-01	307/13343	0.00977199	3.03227	2.04832	0.0758935	0.241834	0.197387	CSNK2B/BMI1/SUZ12	3
1	REACTOME_FCGAMMA_RECEPTOR_FCGR_DEPENDENT_PHAGOCYTOSIS	REACTOME_FCGAMMA_RECEPTOR_FCGR_DEPENDENT_PHAGOCYTOSIS	2043-02-01	143/13343	0.013986	4.33989	2.28314	0.0774605	0.241834	0.197387	ACTB/ARPC4	2
1	REACTOME_ANTIGEN_PRESENTATION_FOLDING_ASSEMBLY_AND_PEPTIDE_LOADING_OF_CLASS_I_MHC	REACTOME_ANTIGEN_PRESENTATION_FOLDING_ASSEMBLY_AND_PEPTIDE_LOADING_OF_CLASS_I_MHC	2043-01-01	25/13343	0.04	12.4121	3.24739	0.0775937	0.241834	0.197387	CALR	1
1	REACTOME_CHOLESTEROL_BIOSYNTHESIS	REACTOME_CHOLESTEROL_BIOSYNTHESIS	2043-01-01	25/13343	0.04	12.4121	3.24739	0.0775937	0.241834	0.197387	IDI1	1
1	REACTOME_GAP_FILLING_DNA_REPAIR_SYNTHESIS_AND_LIGATION_IN_GG_NER	REACTOME_GAP_FILLING_DNA_REPAIR_SYNTHESIS_AND_LIGATION_IN_GG_NER	2043-01-01	25/13343	0.04	12.4121	3.24739	0.0775937	0.241834	0.197387	RPA1	1
1	REACTOME_RESOLUTION_OF_AP_SITES_VIA_THE_MULTIPLE_NUCLEOTIDE_PATCH_REPLACEMENT_PATHWAY	REACTOME_RESOLUTION_OF_AP_SITES_VIA_THE_MULTIPLE_NUCLEOTIDE_PATCH_REPLACEMENT_PATHWAY	2043-01-01	25/13343	0.04	12.4121	3.24739	0.0775937	0.241834	0.197387	RPA1	1
1	REACTOME_EPIGENETIC_REGULATION_OF_GENE_EXPRESSION	REACTOME_EPIGENETIC_REGULATION_OF_GENE_EXPRESSION	2043-02-01	146/13343	0.0136986	4.25072	2.24562	0.0802759	0.243015	0.198352	ACTB/SUZ12	2
1	PID_ALK1_PATHWAY	PID_ALK1_PATHWAY	2043-01-01	26/13343	0.0384615	11.9347	3.17329	0.0805719	0.243015	0.198352	CSNK2B	1
1	REACTOME_CALNEXIN_CALRETICULIN_CYCLE	REACTOME_CALNEXIN_CALRETICULIN_CYCLE	2043-01-01	26/13343	0.0384615	11.9347	3.17329	0.0805719	0.243015	0.198352	CALR	1
1	REACTOME_WNT_LIGAND_BIOGENESIS_AND_TRAFFICKING	REACTOME_WNT_LIGAND_BIOGENESIS_AND_TRAFFICKING	2043-01-01	26/13343	0.0384615	11.9347	3.17329	0.0805719	0.243015	0.198352	TMED5	1
1	KEGG_WNT_SIGNALING_PATHWAY	KEGG_WNT_SIGNALING_PATHWAY	2043-02-01	151/13343	0.013245	4.10996	2.18528	0.0850388	0.250783	0.204692	CSNK2B/CHD8	2
1	KEGG_HOMOLOGOUS_RECOMBINATION	KEGG_HOMOLOGOUS_RECOMBINATION	2043-01-01	28/13343	0.0357143	11.0822	3.03657	0.0865001	0.250783	0.204692	RPA1	1
1	PID_LIS1_PATHWAY	PID_LIS1_PATHWAY	2043-01-01	28/13343	0.0357143	11.0822	3.03657	0.0865001	0.250783	0.204692	NUDC	1
1	REACTOME_SYNTHESIS_OF_PC	REACTOME_SYNTHESIS_OF_PC	2043-01-01	28/13343	0.0357143	11.0822	3.03657	0.0865001	0.250783	0.204692	CSNK2B	1
1	WP_INTERACTIONS_OF_NATURAL_KILLER_CELLS_IN_PANCREATIC_CANCER	WP_INTERACTIONS_OF_NATURAL_KILLER_CELLS_IN_PANCREATIC_CANCER	2043-01-01	28/13343	0.0357143	11.0822	3.03657	0.0865001	0.250783	0.204692	BMI1	1
1	WP_OREXIN_RECEPTOR_PATHWAY	WP_OREXIN_RECEPTOR_PATHWAY	2043-02-01	154/13343	0.012987	4.0299	2.15031	0.0879376	0.25299	0.206493	HMGA2/BTF3	2
1	WP_MESODERMAL_COMMITMENT_PATHWAY	WP_MESODERMAL_COMMITMENT_PATHWAY	2043-02-01	155/13343	0.0129032	4.0039	2.13885	0.0889105	0.253442	0.206862	MACF1/HMGA2	2
1	REACTOME_MITOPHAGY	REACTOME_MITOPHAGY	2043-01-01	29/13343	0.0344828	10.7001	2.9733	0.0894502	0.253442	0.206862	CSNK2B	1
1	WP_MYOMETRIAL_RELAXATION_AND_CONTRACTION_PATHWAYS	WP_MYOMETRIAL_RELAXATION_AND_CONTRACTION_PATHWAYS	2043-02-01	158/13343	0.0126582	3.92788	2.10504	0.0918487	0.255628	0.208647	ACTB/CNN2	2
1	REACTOME_RECOGNITION_OF_DNA_DAMAGE_BY_PCNA_CONTAINING_REPLICATION_COMPLEX	REACTOME_RECOGNITION_OF_DNA_DAMAGE_BY_PCNA_CONTAINING_REPLICATION_COMPLEX	2043-01-01	30/13343	0.0333333	10.3434	2.91304	0.092391	0.255628	0.208647	RPA1	1
1	REACTOME_REGULATION_OF_TP53_ACTIVITY	REACTOME_REGULATION_OF_TP53_ACTIVITY	2043-02-01	160/13343	0.0125	3.87878	2.08296	0.0938235	0.255628	0.208647	CSNK2B/RPA1	2
1	REACTOME_HSF1_ACTIVATION	REACTOME_HSF1_ACTIVATION	2043-01-01	31/13343	0.0322581	10.0098	2.85556	0.0953225	0.255628	0.208647	RPA1	1
1	REACTOME_INTERACTION_BETWEEN_L1_AND_ANKYRINS	REACTOME_INTERACTION_BETWEEN_L1_AND_ANKYRINS	2043-01-01	31/13343	0.0322581	10.0098	2.85556	0.0953225	0.255628	0.208647	ACTB	1
1	REACTOME_TRAFFICKING_OF_AMPA_RECEPTORS	REACTOME_TRAFFICKING_OF_AMPA_RECEPTORS	2043-01-01	31/13343	0.0322581	10.0098	2.85556	0.0953225	0.255628	0.208647	AP2B1	1
1	PID_ALPHA_SYNUCLEIN_PATHWAY	PID_ALPHA_SYNUCLEIN_PATHWAY	2043-01-01	32/13343	0.03125	9.69695	2.80063	0.0982447	0.255628	0.208647	UCHL1	1
1	REACTOME_DNA_STRAND_ELONGATION	REACTOME_DNA_STRAND_ELONGATION	2043-01-01	32/13343	0.03125	9.69695	2.80063	0.0982447	0.255628	0.208647	RPA1	1
1	REACTOME_RHO_GTPASES_ACTIVATE_IQGAPS	REACTOME_RHO_GTPASES_ACTIVATE_IQGAPS	2043-01-01	32/13343	0.03125	9.69695	2.80063	0.0982447	0.255628	0.208647	ACTB	1
1	REACTOME_TERMINATION_OF_TRANSLESION_DNA_SYNTHESIS	REACTOME_TERMINATION_OF_TRANSLESION_DNA_SYNTHESIS	2043-01-01	32/13343	0.03125	9.69695	2.80063	0.0982447	0.255628	0.208647	RPA1	1
1	REACTOME_DNA_DOUBLE_STRAND_BREAK_REPAIR	REACTOME_DNA_DOUBLE_STRAND_BREAK_REPAIR	2043-02-01	167/13343	0.011976	3.7162	2.00838	0.100832	0.255628	0.208647	RPA1/PPP4R2	2
1	REACTOME_ACTIVATION_OF_THE_PRE_REPLICATIVE_COMPLEX	REACTOME_ACTIVATION_OF_THE_PRE_REPLICATIVE_COMPLEX	2043-01-01	33/13343	0.030303	9.4031	2.74806	0.101158	0.255628	0.208647	RPA1	1
1	REACTOME_ADHERENS_JUNCTIONS_INTERACTIONS	REACTOME_ADHERENS_JUNCTIONS_INTERACTIONS	2043-01-01	33/13343	0.030303	9.4031	2.74806	0.101158	0.255628	0.208647	ACTB	1
1	REACTOME_PLASMA_LIPOPROTEIN_CLEARANCE	REACTOME_PLASMA_LIPOPROTEIN_CLEARANCE	2043-01-01	33/13343	0.030303	9.4031	2.74806	0.101158	0.255628	0.208647	AP2B1	1
1	WP_GABA_RECEPTOR_SIGNALING	WP_GABA_RECEPTOR_SIGNALING	2043-01-01	33/13343	0.030303	9.4031	2.74806	0.101158	0.255628	0.208647	AP2B1	1
1	WP_TUMOR_SUPPRESSOR_ACTIVITY_OF_SMARCB1	WP_TUMOR_SUPPRESSOR_ACTIVITY_OF_SMARCB1	2043-01-01	33/13343	0.030303	9.4031	2.74806	0.101158	0.255628	0.208647	SUZ12	1
1	REACTOME_TELOMERE_C_STRAND_LAGGING_STRAND_SYNTHESIS	REACTOME_TELOMERE_C_STRAND_LAGGING_STRAND_SYNTHESIS	2043-01-01	34/13343	0.0294118	9.12654	2.69769	0.104062	0.25946	0.211775	RPA1	1
1	WP_P38_MAPK_SIGNALING_PATHWAY	WP_P38_MAPK_SIGNALING_PATHWAY	2043-01-01	34/13343	0.0294118	9.12654	2.69769	0.104062	0.25946	0.211775	HMGN1	1
1	REACTOME_LYSOSOME_VESICLE_BIOGENESIS	REACTOME_LYSOSOME_VESICLE_BIOGENESIS	2043-01-01	35/13343	0.0285714	8.86578	2.64934	0.106956	0.259751	0.212012	AP1G1	1
1	REACTOME_N_GLYCAN_TRIMMING_IN_THE_ER_AND_CALNEXIN_CALRETICULIN_CYCLE	REACTOME_N_GLYCAN_TRIMMING_IN_THE_ER_AND_CALNEXIN_CALRETICULIN_CYCLE	2043-01-01	35/13343	0.0285714	8.86578	2.64934	0.106956	0.259751	0.212012	CALR	1
1	REACTOME_RHOBTB_GTPASE_CYCLE	REACTOME_RHOBTB_GTPASE_CYCLE	2043-01-01	35/13343	0.0285714	8.86578	2.64934	0.106956	0.259751	0.212012	MSI2	1
1	SIG_REGULATION_OF_THE_ACTIN_CYTOSKELETON_BY_RHO_GTPASES	SIG_REGULATION_OF_THE_ACTIN_CYTOSKELETON_BY_RHO_GTPASES	2043-01-01	35/13343	0.0285714	8.86578	2.64934	0.106956	0.259751	0.212012	PFN2	1
1	BIOCARTA_P38MAPK_PATHWAY	BIOCARTA_P38MAPK_PATHWAY	2043-01-01	36/13343	0.0277778	8.61951	2.6029	0.109842	0.260416	0.212554	HMGN1	1
1	KEGG_DNA_REPLICATION	KEGG_DNA_REPLICATION	2043-01-01	36/13343	0.0277778	8.61951	2.6029	0.109842	0.260416	0.212554	RPA1	1
1	WP_TYPE_2_PAPILLARY_RENAL_CELL_CARCINOMA	WP_TYPE_2_PAPILLARY_RENAL_CELL_CARCINOMA	2043-01-01	36/13343	0.0277778	8.61951	2.6029	0.109842	0.260416	0.212554	CUL2	1
1	REACTOME_ACTIVATION_OF_ATR_IN_RESPONSE_TO_REPLICATION_STRESS	REACTOME_ACTIVATION_OF_ATR_IN_RESPONSE_TO_REPLICATION_STRESS	2043-01-01	37/13343	0.027027	8.38655	2.55822	0.112718	0.260416	0.212554	RPA1	1
1	REACTOME_HDR_THROUGH_SINGLE_STRAND_ANNEALING_SSA	REACTOME_HDR_THROUGH_SINGLE_STRAND_ANNEALING_SSA	2043-01-01	37/13343	0.027027	8.38655	2.55822	0.112718	0.260416	0.212554	RPA1	1
1	WP_PRION_DISEASE_PATHWAY	WP_PRION_DISEASE_PATHWAY	2043-01-01	37/13343	0.027027	8.38655	2.55822	0.112718	0.260416	0.212554	HSP90B1	1
1	WP_TARGET_OF_RAPAMYCIN_TOR_SIGNALING	WP_TARGET_OF_RAPAMYCIN_TOR_SIGNALING	2043-01-01	37/13343	0.027027	8.38655	2.55822	0.112718	0.260416	0.212554	IDI1	1
1	PID_P38_ALPHA_BETA_DOWNSTREAM_PATHWAY	PID_P38_ALPHA_BETA_DOWNSTREAM_PATHWAY	2043-01-01	38/13343	0.0263158	8.16585	2.51519	0.115586	0.260416	0.212554	CSNK2B	1
1	REACTOME_DNA_DAMAGE_RECOGNITION_IN_GG_NER	REACTOME_DNA_DAMAGE_RECOGNITION_IN_GG_NER	2043-01-01	38/13343	0.0263158	8.16585	2.51519	0.115586	0.260416	0.212554	ACTB	1
1	REACTOME_GENE_AND_PROTEIN_EXPRESSION_BY_JAK_STAT_SIGNALING_AFTER_INTERLEUKIN_12_STIMULATION	REACTOME_GENE_AND_PROTEIN_EXPRESSION_BY_JAK_STAT_SIGNALING_AFTER_INTERLEUKIN_12_STIMULATION	2043-01-01	38/13343	0.0263158	8.16585	2.51519	0.115586	0.260416	0.212554	CNN2	1
1	REACTOME_RESOLUTION_OF_ABASIC_SITES_AP_SITES	REACTOME_RESOLUTION_OF_ABASIC_SITES_AP_SITES	2043-01-01	38/13343	0.0263158	8.16585	2.51519	0.115586	0.260416	0.212554	RPA1	1
1	WP_FBXL10_ENHANCEMENT_OF_MAPERK_SIGNALING_IN_DIFFUSE_LARGE_BCELL_LYMPHOMA	WP_FBXL10_ENHANCEMENT_OF_MAPERK_SIGNALING_IN_DIFFUSE_LARGE_BCELL_LYMPHOMA	2043-01-01	38/13343	0.0263158	8.16585	2.51519	0.115586	0.260416	0.212554	SUZ12	1
1	PID_ATR_PATHWAY	PID_ATR_PATHWAY	2043-01-01	39/13343	0.025641	7.95647	2.47371	0.118444	0.260577	0.212686	RPA1	1
1	PID_ECADHERIN_NASCENT_AJ_PATHWAY	PID_ECADHERIN_NASCENT_AJ_PATHWAY	2043-01-01	39/13343	0.025641	7.95647	2.47371	0.118444	0.260577	0.212686	CSNK2B	1
1	REACTOME_FANCONI_ANEMIA_PATHWAY	REACTOME_FANCONI_ANEMIA_PATHWAY	2043-01-01	39/13343	0.025641	7.95647	2.47371	0.118444	0.260577	0.212686	RPA1	1
1	REACTOME_TRANSLESION_SYNTHESIS_BY_Y_FAMILY_DNA_POLYMERASES_BYPASSES_LESIONS_ON_DNA_TEMPLATE	REACTOME_TRANSLESION_SYNTHESIS_BY_Y_FAMILY_DNA_POLYMERASES_BYPASSES_LESIONS_ON_DNA_TEMPLATE	2043-01-01	39/13343	0.025641	7.95647	2.47371	0.118444	0.260577	0.212686	RPA1	1
1	REACTOME_MAP2K_AND_MAPK_ACTIVATION	REACTOME_MAP2K_AND_MAPK_ACTIVATION	2043-01-01	40/13343	0.025	7.75756	2.43368	0.121293	0.262218	0.214025	ACTB	1
1	WP_INFLUENCE_OF_LAMINOPATHIES_ON_WNT_SIGNALING	WP_INFLUENCE_OF_LAMINOPATHIES_ON_WNT_SIGNALING	2043-01-01	40/13343	0.025	7.75756	2.43368	0.121293	0.262218	0.214025	HMGA2	1
1	WP_MBDNF_AND_PROBDNF_REGULATION_OF_GABA_NEUROTRANSMISSION	WP_MBDNF_AND_PROBDNF_REGULATION_OF_GABA_NEUROTRANSMISSION	2043-01-01	40/13343	0.025	7.75756	2.43368	0.121293	0.262218	0.214025	AP2B1	1
1	REACTOME_DUAL_INCISION_IN_GG_NER	REACTOME_DUAL_INCISION_IN_GG_NER	2043-01-01	41/13343	0.0243902	7.56835	2.39502	0.124134	0.263805	0.215321	RPA1	1
1	REACTOME_ACTIVATION_OF_GENE_EXPRESSION_BY_SREBF_SREBP	REACTOME_ACTIVATION_OF_GENE_EXPRESSION_BY_SREBF_SREBP	2043-01-01	42/13343	0.0238095	7.38815	2.35763	0.126965	0.263805	0.215321	IDI1	1
1	REACTOME_DEACTIVATION_OF_THE_BETA_CATENIN_TRANSACTIVATING_COMPLEX	REACTOME_DEACTIVATION_OF_THE_BETA_CATENIN_TRANSACTIVATING_COMPLEX	2043-01-01	42/13343	0.0238095	7.38815	2.35763	0.126965	0.263805	0.215321	CHD8	1
1	REACTOME_HOMOLOGOUS_DNA_PAIRING_AND_STRAND_EXCHANGE	REACTOME_HOMOLOGOUS_DNA_PAIRING_AND_STRAND_EXCHANGE	2043-01-01	42/13343	0.0238095	7.38815	2.35763	0.126965	0.263805	0.215321	RPA1	1
1	REACTOME_RHOF_GTPASE_CYCLE	REACTOME_RHOF_GTPASE_CYCLE	2043-01-01	42/13343	0.0238095	7.38815	2.35763	0.126965	0.263805	0.215321	ACTB	1
1	WP_COMMON_PATHWAYS_UNDERLYING_DRUG_ADDICTION	WP_COMMON_PATHWAYS_UNDERLYING_DRUG_ADDICTION	2043-01-01	42/13343	0.0238095	7.38815	2.35763	0.126965	0.263805	0.215321	ACTB	1
1	WP_DNA_REPLICATION	WP_DNA_REPLICATION	2043-01-01	42/13343	0.0238095	7.38815	2.35763	0.126965	0.263805	0.215321	RPA1	1
1	REACTOME_FORMATION_OF_INCISION_COMPLEX_IN_GG_NER	REACTOME_FORMATION_OF_INCISION_COMPLEX_IN_GG_NER	2043-01-01	43/13343	0.0232558	7.21633	2.32146	0.129787	0.265201	0.216461	RPA1	1
1	REACTOME_RND2_GTPASE_CYCLE	REACTOME_RND2_GTPASE_CYCLE	2043-01-01	43/13343	0.0232558	7.21633	2.32146	0.129787	0.265201	0.216461	NUDC	1
1	REACTOME_SUMOYLATION_OF_TRANSCRIPTION_COFACTORS	REACTOME_SUMOYLATION_OF_TRANSCRIPTION_COFACTORS	2043-01-01	43/13343	0.0232558	7.21633	2.32146	0.129787	0.265201	0.216461	BMI1	1
1	KEGG_NUCLEOTIDE_EXCISION_REPAIR	KEGG_NUCLEOTIDE_EXCISION_REPAIR	2043-01-01	44/13343	0.0227273	7.05233	2.28643	0.132601	0.265201	0.216461	RPA1	1
1	REACTOME_INTRA_GOLGI_TRAFFIC	REACTOME_INTRA_GOLGI_TRAFFIC	2043-01-01	44/13343	0.0227273	7.05233	2.28643	0.132601	0.265201	0.216461	NAPA	1
1	WP_FAS_LIGAND_PATHWAY_AND_STRESS_INDUCTION_OF_HEAT_SHOCK_PROTEINS	WP_FAS_LIGAND_PATHWAY_AND_STRESS_INDUCTION_OF_HEAT_SHOCK_PROTEINS	2043-01-01	44/13343	0.0227273	7.05233	2.28643	0.132601	0.265201	0.216461	ACTB	1
1	WP_NUCLEOTIDE_EXCISION_REPAIR	WP_NUCLEOTIDE_EXCISION_REPAIR	2043-01-01	44/13343	0.0227273	7.05233	2.28643	0.132601	0.265201	0.216461	RPA1	1
1	REACTOME_SIGNALING_BY_MODERATE_KINASE_ACTIVITY_BRAF_MUTANTS	REACTOME_SIGNALING_BY_MODERATE_KINASE_ACTIVITY_BRAF_MUTANTS	2043-01-01	45/13343	0.0222222	6.89561	2.25248	0.135405	0.269028	0.219584	ACTB	1
1	REACTOME_CILIUM_ASSEMBLY	REACTOME_CILIUM_ASSEMBLY	2043-02-01	202/13343	0.00990099	3.0723	1.68746	0.137839	0.269028	0.219584	CCT3/CCT8	2
1	PID_PLK1_PATHWAY	PID_PLK1_PATHWAY	2043-01-01	46/13343	0.0217391	6.7457	2.21955	0.138201	0.269028	0.219584	NUDC	1
1	WP_ATM_SIGNALING_IN_DEVELOPMENT_AND_DISEASE	WP_ATM_SIGNALING_IN_DEVELOPMENT_AND_DISEASE	2043-01-01	46/13343	0.0217391	6.7457	2.21955	0.138201	0.269028	0.219584	HMGN1	1
1	REACTOME_MITOTIC_PROMETAPHASE	REACTOME_MITOTIC_PROMETAPHASE	2043-02-01	203/13343	0.00985222	3.05717	1.67934	0.138937	0.269028	0.219584	NUDC/CSNK2B	2
1	PID_FANCONI_PATHWAY	PID_FANCONI_PATHWAY	2043-01-01	47/13343	0.0212766	6.60218	2.18758	0.140988	0.269028	0.219584	RPA1	1
1	PID_IL6_7_PATHWAY	PID_IL6_7_PATHWAY	2043-01-01	47/13343	0.0212766	6.60218	2.18758	0.140988	0.269028	0.219584	HSP90B1	1
1	REACTOME_INTERLEUKIN_12_SIGNALING	REACTOME_INTERLEUKIN_12_SIGNALING	2043-01-01	47/13343	0.0212766	6.60218	2.18758	0.140988	0.269028	0.219584	CNN2	1
1	REACTOME_SUMOYLATION_OF_RNA_BINDING_PROTEINS	REACTOME_SUMOYLATION_OF_RNA_BINDING_PROTEINS	2043-01-01	47/13343	0.0212766	6.60218	2.18758	0.140988	0.269028	0.219584	BMI1	1
1	REACTOME_DNA_DAMAGE_BYPASS	REACTOME_DNA_DAMAGE_BYPASS	2043-01-01	48/13343	0.0208333	6.46463	2.15653	0.143766	0.270193	0.220535	RPA1	1
1	WP_CHOLESTEROL_METABOLISM_WITH_BLOCH_AND_KANDUTSCHRUSSELL_PATHWAYS	WP_CHOLESTEROL_METABOLISM_WITH_BLOCH_AND_KANDUTSCHRUSSELL_PATHWAYS	2043-01-01	48/13343	0.0208333	6.46463	2.15653	0.143766	0.270193	0.220535	IDI1	1
1	WP_MECHANOREGULATION_AND_PATHOLOGY_OF_YAPTAZ_VIA_HIPPO_AND_NONHIPPO_MECHANISMS	WP_MECHANOREGULATION_AND_PATHOLOGY_OF_YAPTAZ_VIA_HIPPO_AND_NONHIPPO_MECHANISMS	2043-01-01	48/13343	0.0208333	6.46463	2.15653	0.143766	0.270193	0.220535	ACTB	1
1	REACTOME_RETROGRADE_TRANSPORT_AT_THE_TRANS_GOLGI_NETWORK	REACTOME_RETROGRADE_TRANSPORT_AT_THE_TRANS_GOLGI_NETWORK	2043-01-01	49/13343	0.0204082	6.3327	2.12636	0.146535	0.274021	0.223659	NAPA	1
1	REACTOME_M_PHASE	REACTOME_M_PHASE	2043-03-01	415/13343	0.00722892	2.24315	1.46285	0.148819	0.276419	0.225617	NUDC/CSNK2B/ARPP19	3
1	WP_HEPATITIS_C_AND_HEPATOCELLULAR_CARCINOMA	WP_HEPATITIS_C_AND_HEPATOCELLULAR_CARCINOMA	2043-01-01	50/13343	0.02	6.20605	2.09701	0.149296	0.276419	0.225617	UCHL1	1
1	BIOCARTA_NFAT_PATHWAY	BIOCARTA_NFAT_PATHWAY	2043-01-01	51/13343	0.0196078	6.08436	2.06845	0.152048	0.277394	0.226413	CALR	1
1	REACTOME_EXTENSION_OF_TELOMERES	REACTOME_EXTENSION_OF_TELOMERES	2043-01-01	51/13343	0.0196078	6.08436	2.06845	0.152048	0.277394	0.226413	RPA1	1
1	REACTOME_GAP_JUNCTION_TRAFFICKING_AND_REGULATION	REACTOME_GAP_JUNCTION_TRAFFICKING_AND_REGULATION	2043-01-01	51/13343	0.0196078	6.08436	2.06845	0.152048	0.277394	0.226413	ACTB	1
1	REACTOME_SIGNALING_BY_ROBO_RECEPTORS	REACTOME_SIGNALING_BY_ROBO_RECEPTORS	2043-02-01	218/13343	0.00917431	2.84681	1.56322	0.155644	0.282577	0.230642	PFN2/CUL2	2
1	REACTOME_FORMATION_OF_TC_NER_PRE_INCISION_COMPLEX	REACTOME_FORMATION_OF_TC_NER_PRE_INCISION_COMPLEX	2043-01-01	53/13343	0.0188679	5.85476	2.01355	0.157525	0.283243	0.231186	HMGN1	1
1	REACTOME_NUCLEAR_RECEPTOR_TRANSCRIPTION_PATHWAY	REACTOME_NUCLEAR_RECEPTOR_TRANSCRIPTION_PATHWAY	2043-01-01	53/13343	0.0188679	5.85476	2.01355	0.157525	0.283243	0.231186	NRBP1	1
1	KEGG_VIBRIO_CHOLERAE_INFECTION	KEGG_VIBRIO_CHOLERAE_INFECTION	2043-01-01	54/13343	0.0185185	5.74634	1.98714	0.160251	0.284047	0.231843	ACTB	1
1	PID_RAC1_PATHWAY	PID_RAC1_PATHWAY	2043-01-01	54/13343	0.0185185	5.74634	1.98714	0.160251	0.284047	0.231843	ARPC4	1
1	REACTOME_SNRNP_ASSEMBLY	REACTOME_SNRNP_ASSEMBLY	2043-01-01	54/13343	0.0185185	5.74634	1.98714	0.160251	0.284047	0.231843	GEMIN4	1
1	REACTOME_REGULATION_OF_CHOLESTEROL_BIOSYNTHESIS_BY_SREBP_SREBF	REACTOME_REGULATION_OF_CHOLESTEROL_BIOSYNTHESIS_BY_SREBP_SREBF	2043-01-01	55/13343	0.0181818	5.64186	1.96138	0.162968	0.286151	0.23356	IDI1	1
1	REACTOME_SENSORY_PROCESSING_OF_SOUND_BY_OUTER_HAIR_CELLS_OF_THE_COCHLEA	REACTOME_SENSORY_PROCESSING_OF_SOUND_BY_OUTER_HAIR_CELLS_OF_THE_COCHLEA	2043-01-01	55/13343	0.0181818	5.64186	1.96138	0.162968	0.286151	0.23356	ACTB	1
1	REACTOME_HSP90_CHAPERONE_CYCLE_FOR_STEROID_HORMONE_RECEPTORS_SHR_IN_THE_PRESENCE_OF_LIGAND	REACTOME_HSP90_CHAPERONE_CYCLE_FOR_STEROID_HORMONE_RECEPTORS_SHR_IN_THE_PRESENCE_OF_LIGAND	2043-01-01	57/13343	0.0175439	5.4439	1.91172	0.168377	0.292898	0.239067	DNAJA2	1
1	REACTOME_INTERLEUKIN_12_FAMILY_SIGNALING	REACTOME_INTERLEUKIN_12_FAMILY_SIGNALING	2043-01-01	57/13343	0.0175439	5.4439	1.91172	0.168377	0.292898	0.239067	CNN2	1
1	REACTOME_TCF_DEPENDENT_SIGNALING_IN_RESPONSE_TO_WNT	REACTOME_TCF_DEPENDENT_SIGNALING_IN_RESPONSE_TO_WNT	2043-02-01	232/13343	0.00862069	2.67502	1.46341	0.171575	0.297078	0.242479	CSNK2B/CHD8	2
1	REACTOME_HIV_INFECTION	REACTOME_HIV_INFECTION	2043-02-01	234/13343	0.00854701	2.65216	1.44975	0.173874	0.299671	0.244595	AP1G1/AP2B1	2
1	REACTOME_RHO_GTPASE_CYCLE	REACTOME_RHO_GTPASE_CYCLE	2043-03-01	450/13343	0.00666667	2.06868	1.31128	0.176148	0.302199	0.246658	ACTB/NUDC/MSI2	3
1	REACTOME_TRANSCRIPTIONAL_REGULATION_BY_RUNX1	REACTOME_TRANSCRIPTIONAL_REGULATION_BY_RUNX1	2043-02-01	237/13343	0.00843882	2.61859	1.42953	0.177332	0.302841	0.247182	CSNK2B/BMI1	2
1	REACTOME_DEFECTIVE_CFTR_CAUSES_CYSTIC_FIBROSIS	REACTOME_DEFECTIVE_CFTR_CAUSES_CYSTIC_FIBROSIS	2043-01-01	61/13343	0.0163934	5.08692	1.81907	0.179092	0.304457	0.248501	ERLIN1	1
1	KEGG_NOD_LIKE_RECEPTOR_SIGNALING_PATHWAY	KEGG_NOD_LIKE_RECEPTOR_SIGNALING_PATHWAY	2043-01-01	62/13343	0.016129	5.00488	1.79717	0.18175	0.307577	0.251048	HSP90B1	1
1	WP_G1_TO_S_CELL_CYCLE_CONTROL	WP_G1_TO_S_CELL_CYCLE_CONTROL	2043-01-01	64/13343	0.015625	4.84847	1.75475	0.18704	0.313691	0.256038	RPA1	1
1	WP_PROTEASOME_DEGRADATION	WP_PROTEASOME_DEGRADATION	2043-01-01	64/13343	0.015625	4.84847	1.75475	0.18704	0.313691	0.256038	UCHL1	1
1	REACTOME_CELL_CELL_JUNCTION_ORGANIZATION	REACTOME_CELL_CELL_JUNCTION_ORGANIZATION	2043-01-01	65/13343	0.0153846	4.77388	1.73419	0.189673	0.313883	0.256195	ACTB	1
1	REACTOME_REGULATION_OF_HMOX1_EXPRESSION_AND_ACTIVITY	REACTOME_REGULATION_OF_HMOX1_EXPRESSION_AND_ACTIVITY	2043-01-01	65/13343	0.0153846	4.77388	1.73419	0.189673	0.313883	0.256195	CSNK2B	1
1	REACTOME_SIGNALING_BY_BRAF_AND_RAF1_FUSIONS	REACTOME_SIGNALING_BY_BRAF_AND_RAF1_FUSIONS	2043-01-01	65/13343	0.0153846	4.77388	1.73419	0.189673	0.313883	0.256195	ACTB	1
1	REACTOME_HDR_THROUGH_HOMOLOGOUS_RECOMBINATION_HRR	REACTOME_HDR_THROUGH_HOMOLOGOUS_RECOMBINATION_HRR	2043-01-01	67/13343	0.0149254	4.63138	1.69431	0.194913	0.321134	0.262113	RPA1	1
1	REACTOME_COPII_MEDIATED_VESICLE_TRANSPORT	REACTOME_COPII_MEDIATED_VESICLE_TRANSPORT	2043-01-01	68/13343	0.0147059	4.56327	1.67496	0.19752	0.321185	0.262155	NAPA	1
1	WP_PHYSICOCHEMICAL_FEATURES_AND_TOXICITYASSOCIATED_PATHWAYS	WP_PHYSICOCHEMICAL_FEATURES_AND_TOXICITYASSOCIATED_PATHWAYS	2043-01-01	68/13343	0.0147059	4.56327	1.67496	0.19752	0.321185	0.262155	PFN2	1
1	WP_SARSCOV2_INNATE_IMMUNITY_EVASION_AND_CELLSPECIFIC_IMMUNE_RESPONSE	WP_SARSCOV2_INNATE_IMMUNITY_EVASION_AND_CELLSPECIFIC_IMMUNE_RESPONSE	2043-01-01	68/13343	0.0147059	4.56327	1.67496	0.19752	0.321185	0.262155	AP1G1	1
1	REACTOME_NEUTROPHIL_DEGRANULATION	REACTOME_NEUTROPHIL_DEGRANULATION	2043-03-01	479/13343	0.00626305	1.94344	1.19567	0.199806	0.322585	0.263297	CCT8/CNN2/CSNK2B	3
1	REACTOME_REGULATION_OF_PTEN_STABILITY_AND_ACTIVITY	REACTOME_REGULATION_OF_PTEN_STABILITY_AND_ACTIVITY	2043-01-01	69/13343	0.0144928	4.49714	1.65598	0.20012	0.322585	0.263297	CSNK2B	1
1	KEGG_RENAL_CELL_CARCINOMA	KEGG_RENAL_CELL_CARCINOMA	2043-01-01	70/13343	0.0142857	4.43289	1.63736	0.202711	0.322585	0.263297	CUL2	1
1	KEGG_VIRAL_MYOCARDITIS	KEGG_VIRAL_MYOCARDITIS	2043-01-01	70/13343	0.0142857	4.43289	1.63736	0.202711	0.322585	0.263297	ACTB	1
1	PID_CDC42_PATHWAY	PID_CDC42_PATHWAY	2043-01-01	70/13343	0.0142857	4.43289	1.63736	0.202711	0.322585	0.263297	ARPC4	1
1	REACTOME_INTERFERON_ALPHA_BETA_SIGNALING	REACTOME_INTERFERON_ALPHA_BETA_SIGNALING	2043-01-01	71/13343	0.0140845	4.37046	1.61908	0.205294	0.322585	0.263297	IFIT5	1
1	REACTOME_PLASMA_LIPOPROTEIN_ASSEMBLY_REMODELING_AND_CLEARANCE	REACTOME_PLASMA_LIPOPROTEIN_ASSEMBLY_REMODELING_AND_CLEARANCE	2043-01-01	71/13343	0.0140845	4.37046	1.61908	0.205294	0.322585	0.263297	AP2B1	1
1	REACTOME_PRC2_METHYLATES_HISTONES_AND_DNA	REACTOME_PRC2_METHYLATES_HISTONES_AND_DNA	2043-01-01	71/13343	0.0140845	4.37046	1.61908	0.205294	0.322585	0.263297	SUZ12	1
1	REACTOME_AURKA_ACTIVATION_BY_TPX2	REACTOME_AURKA_ACTIVATION_BY_TPX2	2043-01-01	72/13343	0.0138889	4.30975	1.60114	0.207869	0.322585	0.263297	HMMR	1
1	REACTOME_TRANSLOCATION_OF_SLC2A4_GLUT4_TO_THE_PLASMA_MEMBRANE	REACTOME_TRANSLOCATION_OF_SLC2A4_GLUT4_TO_THE_PLASMA_MEMBRANE	2043-01-01	72/13343	0.0138889	4.30975	1.60114	0.207869	0.322585	0.263297	ACTB	1
1	WP_MECP2_AND_ASSOCIATED_RETT_SYNDROME	WP_MECP2_AND_ASSOCIATED_RETT_SYNDROME	2043-01-01	72/13343	0.0138889	4.30975	1.60114	0.207869	0.322585	0.263297	FUS	1
1	KEGG_ARRHYTHMOGENIC_RIGHT_VENTRICULAR_CARDIOMYOPATHY_ARVC	KEGG_ARRHYTHMOGENIC_RIGHT_VENTRICULAR_CARDIOMYOPATHY_ARVC	2043-01-01	74/13343	0.0135135	4.19327	1.56622	0.212994	0.329172	0.268674	ACTB	1
1	REACTOME_CELLULAR_RESPONSE_TO_HYPOXIA	REACTOME_CELLULAR_RESPONSE_TO_HYPOXIA	2043-01-01	75/13343	0.0133333	4.13736	1.54922	0.215544	0.331743	0.270772	CUL2	1
1	WP_ARRHYTHMOGENIC_RIGHT_VENTRICULAR_CARDIOMYOPATHY	WP_ARRHYTHMOGENIC_RIGHT_VENTRICULAR_CARDIOMYOPATHY	2043-01-01	76/13343	0.0131579	4.08293	1.53251	0.218086	0.33428	0.272843	ACTB	1
1	REACTOME_SENSORY_PROCESSING_OF_SOUND	REACTOME_SENSORY_PROCESSING_OF_SOUND	2043-01-01	77/13343	0.012987	4.0299	1.51608	0.220621	0.336784	0.274887	ACTB	1
1	REACTOME_ABC_TRANSPORTER_DISORDERS	REACTOME_ABC_TRANSPORTER_DISORDERS	2043-01-01	78/13343	0.0128205	3.97823	1.49993	0.223147	0.337883	0.275784	ERLIN1	1
1	REACTOME_DNA_DAMAGE_TELOMERE_STRESS_INDUCED_SENESCENCE	REACTOME_DNA_DAMAGE_TELOMERE_STRESS_INDUCED_SENESCENCE	2043-01-01	78/13343	0.0128205	3.97823	1.49993	0.223147	0.337883	0.275784	HMGA2	1
1	PID_MYC_ACTIV_PATHWAY	PID_MYC_ACTIV_PATHWAY	2043-01-01	79/13343	0.0126582	3.92788	1.48405	0.225665	0.340318	0.277771	BMI1	1
1	PID_BETA_CATENIN_NUC_PATHWAY	PID_BETA_CATENIN_NUC_PATHWAY	2043-01-01	80/13343	0.0125	3.87878	1.46842	0.228176	0.342722	0.279733	CHD8	1
1	REACTOME_RNA_POLYMERASE_II_TRANSCRIBES_SNRNA_GENES	REACTOME_RNA_POLYMERASE_II_TRANSCRIBES_SNRNA_GENES	2043-01-01	81/13343	0.0123457	3.83089	1.45305	0.230678	0.343332	0.280232	INTS6	1
1	WP_DNA_IRDAMAGE_AND_CELLULAR_RESPONSE_VIA_ATR	WP_DNA_IRDAMAGE_AND_CELLULAR_RESPONSE_VIA_ATR	2043-01-01	81/13343	0.0123457	3.83089	1.45305	0.230678	0.343332	0.280232	RPA1	1
1	REACTOME_ONCOGENIC_MAPK_SIGNALING	REACTOME_ONCOGENIC_MAPK_SIGNALING	2043-01-01	82/13343	0.0121951	3.78417	1.43792	0.233172	0.343332	0.280232	ACTB	1
1	REACTOME_REGULATION_OF_HSF1_MEDIATED_HEAT_SHOCK_RESPONSE	REACTOME_REGULATION_OF_HSF1_MEDIATED_HEAT_SHOCK_RESPONSE	2043-01-01	82/13343	0.0121951	3.78417	1.43792	0.233172	0.343332	0.280232	RPA1	1
1	REACTOME_SELECTIVE_AUTOPHAGY	REACTOME_SELECTIVE_AUTOPHAGY	2043-01-01	82/13343	0.0121951	3.78417	1.43792	0.233172	0.343332	0.280232	CSNK2B	1
1	KEGG_HYPERTROPHIC_CARDIOMYOPATHY_HCM	KEGG_HYPERTROPHIC_CARDIOMYOPATHY_HCM	2043-01-01	83/13343	0.0120482	3.73858	1.42302	0.235659	0.345633	0.28211	ACTB	1
1	KEGG_ECM_RECEPTOR_INTERACTION	KEGG_ECM_RECEPTOR_INTERACTION	2043-01-01	84/13343	0.0119048	3.69408	1.40836	0.238137	0.34655	0.282858	HMMR	1
1	WP_PARKINSONS_DISEASE_PATHWAY	WP_PARKINSONS_DISEASE_PATHWAY	2043-01-01	84/13343	0.0119048	3.69408	1.40836	0.238137	0.34655	0.282858	UCHL1	1
1	REACTOME_MEIOTIC_RECOMBINATION	REACTOME_MEIOTIC_RECOMBINATION	2043-01-01	85/13343	0.0117647	3.65062	1.39391	0.240608	0.348158	0.284171	RPA1	1
1	REACTOME_CELL_CYCLE_CHECKPOINTS	REACTOME_CELL_CYCLE_CHECKPOINTS	2043-02-01	292/13343	0.00684932	2.12536	1.10555	0.24225	0.348158	0.284171	NUDC/RPA1	2
1	REACTOME_POTENTIAL_THERAPEUTICS_FOR_SARS	REACTOME_POTENTIAL_THERAPEUTICS_FOR_SARS	2043-01-01	87/13343	0.0114943	3.56669	1.36567	0.245526	0.348158	0.284171	AP2B1	1
1	WP_ACUTE_VIRAL_MYOCARDITIS	WP_ACUTE_VIRAL_MYOCARDITIS	2043-01-01	87/13343	0.0114943	3.56669	1.36567	0.245526	0.348158	0.284171	ACTB	1
1	REACTOME_ORGANELLE_BIOGENESIS_AND_MAINTENANCE	REACTOME_ORGANELLE_BIOGENESIS_AND_MAINTENANCE	2043-02-01	296/13343	0.00675676	2.09664	1.08486	0.247043	0.348158	0.284171	CCT3/CCT8	2
1	KEGG_ANTIGEN_PROCESSING_AND_PRESENTATION	KEGG_ANTIGEN_PROCESSING_AND_PRESENTATION	2043-01-01	88/13343	0.0113636	3.52616	1.35186	0.247974	0.348158	0.284171	CALR	1
1	WP_RETINOBLASTOMA_GENE_IN_CANCER	WP_RETINOBLASTOMA_GENE_IN_CANCER	2043-01-01	88/13343	0.0113636	3.52616	1.35186	0.247974	0.348158	0.284171	RPA1	1
1	REACTOME_DEUBIQUITINATION	REACTOME_DEUBIQUITINATION	2043-02-01	297/13343	0.00673401	2.08958	1.07973	0.248241	0.348158	0.284171	ACTB/UCHL1	2
1	KEGG_PROSTATE_CANCER	KEGG_PROSTATE_CANCER	2043-01-01	89/13343	0.011236	3.48654	1.33825	0.250413	0.348158	0.284171	HSP90B1	1
1	REACTOME_B_WICH_COMPLEX_POSITIVELY_REGULATES_RRNA_EXPRESSION	REACTOME_B_WICH_COMPLEX_POSITIVELY_REGULATES_RRNA_EXPRESSION	2043-01-01	89/13343	0.011236	3.48654	1.33825	0.250413	0.348158	0.284171	ACTB	1
1	REACTOME_BASE_EXCISION_REPAIR	REACTOME_BASE_EXCISION_REPAIR	2043-01-01	89/13343	0.011236	3.48654	1.33825	0.250413	0.348158	0.284171	RPA1	1
1	WNT_SIGNALING	WNT_SIGNALING	2043-01-01	89/13343	0.011236	3.48654	1.33825	0.250413	0.348158	0.284171	ACTB	1
1	KEGG_DILATED_CARDIOMYOPATHY	KEGG_DILATED_CARDIOMYOPATHY	2043-01-01	90/13343	0.0111111	3.4478	1.32483	0.252845	0.350237	0.285868	ACTB	1
1	WP_ANDROGEN_RECEPTOR_SIGNALING_PATHWAY	WP_ANDROGEN_RECEPTOR_SIGNALING_PATHWAY	2043-01-01	91/13343	0.010989	3.40992	1.3116	0.255269	0.351944	0.287261	CALR	1
1	REACTOME_CELL_JUNCTION_ORGANIZATION	REACTOME_CELL_JUNCTION_ORGANIZATION	2043-01-01	92/13343	0.0108696	3.37285	1.29855	0.257686	0.351944	0.287261	ACTB	1
1	REACTOME_PCP_CE_PATHWAY	REACTOME_PCP_CE_PATHWAY	2043-01-01	92/13343	0.0108696	3.37285	1.29855	0.257686	0.351944	0.287261	AP2B1	1
1	REACTOME_ASPARAGINE_N_LINKED_GLYCOSYLATION	REACTOME_ASPARAGINE_N_LINKED_GLYCOSYLATION	2043-02-01	305/13343	0.00655738	2.03477	1.03946	0.257841	0.351944	0.287261	NAPA/CALR	2
1	REACTOME_LEISHMANIA_INFECTION	REACTOME_LEISHMANIA_INFECTION	2043-02-01	308/13343	0.00649351	2.01495	1.02467	0.261444	0.355564	0.290215	ACTB/ARPC4	2
1	REACTOME_G2_M_DNA_DAMAGE_CHECKPOINT	REACTOME_G2_M_DNA_DAMAGE_CHECKPOINT	2043-01-01	95/13343	0.0105263	3.26634	1.26046	0.26489	0.358944	0.292975	RPA1	1
1	KEGG_FC_GAMMA_R_MEDIATED_PHAGOCYTOSIS	KEGG_FC_GAMMA_R_MEDIATED_PHAGOCYTOSIS	2043-01-01	96/13343	0.0104167	3.23232	1.24811	0.267276	0.36087	0.294546	ARPC4	1
1	WP_COMPLEMENT_SYSTEM	WP_COMPLEMENT_SYSTEM	2043-01-01	99/13343	0.010101	3.13437	1.21198	0.274388	0.369141	0.301297	CALR	1
1	REACTOME_COPI_DEPENDENT_GOLGI_TO_ER_RETROGRADE_TRAFFIC	REACTOME_COPI_DEPENDENT_GOLGI_TO_ER_RETROGRADE_TRAFFIC	2043-01-01	100/13343	0.01	3.10302	1.20024	0.276744	0.370976	0.302795	NAPA	1
1	REACTOME_CELLULAR_RESPONSE_TO_HEAT_STRESS	REACTOME_CELLULAR_RESPONSE_TO_HEAT_STRESS	2043-01-01	101/13343	0.00990099	3.0723	1.18865	0.279093	0.371461	0.303191	RPA1	1
1	REACTOME_DISEASES_OF_PROGRAMMED_CELL_DEATH	REACTOME_DISEASES_OF_PROGRAMMED_CELL_DEATH	2043-01-01	101/13343	0.00990099	3.0723	1.18865	0.279093	0.371461	0.303191	SUZ12	1
1	REACTOME_COPI_MEDIATED_ANTEROGRADE_TRANSPORT	REACTOME_COPI_MEDIATED_ANTEROGRADE_TRANSPORT	2043-01-01	102/13343	0.00980392	3.04218	1.17721	0.281433	0.372508	0.304046	NAPA	1
1	KEGG_PATHWAYS_IN_CANCER	KEGG_PATHWAYS_IN_CANCER	2043-02-01	325/13343	0.00615385	1.90955	0.943879	0.281871	0.372508	0.304046	HSP90B1/CUL2	2
1	REACTOME_ABC_FAMILY_PROTEINS_MEDIATED_TRANSPORT	REACTOME_ABC_FAMILY_PROTEINS_MEDIATED_TRANSPORT	2043-01-01	103/13343	0.00970874	3.01264	1.1659	0.283767	0.373693	0.305013	ERLIN1	1
1	REACTOME_POSITIVE_EPIGENETIC_REGULATION_OF_RRNA_EXPRESSION	REACTOME_POSITIVE_EPIGENETIC_REGULATION_OF_RRNA_EXPRESSION	2043-01-01	104/13343	0.00961538	2.98368	1.15473	0.286093	0.375435	0.306434	ACTB	1
1	PID_ERBB1_DOWNSTREAM_PATHWAY	PID_ERBB1_DOWNSTREAM_PATHWAY	2043-01-01	105/13343	0.00952381	2.95526	1.14369	0.288412	0.37584	0.306765	ARPC4	1
1	REACTOME_CARGO_RECOGNITION_FOR_CLATHRIN_MEDIATED_ENDOCYTOSIS	REACTOME_CARGO_RECOGNITION_FOR_CLATHRIN_MEDIATED_ENDOCYTOSIS	2043-01-01	105/13343	0.00952381	2.95526	1.14369	0.288412	0.37584	0.306765	AP2B1	1
1	REACTOME_ANTIGEN_PROCESSING_CROSS_PRESENTATION	REACTOME_ANTIGEN_PROCESSING_CROSS_PRESENTATION	2043-01-01	106/13343	0.00943396	2.92738	1.13278	0.290723	0.37623	0.307083	CALR	1
1	REACTOME_SIGNALING_BY_VEGF	REACTOME_SIGNALING_BY_VEGF	2043-01-01	106/13343	0.00943396	2.92738	1.13278	0.290723	0.37623	0.307083	ACTB	1
1	WP_THERMOGENESIS	WP_THERMOGENESIS	2043-01-01	108/13343	0.00925926	2.87317	1.11134	0.295324	0.380866	0.310867	ACTB	1
1	WP_BURN_WOUND_HEALING	WP_BURN_WOUND_HEALING	2043-01-01	110/13343	0.00909091	2.82093	1.09038	0.299896	0.384394	0.313747	CNN2	1
1	REACTOME_INTERLEUKIN_4_AND_INTERLEUKIN_13_SIGNALING	REACTOME_INTERLEUKIN_4_AND_INTERLEUKIN_13_SIGNALING	2043-01-01	111/13343	0.00900901	2.79552	1.08008	0.302171	0.384394	0.313747	HSP90B1	1
1	REACTOME_MITOTIC_SPINDLE_CHECKPOINT	REACTOME_MITOTIC_SPINDLE_CHECKPOINT	2043-01-01	111/13343	0.00900901	2.79552	1.08008	0.302171	0.384394	0.313747	NUDC	1
1	REACTOME_TELOMERE_MAINTENANCE	REACTOME_TELOMERE_MAINTENANCE	2043-01-01	111/13343	0.00900901	2.79552	1.08008	0.302171	0.384394	0.313747	RPA1	1
1	KEGG_LEUKOCYTE_TRANSENDOTHELIAL_MIGRATION	KEGG_LEUKOCYTE_TRANSENDOTHELIAL_MIGRATION	2043-01-01	116/13343	0.00862069	2.67502	1.03024	0.313438	0.397375	0.324342	ACTB	1
1	REACTOME_MEIOSIS	REACTOME_MEIOSIS	2043-01-01	117/13343	0.00854701	2.65216	1.02058	0.31567	0.398853	0.325548	RPA1	1
1	REACTOME_ACTIVATION_OF_ANTERIOR_HOX_GENES_IN_HINDBRAIN_DEVELOPMENT_DURING_EARLY_EMBRYOGENESIS	REACTOME_ACTIVATION_OF_ANTERIOR_HOX_GENES_IN_HINDBRAIN_DEVELOPMENT_DURING_EARLY_EMBRYOGENESIS	2043-01-01	120/13343	0.00833333	2.58585	0.992219	0.322323	0.404526	0.330179	SUZ12	1
1	REACTOME_SYNTHESIS_OF_DNA	REACTOME_SYNTHESIS_OF_DNA	2043-01-01	120/13343	0.00833333	2.58585	0.992219	0.322323	0.404526	0.330179	RPA1	1
1	KEGG_LYSOSOME	KEGG_LYSOSOME	2043-01-01	121/13343	0.00826446	2.56448	0.982955	0.324527	0.404577	0.33022	AP1G1	1
1	WP_DNA_REPAIR_PATHWAYS_FULL_NETWORK	WP_DNA_REPAIR_PATHWAYS_FULL_NETWORK	2043-01-01	121/13343	0.00826446	2.56448	0.982955	0.324527	0.404577	0.33022	RPA1	1
1	WP_FRAGILE_X_SYNDROME	WP_FRAGILE_X_SYNDROME	2043-01-01	122/13343	0.00819672	2.54346	0.973784	0.326724	0.405962	0.331351	AP2B1	1
1	REACTOME_TRANSCRIPTIONAL_REGULATION_BY_TP53	REACTOME_TRANSCRIPTIONAL_REGULATION_BY_TP53	2043-02-01	366/13343	0.00546448	1.69564	0.767286	0.330931	0.406	0.331382	CSNK2B/RPA1	2
1	REACTOME_CYTOPROTECTION_BY_HMOX1	REACTOME_CYTOPROTECTION_BY_HMOX1	2043-01-01	124/13343	0.00806452	2.50244	0.955712	0.331096	0.406	0.331382	CSNK2B	1
1	REACTOME_GLYCOSAMINOGLYCAN_METABOLISM	REACTOME_GLYCOSAMINOGLYCAN_METABOLISM	2043-01-01	124/13343	0.00806452	2.50244	0.955712	0.331096	0.406	0.331382	HMMR	1
1	REACTOME_REGULATION_OF_INSULIN_LIKE_GROWTH_FACTOR_IGF_TRANSPORT_AND_UPTAKE_BY_INSULIN_LIKE_GROWTH_FACTOR_BINDING_PROTEINS_IGFBPS	REACTOME_REGULATION_OF_INSULIN_LIKE_GROWTH_FACTOR_IGF_TRANSPORT_AND_UPTAKE_BY_INSULIN_LIKE_GROWTH_FACTOR_BINDING_PROTEINS_IGFBPS	2043-01-01	124/13343	0.00806452	2.50244	0.955712	0.331096	0.406	0.331382	HSP90B1	1
1	REACTOME_RESOLUTION_OF_SISTER_CHROMATID_COHESION	REACTOME_RESOLUTION_OF_SISTER_CHROMATID_COHESION	2043-01-01	126/13343	0.00793651	2.46272	0.937989	0.335441	0.409983	0.334633	NUDC	1
1	REACTOME_GLYCEROPHOSPHOLIPID_BIOSYNTHESIS	REACTOME_GLYCEROPHOSPHOLIPID_BIOSYNTHESIS	2043-01-01	128/13343	0.0078125	2.42424	0.920603	0.339758	0.413743	0.337702	CSNK2B	1
1	PID_PDGFRB_PATHWAY	PID_PDGFRB_PATHWAY	2043-01-01	129/13343	0.00775194	2.40544	0.912032	0.341907	0.413743	0.337702	ARPC4	1
1	REACTOME_CLASS_I_MHC_MEDIATED_ANTIGEN_PROCESSING_PRESENTATION	REACTOME_CLASS_I_MHC_MEDIATED_ANTIGEN_PROCESSING_PRESENTATION	2043-02-01	377/13343	0.00530504	1.64617	0.723654	0.343975	0.413743	0.337702	CALR/CUL2	2
1	KEGG_PARKINSONS_DISEASE	KEGG_PARKINSONS_DISEASE	2043-01-01	130/13343	0.00769231	2.38694	0.903541	0.344048	0.413743	0.337702	UCHL1	1
1	REACTOME_CELL_CELL_COMMUNICATION	REACTOME_CELL_CELL_COMMUNICATION	2043-01-01	130/13343	0.00769231	2.38694	0.903541	0.344048	0.413743	0.337702	ACTB	1
1	WP_EBOLA_VIRUS_INFECTION_IN_HOST	WP_EBOLA_VIRUS_INFECTION_IN_HOST	2043-01-01	131/13343	0.00763359	2.36872	0.895127	0.346183	0.414976	0.338708	ACTB	1
1	REACTOME_GOLGI_TO_ER_RETROGRADE_TRANSPORT	REACTOME_GOLGI_TO_ER_RETROGRADE_TRANSPORT	2043-01-01	134/13343	0.00746269	2.31569	0.870341	0.352546	0.419912	0.342737	NAPA	1
1	REACTOME_SIGNALING_BY_NTRKS	REACTOME_SIGNALING_BY_NTRKS	2043-01-01	134/13343	0.00746269	2.31569	0.870341	0.352546	0.419912	0.342737	AP2B1	1
1	KEGG_UBIQUITIN_MEDIATED_PROTEOLYSIS	KEGG_UBIQUITIN_MEDIATED_PROTEOLYSIS	2043-01-01	135/13343	0.00740741	2.29854	0.862226	0.354654	0.421081	0.343691	CUL2	1
1	REACTOME_HCMV_EARLY_EVENTS	REACTOME_HCMV_EARLY_EVENTS	2043-01-01	136/13343	0.00735294	2.28163	0.854182	0.356755	0.422235	0.344633	SUZ12	1
1	REACTOME_CHROMOSOME_MAINTENANCE	REACTOME_CHROMOSOME_MAINTENANCE	2043-01-01	138/13343	0.00724638	2.24857	0.838303	0.360937	0.424498	0.34648	RPA1	1
1	WP_MEASLES_VIRUS_INFECTION	WP_MEASLES_VIRUS_INFECTION	2043-01-01	138/13343	0.00724638	2.24857	0.838303	0.360937	0.424498	0.34648	CSNK2B	1
1	REACTOME_HATS_ACETYLATE_HISTONES	REACTOME_HATS_ACETYLATE_HISTONES	2043-01-01	140/13343	0.00714286	2.21645	0.822696	0.365092	0.428039	0.349371	ACTB	1
1	REACTOME_MITOTIC_PROPHASE	REACTOME_MITOTIC_PROPHASE	2043-01-01	141/13343	0.0070922	2.20073	0.81499	0.36716	0.429118	0.350251	ARPP19	1
1	REACTOME_REPRODUCTION	REACTOME_REPRODUCTION	2043-01-01	143/13343	0.00699301	2.16995	0.799771	0.371276	0.432577	0.353074	RPA1	1
1	REACTOME_BETA_CATENIN_INDEPENDENT_WNT_SIGNALING	REACTOME_BETA_CATENIN_INDEPENDENT_WNT_SIGNALING	2043-01-01	146/13343	0.00684932	2.12536	0.777407	0.377401	0.43699	0.356677	AP2B1	1
1	REACTOME_DNA_REPLICATION_PRE_INITIATION	REACTOME_DNA_REPLICATION_PRE_INITIATION	2043-01-01	146/13343	0.00684932	2.12536	0.777407	0.377401	0.43699	0.356677	RPA1	1
1	REACTOME_MITOTIC_G1_PHASE_AND_G1_S_TRANSITION	REACTOME_MITOTIC_G1_PHASE_AND_G1_S_TRANSITION	2043-01-01	149/13343	0.00671141	2.08257	0.755576	0.383467	0.442644	0.361291	RPA1	1
1	WP_REGULATION_OF_ACTIN_CYTOSKELETON	WP_REGULATION_OF_ACTIN_CYTOSKELETON	2043-01-01	150/13343	0.00666667	2.06868	0.748413	0.385477	0.443595	0.362067	ACTB	1
1	REACTOME_AUTOPHAGY	REACTOME_AUTOPHAGY	2043-01-01	151/13343	0.00662252	2.05498	0.741305	0.38748	0.444532	0.362832	CSNK2B	1
1	WP_CALCIUM_REGULATION_IN_CARDIAC_CELLS	WP_CALCIUM_REGULATION_IN_CARDIAC_CELLS	2043-01-01	152/13343	0.00657895	2.04146	0.734253	0.389476	0.445456	0.363586	CALR	1
1	REACTOME_METABOLISM_OF_STEROIDS	REACTOME_METABOLISM_OF_STEROIDS	2043-01-01	153/13343	0.00653595	2.02812	0.727254	0.391466	0.446367	0.36433	IDI1	1
1	REACTOME_ER_TO_GOLGI_ANTEROGRADE_TRANSPORT	REACTOME_ER_TO_GOLGI_ANTEROGRADE_TRANSPORT	2043-01-01	155/13343	0.00645161	2.00195	0.713414	0.395428	0.447672	0.365395	NAPA	1
1	REACTOME_TOLL_LIKE_RECEPTOR_CASCADES	REACTOME_TOLL_LIKE_RECEPTOR_CASCADES	2043-01-01	155/13343	0.00645161	2.00195	0.713414	0.395428	0.447672	0.365395	HSP90B1	1
1	REACTOME_SARS_COV_INFECTIONS	REACTOME_SARS_COV_INFECTIONS	2043-01-01	156/13343	0.00641026	1.98912	0.706571	0.397399	0.447672	0.365395	AP2B1	1
1	WP_BREAST_CANCER_PATHWAY	WP_BREAST_CANCER_PATHWAY	2043-01-01	156/13343	0.00641026	1.98912	0.706571	0.397399	0.447672	0.365395	CSNK2B	1
1	REACTOME_INFLUENZA_INFECTION	REACTOME_INFLUENZA_INFECTION	2043-01-01	157/13343	0.00636943	1.97645	0.69978	0.399364	0.448535	0.366099	CALR	1
1	REACTOME_CELLULAR_RESPONSE_TO_CHEMICAL_STRESS	REACTOME_CELLULAR_RESPONSE_TO_CHEMICAL_STRESS	2043-01-01	160/13343	0.00625	1.93939	0.6797	0.405221	0.452396	0.369251	CSNK2B	1
1	REACTOME_HCMV_INFECTION	REACTOME_HCMV_INFECTION	2043-01-01	160/13343	0.00625	1.93939	0.6797	0.405221	0.452396	0.369251	SUZ12	1
1	REACTOME_S_PHASE	REACTOME_S_PHASE	2043-01-01	162/13343	0.00617284	1.91545	0.666554	0.409095	0.454011	0.370569	RPA1	1
1	WP_SUDDEN_INFANT_DEATH_SYNDROME_SIDS_SUSCEPTIBILITY_PATHWAYS	WP_SUDDEN_INFANT_DEATH_SYNDROME_SIDS_SUSCEPTIBILITY_PATHWAYS	2043-01-01	162/13343	0.00617284	1.91545	0.666554	0.409095	0.454011	0.370569	HSP90B1	1
1	WP_EGFEGFR_SIGNALING_PATHWAY	WP_EGFEGFR_SIGNALING_PATHWAY	2043-01-01	163/13343	0.00613497	1.9037	0.66005	0.411023	0.4548	0.371213	AP2B1	1
1	WP_EPITHELIAL_TO_MESENCHYMAL_TRANSITION_IN_COLORECTAL_CANCER	WP_EPITHELIAL_TO_MESENCHYMAL_TRANSITION_IN_COLORECTAL_CANCER	2043-01-01	164/13343	0.00609756	1.89209	0.653592	0.412944	0.455579	0.371849	SUZ12	1
1	WP_VEGFAVEGFR2_SIGNALING_PATHWAY	WP_VEGFAVEGFR2_SIGNALING_PATHWAY	2043-02-01	438/13343	0.00456621	1.41691	0.504446	0.414711	0.456182	0.372341	NAPA/CALR	2
1	REACTOME_G2_M_CHECKPOINTS	REACTOME_G2_M_CHECKPOINTS	2043-01-01	168/13343	0.00595238	1.84704	0.628204	0.42057	0.46127	0.376494	RPA1	1
1	REACTOME_FACTORS_INVOLVED_IN_MEGAKARYOCYTE_DEVELOPMENT_AND_PLATELET_PRODUCTION	REACTOME_FACTORS_INVOLVED_IN_MEGAKARYOCYTE_DEVELOPMENT_AND_PLATELET_PRODUCTION	2043-01-01	170/13343	0.00588235	1.82531	0.615768	0.424346	0.464051	0.378763	ACTB	1
1	REACTOME_REGULATION_OF_EXPRESSION_OF_SLITS_AND_ROBOS	REACTOME_REGULATION_OF_EXPRESSION_OF_SLITS_AND_ROBOS	2043-01-01	172/13343	0.00581395	1.80408	0.603497	0.428098	0.466789	0.380999	CUL2	1
1	REACTOME_DISORDERS_OF_TRANSMEMBRANE_TRANSPORTERS	REACTOME_DISORDERS_OF_TRANSMEMBRANE_TRANSPORTERS	2043-01-01	177/13343	0.00564972	1.75312	0.573513	0.437374	0.475517	0.388123	ERLIN1	1
1	REACTOME_SIGNALING_BY_INTERLEUKINS	REACTOME_SIGNALING_BY_INTERLEUKINS	2043-02-01	463/13343	0.00431965	1.3404	0.423877	0.442689	0.479901	0.391701	CNN2/HSP90B1	2
1	KEGG_ENDOCYTOSIS	KEGG_ENDOCYTOSIS	2043-01-01	181/13343	0.00552486	1.71438	0.550206	0.444689	0.480676	0.392333	AP2B1	1
1	KEGG_HUNTINGTONS_DISEASE	KEGG_HUNTINGTONS_DISEASE	2043-01-01	182/13343	0.00549451	1.70496	0.544469	0.446503	0.481246	0.392798	AP2B1	1
1	REACTOME_TRANSPORT_TO_THE_GOLGI_AND_SUBSEQUENT_MODIFICATION	REACTOME_TRANSPORT_TO_THE_GOLGI_AND_SUBSEQUENT_MODIFICATION	2043-01-01	186/13343	0.00537634	1.66829	0.521871	0.453702	0.4876	0.397985	NAPA	1
1	REACTOME_MRNA_SPLICING	REACTOME_MRNA_SPLICING	2043-01-01	188/13343	0.00531915	1.65054	0.510775	0.457268	0.490023	0.399963	FUS	1
1	REACTOME_DNA_REPLICATION	REACTOME_DNA_REPLICATION	2043-01-01	189/13343	0.00529101	1.64181	0.505275	0.459042	0.490519	0.400367	RPA1	1
1	REACTOME_SEPARATION_OF_SISTER_CHROMATIDS	REACTOME_SEPARATION_OF_SISTER_CHROMATIDS	2043-01-01	191/13343	0.0052356	1.62462	0.494374	0.462573	0.492884	0.402297	NUDC	1
1	KEGG_FOCAL_ADHESION	KEGG_FOCAL_ADHESION	2043-01-01	199/13343	0.00502513	1.55931	0.451994	0.476473	0.506253	0.41321	ACTB	1
1	REACTOME_MITOTIC_G2_G2_M_PHASES	REACTOME_MITOTIC_G2_G2_M_PHASES	2043-01-01	200/13343	0.005	1.55151	0.446829	0.478186	0.506633	0.41352	HMMR	1
1	WP_FOCAL_ADHESION	WP_FOCAL_ADHESION	2043-01-01	202/13343	0.0049505	1.53615	0.436583	0.481595	0.507727	0.414413	ACTB	1
1	REACTOME_INTERFERON_SIGNALING	REACTOME_INTERFERON_SIGNALING	2043-01-01	203/13343	0.00492611	1.52858	0.431501	0.483291	0.507727	0.414413	IFIT5	1
1	REACTOME_INTRA_GOLGI_AND_RETROGRADE_GOLGI_TO_ER_TRAFFIC	REACTOME_INTRA_GOLGI_AND_RETROGRADE_GOLGI_TO_ER_TRAFFIC	2043-01-01	203/13343	0.00492611	1.52858	0.431501	0.483291	0.507727	0.414413	NAPA	1
1	REACTOME_NEUROTRANSMITTER_RECEPTORS_AND_POSTSYNAPTIC_SIGNAL_TRANSMISSION	REACTOME_NEUROTRANSMITTER_RECEPTORS_AND_POSTSYNAPTIC_SIGNAL_TRANSMISSION	2043-01-01	205/13343	0.00487805	1.51367	0.42142	0.486668	0.509842	0.416139	AP2B1	1
1	REACTOME_PHOSPHOLIPID_METABOLISM	REACTOME_PHOSPHOLIPID_METABOLISM	2043-01-01	211/13343	0.00473934	1.47063	0.391806	0.496668	0.518866	0.423504	CSNK2B	1
1	WP_CILIARY_LANDSCAPE	WP_CILIARY_LANDSCAPE	2043-01-01	219/13343	0.00456621	1.41691	0.353709	0.509707	0.531003	0.433411	NUDC	1
1	WP_NETWORK_MAP_OF_SARSCOV2_SIGNALING_PATHWAY	WP_NETWORK_MAP_OF_SARSCOV2_SIGNALING_PATHWAY	2043-01-01	221/13343	0.00452489	1.40408	0.344418	0.512914	0.532861	0.434927	ACTB	1
1	REACTOME_NEDDYLATION	REACTOME_NEDDYLATION	2043-01-01	234/13343	0.0042735	1.32608	0.28613	0.53327	0.552474	0.450936	CUL2	1
1	REACTOME_MITOTIC_METAPHASE_AND_ANAPHASE	REACTOME_MITOTIC_METAPHASE_AND_ANAPHASE	2043-01-01	236/13343	0.00423729	1.31484	0.277468	0.536327	0.554106	0.452268	NUDC	1
1	REACTOME_PROCESSING_OF_CAPPED_INTRON_CONTAINING_PRE_MRNA	REACTOME_PROCESSING_OF_CAPPED_INTRON_CONTAINING_PRE_MRNA	2043-01-01	242/13343	0.00413223	1.28224	0.251938	0.545381	0.561908	0.458636	FUS	1
1	WP_ALZHEIMERS_DISEASE	WP_ALZHEIMERS_DISEASE	2043-01-01	266/13343	0.0037594	1.16655	0.156009	0.579902	0.595834	0.486326	CSNK2B	1
1	REACTOME_TRANSMISSION_ACROSS_CHEMICAL_SYNAPSES	REACTOME_TRANSMISSION_ACROSS_CHEMICAL_SYNAPSES	2043-01-01	270/13343	0.0037037	1.14927	0.14089	0.585401	0.599836	0.489593	AP2B1	1
1	REACTOME_SENSORY_PERCEPTION	REACTOME_SENSORY_PERCEPTION	2043-01-01	284/13343	0.00352113	1.09261	0.0897013	0.604099	0.617304	0.503851	ACTB	1
1	REACTOME_METABOLISM_OF_CARBOHYDRATES	REACTOME_METABOLISM_OF_CARBOHYDRATES	2043-01-01	293/13343	0.00341297	1.05905	0.0581145	0.615682	0.627425	0.512112	HMMR	1
1	REACTOME_ANTIGEN_PROCESSING_UBIQUITINATION_PROTEASOME_DEGRADATION	REACTOME_ANTIGEN_PROCESSING_UBIQUITINATION_PROTEASOME_DEGRADATION	2043-01-01	308/13343	0.00324675	1.00748	0.00754666	0.634255	0.644072	0.525699	CUL2	1
1	WP_FOCAL_ADHESION_PI3KAKTMTORSIGNALING_PATHWAY	WP_FOCAL_ADHESION_PI3KAKTMTORSIGNALING_PATHWAY	2043-01-01	309/13343	0.00323625	1.00421	0.00426207	0.635461	0.644072	0.525699	HSP90B1	1
1	REACTOME_MAPK_FAMILY_SIGNALING_CASCADES	REACTOME_MAPK_FAMILY_SIGNALING_CASCADES	2043-01-01	327/13343	0.0030581	0.948937	-0.0531572	0.656526	0.663623	0.541657	ACTB	1
1	WP_ALZHEIMERS_DISEASE_AND_MIRNA_EFFECTS	WP_ALZHEIMERS_DISEASE_AND_MIRNA_EFFECTS	2043-01-01	336/13343	0.00297619	0.923519	-0.0807336	0.666607	0.671998	0.548492	CSNK2B	1
1	WP_PI3KAKT_SIGNALING_PATHWAY	WP_PI3KAKT_SIGNALING_PATHWAY	2043-01-01	345/13343	0.00289855	0.899427	-0.107615	0.676399	0.680036	0.555053	HSP90B1	1
1	REACTOME_NEURONAL_SYSTEM	REACTOME_NEURONAL_SYSTEM	2043-01-01	411/13343	0.00243309	0.754993	-0.28687	0.74011	0.742095	0.605706	AP2B1	1
1	REACTOME_DISEASES_OF_SIGNAL_TRANSDUCTION_BY_GROWTH_FACTOR_RECEPTORS_AND_SECOND_MESSENGERS	REACTOME_DISEASES_OF_SIGNAL_TRANSDUCTION_BY_GROWTH_FACTOR_RECEPTORS_AND_SECOND_MESSENGERS	2043-01-01	432/13343	0.00231481	0.718292	-0.338438	0.75768	0.75768	0.618427	ACTB	1
7	REACTOME_EUKARYOTIC_TRANSLATION_INITIATION	REACTOME_EUKARYOTIC_TRANSLATION_INITIATION	2021-05-01	120/13343	0.0416667	26.4742	11.1291	9.81303e-07	9.53441e-05	5.78246e-05	EIF2S1/RPLP0/EIF3M/EIF2B2/EIF3K	5
7	WP_TRANSLATION_FACTORS	WP_TRANSLATION_FACTORS	2021-04-01	53/13343	0.0754717	47.9533	13.5981	1.26284e-06	9.53441e-05	5.78246e-05	EIF2S1/EIF2AK2/EIF2B2/EIF6	4
7	REACTOME_RECYCLING_OF_EIF2_GDP	REACTOME_RECYCLING_OF_EIF2_GDP	2021-02-01	8/13343	0.25	158.845	17.7303	6.56838e-05	0.00234121	0.0014199	EIF2S1/EIF2B2	2
7	REACTOME_TRANSLATION	REACTOME_TRANSLATION	2021-05-01	295/13343	0.0169492	10.7692	6.73646	7.76807e-05	0.00234121	0.0014199	EIF2S1/RPLP0/EIF3M/EIF2B2/EIF3K	5
7	BIOCARTA_EIF2_PATHWAY	BIOCARTA_EIF2_PATHWAY	2021-02-01	10/13343	0.2	127.076	15.8345	0.000105363	0.00234121	0.0014199	EIF2S1/EIF2AK2	2
7	BIOCARTA_RNA_PATHWAY	BIOCARTA_RNA_PATHWAY	2021-02-01	10/13343	0.2	127.076	15.8345	0.000105363	0.00234121	0.0014199	EIF2S1/EIF2AK2	2
7	REACTOME_ACTIVATION_OF_THE_MRNA_UPON_BINDING_OF_THE_CAP_BINDING_COMPLEX_AND_EIFS_AND_SUBSEQUENT_BINDING_TO_43S	REACTOME_ACTIVATION_OF_THE_MRNA_UPON_BINDING_OF_THE_CAP_BINDING_COMPLEX_AND_EIFS_AND_SUBSEQUENT_BINDING_TO_43S	2021-03-01	60/13343	0.05	31.769	9.48368	0.000108533	0.00234121	0.0014199	EIF2S1/EIF3M/EIF3K	3
7	BIOCARTA_EIF_PATHWAY	BIOCARTA_EIF_PATHWAY	2021-02-01	16/13343	0.125	79.4226	12.4615	0.000279372	0.00527315	0.00319807	EIF2S1/EIF6	2
7	BIOCARTA_VEGF_PATHWAY	BIOCARTA_VEGF_PATHWAY	2021-02-01	27/13343	0.0740741	47.0653	9.5127	0.000808679	0.0135678	0.00822867	EIF2S1/EIF2B2	2
7	KEGG_SPLICEOSOME	KEGG_SPLICEOSOME	2021-03-01	127/13343	0.023622	15.009	6.29788	0.000988044	0.0149195	0.00904841	EIF4A3/HNRNPA1/U2AF1	3
7	WP_ENDOPLASMIC_RETICULUM_STRESS_RESPONSE_IN_CORONAVIRUS_INFECTION	WP_ENDOPLASMIC_RETICULUM_STRESS_RESPONSE_IN_CORONAVIRUS_INFECTION	2021-02-01	47/13343	0.0425532	27.0375	7.09942	0.00244378	0.0335464	0.0203453	EIF2S1/EIF2AK2	2
7	REACTOME_MRNA_SPLICING	REACTOME_MRNA_SPLICING	2021-03-01	188/13343	0.0159574	10.1391	5.01038	0.00303684	0.0382136	0.0231759	EIF4A3/HNRNPA1/U2AF1	3
7	REACTOME_NUCLEOTIDE_BINDING_DOMAIN_LEUCINE_RICH_REPEAT_CONTAINING_RECEPTOR_NLR_SIGNALING_PATHWAYS	REACTOME_NUCLEOTIDE_BINDING_DOMAIN_LEUCINE_RICH_REPEAT_CONTAINING_RECEPTOR_NLR_SIGNALING_PATHWAYS	2021-02-01	56/13343	0.0357143	22.6922	6.45831	0.00345188	0.0397878	0.0241306	AAMP/HSP90AB1	2
7	REACTOME_RRNA_PROCESSING	REACTOME_RRNA_PROCESSING	2021-03-01	205/13343	0.0146341	9.29826	4.75373	0.00387551	0.0397878	0.0241306	RPLP0/TBL3/WDR36	3
7	REACTOME_RRNA_MODIFICATION_IN_THE_NUCLEUS_AND_CYTOSOL	REACTOME_RRNA_MODIFICATION_IN_THE_NUCLEUS_AND_CYTOSOL	2021-02-01	60/13343	0.0333333	21.1794	6.21971	0.00395243	0.0397878	0.0241306	TBL3/WDR36	2
7	REACTOME_RNA_POLYMERASE_II_TRANSCRIPTION_TERMINATION	REACTOME_RNA_POLYMERASE_II_TRANSCRIPTION_TERMINATION	2021-02-01	66/13343	0.030303	19.254	5.90221	0.00476269	0.0449479	0.0272602	EIF4A3/U2AF1	2
7	REACTOME_PROCESSING_OF_CAPPED_INTRON_CONTAINING_PRE_MRNA	REACTOME_PROCESSING_OF_CAPPED_INTRON_CONTAINING_PRE_MRNA	2021-03-01	242/13343	0.0123967	7.87662	4.28614	0.00615547	0.0546751	0.0331595	EIF4A3/HNRNPA1/U2AF1	3
7	REACTOME_ANTIVIRAL_MECHANISM_BY_IFN_STIMULATED_GENES	REACTOME_ANTIVIRAL_MECHANISM_BY_IFN_STIMULATED_GENES	2021-02-01	82/13343	0.0243902	15.4971	5.228	0.00726313	0.0603076	0.0365755	EIF4A3/EIF2AK2	2
7	REACTOME_TRANSPORT_OF_MATURE_TRANSCRIPT_TO_CYTOPLASM	REACTOME_TRANSPORT_OF_MATURE_TRANSCRIPT_TO_CYTOPLASM	2021-02-01	84/13343	0.0238095	15.1281	5.15708	0.0076096	0.0603076	0.0365755	EIF4A3/U2AF1	2
7	WP_ALZHEIMERS_DISEASE	WP_ALZHEIMERS_DISEASE	2021-03-01	266/13343	0.0112782	7.16595	4.03294	0.00798776	0.0603076	0.0365755	SLC25A5/EIF2S1/EIF2AK2	3
7	REACTOME_UNFOLDED_PROTEIN_RESPONSE_UPR	REACTOME_UNFOLDED_PROTEIN_RESPONSE_UPR	2021-02-01	92/13343	0.0217391	13.8126	4.89602	0.00906883	0.0645719	0.0391618	EIF2S1/MYDGF	2
7	REACTOME_UPTAKE_AND_FUNCTION_OF_DIPHTHERIA_TOXIN	REACTOME_UPTAKE_AND_FUNCTION_OF_DIPHTHERIA_TOXIN	2021-01-01	6/13343	0.166667	105.897	10.2034	0.00940783	0.0645719	0.0391618	HSP90AB1	1
7	REACTOME_RESPONSE_OF_EIF2AK4_GCN2_TO_AMINO_ACID_DEFICIENCY	REACTOME_RESPONSE_OF_EIF2AK4_GCN2_TO_AMINO_ACID_DEFICIENCY	2021-02-01	102/13343	0.0196078	12.4585	4.61212	0.0110546	0.072576	0.0440161	EIF2S1/RPLP0	2
7	REACTOME_ARYL_HYDROCARBON_RECEPTOR_SIGNALLING	REACTOME_ARYL_HYDROCARBON_RECEPTOR_SIGNALLING	2021-01-01	8/13343	0.125	79.4226	8.80897	0.012525	0.0788031	0.0477928	HSP90AB1	1
7	REACTOME_NONSENSE_MEDIATED_DECAY_NMD	REACTOME_NONSENSE_MEDIATED_DECAY_NMD	2021-02-01	116/13343	0.0172414	10.9548	4.27532	0.0141268	0.0853256	0.0517485	EIF4A3/RPLP0	2
7	WP_ALZHEIMERS_DISEASE_AND_MIRNA_EFFECTS	WP_ALZHEIMERS_DISEASE_AND_MIRNA_EFFECTS	2021-03-01	336/13343	0.00892857	5.67304	3.44442	0.0150367	0.0873286	0.0529633	SLC25A5/EIF2S1/EIF2AK2	3
7	WP_EBOLA_VIRUS_INFECTION_IN_HOST	WP_EBOLA_VIRUS_INFECTION_IN_HOST	2021-02-01	131/13343	0.0152672	9.70047	3.9731	0.0177813	0.0975321	0.0591516	EIF2S1/EIF2AK2	2
7	WP_MRNA_PROCESSING	WP_MRNA_PROCESSING	2021-02-01	133/13343	0.0150376	9.5546	3.93649	0.018296	0.0975321	0.0591516	HNRNPA1/U2AF1	2
7	REACTOME_TRANSPORT_OF_NUCLEOSIDES_AND_FREE_PURINE_AND_PYRIMIDINE_BASES_ACROSS_THE_PLASMA_MEMBRANE	REACTOME_TRANSPORT_OF_NUCLEOSIDES_AND_FREE_PURINE_AND_PYRIMIDINE_BASES_ACROSS_THE_PLASMA_MEMBRANE	2021-01-01	12/13343	0.0833333	52.9484	7.14771	0.0187313	0.0975321	0.0591516	SLC25A5	1
7	WP_MEASLES_VIRUS_INFECTION	WP_MEASLES_VIRUS_INFECTION	2021-02-01	138/13343	0.0144928	9.20842	3.84827	0.0196103	0.0987053	0.0598631	EIF2S1/EIF2AK2	2
7	BIOCARTA_RANKL_PATHWAY	BIOCARTA_RANKL_PATHWAY	2021-01-01	14/13343	0.0714286	45.3844	6.59676	0.0218206	0.0991607	0.0601393	EIF2AK2	1
7	BIOCARTA_SM_PATHWAY	BIOCARTA_SM_PATHWAY	2021-01-01	14/13343	0.0714286	45.3844	6.59676	0.0218206	0.0991607	0.0601393	U2AF1	1
7	REACTOME_AUTOPHAGY	REACTOME_AUTOPHAGY	2021-02-01	151/13343	0.013245	8.41564	3.63846	0.0232081	0.0991607	0.0601393	GABARAPL2/HSP90AB1	2
7	REACTOME_RESPONSE_OF_EIF2AK1_HRI_TO_HEME_DEFICIENCY	REACTOME_RESPONSE_OF_EIF2AK1_HRI_TO_HEME_DEFICIENCY	2021-01-01	15/13343	0.0666667	42.3587	6.36306	0.0233617	0.0991607	0.0601393	EIF2S1	1
7	REACTOME_SEMA3A_PAK_DEPENDENT_AXON_REPULSION	REACTOME_SEMA3A_PAK_DEPENDENT_AXON_REPULSION	2021-01-01	16/13343	0.0625	39.7113	6.1513	0.0249005	0.0991607	0.0601393	HSP90AB1	1
7	REACTOME_THE_NLRP3_INFLAMMASOME	REACTOME_THE_NLRP3_INFLAMMASOME	2021-01-01	16/13343	0.0625	39.7113	6.1513	0.0249005	0.0991607	0.0601393	HSP90AB1	1
7	REACTOME_CELLULAR_RESPONSE_TO_STARVATION	REACTOME_CELLULAR_RESPONSE_TO_STARVATION	2021-02-01	157/13343	0.0127389	8.09402	3.54994	0.0249543	0.0991607	0.0601393	EIF2S1/RPLP0	2
7	REACTOME_INFLUENZA_INFECTION	REACTOME_INFLUENZA_INFECTION	2021-02-01	157/13343	0.0127389	8.09402	3.54994	0.0249543	0.0991607	0.0601393	RPLP0/EIF2AK2	2
7	REACTOME_TRISTETRAPROLIN_TTP_ZFP36_BINDS_AND_DESTABILIZES_MRNA	REACTOME_TRISTETRAPROLIN_TTP_ZFP36_BINDS_AND_DESTABILIZES_MRNA	2021-01-01	17/13343	0.0588235	37.3754	5.95823	0.026437	0.0997997	0.0605269	TNPO1	1
7	WP_NSP1_FROM_SARSCOV2_INHIBITS_TRANSLATION_INITIATION_IN_THE_HOST_CELL	WP_NSP1_FROM_SARSCOV2_INHIBITS_TRANSLATION_INITIATION_IN_THE_HOST_CELL	2021-01-01	17/13343	0.0588235	37.3754	5.95823	0.026437	0.0997997	0.0605269	EIF2S1	1
7	BIOCARTA_CHEMICAL_PATHWAY	BIOCARTA_CHEMICAL_PATHWAY	2021-01-01	18/13343	0.0555556	35.2989	5.78121	0.0279712	0.103016	0.0624774	EIF2S1	1
7	BIOCARTA_IGF1MTOR_PATHWAY	BIOCARTA_IGF1MTOR_PATHWAY	2021-01-01	19/13343	0.0526316	33.4411	5.61811	0.0295031	0.103761	0.0629292	EIF2S1	1
7	REACTOME_REGULATION_OF_EXPRESSION_OF_SLITS_AND_ROBOS	REACTOME_REGULATION_OF_EXPRESSION_OF_SLITS_AND_ROBOS	2021-02-01	172/13343	0.0116279	7.38815	3.34785	0.0295478	0.103761	0.0629292	EIF4A3/RPLP0	2
7	BIOCARTA_GSK3_PATHWAY	BIOCARTA_GSK3_PATHWAY	2021-01-01	20/13343	0.05	31.769	5.46718	0.0310327	0.106499	0.0645897	EIF2AK2	1
7	REACTOME_INFLAMMASOMES	REACTOME_INFLAMMASOMES	2021-01-01	21/13343	0.047619	30.2562	5.32695	0.03256	0.109257	0.0662625	HSP90AB1	1
7	REACTOME_CHAPERONE_MEDIATED_AUTOPHAGY	REACTOME_CHAPERONE_MEDIATED_AUTOPHAGY	2021-01-01	22/13343	0.0454545	28.881	5.1962	0.0340851	0.111888	0.0678581	HSP90AB1	1
7	REACTOME_RHOBTB2_GTPASE_CYCLE	REACTOME_RHOBTB2_GTPASE_CYCLE	2021-01-01	23/13343	0.0434783	27.6253	5.07389	0.0356078	0.114347	0.0693493	HSP90AB1	1
7	REACTOME_THROMBOXANE_SIGNALLING_THROUGH_TP_RECEPTOR	REACTOME_THROMBOXANE_SIGNALLING_THROUGH_TP_RECEPTOR	2021-01-01	24/13343	0.0416667	26.4742	4.95913	0.0371282	0.114347	0.0693493	AAMP	1
7	BIOCARTA_TOLL_PATHWAY	BIOCARTA_TOLL_PATHWAY	2021-01-01	25/13343	0.04	25.4152	4.85117	0.0386464	0.114347	0.0693493	EIF2AK2	1
7	REACTOME_DEADENYLATION_OF_MRNA	REACTOME_DEADENYLATION_OF_MRNA	2021-01-01	25/13343	0.04	25.4152	4.85117	0.0386464	0.114347	0.0693493	EIF4A3	1
7	WP_UNFOLDED_PROTEIN_RESPONSE	WP_UNFOLDED_PROTEIN_RESPONSE	2021-01-01	25/13343	0.04	25.4152	4.85117	0.0386464	0.114347	0.0693493	EIF2S1	1
7	REACTOME_INTERFERON_SIGNALING	REACTOME_INTERFERON_SIGNALING	2021-02-01	203/13343	0.00985222	6.25991	2.99822	0.0400145	0.114347	0.0693493	EIF4A3/EIF2AK2	2
7	REACTOME_PURINERGIC_SIGNALING_IN_LEISHMANIASIS_INFECTION	REACTOME_PURINERGIC_SIGNALING_IN_LEISHMANIASIS_INFECTION	2021-01-01	26/13343	0.0384615	24.4377	4.74935	0.0401622	0.114347	0.0693493	HSP90AB1	1
7	REACTOME_FGFR2_ALTERNATIVE_SPLICING	REACTOME_FGFR2_ALTERNATIVE_SPLICING	2021-01-01	27/13343	0.037037	23.5326	4.6531	0.0416758	0.114347	0.0693493	HNRNPA1	1
7	REACTOME_POSTMITOTIC_NUCLEAR_PORE_COMPLEX_NPC_REFORMATION	REACTOME_POSTMITOTIC_NUCLEAR_PORE_COMPLEX_NPC_REFORMATION	2021-01-01	27/13343	0.037037	23.5326	4.6531	0.0416758	0.114347	0.0693493	TNPO1	1
7	REACTOME_ATTENUATION_PHASE	REACTOME_ATTENUATION_PHASE	2021-01-01	28/13343	0.0357143	22.6922	4.56191	0.0431872	0.114347	0.0693493	HSP90AB1	1
7	REACTOME_UPTAKE_AND_ACTIONS_OF_BACTERIAL_TOXINS	REACTOME_UPTAKE_AND_ACTIONS_OF_BACTERIAL_TOXINS	2021-01-01	29/13343	0.0344828	21.9097	4.47536	0.0446962	0.114347	0.0693493	HSP90AB1	1
7	WP_PDGFRBETA_PATHWAY	WP_PDGFRBETA_PATHWAY	2021-01-01	29/13343	0.0344828	21.9097	4.47536	0.0446962	0.114347	0.0693493	EIF2AK2	1
7	WP_PHOTODYNAMIC_THERAPYINDUCED_UNFOLDED_PROTEIN_RESPONSE	WP_PHOTODYNAMIC_THERAPYINDUCED_UNFOLDED_PROTEIN_RESPONSE	2021-01-01	29/13343	0.0344828	21.9097	4.47536	0.0446962	0.114347	0.0693493	EIF2A	1
7	REACTOME_SIGNALING_BY_ROBO_RECEPTORS	REACTOME_SIGNALING_BY_ROBO_RECEPTORS	2021-02-01	218/13343	0.00917431	5.82918	2.85422	0.0455183	0.114347	0.0693493	EIF4A3/RPLP0	2
7	WP_NETWORK_MAP_OF_SARSCOV2_SIGNALING_PATHWAY	WP_NETWORK_MAP_OF_SARSCOV2_SIGNALING_PATHWAY	2021-02-01	221/13343	0.00904977	5.75005	2.82703	0.0466514	0.114347	0.0693493	GABARAPL2/LARP1	2
7	REACTOME_HSF1_ACTIVATION	REACTOME_HSF1_ACTIVATION	2021-01-01	31/13343	0.0322581	20.4962	4.31463	0.0477075	0.114347	0.0693493	HSP90AB1	1
7	WP_TYPE_I_INTERFERON_INDUCTION_AND_SIGNALING_DURING_SARSCOV2_INFECTION	WP_TYPE_I_INTERFERON_INDUCTION_AND_SIGNALING_DURING_SARSCOV2_INFECTION	2021-01-01	31/13343	0.0322581	20.4962	4.31463	0.0477075	0.114347	0.0693493	EIF2AK2	1
7	REACTOME_PERK_REGULATES_GENE_EXPRESSION	REACTOME_PERK_REGULATES_GENE_EXPRESSION	2021-01-01	32/13343	0.03125	19.8557	4.23981	0.0492098	0.116018	0.0703629	EIF2S1	1
7	REACTOME_SIGNAL_AMPLIFICATION	REACTOME_SIGNAL_AMPLIFICATION	2021-01-01	33/13343	0.030303	19.254	4.16832	0.0507098	0.116018	0.0703629	AAMP	1
7	WP_HOSTPATHOGEN_INTERACTION_OF_HUMAN_CORONAVIRUSES_INTERFERON_INDUCTION	WP_HOSTPATHOGEN_INTERACTION_OF_HUMAN_CORONAVIRUSES_INTERFERON_INDUCTION	2021-01-01	33/13343	0.030303	19.254	4.16832	0.0507098	0.116018	0.0703629	EIF2AK2	1
7	KEGG_REGULATION_OF_AUTOPHAGY	KEGG_REGULATION_OF_AUTOPHAGY	2021-01-01	35/13343	0.0285714	18.1537	4.03433	0.0537031	0.118711	0.071996	GABARAPL2	1
7	REACTOME_RHOBTB_GTPASE_CYCLE	REACTOME_RHOBTB_GTPASE_CYCLE	2021-01-01	35/13343	0.0285714	18.1537	4.03433	0.0537031	0.118711	0.071996	HSP90AB1	1
7	REACTOME_NOD1_2_SIGNALING_PATHWAY	REACTOME_NOD1_2_SIGNALING_PATHWAY	2021-01-01	36/13343	0.0277778	17.6495	3.97143	0.0551963	0.118711	0.071996	AAMP	1
7	REACTOME_INTERACTIONS_OF_VPR_WITH_HOST_CELLULAR_PROTEINS	REACTOME_INTERACTIONS_OF_VPR_WITH_HOST_CELLULAR_PROTEINS	2021-01-01	37/13343	0.027027	17.1725	3.91101	0.0566873	0.118711	0.071996	SLC25A5	1
7	WP_FACTORS_AND_PATHWAYS_AFFECTING_INSULINLIKE_GROWTH_FACTOR_IGF1AKT_SIGNALING	WP_FACTORS_AND_PATHWAYS_AFFECTING_INSULINLIKE_GROWTH_FACTOR_IGF1AKT_SIGNALING	2021-01-01	37/13343	0.027027	17.1725	3.91101	0.0566873	0.118711	0.071996	EIF2B2	1
7	WP_TYPE_II_INTERFERON_SIGNALING_IFNG	WP_TYPE_II_INTERFERON_SIGNALING_IFNG	2021-01-01	37/13343	0.027027	17.1725	3.91101	0.0566873	0.118711	0.071996	EIF2AK2	1
7	REACTOME_GENE_AND_PROTEIN_EXPRESSION_BY_JAK_STAT_SIGNALING_AFTER_INTERLEUKIN_12_STIMULATION	REACTOME_GENE_AND_PROTEIN_EXPRESSION_BY_JAK_STAT_SIGNALING_AFTER_INTERLEUKIN_12_STIMULATION	2021-01-01	38/13343	0.0263158	16.7206	3.8529	0.0581761	0.118711	0.071996	RPLP0	1
7	REACTOME_HSF1_DEPENDENT_TRANSACTIVATION	REACTOME_HSF1_DEPENDENT_TRANSACTIVATION	2021-01-01	38/13343	0.0263158	16.7206	3.8529	0.0581761	0.118711	0.071996	HSP90AB1	1
7	REACTOME_NS1_MEDIATED_EFFECTS_ON_HOST_PATHWAYS	REACTOME_NS1_MEDIATED_EFFECTS_ON_HOST_PATHWAYS	2021-01-01	41/13343	0.0243902	15.4971	3.69105	0.062629	0.124434	0.0754671	EIF2AK2	1
7	WP_NUCLEOTIDEBINDING_OLIGOMERIZATION_DOMAIN_NOD_PATHWAY	WP_NUCLEOTIDEBINDING_OLIGOMERIZATION_DOMAIN_NOD_PATHWAY	2021-01-01	41/13343	0.0243902	15.4971	3.69105	0.062629	0.124434	0.0754671	AAMP	1
7	PID_TCPTP_PATHWAY	PID_TCPTP_PATHWAY	2021-01-01	42/13343	0.0238095	15.1281	3.64085	0.0641088	0.12572	0.076247	EIF2AK2	1
7	REACTOME_TRANSPORT_OF_VITAMINS_NUCLEOSIDES_AND_RELATED_MOLECULES	REACTOME_TRANSPORT_OF_VITAMINS_NUCLEOSIDES_AND_RELATED_MOLECULES	2021-01-01	43/13343	0.0232558	14.7763	3.59233	0.0655864	0.126579	0.0767681	SLC25A5	1
7	PID_CERAMIDE_PATHWAY	PID_CERAMIDE_PATHWAY	2021-01-01	44/13343	0.0227273	14.4405	3.54541	0.0670618	0.126579	0.0767681	EIF2AK2	1
7	REACTOME_TBC_RABGAPS	REACTOME_TBC_RABGAPS	2021-01-01	44/13343	0.0227273	14.4405	3.54541	0.0670618	0.126579	0.0767681	GABARAPL2	1
7	PID_PLK1_PATHWAY	PID_PLK1_PATHWAY	2021-01-01	46/13343	0.0217391	13.8126	3.45602	0.070006	0.130505	0.079149	TPT1	1
7	REACTOME_INTERLEUKIN_12_SIGNALING	REACTOME_INTERLEUKIN_12_SIGNALING	2021-01-01	47/13343	0.0212766	13.5187	3.41338	0.0714747	0.131618	0.0798241	RPLP0	1
7	WP_RETT_SYNDROME_CAUSING_GENES	WP_RETT_SYNDROME_CAUSING_GENES	2021-01-01	49/13343	0.0204082	12.967	3.33188	0.0744056	0.134777	0.0817398	EIF2B2	1
7	REACTOME_IRE1ALPHA_ACTIVATES_CHAPERONES	REACTOME_IRE1ALPHA_ACTIVATES_CHAPERONES	2021-01-01	50/13343	0.02	12.7076	3.29289	0.0758677	0.134777	0.0817398	MYDGF	1
7	REACTOME_SIGNALING_BY_EGFR	REACTOME_SIGNALING_BY_EGFR	2021-01-01	50/13343	0.02	12.7076	3.29289	0.0758677	0.134777	0.0817398	AAMP	1
7	PID_TGFBR_PATHWAY	PID_TGFBR_PATHWAY	2021-01-01	54/13343	0.0185185	11.7663	3.14741	0.0816942	0.141791	0.0859939	EIF2A	1
7	REACTOME_INTRAFLAGELLAR_TRANSPORT	REACTOME_INTRAFLAGELLAR_TRANSPORT	2021-01-01	54/13343	0.0185185	11.7663	3.14741	0.0816942	0.141791	0.0859939	TNPO1	1
7	REACTOME_DEADENYLATION_DEPENDENT_MRNA_DECAY	REACTOME_DEADENYLATION_DEPENDENT_MRNA_DECAY	2021-01-01	56/13343	0.0178571	11.3461	3.08029	0.0845943	0.144358	0.0875506	EIF4A3	1
7	REACTOME_HSP90_CHAPERONE_CYCLE_FOR_STEROID_HORMONE_RECEPTORS_SHR_IN_THE_PRESENCE_OF_LIGAND	REACTOME_HSP90_CHAPERONE_CYCLE_FOR_STEROID_HORMONE_RECEPTORS_SHR_IN_THE_PRESENCE_OF_LIGAND	2021-01-01	57/13343	0.0175439	11.147	3.048	0.0860411	0.144358	0.0875506	HSP90AB1	1
7	REACTOME_INTERLEUKIN_12_FAMILY_SIGNALING	REACTOME_INTERLEUKIN_12_FAMILY_SIGNALING	2021-01-01	57/13343	0.0175439	11.147	3.048	0.0860411	0.144358	0.0875506	RPLP0	1
7	PID_AR_PATHWAY	PID_AR_PATHWAY	2021-01-01	61/13343	0.0163934	10.4161	2.92643	0.0918066	0.152338	0.0923906	HNRNPA1	1
7	KEGG_NOD_LIKE_RECEPTOR_SIGNALING_PATHWAY	KEGG_NOD_LIKE_RECEPTOR_SIGNALING_PATHWAY	2021-01-01	62/13343	0.016129	10.2481	2.89779	0.0932425	0.153039	0.0928157	HSP90AB1	1
7	REACTOME_SEMAPHORIN_INTERACTIONS	REACTOME_SEMAPHORIN_INTERACTIONS	2021-01-01	64/13343	0.015625	9.92783	2.84242	0.0961079	0.156046	0.0946393	HSP90AB1	1
7	WP_SARSCOV2_INNATE_IMMUNITY_EVASION_AND_CELLSPECIFIC_IMMUNE_RESPONSE	WP_SARSCOV2_INNATE_IMMUNITY_EVASION_AND_CELLSPECIFIC_IMMUNE_RESPONSE	2021-01-01	68/13343	0.0147059	9.34384	2.73866	0.101813	0.16355	0.0991905	LARP1	1
7	PID_VEGFR1_2_PATHWAY	PID_VEGFR1_2_PATHWAY	2021-01-01	69/13343	0.0144928	9.20842	2.71405	0.103234	0.164087	0.0995161	HSP90AB1	1
7	REACTOME_SIGNALING_BY_FGFR2	REACTOME_SIGNALING_BY_FGFR2	2021-01-01	73/13343	0.0136986	8.70385	2.62041	0.108896	0.171284	0.103881	HNRNPA1	1
7	REACTOME_NUCLEAR_ENVELOPE_NE_REASSEMBLY	REACTOME_NUCLEAR_ENVELOPE_NE_REASSEMBLY	2021-01-01	76/13343	0.0131579	8.36028	2.55476	0.11312	0.176094	0.106798	TNPO1	1
7	PID_MYC_ACTIV_PATHWAY	PID_MYC_ACTIV_PATHWAY	2021-01-01	79/13343	0.0126582	8.0428	2.49262	0.117325	0.17895	0.10853	EIF2S1	1
7	REACTOME_THE_ROLE_OF_GTSE1_IN_G2_M_PROGRESSION_AFTER_G2_CHECKPOINT	REACTOME_THE_ROLE_OF_GTSE1_IN_G2_M_PROGRESSION_AFTER_G2_CHECKPOINT	2021-01-01	79/13343	0.0126582	8.0428	2.49262	0.117325	0.17895	0.10853	HSP90AB1	1
7	REACTOME_DDX58_IFIH1_MEDIATED_INDUCTION_OF_INTERFERON_ALPHA_BETA	REACTOME_DDX58_IFIH1_MEDIATED_INDUCTION_OF_INTERFERON_ALPHA_BETA	2021-01-01	82/13343	0.0121951	7.74855	2.43369	0.121511	0.183482	0.111279	HSP90AB1	1
7	KEGG_PROGESTERONE_MEDIATED_OOCYTE_MATURATION	KEGG_PROGESTERONE_MEDIATED_OOCYTE_MATURATION	2021-01-01	85/13343	0.0117647	7.47507	2.37766	0.125678	0.184942	0.112164	HSP90AB1	1
7	REACTOME_POTENTIAL_THERAPEUTICS_FOR_SARS	REACTOME_POTENTIAL_THERAPEUTICS_FOR_SARS	2021-01-01	87/13343	0.0114943	7.30323	2.34181	0.128446	0.184942	0.112164	HSP90AB1	1
7	REACTOME_REGULATION_OF_MRNA_STABILITY_BY_PROTEINS_THAT_BIND_AU_RICH_ELEMENTS	REACTOME_REGULATION_OF_MRNA_STABILITY_BY_PROTEINS_THAT_BIND_AU_RICH_ELEMENTS	2021-01-01	87/13343	0.0114943	7.30323	2.34181	0.128446	0.184942	0.112164	TNPO1	1
7	REACTOME_SIGNALING_BY_FGFR	REACTOME_SIGNALING_BY_FGFR	2021-01-01	87/13343	0.0114943	7.30323	2.34181	0.128446	0.184942	0.112164	HNRNPA1	1
7	KEGG_ANTIGEN_PROCESSING_AND_PRESENTATION	KEGG_ANTIGEN_PROCESSING_AND_PRESENTATION	2021-01-01	88/13343	0.0113636	7.22024	2.32431	0.129827	0.184942	0.112164	HSP90AB1	1
7	KEGG_RIBOSOME	KEGG_RIBOSOME	2021-01-01	88/13343	0.0113636	7.22024	2.32431	0.129827	0.184942	0.112164	RPLP0	1
7	KEGG_PROSTATE_CANCER	KEGG_PROSTATE_CANCER	2021-01-01	89/13343	0.011236	7.13911	2.30708	0.131205	0.185159	0.112296	HSP90AB1	1
7	WP_CYTOPLASMIC_RIBOSOMAL_PROTEINS	WP_CYTOPLASMIC_RIBOSOMAL_PROTEINS	2021-01-01	90/13343	0.0111111	7.05979	2.29011	0.132582	0.185369	0.112423	RPLP0	1
7	REACTOME_EUKARYOTIC_TRANSLATION_ELONGATION	REACTOME_EUKARYOTIC_TRANSLATION_ELONGATION	2021-01-01	94/13343	0.0106383	6.75937	2.22476	0.138067	0.191268	0.116001	RPLP0	1
7	REACTOME_CELLULAR_RESPONSE_TO_HEAT_STRESS	REACTOME_CELLULAR_RESPONSE_TO_HEAT_STRESS	2021-01-01	101/13343	0.00990099	6.2909	2.11909	0.147587	0.202597	0.122872	HSP90AB1	1
7	REACTOME_ABC_FAMILY_PROTEINS_MEDIATED_TRANSPORT	REACTOME_ABC_FAMILY_PROTEINS_MEDIATED_TRANSPORT	2021-01-01	103/13343	0.00970874	6.16875	2.09072	0.150289	0.202637	0.122896	EIF2S1	1
7	REACTOME_PHASE_I_FUNCTIONALIZATION_OF_COMPOUNDS	REACTOME_PHASE_I_FUNCTIONALIZATION_OF_COMPOUNDS	2021-01-01	106/13343	0.00943396	5.99416	2.04954	0.154326	0.202637	0.122896	HSP90AB1	1
7	REACTOME_SIGNALING_BY_VEGF	REACTOME_SIGNALING_BY_VEGF	2021-01-01	106/13343	0.00943396	5.99416	2.04954	0.154326	0.202637	0.122896	AAMP	1
7	WP_7Q1123_COPY_NUMBER_VARIATION_SYNDROME	WP_7Q1123_COPY_NUMBER_VARIATION_SYNDROME	2021-01-01	106/13343	0.00943396	5.99416	2.04954	0.154326	0.202637	0.122896	EIF2A	1
7	WP_ELECTRON_TRANSPORT_CHAIN_OXPHOS_SYSTEM_IN_MITOCHONDRIA	WP_ELECTRON_TRANSPORT_CHAIN_OXPHOS_SYSTEM_IN_MITOCHONDRIA	2021-01-01	106/13343	0.00943396	5.99416	2.04954	0.154326	0.202637	0.122896	SLC25A5	1
7	REACTOME_SRP_DEPENDENT_COTRANSLATIONAL_PROTEIN_TARGETING_TO_MEMBRANE	REACTOME_SRP_DEPENDENT_COTRANSLATIONAL_PROTEIN_TARGETING_TO_MEMBRANE	2021-01-01	113/13343	0.00884956	5.62284	1.95931	0.163675	0.21306	0.129217	RPLP0	1
7	REACTOME_SELENOAMINO_ACID_METABOLISM	REACTOME_SELENOAMINO_ACID_METABOLISM	2021-01-01	118/13343	0.00847458	5.38458	1.89936	0.170292	0.219779	0.133292	RPLP0	1
7	REACTOME_RAB_REGULATION_OF_TRAFFICKING	REACTOME_RAB_REGULATION_OF_TRAFFICKING	2021-01-01	122/13343	0.00819672	5.20804	1.8538	0.17555	0.224645	0.136243	GABARAPL2	1
7	PID_PDGFRB_PATHWAY	PID_PDGFRB_PATHWAY	2021-01-01	129/13343	0.00775194	4.92543	1.77869	0.184676	0.231779	0.14057	EIF2AK2	1
7	KEGG_PARKINSONS_DISEASE	KEGG_PARKINSONS_DISEASE	2021-01-01	130/13343	0.00769231	4.88755	1.76841	0.185972	0.231779	0.14057	SLC25A5	1
7	REACTOME_HOST_INTERACTIONS_OF_HIV_FACTORS	REACTOME_HOST_INTERACTIONS_OF_HIV_FACTORS	2021-01-01	131/13343	0.00763359	4.85024	1.75822	0.187265	0.231779	0.14057	SLC25A5	1
7	WP_22Q112_COPY_NUMBER_VARIATION_SYNDROME	WP_22Q112_COPY_NUMBER_VARIATION_SYNDROME	2021-01-01	131/13343	0.00763359	4.85024	1.75822	0.187265	0.231779	0.14057	TNPO1	1
7	REACTOME_FCGAMMA_RECEPTOR_FCGR_DEPENDENT_PHAGOCYTOSIS	REACTOME_FCGAMMA_RECEPTOR_FCGR_DEPENDENT_PHAGOCYTOSIS	2021-01-01	143/13343	0.00699301	4.44322	1.64355	0.202639	0.24785	0.150317	HSP90AB1	1
7	WP_BRAINDERIVED_NEUROTROPHIC_FACTOR_BDNF_SIGNALING_PATHWAY	WP_BRAINDERIVED_NEUROTROPHIC_FACTOR_BDNF_SIGNALING_PATHWAY	2021-01-01	144/13343	0.00694444	4.41237	1.63456	0.203907	0.24785	0.150317	EIF2S1	1
7	WP_NRF2_PATHWAY	WP_NRF2_PATHWAY	2021-01-01	145/13343	0.00689655	4.38194	1.62566	0.205174	0.24785	0.150317	HSP90AB1	1
7	REACTOME_ESTROGEN_DEPENDENT_GENE_EXPRESSION	REACTOME_ESTROGEN_DEPENDENT_GENE_EXPRESSION	2021-01-01	148/13343	0.00675676	4.29311	1.59944	0.208962	0.250423	0.151877	HSP90AB1	1
7	REACTOME_SARS_COV_INFECTIONS	REACTOME_SARS_COV_INFECTIONS	2021-01-01	156/13343	0.00641026	4.07295	1.53278	0.21898	0.260362	0.157905	HSP90AB1	1
7	WP_NONALCOHOLIC_FATTY_LIVER_DISEASE	WP_NONALCOHOLIC_FATTY_LIVER_DISEASE	2021-01-01	160/13343	0.00625	3.97113	1.5011	0.223944	0.264184	0.160223	EIF2S1	1
7	KEGG_CALCIUM_SIGNALING_PATHWAY	KEGG_CALCIUM_SIGNALING_PATHWAY	2021-01-01	178/13343	0.00561798	3.56956	1.37023	0.245911	0.28785	0.174576	SLC25A5	1
7	KEGG_HUNTINGTONS_DISEASE	KEGG_HUNTINGTONS_DISEASE	2021-01-01	182/13343	0.00549451	3.4911	1.34344	0.250712	0.291211	0.176615	SLC25A5	1
7	REACTOME_MITOTIC_G2_G2_M_PHASES	REACTOME_MITOTIC_G2_G2_M_PHASES	2021-01-01	200/13343	0.005	3.1769	1.23152	0.271956	0.313477	0.190118	HSP90AB1	1
7	REACTOME_CILIUM_ASSEMBLY	REACTOME_CILIUM_ASSEMBLY	2021-01-01	202/13343	0.0049505	3.14545	1.21987	0.274281	0.313761	0.190291	TNPO1	1
7	REACTOME_ESR_MEDIATED_SIGNALING	REACTOME_ESR_MEDIATED_SIGNALING	2021-01-01	219/13343	0.00456621	2.90128	1.12634	0.293758	0.333515	0.202271	HSP90AB1	1
7	REACTOME_BIOLOGICAL_OXIDATIONS	REACTOME_BIOLOGICAL_OXIDATIONS	2021-01-01	222/13343	0.0045045	2.86208	1.11077	0.297143	0.334841	0.203075	HSP90AB1	1
7	REACTOME_HIV_INFECTION	REACTOME_HIV_INFECTION	2021-01-01	234/13343	0.0042735	2.7153	1.05099	0.31053	0.34723	0.210589	SLC25A5	1
7	REACTOME_MITOTIC_METAPHASE_AND_ANAPHASE	REACTOME_MITOTIC_METAPHASE_AND_ANAPHASE	2021-01-01	236/13343	0.00423729	2.69229	1.04139	0.312737	0.34723	0.210589	TNPO1	1
7	REACTOME_SLC_MEDIATED_TRANSMEMBRANE_TRANSPORT	REACTOME_SLC_MEDIATED_TRANSMEMBRANE_TRANSPORT	2021-01-01	249/13343	0.00401606	2.55173	0.98133	0.326921	0.360329	0.218534	SLC25A5	1
7	REACTOME_PLATELET_ACTIVATION_SIGNALING_AND_AGGREGATION	REACTOME_PLATELET_ACTIVATION_SIGNALING_AND_AGGREGATION	2021-01-01	261/13343	0.00383142	2.43441	0.929163	0.339767	0.371774	0.225475	AAMP	1
7	REACTOME_SIGNALING_BY_NUCLEAR_RECEPTORS	REACTOME_SIGNALING_BY_NUCLEAR_RECEPTORS	2021-01-01	295/13343	0.00338983	2.15383	0.795642	0.374906	0.405449	0.245898	HSP90AB1	1
7	REACTOME_ORGANELLE_BIOGENESIS_AND_MAINTENANCE	REACTOME_ORGANELLE_BIOGENESIS_AND_MAINTENANCE	2021-01-01	296/13343	0.00337838	2.14656	0.791994	0.375913	0.405449	0.245898	TNPO1	1
7	REACTOME_LEISHMANIA_INFECTION	REACTOME_LEISHMANIA_INFECTION	2021-01-01	308/13343	0.00324675	2.06293	0.749304	0.387865	0.413497	0.250779	HSP90AB1	1
7	WP_FOCAL_ADHESION_PI3KAKTMTORSIGNALING_PATHWAY	WP_FOCAL_ADHESION_PI3KAKTMTORSIGNALING_PATHWAY	2021-01-01	309/13343	0.00323625	2.05625	0.745834	0.388852	0.413497	0.250779	HSP90AB1	1
7	WP_NUCLEAR_RECEPTORS_METAPATHWAY	WP_NUCLEAR_RECEPTORS_METAPATHWAY	2021-01-01	321/13343	0.00311526	1.97938	0.70518	0.400568	0.422978	0.256529	HSP90AB1	1
7	KEGG_PATHWAYS_IN_CANCER	KEGG_PATHWAYS_IN_CANCER	2021-01-01	325/13343	0.00307692	1.95502	0.692017	0.404426	0.424086	0.257201	HSP90AB1	1
7	WP_PI3KAKT_SIGNALING_PATHWAY	WP_PI3KAKT_SIGNALING_PATHWAY	2021-01-01	345/13343	0.00289855	1.84168	0.628863	0.423363	0.440882	0.267387	HSP90AB1	1
7	REACTOME_METABOLISM_OF_AMINO_ACIDS_AND_DERIVATIVES	REACTOME_METABOLISM_OF_AMINO_ACIDS_AND_DERIVATIVES	2021-01-01	374/13343	0.0026738	1.69888	0.544277	0.449806	0.46521	0.282142	RPLP0	1
7	REACTOME_M_PHASE	REACTOME_M_PHASE	2021-01-01	415/13343	0.00240964	1.53104	0.436335	0.485227	0.498431	0.30229	TNPO1	1
7	WP_VEGFAVEGFR2_SIGNALING_PATHWAY	WP_VEGFAVEGFR2_SIGNALING_PATHWAY	2021-01-01	438/13343	0.00228311	1.45064	0.380737	0.504136	0.514355	0.311947	EIF2A	1
7	REACTOME_RHO_GTPASE_CYCLE	REACTOME_RHO_GTPASE_CYCLE	2021-01-01	450/13343	0.00222222	1.41196	0.352953	0.513737	0.520632	0.315755	HSP90AB1	1
7	REACTOME_SIGNALING_BY_INTERLEUKINS	REACTOME_SIGNALING_BY_INTERLEUKINS	2021-01-01	463/13343	0.00215983	1.37231	0.323725	0.523938	0.52743	0.319878	RPLP0	1
7	REACTOME_NEUTROPHIL_DEGRANULATION	REACTOME_NEUTROPHIL_DEGRANULATION	2021-01-01	479/13343	0.00208768	1.32647	0.288911	0.536213	0.536213	0.325204	HSP90AB1	1
8	REACTOME_DECTIN_1_MEDIATED_NONCANONICAL_NF_KB_SIGNALING	REACTOME_DECTIN_1_MEDIATED_NONCANONICAL_NF_KB_SIGNALING	2018-11-01	62/13343	0.177419	131.517	37.8583	2.6505e-22	5.47488e-20	2.05441e-20	PSMA4/PSMA7/PSMC4/SKP1/PSMC5/PSMD7/PSMB3/PSMD8/PSMD5/UBA3/PSMB4	11
8	REACTOME_NEDDYLATION	REACTOME_NEDDYLATION	14/18	234/13343	0.0598291	44.35	24.5881	5.06933e-22	5.47488e-20	2.05441e-20	PSMA4/PSMA7/PSMC4/SKP1/COPS2/PSMC5/PSMD7/PSMB3/PSMD8/UBXN7/PSMD5/UBA3/PSMB4/COMMD2	14
8	REACTOME_APC_C_MEDIATED_DEGRADATION_OF_CELL_CYCLE_PROTEINS	REACTOME_APC_C_MEDIATED_DEGRADATION_OF_CELL_CYCLE_PROTEINS	2018-11-01	88/13343	0.125	92.6597	31.7061	1.64818e-20	1.12372e-18	4.2167e-19	PSMA4/PSMA7/PSMC4/SKP1/CDC20/PSMC5/PSMD7/PSMB3/PSMD8/PSMD5/PSMB4	11
8	REACTOME_NEGATIVE_REGULATION_OF_NOTCH4_SIGNALING	REACTOME_NEGATIVE_REGULATION_OF_NOTCH4_SIGNALING	2018-10-01	54/13343	0.185185	137.274	36.8787	2.08097e-20	1.12372e-18	4.2167e-19	PSMA4/PSMA7/PSMC4/SKP1/PSMC5/PSMD7/PSMB3/PSMD8/PSMD5/PSMB4	10
8	REACTOME_DEGRADATION_OF_GLI1_BY_THE_PROTEASOME	REACTOME_DEGRADATION_OF_GLI1_BY_THE_PROTEASOME	2018-10-01	60/13343	0.166667	123.546	34.9656	6.53463e-20	2.19603e-18	8.24046e-19	PSMA4/PSMA7/PSMC4/SKP1/PSMC5/PSMD7/PSMB3/PSMD8/PSMD5/PSMB4	10
8	REACTOME_SCF_SKP2_MEDIATED_DEGRADATION_OF_P27_P21	REACTOME_SCF_SKP2_MEDIATED_DEGRADATION_OF_P27_P21	2018-10-01	60/13343	0.166667	123.546	34.9656	6.53463e-20	2.19603e-18	8.24046e-19	PSMA4/PSMA7/PSMC4/SKP1/PSMC5/PSMD7/PSMB3/PSMD8/PSMD5/PSMB4	10
8	REACTOME_CLEC7A_DECTIN_1_SIGNALING	REACTOME_CLEC7A_DECTIN_1_SIGNALING	2018-11-01	100/13343	0.11	81.5406	29.7122	7.25113e-20	2.19603e-18	8.24046e-19	PSMA4/PSMA7/PSMC4/SKP1/PSMC5/PSMD7/PSMB3/PSMD8/PSMD5/UBA3/PSMB4	11
8	REACTOME_TNFR2_NON_CANONICAL_NF_KB_PATHWAY	REACTOME_TNFR2_NON_CANONICAL_NF_KB_PATHWAY	2018-11-01	101/13343	0.108911	80.7332	29.5622	8.13344e-20	2.19603e-18	8.24046e-19	PSMA4/PSMA7/PSMC4/SKP1/PSMC5/PSMD7/PSMB3/PSMD8/PSMD5/UBA3/PSMB4	11
8	REACTOME_REGULATION_OF_HMOX1_EXPRESSION_AND_ACTIVITY	REACTOME_REGULATION_OF_HMOX1_EXPRESSION_AND_ACTIVITY	2018-10-01	65/13343	0.153846	114.043	33.5773	1.54733e-19	3.71358e-18	1.3935e-18	PSMA4/PSMA7/PSMC4/SKP1/PSMC5/PSMD7/PSMB3/PSMD8/PSMD5/PSMB4	10
8	REACTOME_ORC1_REMOVAL_FROM_CHROMATIN	REACTOME_ORC1_REMOVAL_FROM_CHROMATIN	2018-10-01	71/13343	0.140845	104.405	32.1083	3.97799e-19	8.59246e-18	3.22427e-18	PSMA4/PSMA7/PSMC4/SKP1/PSMC5/PSMD7/PSMB3/PSMD8/PSMD5/PSMB4	10
8	REACTOME_REGULATION_OF_RUNX2_EXPRESSION_AND_ACTIVITY	REACTOME_REGULATION_OF_RUNX2_EXPRESSION_AND_ACTIVITY	2018-10-01	73/13343	0.136986	101.545	31.6591	5.34701e-19	1.04996e-17	3.9399e-18	PSMA4/PSMA7/PSMC4/SKP1/PSMC5/PSMD7/PSMB3/PSMD8/PSMD5/PSMB4	10
8	REACTOME_APC_C_CDH1_MEDIATED_DEGRADATION_OF_CDC20_AND_OTHER_APC_C_CDH1_TARGETED_PROTEINS_IN_LATE_MITOSIS_EARLY_G1	REACTOME_APC_C_CDH1_MEDIATED_DEGRADATION_OF_CDC20_AND_OTHER_APC_C_CDH1_TARGETED_PROTEINS_IN_LATE_MITOSIS_EARLY_G1	2018-10-01	74/13343	0.135135	100.173	31.4414	6.1791e-19	1.11224e-17	4.1736e-18	PSMA4/PSMA7/PSMC4/CDC20/PSMC5/PSMD7/PSMB3/PSMD8/PSMD5/PSMB4	10
8	REACTOME_DOWNSTREAM_SIGNALING_EVENTS_OF_B_CELL_RECEPTOR_BCR	REACTOME_DOWNSTREAM_SIGNALING_EVENTS_OF_B_CELL_RECEPTOR_BCR	2018-10-01	81/13343	0.123457	91.5158	30.0314	1.60944e-18	2.67415e-17	1.00346e-17	PSMA4/PSMA7/PSMC4/SKP1/PSMC5/PSMD7/PSMB3/PSMD8/PSMD5/PSMB4	10
8	REACTOME_SIGNALING_BY_NOTCH4	REACTOME_SIGNALING_BY_NOTCH4	2018-10-01	82/13343	0.121951	90.3997	29.8448	1.83197e-18	2.82647e-17	1.06061e-17	PSMA4/PSMA7/PSMC4/SKP1/PSMC5/PSMD7/PSMB3/PSMD8/PSMD5/PSMB4	10
8	REACTOME_CYCLIN_A_CDK2_ASSOCIATED_EVENTS_AT_S_PHASE_ENTRY	REACTOME_CYCLIN_A_CDK2_ASSOCIATED_EVENTS_AT_S_PHASE_ENTRY	2018-10-01	85/13343	0.117647	87.2092	29.3047	2.67525e-18	3.61159e-17	1.35523e-17	PSMA4/PSMA7/PSMC4/SKP1/PSMC5/PSMD7/PSMB3/PSMD8/PSMD5/PSMB4	10
8	REACTOME_DEGRADATION_OF_BETA_CATENIN_BY_THE_DESTRUCTION_COMPLEX	REACTOME_DEGRADATION_OF_BETA_CATENIN_BY_THE_DESTRUCTION_COMPLEX	2018-10-01	85/13343	0.117647	87.2092	29.3047	2.67525e-18	3.61159e-17	1.35523e-17	PSMA4/PSMA7/PSMC4/SKP1/PSMC5/PSMD7/PSMB3/PSMD8/PSMD5/PSMB4	10
8	REACTOME_CROSS_PRESENTATION_OF_SOLUBLE_EXOGENOUS_ANTIGENS_ENDOSOMES	REACTOME_CROSS_PRESENTATION_OF_SOLUBLE_EXOGENOUS_ANTIGENS_ENDOSOMES	2018-09-01	50/13343	0.18	133.43	34.4805	3.22491e-18	4.0852e-17	1.53295e-17	PSMA4/PSMA7/PSMC4/PSMC5/PSMD7/PSMB3/PSMD8/PSMD5/PSMB4	9
8	REACTOME_C_TYPE_LECTIN_RECEPTORS_CLRS	REACTOME_C_TYPE_LECTIN_RECEPTORS_CLRS	2018-11-01	140/13343	0.0785714	58.2433	25.0245	3.40433e-18	4.0852e-17	1.53295e-17	PSMA4/PSMA7/PSMC4/SKP1/PSMC5/PSMD7/PSMB3/PSMD8/PSMD5/UBA3/PSMB4	11
8	REACTOME_SWITCHING_OF_ORIGINS_TO_A_POST_REPLICATIVE_STATE	REACTOME_SWITCHING_OF_ORIGINS_TO_A_POST_REPLICATIVE_STATE	2018-10-01	91/13343	0.10989	81.4591	28.3053	5.47657e-18	6.226e-17	2.33627e-17	PSMA4/PSMA7/PSMC4/SKP1/PSMC5/PSMD7/PSMB3/PSMD8/PSMD5/PSMB4	10
8	REACTOME_AUF1_HNRNP_D0_BINDS_AND_DESTABILIZES_MRNA	REACTOME_AUF1_HNRNP_D0_BINDS_AND_DESTABILIZES_MRNA	2018-09-01	55/13343	0.163636	121.3	32.8572	8.15944e-18	8.01108e-17	3.00611e-17	PSMA4/PSMA7/PSMC4/PSMC5/PSMD7/PSMB3/PSMD8/PSMD5/PSMB4	9
8	REACTOME_DEGRADATION_OF_AXIN	REACTOME_DEGRADATION_OF_AXIN	2018-09-01	55/13343	0.163636	121.3	32.8572	8.15944e-18	8.01108e-17	3.00611e-17	PSMA4/PSMA7/PSMC4/PSMC5/PSMD7/PSMB3/PSMD8/PSMD5/PSMB4	9
8	REACTOME_REGULATION_OF_RUNX3_EXPRESSION_AND_ACTIVITY	REACTOME_REGULATION_OF_RUNX3_EXPRESSION_AND_ACTIVITY	2018-09-01	55/13343	0.163636	121.3	32.8572	8.15944e-18	8.01108e-17	3.00611e-17	PSMA4/PSMA7/PSMC4/PSMC5/PSMD7/PSMB3/PSMD8/PSMD5/PSMB4	9
8	REACTOME_DEGRADATION_OF_DVL	REACTOME_DEGRADATION_OF_DVL	2018-09-01	57/13343	0.157895	117.044	32.2683	1.15307e-17	1.03776e-16	3.89413e-17	PSMA4/PSMA7/PSMC4/PSMC5/PSMD7/PSMB3/PSMD8/PSMD5/PSMB4	9
8	REACTOME_STABILIZATION_OF_P53	REACTOME_STABILIZATION_OF_P53	2018-09-01	57/13343	0.157895	117.044	32.2683	1.15307e-17	1.03776e-16	3.89413e-17	PSMA4/PSMA7/PSMC4/PSMC5/PSMD7/PSMB3/PSMD8/PSMD5/PSMB4	9
8	REACTOME_CDT1_ASSOCIATION_WITH_THE_CDC6_ORC_ORIGIN_COMPLEX	REACTOME_CDT1_ASSOCIATION_WITH_THE_CDC6_ORC_ORIGIN_COMPLEX	2018-09-01	59/13343	0.152542	113.076	31.7094	1.60857e-17	1.33635e-16	5.01456e-17	PSMA4/PSMA7/PSMC4/PSMC5/PSMD7/PSMB3/PSMD8/PSMD5/PSMB4	9
8	REACTOME_METABOLISM_OF_POLYAMINES	REACTOME_METABOLISM_OF_POLYAMINES	2018-09-01	59/13343	0.152542	113.076	31.7094	1.60857e-17	1.33635e-16	5.01456e-17	PSMA4/PSMA7/PSMC4/PSMC5/PSMD7/PSMB3/PSMD8/PSMD5/PSMB4	9
8	REACTOME_INTERLEUKIN_1_SIGNALING	REACTOME_INTERLEUKIN_1_SIGNALING	2018-10-01	102/13343	0.0980392	72.6743	26.7065	1.8042e-17	1.44336e-16	5.41611e-17	PSMA4/PSMA7/PSMC4/SKP1/PSMC5/PSMD7/PSMB3/PSMD8/PSMD5/PSMB4	10
8	REACTOME_DEFECTIVE_CFTR_CAUSES_CYSTIC_FIBROSIS	REACTOME_DEFECTIVE_CFTR_CAUSES_CYSTIC_FIBROSIS	2018-09-01	61/13343	0.147541	109.369	31.1782	2.21726e-17	1.71046e-16	6.41839e-17	PSMA4/PSMA7/PSMC4/PSMC5/PSMD7/PSMB3/PSMD8/PSMD5/PSMB4	9
8	REACTOME_ASYMMETRIC_LOCALIZATION_OF_PCP_PROTEINS	REACTOME_ASYMMETRIC_LOCALIZATION_OF_PCP_PROTEINS	2018-09-01	64/13343	0.140625	104.242	30.4283	3.51482e-17	2.53067e-16	9.49618e-17	PSMA4/PSMA7/PSMC4/PSMC5/PSMD7/PSMB3/PSMD8/PSMD5/PSMB4	9
8	WP_PROTEASOME_DEGRADATION	WP_PROTEASOME_DEGRADATION	2018-09-01	64/13343	0.140625	104.242	30.4283	3.51482e-17	2.53067e-16	9.49618e-17	PSMA4/PSMA7/PSMC4/PSMC5/PSMD7/PSMB3/PSMD8/PSMD5/PSMB4	9
8	REACTOME_HEDGEHOG_LIGAND_BIOGENESIS	REACTOME_HEDGEHOG_LIGAND_BIOGENESIS	2018-09-01	65/13343	0.138462	102.638	30.1899	4.07721e-17	2.8409e-16	1.06603e-16	PSMA4/PSMA7/PSMC4/PSMC5/PSMD7/PSMB3/PSMD8/PSMD5/PSMB4	9
8	REACTOME_HEDGEHOG_OFF_STATE	REACTOME_HEDGEHOG_OFF_STATE	2018-10-01	113/13343	0.0884956	65.5998	25.3457	5.22727e-17	3.52841e-16	1.32401e-16	PSMA4/PSMA7/PSMC4/SKP1/PSMC5/PSMD7/PSMB3/PSMD8/PSMD5/PSMB4	10
8	REACTOME_G1_S_DNA_DAMAGE_CHECKPOINTS	REACTOME_G1_S_DNA_DAMAGE_CHECKPOINTS	2018-09-01	68/13343	0.132353	98.1103	29.5064	6.27396e-17	3.98581e-16	1.49565e-16	PSMA4/PSMA7/PSMC4/PSMC5/PSMD7/PSMB3/PSMD8/PSMD5/PSMB4	9
8	REACTOME_REGULATION_OF_RAS_BY_GAPS	REACTOME_REGULATION_OF_RAS_BY_GAPS	2018-09-01	68/13343	0.132353	98.1103	29.5064	6.27396e-17	3.98581e-16	1.49565e-16	PSMA4/PSMA7/PSMC4/PSMC5/PSMD7/PSMB3/PSMD8/PSMD5/PSMB4	9
8	REACTOME_REGULATION_OF_PTEN_STABILITY_AND_ACTIVITY	REACTOME_REGULATION_OF_PTEN_STABILITY_AND_ACTIVITY	2018-09-01	69/13343	0.130435	96.6884	29.2884	7.21065e-17	4.45e-16	1.66984e-16	PSMA4/PSMA7/PSMC4/PSMC5/PSMD7/PSMB3/PSMD8/PSMD5/PSMB4	9
8	REACTOME_SYNTHESIS_OF_DNA	REACTOME_SYNTHESIS_OF_DNA	2018-10-01	120/13343	0.0833333	61.7731	24.5782	9.73435e-17	5.68275e-16	2.13242e-16	PSMA4/PSMA7/PSMC4/SKP1/PSMC5/PSMD7/PSMB3/PSMD8/PSMD5/PSMB4	10
8	REACTOME_TRANSCRIPTIONAL_REGULATION_BY_RUNX2	REACTOME_TRANSCRIPTIONAL_REGULATION_BY_RUNX2	2018-10-01	120/13343	0.0833333	61.7731	24.5782	9.73435e-17	5.68275e-16	2.13242e-16	PSMA4/PSMA7/PSMC4/SKP1/PSMC5/PSMD7/PSMB3/PSMD8/PSMD5/PSMB4	10
8	REACTOME_CYTOPROTECTION_BY_HMOX1	REACTOME_CYTOPROTECTION_BY_HMOX1	2018-10-01	124/13343	0.0806452	59.7805	24.1689	1.36553e-16	7.56291e-16	2.83793e-16	PSMA4/PSMA7/PSMC4/SKP1/PSMC5/PSMD7/PSMB3/PSMD8/PSMD5/PSMB4	10
8	REACTOME_TCR_SIGNALING	REACTOME_TCR_SIGNALING	2018-10-01	124/13343	0.0806452	59.7805	24.1689	1.36553e-16	7.56291e-16	2.83793e-16	PSMA4/PSMA7/PSMC4/SKP1/PSMC5/PSMD7/PSMB3/PSMD8/PSMD5/PSMB4	10
8	REACTOME_CELLULAR_RESPONSE_TO_HYPOXIA	REACTOME_CELLULAR_RESPONSE_TO_HYPOXIA	2018-09-01	75/13343	0.12	88.9533	28.0733	1.59217e-16	8.59774e-16	3.22625e-16	PSMA4/PSMA7/PSMC4/PSMC5/PSMD7/PSMB3/PSMD8/PSMD5/PSMB4	9
8	REACTOME_ABC_TRANSPORTER_DISORDERS	REACTOME_ABC_TRANSPORTER_DISORDERS	2018-09-01	78/13343	0.115385	85.5321	27.5187	2.30761e-16	1.21571e-15	4.56189e-16	PSMA4/PSMA7/PSMC4/PSMC5/PSMD7/PSMB3/PSMD8/PSMD5/PSMB4	9
8	REACTOME_HOST_INTERACTIONS_OF_HIV_FACTORS	REACTOME_HOST_INTERACTIONS_OF_HIV_FACTORS	2018-10-01	131/13343	0.0763359	56.5861	23.498	2.40431e-16	1.2365e-15	4.63989e-16	PSMA4/PSMA7/PSMC4/SKP1/PSMC5/PSMD7/PSMB3/PSMD8/PSMD5/PSMB4	10
8	REACTOME_THE_ROLE_OF_GTSE1_IN_G2_M_PROGRESSION_AFTER_G2_CHECKPOINT	REACTOME_THE_ROLE_OF_GTSE1_IN_G2_M_PROGRESSION_AFTER_G2_CHECKPOINT	2018-09-01	79/13343	0.113924	84.4494	27.3409	2.60271e-16	1.30741e-15	4.90596e-16	PSMA4/PSMA7/PSMC4/PSMC5/PSMD7/PSMB3/PSMD8/PSMD5/PSMB4	9
8	REACTOME_ANTIGEN_PROCESSING_UBIQUITINATION_PROTEASOME_DEGRADATION	REACTOME_ANTIGEN_PROCESSING_UBIQUITINATION_PROTEASOME_DEGRADATION	2018-12-01	308/13343	0.038961	28.881	18.1945	3.03521e-16	1.49001e-15	5.59118e-16	PSMA4/PSMA7/PSMC4/SKP1/CDC20/PSMC5/PSMD7/PSMB3/PSMD8/PSMD5/UBA3/PSMB4	12
8	REACTOME_FCERI_MEDIATED_NF_KB_ACTIVATION	REACTOME_FCERI_MEDIATED_NF_KB_ACTIVATION	2018-10-01	136/13343	0.0735294	54.5057	23.0505	3.53372e-16	1.69618e-15	6.36482e-16	PSMA4/PSMA7/PSMC4/SKP1/PSMC5/PSMD7/PSMB3/PSMD8/PSMD5/PSMB4	10
8	KEGG_PROTEASOME	KEGG_PROTEASOME	2018-08-01	46/13343	0.173913	128.918	31.9408	4.47686e-16	2.10218e-15	7.88829e-16	PSMA4/PSMA7/PSMC4/PSMC5/PSMD7/PSMB3/PSMD8/PSMB4	8
8	REACTOME_INTERLEUKIN_1_FAMILY_SIGNALING	REACTOME_INTERLEUKIN_1_FAMILY_SIGNALING	2018-10-01	140/13343	0.0714286	52.9484	22.7098	4.75852e-16	2.18689e-15	8.20618e-16	PSMA4/PSMA7/PSMC4/SKP1/PSMC5/PSMD7/PSMB3/PSMD8/PSMD5/PSMB4	10
8	REACTOME_UB_SPECIFIC_PROCESSING_PROTEASES	REACTOME_UB_SPECIFIC_PROCESSING_PROTEASES	2018-11-01	219/13343	0.0502283	37.2331	19.8705	5.21195e-16	2.34538e-15	8.80088e-16	PSMA4/PSMA7/PSMC4/CDC20/PSMC5/PSMD7/PSMB3/PSMD8/PSMD5/PSMB4/USP14	11
8	REACTOME_HEDGEHOG_ON_STATE	REACTOME_HEDGEHOG_ON_STATE	2018-09-01	86/13343	0.104651	77.5756	26.1836	5.79059e-16	2.55258e-15	9.57841e-16	PSMA4/PSMA7/PSMC4/PSMC5/PSMD7/PSMB3/PSMD8/PSMD5/PSMB4	9
8	REACTOME_REGULATION_OF_MRNA_STABILITY_BY_PROTEINS_THAT_BIND_AU_RICH_ELEMENTS	REACTOME_REGULATION_OF_MRNA_STABILITY_BY_PROTEINS_THAT_BIND_AU_RICH_ELEMENTS	2018-09-01	87/13343	0.103448	76.6839	26.0298	6.45479e-16	2.78847e-15	1.04636e-15	PSMA4/PSMA7/PSMC4/PSMC5/PSMD7/PSMB3/PSMD8/PSMD5/PSMB4	9
8	REACTOME_MITOTIC_G1_PHASE_AND_G1_S_TRANSITION	REACTOME_MITOTIC_G1_PHASE_AND_G1_S_TRANSITION	2018-10-01	149/13343	0.0671141	49.7502	21.9935	9.00998e-16	3.81599e-15	1.43193e-15	PSMA4/PSMA7/PSMC4/SKP1/PSMC5/PSMD7/PSMB3/PSMD8/PSMD5/PSMB4	10
8	REACTOME_SIGNALING_BY_HEDGEHOG	REACTOME_SIGNALING_BY_HEDGEHOG	2018-10-01	150/13343	0.0666667	49.4185	21.9179	9.64824e-16	4.00773e-15	1.50388e-15	PSMA4/PSMA7/PSMC4/SKP1/PSMC5/PSMD7/PSMB3/PSMD8/PSMD5/PSMB4	10
8	REACTOME_PCP_CE_PATHWAY	REACTOME_PCP_CE_PATHWAY	2018-09-01	92/13343	0.0978261	72.5163	25.2981	1.08995e-15	4.44206e-15	1.66685e-15	PSMA4/PSMA7/PSMC4/PSMC5/PSMD7/PSMB3/PSMD8/PSMD5/PSMB4	9
8	REACTOME_MAPK6_MAPK4_SIGNALING	REACTOME_MAPK6_MAPK4_SIGNALING	2018-09-01	93/13343	0.0967742	71.7366	25.1588	1.20599e-15	4.82397e-15	1.81016e-15	PSMA4/PSMA7/PSMC4/PSMC5/PSMD7/PSMB3/PSMD8/PSMD5/PSMB4	9
8	REACTOME_TRANSCRIPTIONAL_REGULATION_BY_RUNX3	REACTOME_TRANSCRIPTIONAL_REGULATION_BY_RUNX3	2018-09-01	96/13343	0.09375	69.4948	24.7541	1.62269e-15	6.37273e-15	2.39133e-15	PSMA4/PSMA7/PSMC4/PSMC5/PSMD7/PSMB3/PSMD8/PSMD5/PSMB4	9
8	REACTOME_CELLULAR_RESPONSE_TO_CHEMICAL_STRESS	REACTOME_CELLULAR_RESPONSE_TO_CHEMICAL_STRESS	2018-10-01	160/13343	0.0625	46.3299	21.2007	1.86567e-15	7.19617e-15	2.70032e-15	PSMA4/PSMA7/PSMC4/SKP1/PSMC5/PSMD7/PSMB3/PSMD8/PSMD5/PSMB4	10
8	REACTOME_S_PHASE	REACTOME_S_PHASE	2018-10-01	162/13343	0.0617284	45.7579	21.0652	2.11776e-15	8.02521e-15	3.01141e-15	PSMA4/PSMA7/PSMC4/SKP1/PSMC5/PSMD7/PSMB3/PSMD8/PSMD5/PSMB4	10
8	REACTOME_UCH_PROTEINASES	REACTOME_UCH_PROTEINASES	2018-09-01	100/13343	0.09	66.715	24.2429	2.37492e-15	8.84455e-15	3.31886e-15	PSMA4/PSMA7/PSMC4/PSMC5/PSMD7/PSMB3/PSMD8/PSMD5/PSMB4	9
8	REACTOME_SIGNALING_BY_THE_B_CELL_RECEPTOR_BCR	REACTOME_SIGNALING_BY_THE_B_CELL_RECEPTOR_BCR	2018-10-01	166/13343	0.060241	44.6553	20.8016	2.71566e-15	9.94207e-15	3.7307e-15	PSMA4/PSMA7/PSMC4/SKP1/PSMC5/PSMD7/PSMB3/PSMD8/PSMD5/PSMB4	10
8	REACTOME_ABC_FAMILY_PROTEINS_MEDIATED_TRANSPORT	REACTOME_ABC_FAMILY_PROTEINS_MEDIATED_TRANSPORT	2018-09-01	103/13343	0.0873786	64.7718	23.879	3.12762e-15	1.12594e-14	4.22503e-15	PSMA4/PSMA7/PSMC4/PSMC5/PSMD7/PSMB3/PSMD8/PSMD5/PSMB4	9
8	REACTOME_CLASS_I_MHC_MEDIATED_ANTIGEN_PROCESSING_PRESENTATION	REACTOME_CLASS_I_MHC_MEDIATED_ANTIGEN_PROCESSING_PRESENTATION	2018-12-01	377/13343	0.0318302	23.595	16.3566	3.47032e-15	1.22884e-14	4.61113e-15	PSMA4/PSMA7/PSMC4/SKP1/CDC20/PSMC5/PSMD7/PSMB3/PSMD8/PSMD5/UBA3/PSMB4	12
8	REACTOME_ANTIGEN_PROCESSING_CROSS_PRESENTATION	REACTOME_ANTIGEN_PROCESSING_CROSS_PRESENTATION	2018-09-01	106/13343	0.0849057	62.9387	23.5306	4.08488e-15	1.42312e-14	5.34016e-15	PSMA4/PSMA7/PSMC4/PSMC5/PSMD7/PSMB3/PSMD8/PSMD5/PSMB4	9
8	REACTOME_FC_EPSILON_RECEPTOR_FCERI_SIGNALING	REACTOME_FC_EPSILON_RECEPTOR_FCERI_SIGNALING	2018-10-01	186/13343	0.0537634	39.8536	19.612	8.63514e-15	2.96062e-14	1.11095e-14	PSMA4/PSMA7/PSMC4/SKP1/PSMC5/PSMD7/PSMB3/PSMD8/PSMD5/PSMB4	10
8	REACTOME_DNA_REPLICATION	REACTOME_DNA_REPLICATION	2018-10-01	189/13343	0.0529101	39.221	19.4499	1.0157e-14	3.42799e-14	1.28633e-14	PSMA4/PSMA7/PSMC4/SKP1/PSMC5/PSMD7/PSMB3/PSMD8/PSMD5/PSMB4	10
8	REACTOME_SEPARATION_OF_SISTER_CHROMATIDS	REACTOME_SEPARATION_OF_SISTER_CHROMATIDS	2018-10-01	191/13343	0.052356	38.8104	19.3439	1.13011e-14	3.75545e-14	1.40921e-14	PSMA4/PSMA7/PSMC4/CDC20/PSMC5/PSMD7/PSMB3/PSMD8/PSMD5/PSMB4	10
8	REACTOME_DEUBIQUITINATION	REACTOME_DEUBIQUITINATION	2018-11-01	297/13343	0.037037	27.4547	16.9456	1.53223e-14	5.01458e-14	1.88169e-14	PSMA4/PSMA7/PSMC4/CDC20/PSMC5/PSMD7/PSMB3/PSMD8/PSMD5/PSMB4/USP14	11
8	REACTOME_MITOTIC_G2_G2_M_PHASES	REACTOME_MITOTIC_G2_G2_M_PHASES	2018-10-01	200/13343	0.05	37.0639	18.8866	1.80173e-14	5.80855e-14	2.17962e-14	PSMA4/PSMA7/PSMC4/SKP1/PSMC5/PSMD7/PSMB3/PSMD8/PSMD5/PSMB4	10
8	REACTOME_RUNX1_REGULATES_TRANSCRIPTION_OF_GENES_INVOLVED_IN_DIFFERENTIATION_OF_HSCS	REACTOME_RUNX1_REGULATES_TRANSCRIPTION_OF_GENES_INVOLVED_IN_DIFFERENTIATION_OF_HSCS	2018-09-01	128/13343	0.0703125	52.1211	21.3592	2.33956e-14	7.43153e-14	2.78863e-14	PSMA4/PSMA7/PSMC4/PSMC5/PSMD7/PSMB3/PSMD8/PSMD5/PSMB4	9
8	REACTOME_PTEN_REGULATION	REACTOME_PTEN_REGULATION	2018-09-01	139/13343	0.0647482	47.9964	20.4707	4.99516e-14	1.5637e-13	5.86769e-14	PSMA4/PSMA7/PSMC4/PSMC5/PSMD7/PSMB3/PSMD8/PSMD5/PSMB4	9
8	REACTOME_BETA_CATENIN_INDEPENDENT_WNT_SIGNALING	REACTOME_BETA_CATENIN_INDEPENDENT_WNT_SIGNALING	2018-09-01	146/13343	0.0616438	45.6952	19.9578	7.84055e-14	2.38529e-13	8.95067e-14	PSMA4/PSMA7/PSMC4/PSMC5/PSMD7/PSMB3/PSMD8/PSMD5/PSMB4	9
8	REACTOME_DNA_REPLICATION_PRE_INITIATION	REACTOME_DNA_REPLICATION_PRE_INITIATION	2018-09-01	146/13343	0.0616438	45.6952	19.9578	7.84055e-14	2.38529e-13	8.95067e-14	PSMA4/PSMA7/PSMC4/PSMC5/PSMD7/PSMB3/PSMD8/PSMD5/PSMB4	9
8	REACTOME_HIV_INFECTION	REACTOME_HIV_INFECTION	2018-10-01	234/13343	0.042735	31.6785	17.4009	8.79047e-14	2.63714e-13	9.89571e-14	PSMA4/PSMA7/PSMC4/SKP1/PSMC5/PSMD7/PSMB3/PSMD8/PSMD5/PSMB4	10
8	REACTOME_MITOTIC_METAPHASE_AND_ANAPHASE	REACTOME_MITOTIC_METAPHASE_AND_ANAPHASE	2018-10-01	236/13343	0.0423729	31.4101	17.3235	9.5768e-14	2.83368e-13	1.06332e-13	PSMA4/PSMA7/PSMC4/CDC20/PSMC5/PSMD7/PSMB3/PSMD8/PSMD5/PSMB4	10
8	REACTOME_SIGNALING_BY_NOTCH	REACTOME_SIGNALING_BY_NOTCH	2018-10-01	245/13343	0.0408163	30.2562	16.9868	1.39547e-13	4.07327e-13	1.52847e-13	PSMA4/PSMA7/PSMC4/SKP1/PSMC5/PSMD7/PSMB3/PSMD8/PSMD5/PSMB4	10
8	REACTOME_G2_M_CHECKPOINTS	REACTOME_G2_M_CHECKPOINTS	2018-09-01	168/13343	0.0535714	39.7113	18.558	2.8291e-13	8.14781e-13	3.05742e-13	PSMA4/PSMA7/PSMC4/PSMC5/PSMD7/PSMB3/PSMD8/PSMD5/PSMB4	9
8	REACTOME_REGULATION_OF_EXPRESSION_OF_SLITS_AND_ROBOS	REACTOME_REGULATION_OF_EXPRESSION_OF_SLITS_AND_ROBOS	2018-09-01	172/13343	0.0523256	38.7878	18.3324	3.50586e-13	9.96401e-13	3.73893e-13	PSMA4/PSMA7/PSMC4/PSMC5/PSMD7/PSMB3/PSMD8/PSMD5/PSMB4	9
8	REACTOME_DISORDERS_OF_TRANSMEMBRANE_TRANSPORTERS	REACTOME_DISORDERS_OF_TRANSMEMBRANE_TRANSPORTERS	2018-09-01	177/13343	0.0508475	37.6921	18.0611	4.55112e-13	1.27668e-12	4.79066e-13	PSMA4/PSMA7/PSMC4/PSMC5/PSMD7/PSMB3/PSMD8/PSMD5/PSMB4	9
8	REACTOME_APOPTOSIS	REACTOME_APOPTOSIS	2018-09-01	179/13343	0.0502793	37.2709	17.9558	5.04107e-13	1.39599e-12	5.23836e-13	PSMA4/PSMA7/PSMC4/PSMC5/PSMD7/PSMB3/PSMD8/PSMD5/PSMB4	9
8	REACTOME_CELL_CYCLE_CHECKPOINTS	REACTOME_CELL_CYCLE_CHECKPOINTS	2018-10-01	292/13343	0.0342466	25.3862	15.4856	8.10434e-13	2.21587e-12	8.31491e-13	PSMA4/PSMA7/PSMC4/CDC20/PSMC5/PSMD7/PSMB3/PSMD8/PSMD5/PSMB4	10
8	REACTOME_PROGRAMMED_CELL_DEATH	REACTOME_PROGRAMMED_CELL_DEATH	2018-09-01	208/13343	0.0432692	32.0745	16.601	1.9689e-12	5.31602e-12	1.9948e-12	PSMA4/PSMA7/PSMC4/PSMC5/PSMD7/PSMB3/PSMD8/PSMD5/PSMB4	9
8	REACTOME_SIGNALING_BY_WNT	REACTOME_SIGNALING_BY_WNT	2018-10-01	329/13343	0.0303951	22.5312	14.5336	2.66436e-12	7.10497e-12	2.66609e-12	PSMA4/PSMA7/PSMC4/SKP1/PSMC5/PSMD7/PSMB3/PSMD8/PSMD5/PSMB4	10
8	REACTOME_SIGNALING_BY_ROBO_RECEPTORS	REACTOME_SIGNALING_BY_ROBO_RECEPTORS	2018-09-01	218/13343	0.0412844	30.6032	16.1968	3.01045e-12	7.92996e-12	2.97567e-12	PSMA4/PSMA7/PSMC4/PSMC5/PSMD7/PSMB3/PSMD8/PSMD5/PSMB4	9
8	REACTOME_TCF_DEPENDENT_SIGNALING_IN_RESPONSE_TO_WNT	REACTOME_TCF_DEPENDENT_SIGNALING_IN_RESPONSE_TO_WNT	2018-09-01	232/13343	0.0387931	28.7565	15.6748	5.27971e-12	1.374e-11	5.15584e-12	PSMA4/PSMA7/PSMC4/PSMC5/PSMD7/PSMB3/PSMD8/PSMD5/PSMB4	9
8	REACTOME_TRANSCRIPTIONAL_REGULATION_BY_RUNX1	REACTOME_TRANSCRIPTIONAL_REGULATION_BY_RUNX1	2018-09-01	237/13343	0.0379747	28.1498	15.4995	6.39841e-12	1.64531e-11	6.17391e-12	PSMA4/PSMA7/PSMC4/PSMC5/PSMD7/PSMB3/PSMD8/PSMD5/PSMB4	9
8	REACTOME_M_PHASE	REACTOME_M_PHASE	2018-10-01	415/13343	0.0240964	17.8621	12.8258	2.66551e-11	6.77353e-11	2.54172e-11	PSMA4/PSMA7/PSMC4/CDC20/PSMC5/PSMD7/PSMB3/PSMD8/PSMD5/PSMB4	10
8	REACTOME_DISEASES_OF_SIGNAL_TRANSDUCTION_BY_GROWTH_FACTOR_RECEPTORS_AND_SECOND_MESSENGERS	REACTOME_DISEASES_OF_SIGNAL_TRANSDUCTION_BY_GROWTH_FACTOR_RECEPTORS_AND_SECOND_MESSENGERS	2018-10-01	432/13343	0.0231481	17.1592	12.5486	3.96169e-11	9.95028e-11	3.73378e-11	PSMA4/PSMA7/PSMC4/SKP1/PSMC5/PSMD7/PSMB3/PSMD8/PSMD5/PSMB4	10
8	REACTOME_INTRACELLULAR_SIGNALING_BY_SECOND_MESSENGERS	REACTOME_INTRACELLULAR_SIGNALING_BY_SECOND_MESSENGERS	2018-09-01	307/13343	0.029316	21.7313	13.5063	6.51887e-11	1.61848e-10	6.07324e-11	PSMA4/PSMA7/PSMC4/PSMC5/PSMD7/PSMB3/PSMD8/PSMD5/PSMB4	9
8	REACTOME_SIGNALING_BY_INTERLEUKINS	REACTOME_SIGNALING_BY_INTERLEUKINS	2018-10-01	463/13343	0.0215983	16.0103	12.0819	7.84094e-11	1.92459e-10	7.22192e-11	PSMA4/PSMA7/PSMC4/SKP1/PSMC5/PSMD7/PSMB3/PSMD8/PSMD5/PSMB4	10
8	REACTOME_MAPK_FAMILY_SIGNALING_CASCADES	REACTOME_MAPK_FAMILY_SIGNALING_CASCADES	2018-09-01	327/13343	0.0275229	20.4021	13.0556	1.14459e-10	2.77787e-10	1.04238e-10	PSMA4/PSMA7/PSMC4/PSMC5/PSMD7/PSMB3/PSMD8/PSMD5/PSMB4	9
8	REACTOME_METABOLISM_OF_AMINO_ACIDS_AND_DERIVATIVES	REACTOME_METABOLISM_OF_AMINO_ACIDS_AND_DERIVATIVES	2018-09-01	374/13343	0.0240642	17.8382	12.1393	3.77572e-10	9.06174e-10	3.40036e-10	PSMA4/PSMA7/PSMC4/PSMC5/PSMD7/PSMB3/PSMD8/PSMD5/PSMB4	9
8	WP_ALZHEIMERS_DISEASE	WP_ALZHEIMERS_DISEASE	2018-08-01	266/13343	0.0300752	22.2941	12.8931	8.27097e-10	1.96322e-09	7.36686e-10	PSMA4/PSMA7/PSMC4/PSMC5/PSMD7/PSMB3/PSMD8/PSMB4	8
8	WP_ALZHEIMERS_DISEASE_AND_MIRNA_EFFECTS	WP_ALZHEIMERS_DISEASE_AND_MIRNA_EFFECTS	2018-08-01	336/13343	0.0238095	17.6495	11.3604	5.22731e-09	1.22728e-08	4.6053e-09	PSMA4/PSMA7/PSMC4/PSMC5/PSMD7/PSMB3/PSMD8/PSMB4	8
8	BIOCARTA_PROTEASOME_PATHWAY	BIOCARTA_PROTEASOME_PATHWAY	2018-04-01	19/13343	0.210526	156.058	24.8581	8.87206e-09	2.06061e-08	7.7323e-09	PSMA4/PSMA7/PSMB3/PSMB4	4
8	WP_PARKINUBIQUITIN_PROTEASOMAL_SYSTEM_PATHWAY	WP_PARKINUBIQUITIN_PROTEASOMAL_SYSTEM_PATHWAY	2018-05-01	70/13343	0.0714286	52.9484	16.0158	2.79283e-08	6.41757e-08	2.40815e-08	PSMC4/PSMC5/PSMD7/PSMD8/PSMD5	5
8	WP_CILIARY_LANDSCAPE	WP_CILIARY_LANDSCAPE	2018-04-01	219/13343	0.0182648	13.5393	6.87664	0.000180326	0.000410005	0.000153852	PSMC4/COPS2/PSMD7/PSMD8	4
8	KEGG_UBIQUITIN_MEDIATED_PROTEOLYSIS	KEGG_UBIQUITIN_MEDIATED_PROTEOLYSIS	2018-03-01	135/13343	0.0222222	16.4728	6.64097	0.000739508	0.00166389	0.000624365	SKP1/CDC20/UBA3	3
8	KEGG_TGF_BETA_SIGNALING_PATHWAY	KEGG_TGF_BETA_SIGNALING_PATHWAY	2018-02-01	86/13343	0.0232558	17.239	5.55264	0.00587502	0.0130825	0.00490913	SKP1/ID1	2
8	REACTOME_FBXW7_MUTANTS_AND_NOTCH1_IN_CANCER	REACTOME_FBXW7_MUTANTS_AND_NOTCH1_IN_CANCER	2018-01-01	5/13343	0.2	148.256	12.1039	0.00672794	0.0146791	0.00550826	SKP1	1
8	WP_MIR517_RELATIONSHIP_WITH_ARCN1_AND_USP1	WP_MIR517_RELATIONSHIP_WITH_ARCN1_AND_USP1	2018-01-01	5/13343	0.2	148.256	12.1039	0.00672794	0.0146791	0.00550826	ID1	1
8	WP_SMALL_CELL_LUNG_CANCER	WP_SMALL_CELL_LUNG_CANCER	2018-02-01	98/13343	0.0204082	15.1281	5.15923	0.00756725	0.0163453	0.00613346	SKP1/LAMC1	2
8	REACTOME_PHOSPHORYLATION_OF_EMI1	REACTOME_PHOSPHORYLATION_OF_EMI1	2018-01-01	6/13343	0.166667	123.546	11.0347	0.00806839	0.0172552	0.00647489	CDC20	1
8	WP_HFE_EFFECT_ON_HEPCIDIN_PRODUCTION	WP_HFE_EFFECT_ON_HEPCIDIN_PRODUCTION	2018-01-01	7/13343	0.142857	105.897	10.2026	0.00940713	0.019921	0.00747522	ID1	1
8	KEGG_OOCYTE_MEIOSIS	KEGG_OOCYTE_MEIOSIS	2018-02-01	113/13343	0.0176991	13.12	4.75525	0.00995522	0.020877	0.00783395	SKP1/CDC20	2
8	WP_HIJACK_OF_UBIQUITINATION_BY_SARSCOV2	WP_HIJACK_OF_UBIQUITINATION_BY_SARSCOV2	2018-01-01	8/13343	0.125	92.6597	9.53104	0.0107442	0.0223148	0.00837349	UBA3	1
8	WP_CELL_CYCLE	WP_CELL_CYCLE	2018-02-01	122/13343	0.0163934	12.1521	4.54797	0.0115289	0.0237167	0.00889954	SKP1/CDC20	2
8	KEGG_CELL_CYCLE	KEGG_CELL_CYCLE	2018-02-01	125/13343	0.016	11.8604	4.48366	0.0120765	0.0243848	0.00915023	SKP1/CDC20	2
8	BIOCARTA_FBW7_PATHWAY	BIOCARTA_FBW7_PATHWAY	2018-01-01	9/13343	0.111111	82.3642	8.97403	0.0120795	0.0243848	0.00915023	SKP1	1
8	BIOCARTA_SKP2E2F_PATHWAY	BIOCARTA_SKP2E2F_PATHWAY	2018-01-01	10/13343	0.1	74.1278	8.5022	0.0134131	0.0268262	0.0100664	SKP1	1
8	PID_INTEGRIN4_PATHWAY	PID_INTEGRIN4_PATHWAY	2018-01-01	11/13343	0.0909091	67.3889	8.09575	0.014745	0.0289539	0.0108648	LAMC1	1
8	REACTOME_REGULATION_OF_BACH1_ACTIVITY	REACTOME_REGULATION_OF_BACH1_ACTIVITY	2018-01-01	11/13343	0.0909091	67.3889	8.09575	0.014745	0.0289539	0.0108648	SKP1	1
8	BIOCARTA_ACTINY_PATHWAY	BIOCARTA_ACTINY_PATHWAY	2018-01-01	12/13343	0.0833333	61.7731	7.74077	0.0160753	0.0310023	0.0116334	PSMA7	1
8	BIOCARTA_PRION_PATHWAY	BIOCARTA_PRION_PATHWAY	2018-01-01	12/13343	0.0833333	61.7731	7.74077	0.0160753	0.0310023	0.0116334	LAMC1	1
8	BIOCARTA_P27_PATHWAY	BIOCARTA_P27_PATHWAY	2018-01-01	13/13343	0.0769231	57.0214	7.42717	0.0174038	0.0332674	0.0124834	SKP1	1
8	PID_ERB_GENOMIC_PATHWAY	PID_ERB_GENOMIC_PATHWAY	2018-01-01	15/13343	0.0666667	49.4185	6.89585	0.0200558	0.03767	0.0141354	UBA3	1
8	REACTOME_PROLACTIN_RECEPTOR_SIGNALING	REACTOME_PROLACTIN_RECEPTOR_SIGNALING	2018-01-01	15/13343	0.0666667	49.4185	6.89585	0.0200558	0.03767	0.0141354	SKP1	1
8	REACTOME_MAP3K8_TPL2_DEPENDENT_MAPK1_3_ACTIVATION	REACTOME_MAP3K8_TPL2_DEPENDENT_MAPK1_3_ACTIVATION	2018-01-01	16/13343	0.0625	46.3299	6.66793	0.0213792	0.0391349	0.0146851	SKP1	1
8	WP_ID_SIGNALING_PATHWAY	WP_ID_SIGNALING_PATHWAY	2018-01-01	16/13343	0.0625	46.3299	6.66793	0.0213792	0.0391349	0.0146851	ID1	1
8	WP_REGULATION_OF_SISTER_CHROMATID_SEPARATION_AT_THE_METAPHASEANAPHASE_TRANSITION	WP_REGULATION_OF_SISTER_CHROMATID_SEPARATION_AT_THE_METAPHASEANAPHASE_TRANSITION	2018-01-01	16/13343	0.0625	46.3299	6.66793	0.0213792	0.0391349	0.0146851	CDC20	1
8	PID_BETA_CATENIN_DEG_PATHWAY	PID_BETA_CATENIN_DEG_PATHWAY	2018-01-01	18/13343	0.0555556	41.1821	6.26972	0.0240211	0.0432379	0.0162248	SKP1	1
8	WP_TGFBETA_SIGNALING_IN_THYROID_CELLS_FOR_EPITHELIALMESENCHYMAL_TRANSITION	WP_TGFBETA_SIGNALING_IN_THYROID_CELLS_FOR_EPITHELIALMESENCHYMAL_TRANSITION	2018-01-01	18/13343	0.0555556	41.1821	6.26972	0.0240211	0.0432379	0.0162248	ID1	1
8	BIOCARTA_ERAD_PATHWAY	BIOCARTA_ERAD_PATHWAY	2018-01-01	19/13343	0.0526316	39.0146	6.09429	0.0253395	0.0448633	0.0168347	SKP1	1
8	REACTOME_NUCLEAR_EVENTS_STIMULATED_BY_ALK_SIGNALING_IN_CANCER	REACTOME_NUCLEAR_EVENTS_STIMULATED_BY_ALK_SIGNALING_IN_CANCER	2018-01-01	19/13343	0.0526316	39.0146	6.09429	0.0253395	0.0448633	0.0168347	SKP1	1
8	REACTOME_CONVERSION_FROM_APC_C_CDC20_TO_APC_C_CDH1_IN_LATE_ANAPHASE	REACTOME_CONVERSION_FROM_APC_C_CDC20_TO_APC_C_CDH1_IN_LATE_ANAPHASE	2018-01-01	20/13343	0.05	37.0639	5.93198	0.0266562	0.0468109	0.0175655	CDC20	1
8	REACTOME_INHIBITION_OF_THE_PROTEOLYTIC_ACTIVITY_OF_APC_C_REQUIRED_FOR_THE_ONSET_OF_ANAPHASE_BY_MITOTIC_SPINDLE_CHECKPOINT_COMPONENTS	REACTOME_INHIBITION_OF_THE_PROTEOLYTIC_ACTIVITY_OF_APC_C_REQUIRED_FOR_THE_ONSET_OF_ANAPHASE_BY_MITOTIC_SPINDLE_CHECKPOINT_COMPONENTS	2018-01-01	21/13343	0.047619	35.2989	5.78121	0.0279712	0.0487241	0.0182834	CDC20	1
8	REACTOME_RHOBTB1_GTPASE_CYCLE	REACTOME_RHOBTB1_GTPASE_CYCLE	2018-01-01	23/13343	0.0434783	32.2295	5.50921	0.0305963	0.0528703	0.0198393	COPS2	1
8	BIOCARTA_VDR_PATHWAY	BIOCARTA_VDR_PATHWAY	2018-01-01	24/13343	0.0416667	30.8866	5.38591	0.0319063	0.0542658	0.0203629	COPS2	1
8	REACTOME_APC_C_CDC20_MEDIATED_DEGRADATION_OF_CYCLIN_B	REACTOME_APC_C_CDC20_MEDIATED_DEGRADATION_OF_CYCLIN_B	2018-01-01	24/13343	0.0416667	30.8866	5.38591	0.0319063	0.0542658	0.0203629	CDC20	1
8	PID_ALK1_PATHWAY	PID_ALK1_PATHWAY	2018-01-01	26/13343	0.0384615	28.5107	5.16057	0.0345213	0.0573584	0.0215234	ID1	1
8	PID_IL3_PATHWAY	PID_IL3_PATHWAY	2018-01-01	26/13343	0.0384615	28.5107	5.16057	0.0345213	0.0573584	0.0215234	ID1	1
8	REACTOME_APC_CDC20_MEDIATED_DEGRADATION_OF_NEK2A	REACTOME_APC_CDC20_MEDIATED_DEGRADATION_OF_NEK2A	2018-01-01	26/13343	0.0384615	28.5107	5.16057	0.0345213	0.0573584	0.0215234	CDC20	1
8	REACTOME_EGR2_AND_SOX10_MEDIATED_INITIATION_OF_SCHWANN_CELL_MYELINATION	REACTOME_EGR2_AND_SOX10_MEDIATED_INITIATION_OF_SCHWANN_CELL_MYELINATION	2018-01-01	29/13343	0.0344828	25.5613	4.86642	0.0384312	0.0633676	0.0237783	LAMC1	1
8	REACTOME_LAMININ_INTERACTIONS	REACTOME_LAMININ_INTERACTIONS	2018-01-01	30/13343	0.0333333	24.7093	4.77808	0.0397312	0.0645259	0.024213	LAMC1	1
8	REACTOME_MET_ACTIVATES_PTK2_SIGNALING	REACTOME_MET_ACTIVATES_PTK2_SIGNALING	2018-01-01	30/13343	0.0333333	24.7093	4.77808	0.0397312	0.0645259	0.024213	LAMC1	1
8	WP_INFLAMMATORY_RESPONSE_PATHWAY	WP_INFLAMMATORY_RESPONSE_PATHWAY	2018-01-01	33/13343	0.030303	22.463	4.53702	0.0436213	0.0697941	0.0261898	LAMC1	1
8	WP_PREGNANE_X_RECEPTOR_PATHWAY	WP_PREGNANE_X_RECEPTOR_PATHWAY	2018-01-01	33/13343	0.030303	22.463	4.53702	0.0436213	0.0697941	0.0261898	PSMC5	1
8	KEGG_PRION_DISEASES	KEGG_PRION_DISEASES	2018-01-01	35/13343	0.0285714	21.1794	4.39337	0.0462064	0.0718028	0.0269435	LAMC1	1
8	REACTOME_ONCOGENE_INDUCED_SENESCENCE	REACTOME_ONCOGENE_INDUCED_SENESCENCE	2018-01-01	35/13343	0.0285714	21.1794	4.39337	0.0462064	0.0718028	0.0269435	ID1	1
8	REACTOME_RHOBTB_GTPASE_CYCLE	REACTOME_RHOBTB_GTPASE_CYCLE	2018-01-01	35/13343	0.0285714	21.1794	4.39337	0.0462064	0.0718028	0.0269435	COPS2	1
8	WP_ALPHA_6_BETA_4_SIGNALING_PATHWAY	WP_ALPHA_6_BETA_4_SIGNALING_PATHWAY	2018-01-01	35/13343	0.0285714	21.1794	4.39337	0.0462064	0.0718028	0.0269435	LAMC1	1
8	REACTOME_DNA_DAMAGE_RECOGNITION_IN_GG_NER	REACTOME_DNA_DAMAGE_RECOGNITION_IN_GG_NER	2018-01-01	38/13343	0.0263158	19.5073	4.19895	0.0500717	0.0772534	0.0289889	COPS2	1
8	REACTOME_NGF_STIMULATED_TRANSCRIPTION	REACTOME_NGF_STIMULATED_TRANSCRIPTION	2018-01-01	39/13343	0.025641	19.0071	4.13903	0.0513568	0.0786743	0.029522	ID1	1
8	NABA_BASEMENT_MEMBRANES	NABA_BASEMENT_MEMBRANES	2018-01-01	40/13343	0.025	18.5319	4.0813	0.0526403	0.0800726	0.0300467	LAMC1	1
8	REACTOME_MET_PROMOTES_CELL_MOTILITY	REACTOME_MET_PROMOTES_CELL_MOTILITY	2018-01-01	41/13343	0.0243902	18.0799	4.02562	0.0539222	0.0814489	0.0305632	LAMC1	1
8	PID_INTEGRIN3_PATHWAY	PID_INTEGRIN3_PATHWAY	2018-01-01	43/13343	0.0232558	17.239	3.91996	0.0564809	0.0841371	0.0315719	LAMC1	1
8	WP_MIRNA_TARGETS_IN_ECM_AND_MEMBRANE_RECEPTORS	WP_MIRNA_TARGETS_IN_ECM_AND_MEMBRANE_RECEPTORS	2018-01-01	43/13343	0.0232558	17.239	3.91996	0.0564809	0.0841371	0.0315719	LAMC1	1
8	PID_A6B1_A6B4_INTEGRIN_PATHWAY	PID_A6B1_A6B4_INTEGRIN_PATHWAY	2018-01-01	46/13343	0.0217391	16.1147	3.77412	0.0603069	0.0886142	0.0332519	LAMC1	1
8	PID_PLK1_PATHWAY	PID_PLK1_PATHWAY	2018-01-01	46/13343	0.0217391	16.1147	3.77412	0.0603069	0.0886142	0.0332519	CDC20	1
8	REACTOME_CYCLIN_D_ASSOCIATED_EVENTS_IN_G1	REACTOME_CYCLIN_D_ASSOCIATED_EVENTS_IN_G1	2018-01-01	47/13343	0.0212766	15.7719	3.72852	0.0615789	0.089872	0.0337239	SKP1	1
8	PID_HES_HEY_PATHWAY	PID_HES_HEY_PATHWAY	2018-01-01	48/13343	0.0208333	15.4433	3.68431	0.0628494	0.0905031	0.0339607	ID1	1
8	REACTOME_NOTCH1_INTRACELLULAR_DOMAIN_REGULATES_TRANSCRIPTION	REACTOME_NOTCH1_INTRACELLULAR_DOMAIN_REGULATES_TRANSCRIPTION	2018-01-01	48/13343	0.0208333	15.4433	3.68431	0.0628494	0.0905031	0.0339607	SKP1	1
8	WP_EXERCISEINDUCED_CIRCADIAN_REGULATION	WP_EXERCISEINDUCED_CIRCADIAN_REGULATION	2018-01-01	49/13343	0.0204082	15.1281	3.64139	0.0641182	0.0917187	0.0344169	PSMA4	1
8	REACTOME_FORMATION_OF_TC_NER_PRE_INCISION_COMPLEX	REACTOME_FORMATION_OF_TC_NER_PRE_INCISION_COMPLEX	2018-01-01	53/13343	0.0188679	13.9864	3.48158	0.0691772	0.0983044	0.0368881	COPS2	1
8	REACTOME_SIGNALING_BY_ALK_IN_CANCER	REACTOME_SIGNALING_BY_ALK_IN_CANCER	2018-01-01	55/13343	0.0181818	13.4778	3.40802	0.071697	0.101219	0.0379819	SKP1	1
8	REACTOME_IRON_UPTAKE_AND_TRANSPORT	REACTOME_IRON_UPTAKE_AND_TRANSPORT	2018-01-01	58/13343	0.0172414	12.7807	3.30458	0.0754646	0.105164	0.039462	SKP1	1
8	REACTOME_SIGNALING_BY_NOTCH1_PEST_DOMAIN_MUTANTS_IN_CANCER	REACTOME_SIGNALING_BY_NOTCH1_PEST_DOMAIN_MUTANTS_IN_CANCER	2018-01-01	58/13343	0.0172414	12.7807	3.30458	0.0754646	0.105164	0.039462	SKP1	1
8	PID_NOTCH_PATHWAY	PID_NOTCH_PATHWAY	2018-01-01	59/13343	0.0169492	12.564	3.27178	0.0767173	0.105547	0.039606	SKP1	1
8	REACTOME_NON_INTEGRIN_MEMBRANE_ECM_INTERACTIONS	REACTOME_NON_INTEGRIN_MEMBRANE_ECM_INTERACTIONS	2018-01-01	59/13343	0.0169492	12.564	3.27178	0.0767173	0.105547	0.039606	LAMC1	1
8	PID_AR_PATHWAY	PID_AR_PATHWAY	2018-01-01	61/13343	0.0163934	12.1521	3.20851	0.0792178	0.107617	0.0403824	UBA3	1
8	REACTOME_NUCLEAR_EVENTS_KINASE_AND_TRANSCRIPTION_FACTOR_ACTIVATION	REACTOME_NUCLEAR_EVENTS_KINASE_AND_TRANSCRIPTION_FACTOR_ACTIVATION	2018-01-01	61/13343	0.0163934	12.1521	3.20851	0.0792178	0.107617	0.0403824	ID1	1
8	WP_NOTCH_SIGNALING_PATHWAY	WP_NOTCH_SIGNALING_PATHWAY	2018-01-01	63/13343	0.015873	11.7663	3.14812	0.0817119	0.110311	0.0413935	SKP1	1
8	PID_ERA_GENOMIC_PATHWAY	PID_ERA_GENOMIC_PATHWAY	2018-01-01	64/13343	0.015625	11.5825	3.11894	0.0829566	0.111296	0.041763	UBA3	1
8	PID_INTEGRIN1_PATHWAY	PID_INTEGRIN1_PATHWAY	2018-01-01	66/13343	0.0151515	11.2315	3.06248	0.0854411	0.113921	0.0427483	LAMC1	1
8	REACTOME_CIRCADIAN_CLOCK	REACTOME_CIRCADIAN_CLOCK	2018-01-01	70/13343	0.0142857	10.5897	2.95653	0.0903912	0.119052	0.0446734	SKP1	1
8	WP_3Q29_COPY_NUMBER_VARIATION_SYNDROME	WP_3Q29_COPY_NUMBER_VARIATION_SYNDROME	2018-01-01	70/13343	0.0142857	10.5897	2.95653	0.0903912	0.119052	0.0446734	UBXN7	1
8	REACTOME_INTERLEUKIN_17_SIGNALING	REACTOME_INTERLEUKIN_17_SIGNALING	2018-01-01	71/13343	0.0140845	10.4405	2.93137	0.0916247	0.119945	0.0450086	SKP1	1
8	REACTOME_SIGNALING_BY_NOTCH1	REACTOME_SIGNALING_BY_NOTCH1	2018-01-01	74/13343	0.0135135	10.0173	2.85881	0.0953159	0.124026	0.0465398	SKP1	1
8	REACTOME_ECM_PROTEOGLYCANS	REACTOME_ECM_PROTEOGLYCANS	2018-01-01	76/13343	0.0131579	9.75365	2.8127	0.0977688	0.126456	0.0474516	LAMC1	1
8	REACTOME_TRANSCRIPTION_COUPLED_NUCLEOTIDE_EXCISION_REPAIR_TC_NER	REACTOME_TRANSCRIPTION_COUPLED_NUCLEOTIDE_EXCISION_REPAIR_TC_NER	2018-01-01	78/13343	0.0128205	9.50356	2.76826	0.100215	0.128848	0.0483496	COPS2	1
8	REACTOME_SIGNALING_BY_MET	REACTOME_SIGNALING_BY_MET	2018-01-01	79/13343	0.0126582	9.38326	2.74664	0.101436	0.129647	0.0486491	LAMC1	1
8	PID_BETA_CATENIN_NUC_PATHWAY	PID_BETA_CATENIN_NUC_PATHWAY	2018-01-01	80/13343	0.0125	9.26597	2.72541	0.102656	0.130433	0.0489443	SKP1	1
8	PID_SMAD2_3NUCLEAR_PATHWAY	PID_SMAD2_3NUCLEAR_PATHWAY	2018-01-01	82/13343	0.0121951	9.03997	2.68402	0.10509	0.132745	0.0498118	LAMC1	1
8	KEGG_ECM_RECEPTOR_INTERACTION	KEGG_ECM_RECEPTOR_INTERACTION	2018-01-01	84/13343	0.0119048	8.82474	2.64403	0.107518	0.13347	0.0500839	LAMC1	1
8	KEGG_SMALL_CELL_LUNG_CANCER	KEGG_SMALL_CELL_LUNG_CANCER	2018-01-01	84/13343	0.0119048	8.82474	2.64403	0.107518	0.13347	0.0500839	LAMC1	1
8	REACTOME_GLOBAL_GENOME_NUCLEOTIDE_EXCISION_REPAIR_GG_NER	REACTOME_GLOBAL_GENOME_NUCLEOTIDE_EXCISION_REPAIR_GG_NER	2018-01-01	84/13343	0.0119048	8.82474	2.64403	0.107518	0.13347	0.0500839	COPS2	1
8	REACTOME_REGULATION_OF_PLK1_ACTIVITY_AT_G2_M_TRANSITION	REACTOME_REGULATION_OF_PLK1_ACTIVITY_AT_G2_M_TRANSITION	2018-01-01	87/13343	0.0114943	8.52043	2.58648	0.111148	0.137188	0.0514791	SKP1	1
8	REACTOME_TOLL_LIKE_RECEPTOR_9_TLR9_CASCADE	REACTOME_TOLL_LIKE_RECEPTOR_9_TLR9_CASCADE	2018-01-01	94/13343	0.0106383	7.88593	2.46234	0.119564	0.145909	0.0547514	SKP1	1
8	WP_TNFALPHA_SIGNALING_PATHWAY	WP_TNFALPHA_SIGNALING_PATHWAY	2018-01-01	94/13343	0.0106383	7.88593	2.46234	0.119564	0.145909	0.0547514	SKP1	1
8	REACTOME_MYD88_INDEPENDENT_TLR4_CASCADE	REACTOME_MYD88_INDEPENDENT_TLR4_CASCADE	2018-01-01	97/13343	0.0103093	7.64204	2.413	0.123148	0.149438	0.0560757	SKP1	1
8	WP_COMPLEMENT_SYSTEM	WP_COMPLEMENT_SYSTEM	2018-01-01	99/13343	0.010101	7.48765	2.38127	0.12553	0.151477	0.0568408	LAMC1	1
8	WP_NEURAL_CREST_DIFFERENTIATION	WP_NEURAL_CREST_DIFFERENTIATION	2018-01-01	102/13343	0.00980392	7.26743	2.3353	0.129091	0.154909	0.0581285	ID1	1
8	REACTOME_TOLL_LIKE_RECEPTOR_TLR1_TLR2_CASCADE	REACTOME_TOLL_LIKE_RECEPTOR_TLR1_TLR2_CASCADE	2018-01-01	103/13343	0.00970874	7.19687	2.32039	0.130274	0.155466	0.0583375	SKP1	1
8	REACTOME_CARGO_RECOGNITION_FOR_CLATHRIN_MEDIATED_ENDOCYTOSIS	REACTOME_CARGO_RECOGNITION_FOR_CLATHRIN_MEDIATED_ENDOCYTOSIS	2018-01-01	105/13343	0.00952381	7.05979	2.29115	0.132638	0.157416	0.0590695	COPS2	1
8	REACTOME_NUCLEOTIDE_EXCISION_REPAIR	REACTOME_NUCLEOTIDE_EXCISION_REPAIR	2018-01-01	110/13343	0.00909091	6.73889	2.2213	0.13852	0.163498	0.0613518	COPS2	1
8	REACTOME_MITOTIC_SPINDLE_CHECKPOINT	REACTOME_MITOTIC_SPINDLE_CHECKPOINT	2018-01-01	111/13343	0.00900901	6.67818	2.20786	0.139691	0.163985	0.0615345	CDC20	1
8	REACTOME_L1CAM_INTERACTIONS	REACTOME_L1CAM_INTERACTIONS	2018-01-01	121/13343	0.00826446	6.12626	2.08189	0.151327	0.176684	0.0662997	LAMC1	1
8	REACTOME_REGULATION_OF_INSULIN_LIKE_GROWTH_FACTOR_IGF_TRANSPORT_AND_UPTAKE_BY_INSULIN_LIKE_GROWTH_FACTOR_BINDING_PROTEINS_IGFBPS	REACTOME_REGULATION_OF_INSULIN_LIKE_GROWTH_FACTOR_IGF_TRANSPORT_AND_UPTAKE_BY_INSULIN_LIKE_GROWTH_FACTOR_BINDING_PROTEINS_IGFBPS	2018-01-01	124/13343	0.00806452	5.97805	2.04684	0.154789	0.179755	0.0674517	LAMC1	1
8	REACTOME_RESOLUTION_OF_SISTER_CHROMATID_COHESION	REACTOME_RESOLUTION_OF_SISTER_CHROMATID_COHESION	2018-01-01	126/13343	0.00793651	5.88316	2.0241	0.157089	0.18145	0.0680881	CDC20	1
8	WP_TGFBETA_SIGNALING_PATHWAY	WP_TGFBETA_SIGNALING_PATHWAY	2018-01-01	133/13343	0.0075188	5.57352	1.94822	0.165094	0.189682	0.071177	SKP1	1
8	REACTOME_SIGNALING_BY_NTRKS	REACTOME_SIGNALING_BY_NTRKS	2018-01-01	134/13343	0.00746269	5.53192	1.93782	0.166231	0.189979	0.0712883	ID1	1
8	REACTOME_DEGRADATION_OF_THE_EXTRACELLULAR_MATRIX	REACTOME_DEGRADATION_OF_THE_EXTRACELLULAR_MATRIX	2018-01-01	140/13343	0.00714286	5.29484	1.87753	0.173026	0.195674	0.0734254	LAMC1	1
8	REACTOME_RHO_GTPASES_ACTIVATE_FORMINS	REACTOME_RHO_GTPASES_ACTIVATE_FORMINS	2018-01-01	140/13343	0.00714286	5.29484	1.87753	0.173026	0.195674	0.0734254	CDC20	1
8	REACTOME_CLATHRIN_MEDIATED_ENDOCYTOSIS	REACTOME_CLATHRIN_MEDIATED_ENDOCYTOSIS	2018-01-01	145/13343	0.00689655	5.11226	1.82988	0.178649	0.199939	0.0750258	COPS2	1
8	WP_ENDODERM_DIFFERENTIATION	WP_ENDODERM_DIFFERENTIATION	2018-01-01	145/13343	0.00689655	5.11226	1.82988	0.178649	0.199939	0.0750258	LAMC1	1
8	KEGG_WNT_SIGNALING_PATHWAY	KEGG_WNT_SIGNALING_PATHWAY	2018-01-01	151/13343	0.00662252	4.90912	1.77552	0.185349	0.206368	0.0774381	SKP1	1
8	WP_OREXIN_RECEPTOR_PATHWAY	WP_OREXIN_RECEPTOR_PATHWAY	2018-01-01	154/13343	0.00649351	4.81349	1.74941	0.188679	0.208998	0.0784253	ID1	1
8	REACTOME_TOLL_LIKE_RECEPTOR_CASCADES	REACTOME_TOLL_LIKE_RECEPTOR_CASCADES	2018-01-01	155/13343	0.00645161	4.78244	1.74085	0.189786	0.209152	0.0784831	SKP1	1
8	WP_BREAST_CANCER_PATHWAY	WP_BREAST_CANCER_PATHWAY	2018-01-01	156/13343	0.00641026	4.75178	1.73237	0.190892	0.209303	0.0785397	SKP1	1
8	WP_EPITHELIAL_TO_MESENCHYMAL_TRANSITION_IN_COLORECTAL_CANCER	WP_EPITHELIAL_TO_MESENCHYMAL_TRANSITION_IN_COLORECTAL_CANCER	2018-01-01	164/13343	0.00609756	4.51999	1.667	0.199688	0.217841	0.0817435	ID1	1
8	WP_VITAMIN_D_RECEPTOR_PATHWAY	WP_VITAMIN_D_RECEPTOR_PATHWAY	2018-01-01	186/13343	0.00537634	3.98536	1.50691	0.223412	0.242498	0.0909957	ID1	1
8	NABA_ECM_GLYCOPROTEINS	NABA_ECM_GLYCOPROTEINS	2018-01-01	196/13343	0.00510204	3.78203	1.44208	0.233975	0.251436	0.0943497	LAMC1	1
8	REACTOME_CELLULAR_SENESCENCE	REACTOME_CELLULAR_SENESCENCE	2018-01-01	196/13343	0.00510204	3.78203	1.44208	0.233975	0.251436	0.0943497	ID1	1
8	KEGG_FOCAL_ADHESION	KEGG_FOCAL_ADHESION	2018-01-01	199/13343	0.00502513	3.72501	1.42346	0.237117	0.253551	0.0951435	LAMC1	1
8	WP_FOCAL_ADHESION	WP_FOCAL_ADHESION	2018-01-01	202/13343	0.0049505	3.66969	1.40519	0.240248	0.255482	0.0958679	LAMC1	1
8	REACTOME_MITOTIC_PROMETAPHASE	REACTOME_MITOTIC_PROMETAPHASE	2018-01-01	203/13343	0.00492611	3.65161	1.39918	0.241288	0.255482	0.0958679	CDC20	1
8	WP_CIRCADIAN_RHYTHM_GENES	WP_CIRCADIAN_RHYTHM_GENES	2018-01-01	207/13343	0.00483092	3.58105	1.37551	0.245437	0.258607	0.0970408	SKP1	1
8	NABA_CORE_MATRISOME	NABA_CORE_MATRISOME	2018-01-01	275/13343	0.00363636	2.69556	1.04421	0.312779	0.327962	0.123066	LAMC1	1
8	REACTOME_EXTRACELLULAR_MATRIX_ORGANIZATION	REACTOME_EXTRACELLULAR_MATRIX_ORGANIZATION	2018-01-01	301/13343	0.00332226	2.46272	0.943375	0.336994	0.351645	0.131953	LAMC1	1
8	WP_FOCAL_ADHESION_PI3KAKTMTORSIGNALING_PATHWAY	WP_FOCAL_ADHESION_PI3KAKTMTORSIGNALING_PATHWAY	2018-01-01	309/13343	0.00323625	2.39896	0.914446	0.344281	0.357522	0.134158	LAMC1	1
8	WP_NUCLEAR_RECEPTORS_METAPATHWAY	WP_NUCLEAR_RECEPTORS_METAPATHWAY	2018-01-01	321/13343	0.00311526	2.30928	0.872686	0.35507	0.366131	0.137388	PSMC5	1
8	REACTOME_RHO_GTPASE_EFFECTORS	REACTOME_RHO_GTPASE_EFFECTORS	2018-01-01	322/13343	0.00310559	2.3021	0.86929	0.355961	0.366131	0.137388	CDC20	1
8	KEGG_PATHWAYS_IN_CANCER	KEGG_PATHWAYS_IN_CANCER	2018-01-01	325/13343	0.00307692	2.28085	0.859177	0.358629	0.367127	0.137762	LAMC1	1
8	REACTOME_DNA_REPAIR	REACTOME_DNA_REPAIR	2018-01-01	330/13343	0.0030303	2.2463	0.842564	0.363051	0.369901	0.138803	COPS2	1
8	WP_PI3KAKT_SIGNALING_PATHWAY	WP_PI3KAKT_SIGNALING_PATHWAY	2018-01-01	345/13343	0.00289855	2.14863	0.794447	0.376147	0.381444	0.143135	LAMC1	1
8	WP_MALIGNANT_PLEURAL_MESOTHELIOMA	WP_MALIGNANT_PLEURAL_MESOTHELIOMA	2018-01-01	446/13343	0.00224215	1.66206	0.522675	0.457922	0.462202	0.173438	LAMC1	1
8	REACTOME_RHO_GTPASE_CYCLE	REACTOME_RHO_GTPASE_CYCLE	2018-01-01	450/13343	0.00222222	1.64728	0.513378	0.460943	0.463087	0.17377	COPS2	1
8	REACTOME_NEUTROPHIL_DEGRANULATION	REACTOME_NEUTROPHIL_DEGRANULATION	2018-01-01	479/13343	0.00208768	1.54755	0.448558	0.482369	0.482369	0.181006	PSMD7	1
14	WP_HIF1A_AND_PPARG_REGULATION_OF_GLYCOLYSIS	WP_HIF1A_AND_PPARG_REGULATION_OF_GLYCOLYSIS	2026-12-02	8/13343	0.25	277.979	23.5107	2.06993e-05	0.00162312	0.000785933	GAPDH/LDHA	2
14	WP_GLYCOLYSIS_IN_SENESCENCE	WP_GLYCOLYSIS_IN_SENESCENCE	2026-12-02	11/13343	0.181818	202.167	20.0251	4.05984e-05	0.00162312	0.000785933	GAPDH/LDHA	2
14	WP_AEROBIC_GLYCOLYSIS	WP_AEROBIC_GLYCOLYSIS	2026-12-02	12/13343	0.166667	185.319	19.1646	4.86937e-05	0.00162312	0.000785933	GAPDH/LDHA	2
14	WP_CORI_CYCLE	WP_CORI_CYCLE	2026-12-02	17/13343	0.117647	130.814	16.0681	0.000100088	0.0025022	0.00121159	GAPDH/LDHA	2
14	REACTOME_CYTOSOLIC_TRNA_AMINOACYLATION	REACTOME_CYTOSOLIC_TRNA_AMINOACYLATION	2026-12-02	24/13343	0.0833333	92.6597	13.484	0.000202411	0.00404821	0.00196019	AIMP1/EEF1E1	2
14	REACTOME_TRNA_AMINOACYLATION	REACTOME_TRNA_AMINOACYLATION	2026-12-02	42/13343	0.047619	52.9484	10.1164	0.000625779	0.00898073	0.00434856	AIMP1/EEF1E1	2
14	WP_METABOLIC_REPROGRAMMING_IN_COLON_CANCER	WP_METABOLIC_REPROGRAMMING_IN_COLON_CANCER	2026-12-02	44/13343	0.0454545	50.5417	9.87546	0.00068687	0.00898073	0.00434856	GAPDH/LDHA	2
14	WP_GLYCOLYSIS_AND_GLUCONEOGENESIS	WP_GLYCOLYSIS_AND_GLUCONEOGENESIS	2026-12-02	45/13343	0.0444444	49.4185	9.761	0.000718458	0.00898073	0.00434856	GAPDH/LDHA	2
14	KEGG_GLYCOLYSIS_GLUCONEOGENESIS	KEGG_GLYCOLYSIS_GLUCONEOGENESIS	2026-12-02	62/13343	0.0322581	35.8683	8.25621	0.00136072	0.0151191	0.00732084	GAPDH/LDHA	2
14	PID_MYC_ACTIV_PATHWAY	PID_MYC_ACTIV_PATHWAY	2026-12-02	79/13343	0.0253165	28.1498	7.26127	0.00219827	0.0209946	0.0101658	GAPDH/LDHA	2
14	WP_DNA_IRDAMAGE_AND_CELLULAR_RESPONSE_VIA_ATR	WP_DNA_IRDAMAGE_AND_CELLULAR_RESPONSE_VIA_ATR	2026-12-02	81/13343	0.0246914	27.4547	7.16492	0.0023094	0.0209946	0.0101658	EEF1E1/MCM2	2
14	WP_CLEAR_CELL_RENAL_CELL_CARCINOMA_PATHWAYS	WP_CLEAR_CELL_RENAL_CELL_CARCINOMA_PATHWAYS	2026-12-02	87/13343	0.0229885	25.5613	6.89564	0.00265853	0.0221544	0.0107274	GAPDH/LDHA	2
14	WP_7Q1123_COPY_NUMBER_VARIATION_SYNDROME	WP_7Q1123_COPY_NUMBER_VARIATION_SYNDROME	2026-12-02	106/13343	0.0188679	20.9796	6.19603	0.00391739	0.0301338	0.0145911	ATP5F1B/GAPDH	2
14	REACTOME_SELENOAMINO_ACID_METABOLISM	REACTOME_SELENOAMINO_ACID_METABOLISM	2026-12-02	118/13343	0.0169492	18.846	5.84191	0.00483022	0.0345015	0.016706	AIMP1/EEF1E1	2
14	REACTOME_DNA_DAMAGE_REVERSAL	REACTOME_DNA_DAMAGE_REVERSAL	2026-12-01	8/13343	0.125	138.99	11.7129	0.00717405	0.0448378	0.021711	FTO	1
14	WP_FTO_OBESITY_VARIANT_MECHANISM	WP_FTO_OBESITY_VARIANT_MECHANISM	2026-12-01	8/13343	0.125	138.99	11.7129	0.00717405	0.0448378	0.021711	FTO	1
14	REACTOME_OAS_ANTIVIRAL_RESPONSE	REACTOME_OAS_ANTIVIRAL_RESPONSE	2026-12-01	9/13343	0.111111	123.546	11.0334	0.00806749	0.0474558	0.0229786	OAS3	1
14	KEGG_ALZHEIMERS_DISEASE	KEGG_ALZHEIMERS_DISEASE	2026-12-02	166/13343	0.0120482	13.3966	4.82189	0.00935582	0.0519768	0.0251677	ATP5F1B/GAPDH	2
14	REACTOME_THE_CITRIC_ACID_TCA_CYCLE_AND_RESPIRATORY_ELECTRON_TRANSPORT	REACTOME_THE_CITRIC_ACID_TCA_CYCLE_AND_RESPIRATORY_ELECTRON_TRANSPORT	2026-12-02	178/13343	0.011236	12.4934	4.63148	0.0106975	0.0537168	0.0260102	ATP5F1B/LDHA	2
14	REACTOME_UNWINDING_OF_DNA	REACTOME_UNWINDING_OF_DNA	2026-12-01	12/13343	0.0833333	92.6597	9.53032	0.0107434	0.0537168	0.0260102	MCM2	1
14	BIOCARTA_HIF_PATHWAY	BIOCARTA_HIF_PATHWAY	2026-12-01	15/13343	0.0666667	74.1278	8.50189	0.0134126	0.061828	0.0299377	LDHA	1
14	REACTOME_PROCESSING_OF_SMDT1	REACTOME_PROCESSING_OF_SMDT1	2026-12-01	16/13343	0.0625	69.4948	8.22472	0.0143009	0.061828	0.0299377	PHB2	1
14	WP_CILIARY_LANDSCAPE	WP_CILIARY_LANDSCAPE	2026-12-02	219/13343	0.00913242	10.1545	4.0982	0.0158819	0.061828	0.0299377	AIMP1/MCM2	2
14	BIOCARTA_MCM_PATHWAY	BIOCARTA_MCM_PATHWAY	2026-12-01	18/13343	0.0555556	61.7731	7.74077	0.0160753	0.061828	0.0299377	MCM2	1
14	BIOCARTA_MTA3_PATHWAY	BIOCARTA_MTA3_PATHWAY	2026-12-01	18/13343	0.0555556	61.7731	7.74077	0.0160753	0.061828	0.0299377	GAPDH	1
14	REACTOME_FORMATION_OF_ATP_BY_CHEMIOSMOTIC_COUPLING	REACTOME_FORMATION_OF_ATP_BY_CHEMIOSMOTIC_COUPLING	2026-12-01	18/13343	0.0555556	61.7731	7.74077	0.0160753	0.061828	0.0299377	ATP5F1B	1
14	REACTOME_NICOTINAMIDE_SALVAGING	REACTOME_NICOTINAMIDE_SALVAGING	2026-12-01	19/13343	0.0526316	58.5219	7.52771	0.0169614	0.0628198	0.030418	NAXE	1
14	WP_HEREDITARY_LEIOMYOMATOSIS_AND_RENAL_CELL_CARCINOMA_PATHWAY	WP_HEREDITARY_LEIOMYOMATOSIS_AND_RENAL_CELL_CARCINOMA_PATHWAY	2026-12-01	20/13343	0.05	55.5958	7.33066	0.0178467	0.0637383	0.0308627	LDHA	1
14	WP_PI3KAKTMTOR_VITD3_SIGNALING	WP_PI3KAKTMTOR_VITD3_SIGNALING	2026-12-01	22/13343	0.0454545	50.5417	6.97723	0.0196152	0.0661238	0.0320179	LDHA	1
14	PID_PRL_SIGNALING_EVENTS_PATHWAY	PID_PRL_SIGNALING_EVENTS_PATHWAY	2026-12-01	23/13343	0.0434783	48.3442	6.81786	0.0204984	0.0661238	0.0320179	PTP4A2	1
14	REACTOME_MITOCHONDRIAL_CALCIUM_ION_TRANSPORT	REACTOME_MITOCHONDRIAL_CALCIUM_ION_TRANSPORT	2026-12-01	23/13343	0.0434783	48.3442	6.81786	0.0204984	0.0661238	0.0320179	PHB2	1
14	BIOCARTA_CARM_ER_PATHWAY	BIOCARTA_CARM_ER_PATHWAY	2026-12-01	26/13343	0.0384615	42.766	6.39553	0.0231435	0.0685572	0.0331961	PHB2	1
14	REACTOME_CRISTAE_FORMATION	REACTOME_CRISTAE_FORMATION	2026-12-01	31/13343	0.0322581	35.8683	5.83122	0.0275375	0.0685572	0.0331961	ATP5F1B	1
14	REACTOME_NICOTINATE_METABOLISM	REACTOME_NICOTINATE_METABOLISM	2026-12-01	31/13343	0.0322581	35.8683	5.83122	0.0275375	0.0685572	0.0331961	NAXE	1
14	REACTOME_PYRUVATE_METABOLISM	REACTOME_PYRUVATE_METABOLISM	2026-12-01	31/13343	0.0322581	35.8683	5.83122	0.0275375	0.0685572	0.0331961	LDHA	1
14	WP_TYPE_I_INTERFERON_INDUCTION_AND_SIGNALING_DURING_SARSCOV2_INFECTION	WP_TYPE_I_INTERFERON_INDUCTION_AND_SIGNALING_DURING_SARSCOV2_INFECTION	2026-12-01	31/13343	0.0322581	35.8683	5.83122	0.0275375	0.0685572	0.0331961	OAS3	1
14	REACTOME_TRANSLATION	REACTOME_TRANSLATION	2026-12-02	295/13343	0.00677966	7.53842	3.40707	0.0277785	0.0685572	0.0331961	AIMP1/EEF1E1	2
14	REACTOME_DNA_STRAND_ELONGATION	REACTOME_DNA_STRAND_ELONGATION	2026-12-01	32/13343	0.03125	34.7474	5.73429	0.0284141	0.0685572	0.0331961	MCM2	1
14	WP_MITOCHONDRIAL_IMMUNE_RESPONSE_TO_SARSCOV2	WP_MITOCHONDRIAL_IMMUNE_RESPONSE_TO_SARSCOV2	2026-12-01	32/13343	0.03125	34.7474	5.73429	0.0284141	0.0685572	0.0331961	PHB2	1
14	KEGG_PROPANOATE_METABOLISM	KEGG_PROPANOATE_METABOLISM	2026-12-01	33/13343	0.030303	33.6944	5.64172	0.02929	0.0685572	0.0331961	LDHA	1
14	REACTOME_ACTIVATION_OF_THE_PRE_REPLICATIVE_COMPLEX	REACTOME_ACTIVATION_OF_THE_PRE_REPLICATIVE_COMPLEX	2026-12-01	33/13343	0.030303	33.6944	5.64172	0.02929	0.0685572	0.0331961	MCM2	1
14	WP_HOSTPATHOGEN_INTERACTION_OF_HUMAN_CORONAVIRUSES_INTERFERON_INDUCTION	WP_HOSTPATHOGEN_INTERACTION_OF_HUMAN_CORONAVIRUSES_INTERFERON_INDUCTION	2026-12-01	33/13343	0.030303	33.6944	5.64172	0.02929	0.0685572	0.0331961	OAS3	1
14	KEGG_CYSTEINE_AND_METHIONINE_METABOLISM	KEGG_CYSTEINE_AND_METHIONINE_METABOLISM	2026-12-01	34/13343	0.0294118	32.7034	5.55319	0.0301652	0.0685572	0.0331961	LDHA	1
14	REACTOME_GLUCONEOGENESIS	REACTOME_GLUCONEOGENESIS	2026-12-01	34/13343	0.0294118	32.7034	5.55319	0.0301652	0.0685572	0.0331961	GAPDH	1
14	KEGG_DNA_REPLICATION	KEGG_DNA_REPLICATION	2026-12-01	36/13343	0.0277778	30.8866	5.38712	0.0319133	0.0697582	0.0337776	MCM2	1
14	REACTOME_ACTIVATION_OF_ATR_IN_RESPONSE_TO_REPLICATION_STRESS	REACTOME_ACTIVATION_OF_ATR_IN_RESPONSE_TO_REPLICATION_STRESS	2026-12-01	37/13343	0.027027	30.0518	5.30909	0.0327863	0.0697582	0.0337776	MCM2	1
14	WP_PHOTODYNAMIC_THERAPYINDUCED_HIF1_SURVIVAL_SIGNALING	WP_PHOTODYNAMIC_THERAPYINDUCED_HIF1_SURVIVAL_SIGNALING	2026-12-01	37/13343	0.027027	30.0518	5.30909	0.0327863	0.0697582	0.0337776	LDHA	1
14	PID_ATR_PATHWAY	PID_ATR_PATHWAY	2026-12-01	39/13343	0.025641	28.5107	5.16193	0.0345302	0.0719379	0.0348331	MCM2	1
14	KEGG_PYRUVATE_METABOLISM	KEGG_PYRUVATE_METABOLISM	2026-12-01	40/13343	0.025	27.7979	5.09244	0.035401	0.072247	0.0349827	LDHA	1
14	WP_DNA_REPLICATION	WP_DNA_REPLICATION	2026-12-01	42/13343	0.0238095	26.4742	4.96081	0.0371405	0.0742811	0.0359677	MCM2	1
14	REACTOME_METABOLISM_OF_AMINO_ACIDS_AND_DERIVATIVES	REACTOME_METABOLISM_OF_AMINO_ACIDS_AND_DERIVATIVES	2026-12-02	374/13343	0.00534759	5.94608	2.91081	0.0429559	0.0842272	0.0407837	AIMP1/EEF1E1	2
14	REACTOME_PYRUVATE_METABOLISM_AND_CITRIC_ACID_TCA_CYCLE	REACTOME_PYRUVATE_METABOLISM_AND_CITRIC_ACID_TCA_CYCLE	2026-12-01	55/13343	0.0181818	20.2167	4.28449	0.0483775	0.0911794	0.04415	LDHA	1
14	REACTOME_TRANSCRIPTIONAL_ACTIVATION_OF_MITOCHONDRIAL_BIOGENESIS	REACTOME_TRANSCRIPTIONAL_ACTIVATION_OF_MITOCHONDRIAL_BIOGENESIS	2026-12-01	55/13343	0.0181818	20.2167	4.28449	0.0483775	0.0911794	0.04415	ATP5F1B	1
14	WP_CCL18_SIGNALING_PATHWAY	WP_CCL18_SIGNALING_PATHWAY	2026-12-01	56/13343	0.0178571	19.8557	4.24221	0.0492369	0.0911794	0.04415	LDHA	1
14	WP_OXIDATIVE_PHOSPHORYLATION	WP_OXIDATIVE_PHOSPHORYLATION	2026-12-01	62/13343	0.016129	17.9341	4.00971	0.0543782	0.0947404	0.0458743	ATP5F1B	1
14	PID_ERA_GENOMIC_PATHWAY	PID_ERA_GENOMIC_PATHWAY	2026-12-01	64/13343	0.015625	17.3737	3.93934	0.0560864	0.0947404	0.0458743	PHB2	1
14	WP_G1_TO_S_CELL_CYCLE_CONTROL	WP_G1_TO_S_CELL_CYCLE_CONTROL	2026-12-01	64/13343	0.015625	17.3737	3.93934	0.0560864	0.0947404	0.0458743	MCM2	1
14	REACTOME_MITOCHONDRIAL_PROTEIN_IMPORT	REACTOME_MITOCHONDRIAL_PROTEIN_IMPORT	2026-12-01	65/13343	0.0153846	17.1064	3.90534	0.0569394	0.0947404	0.0458743	ATP5F1B	1
14	REACTOME_RAB_GERANYLGERANYLATION	REACTOME_RAB_GERANYLGERANYLATION	2026-12-01	65/13343	0.0153846	17.1064	3.90534	0.0569394	0.0947404	0.0458743	PTP4A2	1
14	WP_VEGFAVEGFR2_SIGNALING_PATHWAY	WP_VEGFAVEGFR2_SIGNALING_PATHWAY	2026-12-02	438/13343	0.00456621	5.07725	2.60312	0.0570899	0.0947404	0.0458743	GAPDH/LDHA	2
14	PID_HIF1_TFPATHWAY	PID_HIF1_TFPATHWAY	2026-12-01	66/13343	0.0151515	16.8472	3.87208	0.0577917	0.0947404	0.0458743	LDHA	1
14	REACTOME_INTERFERON_ALPHA_BETA_SIGNALING	REACTOME_INTERFERON_ALPHA_BETA_SIGNALING	2026-12-01	71/13343	0.0140845	15.6608	3.71611	0.0620425	0.0982666	0.0475817	OAS3	1
14	REACTOME_ORC1_REMOVAL_FROM_CHROMATIN	REACTOME_ORC1_REMOVAL_FROM_CHROMATIN	2026-12-01	71/13343	0.0140845	15.6608	3.71611	0.0620425	0.0982666	0.0475817	MCM2	1
14	REACTOME_GLYCOLYSIS	REACTOME_GLYCOLYSIS	2026-12-01	72/13343	0.0138889	15.4433	3.68681	0.0628906	0.0982666	0.0475817	GAPDH	1
14	REACTOME_ANTIVIRAL_MECHANISM_BY_IFN_STIMULATED_GENES	REACTOME_ANTIVIRAL_MECHANISM_BY_IFN_STIMULATED_GENES	2026-12-01	82/13343	0.0121951	13.56	3.42276	0.0713326	0.109743	0.0531385	OAS3	1
14	WNT_SIGNALING	WNT_SIGNALING	2026-12-01	89/13343	0.011236	12.4934	3.26393	0.0772005	0.114607	0.055494	GAPDH	1
14	REACTOME_SWITCHING_OF_ORIGINS_TO_A_POST_REPLICATIVE_STATE	REACTOME_SWITCHING_OF_ORIGINS_TO_A_POST_REPLICATIVE_STATE	2026-12-01	91/13343	0.010989	12.2189	3.2218	0.0788708	0.114607	0.055494	MCM2	1
14	WP_AMINO_ACID_METABOLISM	WP_AMINO_ACID_METABOLISM	2026-12-01	91/13343	0.010989	12.2189	3.2218	0.0788708	0.114607	0.055494	LDHA	1
14	REACTOME_GLUCOSE_METABOLISM	REACTOME_GLUCOSE_METABOLISM	2026-12-01	92/13343	0.0108696	12.0861	3.20122	0.0797049	0.114607	0.055494	GAPDH	1
14	REACTOME_INTERFERON_GAMMA_SIGNALING	REACTOME_INTERFERON_GAMMA_SIGNALING	2026-12-01	93/13343	0.0107527	11.9561	3.18097	0.0805383	0.114607	0.055494	OAS3	1
14	REACTOME_MITOCHONDRIAL_BIOGENESIS	REACTOME_MITOCHONDRIAL_BIOGENESIS	2026-12-01	94/13343	0.0106383	11.8289	3.16101	0.0813711	0.114607	0.055494	ATP5F1B	1
14	WP_ELECTRON_TRANSPORT_CHAIN_OXPHOS_SYSTEM_IN_MITOCHONDRIA	WP_ELECTRON_TRANSPORT_CHAIN_OXPHOS_SYSTEM_IN_MITOCHONDRIA	2026-12-01	106/13343	0.00943396	10.4898	2.94296	0.0913099	0.126819	0.0614073	ATP5F1B	1
14	REACTOME_SYNTHESIS_OF_DNA	REACTOME_SYNTHESIS_OF_DNA	2026-12-01	120/13343	0.00833333	9.26597	2.72891	0.102781	0.140097	0.0678364	MCM2	1
14	WP_CELL_CYCLE	WP_CELL_CYCLE	2026-12-01	122/13343	0.00819672	9.11407	2.7012	0.104408	0.140097	0.0678364	MCM2	1
14	REACTOME_METABOLISM_OF_WATER_SOLUBLE_VITAMINS_AND_COFACTORS	REACTOME_METABOLISM_OF_WATER_SOLUBLE_VITAMINS_AND_COFACTORS	2026-12-01	123/13343	0.00813008	9.03997	2.68758	0.105221	0.140097	0.0678364	NAXE	1
14	KEGG_CELL_CYCLE	KEGG_CELL_CYCLE	2026-12-01	125/13343	0.008	8.89533	2.6608	0.106845	0.140097	0.0678364	MCM2	1
14	REACTOME_RESPIRATORY_ELECTRON_TRANSPORT_ATP_SYNTHESIS_BY_CHEMIOSMOTIC_COUPLING_AND_HEAT_PRODUCTION_BY_UNCOUPLING_PROTEINS	REACTOME_RESPIRATORY_ELECTRON_TRANSPORT_ATP_SYNTHESIS_BY_CHEMIOSMOTIC_COUPLING_AND_HEAT_PRODUCTION_BY_UNCOUPLING_PROTEINS	2026-12-01	127/13343	0.00787402	8.75525	2.63462	0.108466	0.140097	0.0678364	ATP5F1B	1
14	REACTOME_GLYCEROPHOSPHOLIPID_BIOSYNTHESIS	REACTOME_GLYCEROPHOSPHOLIPID_BIOSYNTHESIS	2026-12-01	128/13343	0.0078125	8.68685	2.62174	0.109276	0.140097	0.0678364	CPNE3	1
14	KEGG_PARKINSONS_DISEASE	KEGG_PARKINSONS_DISEASE	2026-12-01	130/13343	0.00769231	8.55321	2.5964	0.110893	0.14037	0.0679688	ATP5F1B	1
14	KEGG_OXIDATIVE_PHOSPHORYLATION	KEGG_OXIDATIVE_PHOSPHORYLATION	2026-12-01	132/13343	0.00757576	8.42361	2.5716	0.112507	0.140634	0.0680963	ATP5F1B	1
14	WP_MEASLES_VIRUS_INFECTION	WP_MEASLES_VIRUS_INFECTION	2026-12-01	138/13343	0.00724638	8.05737	2.50025	0.117334	0.144856	0.070141	OAS3	1
14	REACTOME_DNA_REPLICATION_PRE_INITIATION	REACTOME_DNA_REPLICATION_PRE_INITIATION	2026-12-01	146/13343	0.00684932	7.61587	2.41154	0.123732	0.150893	0.0730638	MCM2	1
14	REACTOME_MITOTIC_G1_PHASE_AND_G1_S_TRANSITION	REACTOME_MITOTIC_G1_PHASE_AND_G1_S_TRANSITION	2026-12-01	149/13343	0.00671141	7.46253	2.38	0.12612	0.151952	0.0735768	MCM2	1
14	WP_OREXIN_RECEPTOR_PATHWAY	WP_OREXIN_RECEPTOR_PATHWAY	2026-12-01	154/13343	0.00649351	7.22024	2.32933	0.130088	0.154866	0.0749879	LDHA	1
14	REACTOME_S_PHASE	REACTOME_S_PHASE	2026-12-01	162/13343	0.00617284	6.86368	2.2528	0.136401	0.15859	0.0767907	MCM2	1
14	WP_SUDDEN_INFANT_DEATH_SYNDROME_SIDS_SUSCEPTIBILITY_PATHWAYS	WP_SUDDEN_INFANT_DEATH_SYNDROME_SIDS_SUSCEPTIBILITY_PATHWAYS	2026-12-01	162/13343	0.00617284	6.86368	2.2528	0.136401	0.15859	0.0767907	GAPDH	1
14	REACTOME_PROTEIN_LOCALIZATION	REACTOME_PROTEIN_LOCALIZATION	2026-12-01	164/13343	0.00609756	6.77998	2.23448	0.137973	0.15859	0.0767907	ATP5F1B	1
14	REACTOME_G2_M_CHECKPOINTS	REACTOME_G2_M_CHECKPOINTS	2026-12-01	168/13343	0.00595238	6.61855	2.19874	0.141109	0.160351	0.0776435	MCM2	1
14	KEGG_HUNTINGTONS_DISEASE	KEGG_HUNTINGTONS_DISEASE	2026-12-01	182/13343	0.00549451	6.10943	2.08225	0.152001	0.170788	0.0826974	ATP5F1B	1
14	REACTOME_DNA_REPLICATION	REACTOME_DNA_REPLICATION	2026-12-01	189/13343	0.00529101	5.88316	2.02849	0.1574	0.172967	0.0837526	MCM2	1
14	REACTOME_METABOLISM_OF_VITAMINS_AND_COFACTORS	REACTOME_METABOLISM_OF_VITAMINS_AND_COFACTORS	2026-12-01	189/13343	0.00529101	5.88316	2.02849	0.1574	0.172967	0.0837526	NAXE	1
14	REACTOME_INTERFERON_SIGNALING	REACTOME_INTERFERON_SIGNALING	2026-12-01	203/13343	0.00492611	5.47742	1.92863	0.168103	0.182721	0.0884755	OAS3	1
14	REACTOME_PHOSPHOLIPID_METABOLISM	REACTOME_PHOSPHOLIPID_METABOLISM	2026-12-01	211/13343	0.00473934	5.26975	1.87563	0.174163	0.187272	0.0906793	CPNE3	1
14	WP_ALZHEIMERS_DISEASE	WP_ALZHEIMERS_DISEASE	2026-12-01	266/13343	0.0037594	4.18014	1.57182	0.214743	0.22845	0.110618	GAPDH	1
14	REACTOME_CELL_CYCLE_CHECKPOINTS	REACTOME_CELL_CYCLE_CHECKPOINTS	2026-12-01	292/13343	0.00342466	3.80793	1.45555	0.233282	0.243401	0.117857	MCM2	1
14	REACTOME_METABOLISM_OF_CARBOHYDRATES	REACTOME_METABOLISM_OF_CARBOHYDRATES	2026-12-01	293/13343	0.00341297	3.79494	1.45134	0.233987	0.243401	0.117857	GAPDH	1
14	REACTOME_ORGANELLE_BIOGENESIS_AND_MAINTENANCE	REACTOME_ORGANELLE_BIOGENESIS_AND_MAINTENANCE	2026-12-01	296/13343	0.00337838	3.75648	1.43885	0.236099	0.243401	0.117857	ATP5F1B	1
14	REACTOME_DNA_REPAIR	REACTOME_DNA_REPAIR	2026-12-01	330/13343	0.0030303	3.36944	1.30763	0.259657	0.264956	0.128295	FTO	1
14	WP_ALZHEIMERS_DISEASE_AND_MIRNA_EFFECTS	WP_ALZHEIMERS_DISEASE_AND_MIRNA_EFFECTS	2026-12-01	336/13343	0.00297619	3.30928	1.28625	0.263745	0.266409	0.128998	GAPDH	1
14	REACTOME_NEUTROPHIL_DEGRANULATION	REACTOME_NEUTROPHIL_DEGRANULATION	2026-12-01	479/13343	0.00208768	2.32133	0.88361	0.355251	0.355251	0.172016	CPNE3	1
2	REACTOME_NEUTROPHIL_DEGRANULATION	REACTOME_NEUTROPHIL_DEGRANULATION	14/48	479/13343	0.0292276	8.12465	9.5418	7.69261e-10	3.954e-07	3.08514e-07	HMOX2/RHOA/GPI/PYGL/FTL/GSTP1/GDI2/VAPA/PRCP/LAMP1/CYB5R3/AGA/RAP2C/RAB10	14
2	SIG_REGULATION_OF_THE_ACTIN_CYTOSKELETON_BY_RHO_GTPASES	SIG_REGULATION_OF_THE_ACTIN_CYTOSKELETON_BY_RHO_GTPASES	2048-03-01	35/13343	0.0857143	23.8268	8.12474	0.000263754	0.03831	0.0298917	PFN1/GDI1/GDI2	3
2	REACTOME_GENE_AND_PROTEIN_EXPRESSION_BY_JAK_STAT_SIGNALING_AFTER_INTERLEUKIN_12_STIMULATION	REACTOME_GENE_AND_PROTEIN_EXPRESSION_BY_JAK_STAT_SIGNALING_AFTER_INTERLEUKIN_12_STIMULATION	2048-03-01	38/13343	0.0789474	21.9457	7.76903	0.000337394	0.03831	0.0298917	ARF1/SOD1/TALDO1	3
2	REACTOME_PI3K_AKT_ACTIVATION	REACTOME_PI3K_AKT_ACTIVATION	2048-02-01	9/13343	0.222222	61.7731	10.9582	0.000448927	0.03831	0.0298917	RHOA/IRS1	2
2	KEGG_HUNTINGTONS_DISEASE	KEGG_HUNTINGTONS_DISEASE	2048-05-01	182/13343	0.0274725	7.63679	5.41672	0.000475814	0.03831	0.0298917	TGM2/VDAC3/SOD1/UQCRC1/ATP5PB	5
2	KEGG_AMINO_SUGAR_AND_NUCLEOTIDE_SUGAR_METABOLISM	KEGG_AMINO_SUGAR_AND_NUCLEOTIDE_SUGAR_METABOLISM	2048-03-01	44/13343	0.0681818	18.9531	7.16711	0.000521732	0.03831	0.0298917	GPI/UGP2/CYB5R3	3
2	WP_METABOLIC_REPROGRAMMING_IN_COLON_CANCER	WP_METABOLIC_REPROGRAMMING_IN_COLON_CANCER	2048-03-01	44/13343	0.0681818	18.9531	7.16711	0.000521732	0.03831	0.0298917	DLST/GPI/TALDO1	3
2	REACTOME_INTERLEUKIN_12_SIGNALING	REACTOME_INTERLEUKIN_12_SIGNALING	2048-03-01	47/13343	0.0638298	17.7434	6.90904	0.000633958	0.0407318	0.0317813	ARF1/SOD1/TALDO1	3
2	WP_EXERCISEINDUCED_CIRCADIAN_REGULATION	WP_EXERCISEINDUCED_CIRCADIAN_REGULATION	2048-03-01	49/13343	0.0612245	17.0191	6.74988	0.000716701	0.0409316	0.0319372	UGP2/GSTP1/VAPA	3
2	KEGG_STARCH_AND_SUCROSE_METABOLISM	KEGG_STARCH_AND_SUCROSE_METABOLISM	2048-03-01	52/13343	0.0576923	16.0373	6.52797	0.000853224	0.0438557	0.0342188	GPI/UGP2/PYGL	3
2	REACTOME_GOLGI_ASSOCIATED_VESICLE_BIOGENESIS	REACTOME_GOLGI_ASSOCIATED_VESICLE_BIOGENESIS	2048-03-01	56/13343	0.0535714	14.8917	6.25928	0.00105947	0.0474148	0.0369958	ARF1/FTL/AP3B1	3
2	REACTOME_INTERLEUKIN_12_FAMILY_SIGNALING	REACTOME_INTERLEUKIN_12_FAMILY_SIGNALING	2048-03-01	57/13343	0.0526316	14.6305	6.19639	0.00111552	0.0474148	0.0369958	ARF1/SOD1/TALDO1	3
2	PID_ARF6_DOWNSTREAM_PATHWAY	PID_ARF6_DOWNSTREAM_PATHWAY	2048-02-01	15/13343	0.133333	37.0639	8.39697	0.00129145	0.0474148	0.0369958	RHOA/ARF1	2
2	PID_THROMBIN_PAR4_PATHWAY	PID_THROMBIN_PAR4_PATHWAY	2048-02-01	15/13343	0.133333	37.0639	8.39697	0.00129145	0.0474148	0.0369958	RHOA/F2	2
2	WP_AIRWAY_SMOOTH_MUSCLE_CELL_CONTRACTION	WP_AIRWAY_SMOOTH_MUSCLE_CELL_CONTRACTION	2048-02-01	17/13343	0.117647	32.7034	7.85901	0.00166508	0.0509003	0.0397153	RHOA/GDI1	2
2	WP_CORI_CYCLE	WP_CORI_CYCLE	2048-02-01	17/13343	0.117647	32.7034	7.85901	0.00166508	0.0509003	0.0397153	GPI/TALDO1	2
2	WP_AGERAGE_PATHWAY	WP_AGERAGE_PATHWAY	2048-03-01	66/13343	0.0454545	12.6354	5.69365	0.0017055	0.0509003	0.0397153	RHOA/SOD1/IRS1	3
2	WP_PHYSICOCHEMICAL_FEATURES_AND_TOXICITYASSOCIATED_PATHWAYS	WP_PHYSICOCHEMICAL_FEATURES_AND_TOXICITYASSOCIATED_PATHWAYS	2048-03-01	68/13343	0.0441176	12.2638	5.59511	0.00185848	0.0509003	0.0397153	RHOA/PFN1/SOD1	3
2	PID_MTOR_4PATHWAY	PID_MTOR_4PATHWAY	2048-03-01	69/13343	0.0434783	12.0861	5.54737	0.00193808	0.0509003	0.0397153	RHOA/YWHAQ/IRS1	3
2	BIOCARTA_ECM_PATHWAY	BIOCARTA_ECM_PATHWAY	2048-02-01	19/13343	0.105263	29.261	7.40685	0.00208402	0.0509003	0.0397153	RHOA/PFN1	2
2	BIOCARTA_PAR1_PATHWAY	BIOCARTA_PAR1_PATHWAY	2048-02-01	19/13343	0.105263	29.261	7.40685	0.00208402	0.0509003	0.0397153	RHOA/F2	2
2	REACTOME_TRANS_GOLGI_NETWORK_VESICLE_BUDDING	REACTOME_TRANS_GOLGI_NETWORK_VESICLE_BUDDING	2048-03-01	72/13343	0.0416667	11.5825	5.40989	0.00218953	0.0509003	0.0397153	ARF1/FTL/AP3B1	3
2	WP_FOLATE_METABOLISM	WP_FOLATE_METABOLISM	2048-03-01	73/13343	0.0410959	11.4238	5.36586	0.00227764	0.0509003	0.0397153	F2/SOD1/MTHFD2	3
2	BIOCARTA_RHO_PATHWAY	BIOCARTA_RHO_PATHWAY	2048-02-01	21/13343	0.0952381	26.4742	7.0196	0.00254762	0.0545615	0.042572	RHOA/PFN1	2
2	REACTOME_INTRINSIC_PATHWAY_OF_FIBRIN_CLOT_FORMATION	REACTOME_INTRINSIC_PATHWAY_OF_FIBRIN_CLOT_FORMATION	2048-02-01	23/13343	0.0869565	24.1721	6.68289	0.00305524	0.0603998	0.0471274	F2/PRCP	2
2	REACTOME_MITOCHONDRIAL_CALCIUM_ION_TRANSPORT	REACTOME_MITOCHONDRIAL_CALCIUM_ION_TRANSPORT	2048-02-01	23/13343	0.0869565	24.1721	6.68289	0.00305524	0.0603998	0.0471274	VDAC3/YME1L1	2
2	PID_S1P_S1P2_PATHWAY	PID_S1P_S1P2_PATHWAY	2048-02-01	24/13343	0.0833333	23.1649	6.53015	0.00332537	0.0633052	0.0493944	RHOA/IRS1	2
2	REACTOME_METABOLISM_OF_CARBOHYDRATES	REACTOME_METABOLISM_OF_CARBOHYDRATES	2048-05-01	293/13343	0.0170648	4.74367	3.89326	0.00390395	0.0696397	0.0543369	GPI/UGP2/PYGL/TALDO1/ENO3	5
2	REACTOME_RAB_GEFS_EXCHANGE_GTP_FOR_GDP_ON_RABS	REACTOME_RAB_GEFS_EXCHANGE_GTP_FOR_GDP_ON_RABS	2048-03-01	90/13343	0.0333333	9.26597	4.72765	0.00412241	0.0696397	0.0543369	GDI1/GDI2/RAB10	3
2	KEGG_PENTOSE_PHOSPHATE_PATHWAY	KEGG_PENTOSE_PHOSPHATE_PATHWAY	2048-02-01	27/13343	0.0740741	20.591	6.12265	0.00420006	0.0696397	0.0543369	GPI/TALDO1	2
2	REACTOME_GLYCOGEN_METABOLISM	REACTOME_GLYCOGEN_METABOLISM	2048-02-01	27/13343	0.0740741	20.591	6.12265	0.00420006	0.0696397	0.0543369	UGP2/PYGL	2
2	WP_CELL_MIGRATION_AND_INVASION_THROUGH_P75NTR	WP_CELL_MIGRATION_AND_INVASION_THROUGH_P75NTR	2048-02-01	31/13343	0.0645161	17.9341	5.67165	0.00551351	0.0885608	0.0691003	RHOA/ARF1	2
2	PID_SYNDECAN_4_PATHWAY	PID_SYNDECAN_4_PATHWAY	2048-02-01	32/13343	0.0625	17.3737	5.5719	0.00586765	0.0913932	0.0713102	RHOA/F2	2
2	REACTOME_GLUCONEOGENESIS	REACTOME_GLUCONEOGENESIS	2048-02-01	34/13343	0.0588235	16.3517	5.38531	0.00660634	0.0998724	0.0779262	GPI/ENO3	2
2	WP_ALPHA_6_BETA_4_SIGNALING_PATHWAY	WP_ALPHA_6_BETA_4_SIGNALING_PATHWAY	2048-02-01	35/13343	0.0571429	15.8845	5.29785	0.00699074	0.102664	0.0801044	RHOA/IRS1	2
2	WP_LEUKOCYTEINTRINSIC_HIPPO_PATHWAY_FUNCTIONS	WP_LEUKOCYTEINTRINSIC_HIPPO_PATHWAY_FUNCTIONS	2048-02-01	36/13343	0.0555556	15.4433	5.21392	0.00738508	0.105443	0.0822724	RHOA/YWHAQ	2
2	REACTOME_DETOXIFICATION_OF_REACTIVE_OXYGEN_SPECIES	REACTOME_DETOXIFICATION_OF_REACTIVE_OXYGEN_SPECIES	2048-02-01	37/13343	0.0540541	15.0259	5.13328	0.00778928	0.108208	0.0844301	SOD1/GSTP1	2
2	WP_AMYOTROPHIC_LATERAL_SCLEROSIS_ALS	WP_AMYOTROPHIC_LATERAL_SCLEROSIS_ALS	2048-02-01	38/13343	0.0526316	14.6305	5.05571	0.00820328	0.109227	0.085225	SOD1/TOMM40	2
2	PID_RET_PATHWAY	PID_RET_PATHWAY	2048-02-01	39/13343	0.0512821	14.2553	4.98103	0.00862699	0.109227	0.085225	RHOA/IRS1	2
2	REACTOME_FORMATION_OF_FIBRIN_CLOT_CLOTTING_CASCADE	REACTOME_FORMATION_OF_FIBRIN_CLOT_CLOTTING_CASCADE	2048-02-01	39/13343	0.0512821	14.2553	4.98103	0.00862699	0.109227	0.085225	F2/PRCP	2
2	WP_G13_SIGNALING_PATHWAY	WP_G13_SIGNALING_PATHWAY	2048-02-01	40/13343	0.05	13.899	4.90904	0.00906035	0.109227	0.085225	RHOA/PFN1	2
2	WP_GLYCOGEN_SYNTHESIS_AND_DEGRADATION	WP_GLYCOGEN_SYNTHESIS_AND_DEGRADATION	2048-02-01	40/13343	0.05	13.899	4.90904	0.00906035	0.109227	0.085225	UGP2/PYGL	2
2	KEGG_LYSOSOME	KEGG_LYSOSOME	2048-03-01	121/13343	0.0247934	6.89205	3.91198	0.00935083	0.109227	0.085225	LAMP1/AGA/AP3B1	3
2	WP_NEURAL_CREST_CELL_MIGRATION_DURING_DEVELOPMENT	WP_NEURAL_CREST_CELL_MIGRATION_DURING_DEVELOPMENT	2048-02-01	41/13343	0.0487805	13.56	4.83959	0.00950328	0.109227	0.085225	RHOA/ARF1	2
2	REACTOME_RAB_REGULATION_OF_TRAFFICKING	REACTOME_RAB_REGULATION_OF_TRAFFICKING	2048-03-01	122/13343	0.0245902	6.83555	3.8906	0.00956264	0.109227	0.085225	GDI1/GDI2/RAB10	3
2	PID_THROMBIN_PAR1_PATHWAY	PID_THROMBIN_PAR1_PATHWAY	2048-02-01	43/13343	0.0465116	12.9293	4.7077	0.0104176	0.114151	0.0890675	RHOA/F2	2
2	KEGG_NEUROTROPHIN_SIGNALING_PATHWAY	KEGG_NEUROTROPHIN_SIGNALING_PATHWAY	2048-03-01	126/13343	0.0238095	6.61855	3.80741	0.010438	0.114151	0.0890675	RHOA/YWHAQ/IRS1	3
2	WP_NEURAL_CREST_CELL_MIGRATION_IN_CANCER	WP_NEURAL_CREST_CELL_MIGRATION_IN_CANCER	2048-02-01	44/13343	0.0454545	12.6354	4.645	0.0108888	0.114585	0.089406	RHOA/ARF1	2
2	KEGG_PARKINSONS_DISEASE	KEGG_PARKINSONS_DISEASE	2048-03-01	130/13343	0.0230769	6.4149	3.72777	0.0113585	0.114585	0.089406	VDAC3/UQCRC1/ATP5PB	3
2	SIG_CHEMOTAXIS	SIG_CHEMOTAXIS	2048-02-01	45/13343	0.0444444	12.3546	4.5843	0.0113693	0.114585	0.089406	GDI1/GDI2	2
2	WP_GLYCOLYSIS_AND_GLUCONEOGENESIS	WP_GLYCOLYSIS_AND_GLUCONEOGENESIS	2048-02-01	45/13343	0.0444444	12.3546	4.5843	0.0113693	0.114585	0.089406	GPI/ENO3	2
2	PID_PI3KCI_PATHWAY	PID_PI3KCI_PATHWAY	2048-02-01	48/13343	0.0416667	11.5825	4.41317	0.012866	0.126846	0.0989723	RHOA/ARF1	2
2	KEGG_INSULIN_SIGNALING_PATHWAY	KEGG_INSULIN_SIGNALING_PATHWAY	2048-03-01	137/13343	0.0218978	6.08714	3.59613	0.0130794	0.126846	0.0989723	PYGL/PTPRF/IRS1	3
2	REACTOME_PLATELET_ACTIVATION_SIGNALING_AND_AGGREGATION	REACTOME_PLATELET_ACTIVATION_SIGNALING_AND_AGGREGATION	2048-04-01	261/13343	0.0153257	4.26022	3.19607	0.0141905	0.134983	0.105321	RHOA/F2/PFN1/SOD1	4
2	SIG_INSULIN_RECEPTOR_PATHWAY_IN_CARDIAC_MYOCYTES	SIG_INSULIN_RECEPTOR_PATHWAY_IN_CARDIAC_MYOCYTES	2048-02-01	51/13343	0.0392157	10.9011	4.25659	0.0144437	0.134983	0.105321	YWHAQ/IRS1	2
2	PID_PTP1B_PATHWAY	PID_PTP1B_PATHWAY	2048-02-01	52/13343	0.0384615	10.6915	4.20728	0.0149873	0.137021	0.106911	RHOA/IRS1	2
2	KEGG_AMYOTROPHIC_LATERAL_SCLEROSIS_ALS	KEGG_AMYOTROPHIC_LATERAL_SCLEROSIS_ALS	2048-02-01	53/13343	0.0377358	10.4898	4.15928	0.0155397	0.137021	0.106911	SOD1/TOMM40	2
2	WP_VITAMIN_B12_METABOLISM	WP_VITAMIN_B12_METABOLISM	2048-02-01	53/13343	0.0377358	10.4898	4.15928	0.0155397	0.137021	0.106911	F2/SOD1	2
2	REACTOME_RHOA_GTPASE_CYCLE	REACTOME_RHOA_GTPASE_CYCLE	2048-03-01	149/13343	0.0201342	5.5969	3.39044	0.0163598	0.137021	0.106911	HMOX2/RHOA/BCAP31	3
2	WP_REGULATION_OF_ACTIN_CYTOSKELETON	WP_REGULATION_OF_ACTIN_CYTOSKELETON	2048-03-01	150/13343	0.02	5.55958	3.37432	0.0166522	0.137021	0.106911	RHOA/F2/PFN1	3
2	PID_IL2_1PATHWAY	PID_IL2_1PATHWAY	2048-02-01	55/13343	0.0363636	10.1083	4.06703	0.0166703	0.137021	0.106911	RHOA/IRS1	2
2	WP_PATHOGENIC_ESCHERICHIA_COLI_INFECTION	WP_PATHOGENIC_ESCHERICHIA_COLI_INFECTION	2048-02-01	55/13343	0.0363636	10.1083	4.06703	0.0166703	0.137021	0.106911	RHOA/YWHAQ	2
2	KEGG_PATHOGENIC_ESCHERICHIA_COLI_INFECTION	KEGG_PATHOGENIC_ESCHERICHIA_COLI_INFECTION	2048-02-01	56/13343	0.0357143	9.92783	4.02266	0.0172485	0.137021	0.106911	RHOA/YWHAQ	2
2	PID_TXA2PATHWAY	PID_TXA2PATHWAY	2048-02-01	56/13343	0.0357143	9.92783	4.02266	0.0172485	0.137021	0.106911	RHOA/TGM2	2
2	PID_SHP2_PATHWAY	PID_SHP2_PATHWAY	2048-02-01	57/13343	0.0350877	9.75365	3.97939	0.0178352	0.137021	0.106911	RHOA/IRS1	2
2	BIOCARTA_PLCD_PATHWAY	BIOCARTA_PLCD_PATHWAY	2048-01-01	5/13343	0.2	55.5958	7.33645	0.0178607	0.137021	0.106911	TGM2	1
2	REACTOME_IRS_ACTIVATION	REACTOME_IRS_ACTIVATION	2048-01-01	5/13343	0.2	55.5958	7.33645	0.0178607	0.137021	0.106911	IRS1	1
2	REACTOME_IRON_UPTAKE_AND_TRANSPORT	REACTOME_IRON_UPTAKE_AND_TRANSPORT	2048-02-01	58/13343	0.0344828	9.58549	3.93718	0.0184302	0.139311	0.108698	HMOX2/FTL	2
2	REACTOME_CELLULAR_RESPONSE_TO_CHEMICAL_STRESS	REACTOME_CELLULAR_RESPONSE_TO_CHEMICAL_STRESS	2048-03-01	160/13343	0.01875	5.21211	3.22062	0.019738	0.147034	0.114725	HMOX2/SOD1/GSTP1	3
2	WP_INSULIN_SIGNALING	WP_INSULIN_SIGNALING	2048-03-01	161/13343	0.0186335	5.17974	3.20596	0.0200629	0.147319	0.114947	ARF1/PTPRF/IRS1	3
2	KEGG_GLYCOLYSIS_GLUCONEOGENESIS	KEGG_GLYCOLYSIS_GLUCONEOGENESIS	2048-02-01	62/13343	0.0322581	8.96707	3.77804	0.0208933	0.150645	0.117542	GPI/ENO3	2
2	BIOCARTA_MRP_PATHWAY	BIOCARTA_MRP_PATHWAY	2048-01-01	6/13343	0.166667	46.3299	6.67295	0.0213951	0.150645	0.117542	GSTP1	1
2	REACTOME_ACTIVATED_NTRK3_SIGNALS_THROUGH_PI3K	REACTOME_ACTIVATED_NTRK3_SIGNALS_THROUGH_PI3K	2048-01-01	6/13343	0.166667	46.3299	6.67295	0.0213951	0.150645	0.117542	IRS1	1
2	REACTOME_RHO_GTPASE_CYCLE	REACTOME_RHO_GTPASE_CYCLE	2048-05-01	450/13343	0.0111111	3.08866	2.70822	0.0222172	0.154306	0.120399	HMOX2/RHOA/HSPE1/BCAP31/ARHGAP12	5
2	WP_FERROPTOSIS	WP_FERROPTOSIS	2048-02-01	65/13343	0.0307692	8.55321	3.66782	0.0228257	0.154306	0.120399	VDAC3/FTL	2
2	SIG_PIP3_SIGNALING_IN_CARDIAC_MYOCTES	SIG_PIP3_SIGNALING_IN_CARDIAC_MYOCTES	2048-02-01	67/13343	0.0298507	8.29789	3.59822	0.0241535	0.154306	0.120399	YWHAQ/IRS1	2
2	REACTOME_DEFECTIVE_FACTOR_VIII_CAUSES_HEMOPHILIA_A	REACTOME_DEFECTIVE_FACTOR_VIII_CAUSES_HEMOPHILIA_A	2048-01-01	7/13343	0.142857	39.7113	6.15547	0.0249171	0.154306	0.120399	F2	1
2	REACTOME_SOS_MEDIATED_SIGNALLING	REACTOME_SOS_MEDIATED_SIGNALLING	2048-01-01	7/13343	0.142857	39.7113	6.15547	0.0249171	0.154306	0.120399	IRS1	1
2	WP_ARACHIDONATE_EPOXYGENASE_EPOXIDE_HYDROLASE	WP_ARACHIDONATE_EPOXYGENASE_EPOXIDE_HYDROLASE	2048-01-01	7/13343	0.142857	39.7113	6.15547	0.0249171	0.154306	0.120399	GSTP1	1
2	WP_COVID19_THROMBOSIS_AND_ANTICOAGULATION	WP_COVID19_THROMBOSIS_AND_ANTICOAGULATION	2048-01-01	7/13343	0.142857	39.7113	6.15547	0.0249171	0.154306	0.120399	F2	1
2	WP_KREBS_CYCLE_DISORDERS	WP_KREBS_CYCLE_DISORDERS	2048-01-01	7/13343	0.142857	39.7113	6.15547	0.0249171	0.154306	0.120399	DLST	1
2	WP_MEVALONATE_PATHWAY	WP_MEVALONATE_PATHWAY	2048-01-01	7/13343	0.142857	39.7113	6.15547	0.0249171	0.154306	0.120399	FDPS	1
2	WP_PENTOSE_PHOSPHATE_METABOLISM	WP_PENTOSE_PHOSPHATE_METABOLISM	2048-01-01	7/13343	0.142857	39.7113	6.15547	0.0249171	0.154306	0.120399	TALDO1	1
2	PID_VEGFR1_2_PATHWAY	PID_VEGFR1_2_PATHWAY	2048-02-01	69/13343	0.0289855	8.05737	3.53145	0.0255124	0.15544	0.121283	RHOA/ARF1	2
2	REACTOME_THE_CITRIC_ACID_TCA_CYCLE_AND_RESPIRATORY_ELECTRON_TRANSPORT	REACTOME_THE_CITRIC_ACID_TCA_CYCLE_AND_RESPIRATORY_ELECTRON_TRANSPORT	2048-03-01	178/13343	0.0168539	4.68504	2.97392	0.0260393	0.15544	0.121283	DLST/UQCRC1/ATP5PB	3
2	REACTOME_GLYCOLYSIS	REACTOME_GLYCOLYSIS	2048-02-01	72/13343	0.0277778	7.72164	3.43619	0.027608	0.15544	0.121283	GPI/ENO3	2
2	REACTOME_TRANSLOCATION_OF_SLC2A4_GLUT4_TO_THE_PLASMA_MEMBRANE	REACTOME_TRANSLOCATION_OF_SLC2A4_GLUT4_TO_THE_PLASMA_MEMBRANE	2048-02-01	72/13343	0.0277778	7.72164	3.43619	0.027608	0.15544	0.121283	YWHAQ/RAB10	2
2	KEGG_ADHERENS_JUNCTION	KEGG_ADHERENS_JUNCTION	2048-02-01	73/13343	0.0273973	7.61587	3.40565	0.0283215	0.15544	0.121283	RHOA/PTPRF	2
2	BIOCARTA_CDC42RAC_PATHWAY	BIOCARTA_CDC42RAC_PATHWAY	2048-01-01	8/13343	0.125	34.7474	5.73688	0.0284267	0.15544	0.121283	RHOA	1
2	REACTOME_SEMA4D_MEDIATED_INHIBITION_OF_CELL_ATTACHMENT_AND_MIGRATION	REACTOME_SEMA4D_MEDIATED_INHIBITION_OF_CELL_ATTACHMENT_AND_MIGRATION	2048-01-01	8/13343	0.125	34.7474	5.73688	0.0284267	0.15544	0.121283	RHOA	1
2	REACTOME_VITAMIN_C_ASCORBATE_METABOLISM	REACTOME_VITAMIN_C_ASCORBATE_METABOLISM	2048-01-01	8/13343	0.125	34.7474	5.73688	0.0284267	0.15544	0.121283	CYB5R3	1
2	WP_HYPOTHETICAL_CRANIOFACIAL_DEVELOPMENT_PATHWAY	WP_HYPOTHETICAL_CRANIOFACIAL_DEVELOPMENT_PATHWAY	2048-01-01	8/13343	0.125	34.7474	5.73688	0.0284267	0.15544	0.121283	RHOA	1
2	WP_INSULIN_SIGNALING_IN_ADIPOCYTES_DIABETIC_CONDITION	WP_INSULIN_SIGNALING_IN_ADIPOCYTES_DIABETIC_CONDITION	2048-01-01	8/13343	0.125	34.7474	5.73688	0.0284267	0.15544	0.121283	IRS1	1
2	WP_INSULIN_SIGNALING_IN_ADIPOCYTES_NORMAL_CONDITION	WP_INSULIN_SIGNALING_IN_ADIPOCYTES_NORMAL_CONDITION	2048-01-01	8/13343	0.125	34.7474	5.73688	0.0284267	0.15544	0.121283	IRS1	1
2	PID_AVB3_INTEGRIN_PATHWAY	PID_AVB3_INTEGRIN_PATHWAY	2048-02-01	74/13343	0.027027	7.51295	3.37568	0.0290425	0.157135	0.122606	RHOA/IRS1	2
2	WP_LEPTIN_SIGNALING_PATHWAY	WP_LEPTIN_SIGNALING_PATHWAY	2048-02-01	76/13343	0.0263158	7.31524	3.3174	0.0305063	0.162465	0.126764	RHOA/IRS1	2
2	BIOCARTA_FEEDER_PATHWAY	BIOCARTA_FEEDER_PATHWAY	2048-01-01	9/13343	0.111111	30.8866	5.38895	0.031924	0.162465	0.126764	PYGL	1
2	BIOCARTA_FLUMAZENIL_PATHWAY	BIOCARTA_FLUMAZENIL_PATHWAY	2048-01-01	9/13343	0.111111	30.8866	5.38895	0.031924	0.162465	0.126764	SOD1	1
2	REACTOME_NEF_MEDIATED_CD4_DOWN_REGULATION	REACTOME_NEF_MEDIATED_CD4_DOWN_REGULATION	2048-01-01	9/13343	0.111111	30.8866	5.38895	0.031924	0.162465	0.126764	ARF1	1
2	REACTOME_RHO_GTPASES_ACTIVATE_RHOTEKIN_AND_RHOPHILINS	REACTOME_RHO_GTPASES_ACTIVATE_RHOTEKIN_AND_RHOPHILINS	2048-01-01	9/13343	0.111111	30.8866	5.38895	0.031924	0.162465	0.126764	RHOA	1
2	WP_PENTOSE_PHOSPHATE_PATHWAY_IN_SENESCENT_CELLS	WP_PENTOSE_PHOSPHATE_PATHWAY_IN_SENESCENT_CELLS	2048-01-01	9/13343	0.111111	30.8866	5.38895	0.031924	0.162465	0.126764	TALDO1	1
2	BIOCARTA_ETC_PATHWAY	BIOCARTA_ETC_PATHWAY	2048-01-01	10/13343	0.1	27.7979	5.09359	0.0354089	0.1717	0.13397	UQCRC1	1
2	BIOCARTA_FREE_PATHWAY	BIOCARTA_FREE_PATHWAY	2048-01-01	10/13343	0.1	27.7979	5.09359	0.0354089	0.1717	0.13397	SOD1	1
2	REACTOME_P75NTR_REGULATES_AXONOGENESIS	REACTOME_P75NTR_REGULATES_AXONOGENESIS	2048-01-01	10/13343	0.1	27.7979	5.09359	0.0354089	0.1717	0.13397	RHOA	1
2	REACTOME_REMOVAL_OF_AMINOTERMINAL_PROPEPTIDES_FROM_GAMMA_CARBOXYLATED_PROTEINS	REACTOME_REMOVAL_OF_AMINOTERMINAL_PROPEPTIDES_FROM_GAMMA_CARBOXYLATED_PROTEINS	2048-01-01	10/13343	0.1	27.7979	5.09359	0.0354089	0.1717	0.13397	F2	1
2	REACTOME_SIGNAL_ATTENUATION	REACTOME_SIGNAL_ATTENUATION	2048-01-01	10/13343	0.1	27.7979	5.09359	0.0354089	0.1717	0.13397	IRS1	1
2	BIOCARTA_AKAP13_PATHWAY	BIOCARTA_AKAP13_PATHWAY	2048-01-01	11/13343	0.0909091	25.2708	4.83861	0.0388815	0.177677	0.138634	RHOA	1
2	BIOCARTA_IL4_PATHWAY	BIOCARTA_IL4_PATHWAY	2048-01-01	11/13343	0.0909091	25.2708	4.83861	0.0388815	0.177677	0.138634	IRS1	1
2	REACTOME_GAMMA_CARBOXYLATION_TRANSPORT_AND_AMINO_TERMINAL_CLEAVAGE_OF_PROTEINS	REACTOME_GAMMA_CARBOXYLATION_TRANSPORT_AND_AMINO_TERMINAL_CLEAVAGE_OF_PROTEINS	2048-01-01	11/13343	0.0909091	25.2708	4.83861	0.0388815	0.177677	0.138634	F2	1
2	REACTOME_RHO_GTPASES_ACTIVATE_KTN1	REACTOME_RHO_GTPASES_ACTIVATE_KTN1	2048-01-01	11/13343	0.0909091	25.2708	4.83861	0.0388815	0.177677	0.138634	RHOA	1
2	REACTOME_SIGNALING_BY_LEPTIN	REACTOME_SIGNALING_BY_LEPTIN	2048-01-01	11/13343	0.0909091	25.2708	4.83861	0.0388815	0.177677	0.138634	IRS1	1
2	REACTOME_TP53_REGULATES_METABOLIC_GENES	REACTOME_TP53_REGULATES_METABOLIC_GENES	2048-02-01	87/13343	0.0229885	6.39033	3.03079	0.0390613	0.177677	0.138634	GPI/YWHAQ	2
2	WP_CLEAR_CELL_RENAL_CELL_CARCINOMA_PATHWAYS	WP_CLEAR_CELL_RENAL_CELL_CARCINOMA_PATHWAYS	2048-02-01	87/13343	0.0229885	6.39033	3.03079	0.0390613	0.177677	0.138634	GPI/ENO3	2
2	KEGG_REGULATION_OF_ACTIN_CYTOSKELETON	KEGG_REGULATION_OF_ACTIN_CYTOSKELETON	2048-03-01	213/13343	0.0140845	3.9152	2.57699	0.0410322	0.180603	0.140917	RHOA/F2/PFN1	3
2	BIOCARTA_FIBRINOLYSIS_PATHWAY	BIOCARTA_FIBRINOLYSIS_PATHWAY	2048-01-01	12/13343	0.0833333	23.1649	4.61543	0.0423419	0.180603	0.140917	F2	1
2	REACTOME_LYSINE_CATABOLISM	REACTOME_LYSINE_CATABOLISM	2048-01-01	12/13343	0.0833333	23.1649	4.61543	0.0423419	0.180603	0.140917	DLST	1
2	REACTOME_REGULATION_OF_LOCALIZATION_OF_FOXO_TRANSCRIPTION_FACTORS	REACTOME_REGULATION_OF_LOCALIZATION_OF_FOXO_TRANSCRIPTION_FACTORS	2048-01-01	12/13343	0.0833333	23.1649	4.61543	0.0423419	0.180603	0.140917	YWHAQ	1
2	WP_AEROBIC_GLYCOLYSIS	WP_AEROBIC_GLYCOLYSIS	2048-01-01	12/13343	0.0833333	23.1649	4.61543	0.0423419	0.180603	0.140917	GPI	1
2	WP_NANOPARTICLE_TRIGGERED_REGULATED_NECROSIS	WP_NANOPARTICLE_TRIGGERED_REGULATED_NECROSIS	2048-01-01	12/13343	0.0833333	23.1649	4.61543	0.0423419	0.180603	0.140917	FTL	1
2	WP_SELENIUM_MICRONUTRIENT_NETWORK	WP_SELENIUM_MICRONUTRIENT_NETWORK	2048-02-01	91/13343	0.021978	6.10943	2.93859	0.0423739	0.180603	0.140917	F2/SOD1	2
2	REACTOME_GLUCOSE_METABOLISM	REACTOME_GLUCOSE_METABOLISM	2048-02-01	92/13343	0.0217391	6.04303	2.9164	0.0432181	0.180603	0.140917	GPI/ENO3	2
2	REACTOME_PCP_CE_PATHWAY	REACTOME_PCP_CE_PATHWAY	2048-02-01	92/13343	0.0217391	6.04303	2.9164	0.0432181	0.180603	0.140917	RHOA/PFN1	2
2	REACTOME_RHO_GTPASES_ACTIVATE_PKNS	REACTOME_RHO_GTPASES_ACTIVATE_PKNS	2048-02-01	92/13343	0.0217391	6.04303	2.9164	0.0432181	0.180603	0.140917	RHOA/YWHAQ	2
2	REACTOME_BIOLOGICAL_OXIDATIONS	REACTOME_BIOLOGICAL_OXIDATIONS	2048-03-01	222/13343	0.0135135	3.75648	2.48848	0.045463	0.185323	0.1446	UGP2/GSTP1/CYB5R3	3
2	BIOCARTA_EXTRINSIC_PATHWAY	BIOCARTA_EXTRINSIC_PATHWAY	2048-01-01	13/13343	0.0769231	21.383	4.41786	0.04579	0.185323	0.1446	F2	1
2	REACTOME_CHK1_CHK2_CDS1_MEDIATED_INACTIVATION_OF_CYCLIN_B_CDK1_COMPLEX	REACTOME_CHK1_CHK2_CDS1_MEDIATED_INACTIVATION_OF_CYCLIN_B_CDK1_COMPLEX	2048-01-01	13/13343	0.0769231	21.383	4.41786	0.04579	0.185323	0.1446	YWHAQ	1
2	WP_MEVALONATE_ARM_OF_CHOLESTEROL_BIOSYNTHESIS_PATHWAY	WP_MEVALONATE_ARM_OF_CHOLESTEROL_BIOSYNTHESIS_PATHWAY	2048-01-01	13/13343	0.0769231	21.383	4.41786	0.04579	0.185323	0.1446	FDPS	1
2	BIOCARTA_AKAPCENTROSOME_PATHWAY	BIOCARTA_AKAPCENTROSOME_PATHWAY	2048-01-01	14/13343	0.0714286	19.8557	4.24125	0.049226	0.188338	0.146952	RHOA	1
2	BIOCARTA_PLATELETAPP_PATHWAY	BIOCARTA_PLATELETAPP_PATHWAY	2048-01-01	14/13343	0.0714286	19.8557	4.24125	0.049226	0.188338	0.146952	F2	1
2	BIOCARTA_UCALPAIN_PATHWAY	BIOCARTA_UCALPAIN_PATHWAY	2048-01-01	14/13343	0.0714286	19.8557	4.24125	0.049226	0.188338	0.146952	RHOA	1
2	PID_S1P_S1P4_PATHWAY	PID_S1P_S1P4_PATHWAY	2048-01-01	14/13343	0.0714286	19.8557	4.24125	0.049226	0.188338	0.146952	RHOA	1
2	REACTOME_PTK6_REGULATES_RHO_GTPASES_RAS_GTPASE_AND_MAP_KINASES	REACTOME_PTK6_REGULATES_RHO_GTPASES_RAS_GTPASE_AND_MAP_KINASES	2048-01-01	14/13343	0.0714286	19.8557	4.24125	0.049226	0.188338	0.146952	RHOA	1
2	WP_DOPAMINE_METABOLISM	WP_DOPAMINE_METABOLISM	2048-01-01	14/13343	0.0714286	19.8557	4.24125	0.049226	0.188338	0.146952	SOD1	1
2	BIOCARTA_LONGEVITY_PATHWAY	BIOCARTA_LONGEVITY_PATHWAY	2048-01-01	15/13343	0.0666667	18.5319	4.08207	0.0526499	0.188338	0.146952	SOD1	1
2	KEGG_TERPENOID_BACKBONE_BIOSYNTHESIS	KEGG_TERPENOID_BACKBONE_BIOSYNTHESIS	2048-01-01	15/13343	0.0666667	18.5319	4.08207	0.0526499	0.188338	0.146952	FDPS	1
2	REACTOME_ACTIVATION_OF_BAD_AND_TRANSLOCATION_TO_MITOCHONDRIA	REACTOME_ACTIVATION_OF_BAD_AND_TRANSLOCATION_TO_MITOCHONDRIA	2048-01-01	15/13343	0.0666667	18.5319	4.08207	0.0526499	0.188338	0.146952	YWHAQ	1
2	REACTOME_ERBB2_REGULATES_CELL_MOTILITY	REACTOME_ERBB2_REGULATES_CELL_MOTILITY	2048-01-01	15/13343	0.0666667	18.5319	4.08207	0.0526499	0.188338	0.146952	RHOA	1
2	REACTOME_GLYCOGEN_BREAKDOWN_GLYCOGENOLYSIS	REACTOME_GLYCOGEN_BREAKDOWN_GLYCOGENOLYSIS	2048-01-01	15/13343	0.0666667	18.5319	4.08207	0.0526499	0.188338	0.146952	PYGL	1
2	REACTOME_HEME_DEGRADATION	REACTOME_HEME_DEGRADATION	2048-01-01	15/13343	0.0666667	18.5319	4.08207	0.0526499	0.188338	0.146952	HMOX2	1
2	REACTOME_PENTOSE_PHOSPHATE_PATHWAY	REACTOME_PENTOSE_PHOSPHATE_PATHWAY	2048-01-01	15/13343	0.0666667	18.5319	4.08207	0.0526499	0.188338	0.146952	TALDO1	1
2	SA_G1_AND_S_PHASES	SA_G1_AND_S_PHASES	2048-01-01	15/13343	0.0666667	18.5319	4.08207	0.0526499	0.188338	0.146952	ARF1	1
2	WP_CHOLESTEROL_BIOSYNTHESIS_PATHWAY	WP_CHOLESTEROL_BIOSYNTHESIS_PATHWAY	2048-01-01	15/13343	0.0666667	18.5319	4.08207	0.0526499	0.188338	0.146952	FDPS	1
2	WP_7Q1123_COPY_NUMBER_VARIATION_SYNDROME	WP_7Q1123_COPY_NUMBER_VARIATION_SYNDROME	2048-02-01	106/13343	0.0188679	5.24489	2.6364	0.0556757	0.188338	0.146952	DLST/ATP5PB	2
2	WP_ELECTRON_TRANSPORT_CHAIN_OXPHOS_SYSTEM_IN_MITOCHONDRIA	WP_ELECTRON_TRANSPORT_CHAIN_OXPHOS_SYSTEM_IN_MITOCHONDRIA	2048-02-01	106/13343	0.0188679	5.24489	2.6364	0.0556757	0.188338	0.146952	UQCRC1/ATP5PB	2
2	BIOCARTA_SPPA_PATHWAY	BIOCARTA_SPPA_PATHWAY	2048-01-01	16/13343	0.0625	17.3737	3.93756	0.0560618	0.188338	0.146952	F2	1
2	KEGG_GLYOXYLATE_AND_DICARBOXYLATE_METABOLISM	KEGG_GLYOXYLATE_AND_DICARBOXYLATE_METABOLISM	2048-01-01	16/13343	0.0625	17.3737	3.93756	0.0560618	0.188338	0.146952	MTHFD2	1
2	KEGG_OTHER_GLYCAN_DEGRADATION	KEGG_OTHER_GLYCAN_DEGRADATION	2048-01-01	16/13343	0.0625	17.3737	3.93756	0.0560618	0.188338	0.146952	AGA	1
2	REACTOME_DEFECTS_OF_CONTACT_ACTIVATION_SYSTEM_CAS_AND_KALLIKREIN_KININ_SYSTEM_KKS	REACTOME_DEFECTS_OF_CONTACT_ACTIVATION_SYSTEM_CAS_AND_KALLIKREIN_KININ_SYSTEM_KKS	2048-01-01	16/13343	0.0625	17.3737	3.93756	0.0560618	0.188338	0.146952	F2	1
2	REACTOME_GLYCOGEN_SYNTHESIS	REACTOME_GLYCOGEN_SYNTHESIS	2048-01-01	16/13343	0.0625	17.3737	3.93756	0.0560618	0.188338	0.146952	UGP2	1
2	REACTOME_PROCESSING_OF_SMDT1	REACTOME_PROCESSING_OF_SMDT1	2048-01-01	16/13343	0.0625	17.3737	3.93756	0.0560618	0.188338	0.146952	YME1L1	1
2	REACTOME_TGF_BETA_RECEPTOR_SIGNALING_IN_EMT_EPITHELIAL_TO_MESENCHYMAL_TRANSITION	REACTOME_TGF_BETA_RECEPTOR_SIGNALING_IN_EMT_EPITHELIAL_TO_MESENCHYMAL_TRANSITION	2048-01-01	16/13343	0.0625	17.3737	3.93756	0.0560618	0.188338	0.146952	RHOA	1
2	WP_MITOCHONDRIAL_COMPLEX_III_ASSEMBLY	WP_MITOCHONDRIAL_COMPLEX_III_ASSEMBLY	2048-01-01	16/13343	0.0625	17.3737	3.93756	0.0560618	0.188338	0.146952	UQCRC1	1
2	WP_TCA_CYCLE_AND_DEFICIENCY_OF_PYRUVATE_DEHYDROGENASE_COMPLEX_PDHC	WP_TCA_CYCLE_AND_DEFICIENCY_OF_PYRUVATE_DEHYDROGENASE_COMPLEX_PDHC	2048-01-01	16/13343	0.0625	17.3737	3.93756	0.0560618	0.188338	0.146952	DLST	1
2	REACTOME_PHASE_II_CONJUGATION_OF_COMPOUNDS	REACTOME_PHASE_II_CONJUGATION_OF_COMPOUNDS	2048-02-01	109/13343	0.0183486	5.10054	2.58283	0.0584924	0.188662	0.147205	UGP2/GSTP1	2
2	BIOCARTA_ARAP_PATHWAY	BIOCARTA_ARAP_PATHWAY	2048-01-01	17/13343	0.0588235	16.3517	3.80556	0.0594616	0.188662	0.147205	ARF1	1
2	KEGG_ONE_CARBON_POOL_BY_FOLATE	KEGG_ONE_CARBON_POOL_BY_FOLATE	2048-01-01	17/13343	0.0588235	16.3517	3.80556	0.0594616	0.188662	0.147205	MTHFD2	1
2	KEGG_RENIN_ANGIOTENSIN_SYSTEM	KEGG_RENIN_ANGIOTENSIN_SYSTEM	2048-01-01	17/13343	0.0588235	16.3517	3.80556	0.0594616	0.188662	0.147205	NLN	1
2	REACTOME_METABOLISM_OF_FOLATE_AND_PTERINES	REACTOME_METABOLISM_OF_FOLATE_AND_PTERINES	2048-01-01	17/13343	0.0588235	16.3517	3.80556	0.0594616	0.188662	0.147205	MTHFD2	1
2	REACTOME_SIGNALING_BY_NTRK3_TRKC	REACTOME_SIGNALING_BY_NTRK3_TRKC	2048-01-01	17/13343	0.0588235	16.3517	3.80556	0.0594616	0.188662	0.147205	IRS1	1
2	SA_TRKA_RECEPTOR	SA_TRKA_RECEPTOR	2048-01-01	17/13343	0.0588235	16.3517	3.80556	0.0594616	0.188662	0.147205	RHOA	1
2	WP_LEPTININSULIN_SIGNALING_OVERLAP	WP_LEPTININSULIN_SIGNALING_OVERLAP	2048-01-01	17/13343	0.0588235	16.3517	3.80556	0.0594616	0.188662	0.147205	IRS1	1
2	WP_MAP3K1_ROLE_IN_PROMOTING_AND_BLOCKING_GONADAL_DETERMINATION	WP_MAP3K1_ROLE_IN_PROMOTING_AND_BLOCKING_GONADAL_DETERMINATION	2048-01-01	17/13343	0.0588235	16.3517	3.80556	0.0594616	0.188662	0.147205	RHOA	1
2	BIOCARTA_CARDIACEGF_PATHWAY	BIOCARTA_CARDIACEGF_PATHWAY	2048-01-01	18/13343	0.0555556	15.4433	3.68431	0.0628494	0.192315	0.150055	RHOA	1
2	REACTOME_FORMATION_OF_ATP_BY_CHEMIOSMOTIC_COUPLING	REACTOME_FORMATION_OF_ATP_BY_CHEMIOSMOTIC_COUPLING	2048-01-01	18/13343	0.0555556	15.4433	3.68431	0.0628494	0.192315	0.150055	ATP5PB	1
2	REACTOME_SYNTHESIS_OF_PIPS_AT_THE_GOLGI_MEMBRANE	REACTOME_SYNTHESIS_OF_PIPS_AT_THE_GOLGI_MEMBRANE	2048-01-01	18/13343	0.0555556	15.4433	3.68431	0.0628494	0.192315	0.150055	ARF1	1
2	WP_TCA_CYCLE_AKA_KREBS_OR_CITRIC_ACID_CYCLE	WP_TCA_CYCLE_AKA_KREBS_OR_CITRIC_ACID_CYCLE	2048-01-01	18/13343	0.0555556	15.4433	3.68431	0.0628494	0.192315	0.150055	DLST	1
2	WP_DNA_DAMAGE_RESPONSE_ONLY_ATM_DEPENDENT	WP_DNA_DAMAGE_RESPONSE_ONLY_ATM_DEPENDENT	2048-02-01	114/13343	0.0175439	4.87683	2.49777	0.0632947	0.192315	0.150055	RHOA/IRS1	2
2	WP_GASTRIN_SIGNALING_PATHWAY	WP_GASTRIN_SIGNALING_PATHWAY	2048-02-01	114/13343	0.0175439	4.87683	2.49777	0.0632947	0.192315	0.150055	RHOA/IRS1	2
2	BIOCARTA_CCR3_PATHWAY	BIOCARTA_CCR3_PATHWAY	2048-01-01	19/13343	0.0526316	14.6305	3.57238	0.0662252	0.192315	0.150055	RHOA	1
2	BIOCARTA_MAL_PATHWAY	BIOCARTA_MAL_PATHWAY	2048-01-01	19/13343	0.0526316	14.6305	3.57238	0.0662252	0.192315	0.150055	RHOA	1
2	PID_ARF_3PATHWAY	PID_ARF_3PATHWAY	2048-01-01	19/13343	0.0526316	14.6305	3.57238	0.0662252	0.192315	0.150055	ARF1	1
2	PID_EPHA2_FWD_PATHWAY	PID_EPHA2_FWD_PATHWAY	2048-01-01	19/13343	0.0526316	14.6305	3.57238	0.0662252	0.192315	0.150055	RHOA	1
2	REACTOME_RHO_GTPASES_ACTIVATE_CIT	REACTOME_RHO_GTPASES_ACTIVATE_CIT	2048-01-01	19/13343	0.0526316	14.6305	3.57238	0.0662252	0.192315	0.150055	RHOA	1
2	REACTOME_RHO_GTPASES_ACTIVATE_ROCKS	REACTOME_RHO_GTPASES_ACTIVATE_ROCKS	2048-01-01	19/13343	0.0526316	14.6305	3.57238	0.0662252	0.192315	0.150055	RHOA	1
2	REACTOME_SCAVENGING_BY_CLASS_A_RECEPTORS	REACTOME_SCAVENGING_BY_CLASS_A_RECEPTORS	2048-01-01	19/13343	0.0526316	14.6305	3.57238	0.0662252	0.192315	0.150055	FTL	1
2	WP_CONGENITAL_GENERALIZED_LIPODYSTROPHY_CGL	WP_CONGENITAL_GENERALIZED_LIPODYSTROPHY_CGL	2048-01-01	19/13343	0.0526316	14.6305	3.57238	0.0662252	0.192315	0.150055	IRS1	1
2	WP_NUCLEOTIDE_METABOLISM	WP_NUCLEOTIDE_METABOLISM	2048-01-01	19/13343	0.0526316	14.6305	3.57238	0.0662252	0.192315	0.150055	MTHFD2	1
2	BIOCARTA_AMI_PATHWAY	BIOCARTA_AMI_PATHWAY	2048-01-01	20/13343	0.05	13.899	3.46861	0.0695892	0.195256	0.15235	F2	1
2	BIOCARTA_ARENRF2_PATHWAY	BIOCARTA_ARENRF2_PATHWAY	2048-01-01	20/13343	0.05	13.899	3.46861	0.0695892	0.195256	0.15235	HMOX2	1
2	REACTOME_RECEPTOR_TYPE_TYROSINE_PROTEIN_PHOSPHATASES	REACTOME_RECEPTOR_TYPE_TYROSINE_PROTEIN_PHOSPHATASES	2048-01-01	20/13343	0.05	13.899	3.46861	0.0695892	0.195256	0.15235	PTPRF	1
2	REACTOME_SEMA4D_INDUCED_CELL_MIGRATION_AND_GROWTH_CONE_COLLAPSE	REACTOME_SEMA4D_INDUCED_CELL_MIGRATION_AND_GROWTH_CONE_COLLAPSE	2048-01-01	20/13343	0.05	13.899	3.46861	0.0695892	0.195256	0.15235	RHOA	1
2	REACTOME_METABOLISM_OF_WATER_SOLUBLE_VITAMINS_AND_COFACTORS	REACTOME_METABOLISM_OF_WATER_SOLUBLE_VITAMINS_AND_COFACTORS	2048-02-01	123/13343	0.0162602	4.51999	2.35649	0.0722617	0.195256	0.15235	MTHFD2/CYB5R3	2
2	BIOCARTA_IGF1_PATHWAY	BIOCARTA_IGF1_PATHWAY	2048-01-01	21/13343	0.047619	13.2371	3.37202	0.0729412	0.195256	0.15235	IRS1	1
2	BIOCARTA_INSULIN_PATHWAY	BIOCARTA_INSULIN_PATHWAY	2048-01-01	21/13343	0.047619	13.2371	3.37202	0.0729412	0.195256	0.15235	IRS1	1
2	PID_ECADHERIN_KERATINOCYTE_PATHWAY	PID_ECADHERIN_KERATINOCYTE_PATHWAY	2048-01-01	21/13343	0.047619	13.2371	3.37202	0.0729412	0.195256	0.15235	RHOA	1
2	PID_P38_MK2_PATHWAY	PID_P38_MK2_PATHWAY	2048-01-01	21/13343	0.047619	13.2371	3.37202	0.0729412	0.195256	0.15235	YWHAQ	1
2	PID_S1P_S1P1_PATHWAY	PID_S1P_S1P1_PATHWAY	2048-01-01	21/13343	0.047619	13.2371	3.37202	0.0729412	0.195256	0.15235	RHOA	1
2	REACTOME_NEF_MEDIATES_DOWN_MODULATION_OF_CELL_SURFACE_RECEPTORS_BY_RECRUITING_THEM_TO_CLATHRIN_ADAPTERS	REACTOME_NEF_MEDIATES_DOWN_MODULATION_OF_CELL_SURFACE_RECEPTORS_BY_RECRUITING_THEM_TO_CLATHRIN_ADAPTERS	2048-01-01	21/13343	0.047619	13.2371	3.37202	0.0729412	0.195256	0.15235	ARF1	1
2	REACTOME_SYNAPTIC_ADHESION_LIKE_MOLECULES	REACTOME_SYNAPTIC_ADHESION_LIKE_MOLECULES	2048-01-01	21/13343	0.047619	13.2371	3.37202	0.0729412	0.195256	0.15235	PTPRF	1
2	WP_FOXA2_PATHWAY	WP_FOXA2_PATHWAY	2048-01-01	21/13343	0.047619	13.2371	3.37202	0.0729412	0.195256	0.15235	IRS1	1
2	BIOCARTA_EDG1_PATHWAY	BIOCARTA_EDG1_PATHWAY	2048-01-01	22/13343	0.0454545	12.6354	3.2818	0.0762815	0.195256	0.15235	RHOA	1
2	BIOCARTA_RAS_PATHWAY	BIOCARTA_RAS_PATHWAY	2048-01-01	22/13343	0.0454545	12.6354	3.2818	0.0762815	0.195256	0.15235	RHOA	1
2	REACTOME_CITRIC_ACID_CYCLE_TCA_CYCLE	REACTOME_CITRIC_ACID_CYCLE_TCA_CYCLE	2048-01-01	22/13343	0.0454545	12.6354	3.2818	0.0762815	0.195256	0.15235	DLST	1
2	REACTOME_COMMON_PATHWAY_OF_FIBRIN_CLOT_FORMATION	REACTOME_COMMON_PATHWAY_OF_FIBRIN_CLOT_FORMATION	2048-01-01	22/13343	0.0454545	12.6354	3.2818	0.0762815	0.195256	0.15235	F2	1
2	REACTOME_INSERTION_OF_TAIL_ANCHORED_PROTEINS_INTO_THE_ENDOPLASMIC_RETICULUM_MEMBRANE	REACTOME_INSERTION_OF_TAIL_ANCHORED_PROTEINS_INTO_THE_ENDOPLASMIC_RETICULUM_MEMBRANE	2048-01-01	22/13343	0.0454545	12.6354	3.2818	0.0762815	0.195256	0.15235	VAPA	1
2	REACTOME_PINK1_PRKN_MEDIATED_MITOPHAGY	REACTOME_PINK1_PRKN_MEDIATED_MITOPHAGY	2048-01-01	22/13343	0.0454545	12.6354	3.2818	0.0762815	0.195256	0.15235	TOMM40	1
2	WP_TRANSCRIPTION_FACTOR_REGULATION_IN_ADIPOGENESIS	WP_TRANSCRIPTION_FACTOR_REGULATION_IN_ADIPOGENESIS	2048-01-01	22/13343	0.0454545	12.6354	3.2818	0.0762815	0.195256	0.15235	IRS1	1
2	WP_TYPE_II_DIABETES_MELLITUS	WP_TYPE_II_DIABETES_MELLITUS	2048-01-01	22/13343	0.0454545	12.6354	3.2818	0.0762815	0.195256	0.15235	IRS1	1
2	REACTOME_RESPIRATORY_ELECTRON_TRANSPORT_ATP_SYNTHESIS_BY_CHEMIOSMOTIC_COUPLING_AND_HEAT_PRODUCTION_BY_UNCOUPLING_PROTEINS	REACTOME_RESPIRATORY_ELECTRON_TRANSPORT_ATP_SYNTHESIS_BY_CHEMIOSMOTIC_COUPLING_AND_HEAT_PRODUCTION_BY_UNCOUPLING_PROTEINS	2048-02-01	127/13343	0.015748	4.37762	2.298	0.0763729	0.195256	0.15235	UQCRC1/ATP5PB	2
2	PID_PDGFRB_PATHWAY	PID_PDGFRB_PATHWAY	2048-02-01	129/13343	0.0155039	4.30975	2.26966	0.0784562	0.195256	0.15235	RHOA/YWHAQ	2
2	BIOCARTA_IGF1R_PATHWAY	BIOCARTA_IGF1R_PATHWAY	2048-01-01	23/13343	0.0434783	12.0861	3.19724	0.0796099	0.195256	0.15235	IRS1	1
2	BIOCARTA_INTRINSIC_PATHWAY	BIOCARTA_INTRINSIC_PATHWAY	2048-01-01	23/13343	0.0434783	12.0861	3.19724	0.0796099	0.195256	0.15235	F2	1
2	BIOCARTA_PTDINS_PATHWAY	BIOCARTA_PTDINS_PATHWAY	2048-01-01	23/13343	0.0434783	12.0861	3.19724	0.0796099	0.195256	0.15235	ARF1	1
2	PID_PRL_SIGNALING_EVENTS_PATHWAY	PID_PRL_SIGNALING_EVENTS_PATHWAY	2048-01-01	23/13343	0.0434783	12.0861	3.19724	0.0796099	0.195256	0.15235	RHOA	1
2	WP_BLOOD_CLOTTING_CASCADE	WP_BLOOD_CLOTTING_CASCADE	2048-01-01	23/13343	0.0434783	12.0861	3.19724	0.0796099	0.195256	0.15235	F2	1
2	WP_HIPPOYAP_SIGNALING_PATHWAY	WP_HIPPOYAP_SIGNALING_PATHWAY	2048-01-01	23/13343	0.0434783	12.0861	3.19724	0.0796099	0.195256	0.15235	YWHAQ	1
2	WP_PHOTODYNAMIC_THERAPYINDUCED_NFE2L2_NRF2_SURVIVAL_SIGNALING	WP_PHOTODYNAMIC_THERAPYINDUCED_NFE2L2_NRF2_SURVIVAL_SIGNALING	2048-01-01	23/13343	0.0434783	12.0861	3.19724	0.0796099	0.195256	0.15235	GSTP1	1
2	WP_PROGERIAASSOCIATED_LIPODYSTROPHY	WP_PROGERIAASSOCIATED_LIPODYSTROPHY	2048-01-01	23/13343	0.0434783	12.0861	3.19724	0.0796099	0.195256	0.15235	ZMPSTE24	1
2	WP_ADIPOGENESIS	WP_ADIPOGENESIS	2048-02-01	131/13343	0.0152672	4.24396	2.24189	0.0805574	0.195256	0.15235	IRS1/ZMPSTE24	2
2	KEGG_OXIDATIVE_PHOSPHORYLATION	KEGG_OXIDATIVE_PHOSPHORYLATION	2048-02-01	132/13343	0.0151515	4.21181	2.22821	0.0816147	0.195256	0.15235	UQCRC1/ATP5PB	2
2	KEGG_TIGHT_JUNCTION	KEGG_TIGHT_JUNCTION	2048-02-01	132/13343	0.0151515	4.21181	2.22821	0.0816147	0.195256	0.15235	RHOA/VAPA	2
2	REACTOME_RESPONSE_TO_ELEVATED_PLATELET_CYTOSOLIC_CA2	REACTOME_RESPONSE_TO_ELEVATED_PLATELET_CYTOSOLIC_CA2	2048-02-01	132/13343	0.0151515	4.21181	2.22821	0.0816147	0.195256	0.15235	PFN1/SOD1	2
2	BIOCARTA_EIF4_PATHWAY	BIOCARTA_EIF4_PATHWAY	2048-01-01	24/13343	0.0416667	11.5825	3.11777	0.0829267	0.195256	0.15235	IRS1	1
2	BIOCARTA_G2_PATHWAY	BIOCARTA_G2_PATHWAY	2048-01-01	24/13343	0.0416667	11.5825	3.11777	0.0829267	0.195256	0.15235	YWHAQ	1
2	BIOCARTA_TFF_PATHWAY	BIOCARTA_TFF_PATHWAY	2048-01-01	24/13343	0.0416667	11.5825	3.11777	0.0829267	0.195256	0.15235	RHOA	1
2	PID_TOLL_ENDOGENOUS_PATHWAY	PID_TOLL_ENDOGENOUS_PATHWAY	2048-01-01	24/13343	0.0416667	11.5825	3.11777	0.0829267	0.195256	0.15235	RHOA	1
2	REACTOME_GROWTH_HORMONE_RECEPTOR_SIGNALING	REACTOME_GROWTH_HORMONE_RECEPTOR_SIGNALING	2048-01-01	24/13343	0.0416667	11.5825	3.11777	0.0829267	0.195256	0.15235	IRS1	1
2	REACTOME_SEMA4D_IN_SEMAPHORIN_SIGNALING	REACTOME_SEMA4D_IN_SEMAPHORIN_SIGNALING	2048-01-01	24/13343	0.0416667	11.5825	3.11777	0.0829267	0.195256	0.15235	RHOA	1
2	REACTOME_SIGNALING_BY_NTRKS	REACTOME_SIGNALING_BY_NTRKS	2048-02-01	134/13343	0.0149254	4.14894	2.20125	0.0837422	0.195256	0.15235	RHOA/IRS1	2
2	REACTOME_SIGNALING_BY_INTERLEUKINS	REACTOME_SIGNALING_BY_INTERLEUKINS	2048-04-01	463/13343	0.00863931	2.40155	1.84428	0.0842931	0.195256	0.15235	ARF1/SOD1/IRS1/TALDO1	4
2	PID_INTEGRIN_A9B1_PATHWAY	PID_INTEGRIN_A9B1_PATHWAY	2048-01-01	25/13343	0.04	11.1192	3.04286	0.0862317	0.195256	0.15235	TGM2	1
2	REACTOME_ANTIGEN_PRESENTATION_FOLDING_ASSEMBLY_AND_PEPTIDE_LOADING_OF_CLASS_I_MHC	REACTOME_ANTIGEN_PRESENTATION_FOLDING_ASSEMBLY_AND_PEPTIDE_LOADING_OF_CLASS_I_MHC	2048-01-01	25/13343	0.04	11.1192	3.04286	0.0862317	0.195256	0.15235	BCAP31	1
2	REACTOME_CHOLESTEROL_BIOSYNTHESIS	REACTOME_CHOLESTEROL_BIOSYNTHESIS	2048-01-01	25/13343	0.04	11.1192	3.04286	0.0862317	0.195256	0.15235	FDPS	1
2	REACTOME_G_BETA_GAMMA_SIGNALLING_THROUGH_PI3KGAMMA	REACTOME_G_BETA_GAMMA_SIGNALLING_THROUGH_PI3KGAMMA	2048-01-01	25/13343	0.04	11.1192	3.04286	0.0862317	0.195256	0.15235	RHOA	1
2	REACTOME_GLUCURONIDATION	REACTOME_GLUCURONIDATION	2048-01-01	25/13343	0.04	11.1192	3.04286	0.0862317	0.195256	0.15235	UGP2	1
2	WP_IL1_AND_MEGAKARYOCYTES_IN_OBESITY	WP_IL1_AND_MEGAKARYOCYTES_IN_OBESITY	2048-01-01	25/13343	0.04	11.1192	3.04286	0.0862317	0.195256	0.15235	F2	1
2	WP_PHYSIOLOGICAL_AND_PATHOLOGICAL_HYPERTROPHY_OF_THE_HEART	WP_PHYSIOLOGICAL_AND_PATHOLOGICAL_HYPERTROPHY_OF_THE_HEART	2048-01-01	25/13343	0.04	11.1192	3.04286	0.0862317	0.195256	0.15235	RHOA	1
2	BIOCARTA_RACCYCD_PATHWAY	BIOCARTA_RACCYCD_PATHWAY	2048-01-01	26/13343	0.0384615	10.6915	2.97209	0.089525	0.198344	0.15476	RHOA	1
2	KEGG_GALACTOSE_METABOLISM	KEGG_GALACTOSE_METABOLISM	2048-01-01	26/13343	0.0384615	10.6915	2.97209	0.089525	0.198344	0.15476	UGP2	1
2	PID_INSULIN_GLUCOSE_PATHWAY	PID_INSULIN_GLUCOSE_PATHWAY	2048-01-01	26/13343	0.0384615	10.6915	2.97209	0.089525	0.198344	0.15476	YWHAQ	1
2	WP_EPO_RECEPTOR_SIGNALING	WP_EPO_RECEPTOR_SIGNALING	2048-01-01	26/13343	0.0384615	10.6915	2.97209	0.089525	0.198344	0.15476	IRS1	1
2	WP_GLUCURONIDATION	WP_GLUCURONIDATION	2048-01-01	26/13343	0.0384615	10.6915	2.97209	0.089525	0.198344	0.15476	UGP2	1
2	REACTOME_RHO_GTPASES_ACTIVATE_FORMINS	REACTOME_RHO_GTPASES_ACTIVATE_FORMINS	2048-02-01	140/13343	0.0142857	3.97113	2.12342	0.0902261	0.19904	0.155302	RHOA/PFN1	2
2	BIOCARTA_GH_PATHWAY	BIOCARTA_GH_PATHWAY	2048-01-01	27/13343	0.037037	10.2955	2.90506	0.0928068	0.200431	0.156388	IRS1	1
2	REACTOME_FGFR2_ALTERNATIVE_SPLICING	REACTOME_FGFR2_ALTERNATIVE_SPLICING	2048-01-01	27/13343	0.037037	10.2955	2.90506	0.0928068	0.200431	0.156388	TIAL1	1
2	REACTOME_METABOLISM_OF_PORPHYRINS	REACTOME_METABOLISM_OF_PORPHYRINS	2048-01-01	27/13343	0.037037	10.2955	2.90506	0.0928068	0.200431	0.156388	HMOX2	1
2	REACTOME_SIGNALING_BY_ALK	REACTOME_SIGNALING_BY_ALK	2048-01-01	27/13343	0.037037	10.2955	2.90506	0.0928068	0.200431	0.156388	IRS1	1
2	SIG_IL4RECEPTOR_IN_B_LYPHOCYTES	SIG_IL4RECEPTOR_IN_B_LYPHOCYTES	2048-01-01	27/13343	0.037037	10.2955	2.90506	0.0928068	0.200431	0.156388	IRS1	1
2	WP_BRAINDERIVED_NEUROTROPHIC_FACTOR_BDNF_SIGNALING_PATHWAY	WP_BRAINDERIVED_NEUROTROPHIC_FACTOR_BDNF_SIGNALING_PATHWAY	2048-02-01	144/13343	0.0138889	3.86082	2.0739	0.0946297	0.202392	0.157918	PTPRF/IRS1	2
2	WP_NRF2_PATHWAY	WP_NRF2_PATHWAY	2048-02-01	145/13343	0.0137931	3.8342	2.0618	0.0957403	0.202392	0.157918	FTL/GSTP1	2
2	KEGG_PENTOSE_AND_GLUCURONATE_INTERCONVERSIONS	KEGG_PENTOSE_AND_GLUCURONATE_INTERCONVERSIONS	2048-01-01	28/13343	0.0357143	9.92783	2.84146	0.0960769	0.202392	0.157918	UGP2	1
2	PID_LIS1_PATHWAY	PID_LIS1_PATHWAY	2048-01-01	28/13343	0.0357143	9.92783	2.84146	0.0960769	0.202392	0.157918	RHOA	1
2	REACTOME_THE_ROLE_OF_NEF_IN_HIV_1_REPLICATION_AND_DISEASE_PATHOGENESIS	REACTOME_THE_ROLE_OF_NEF_IN_HIV_1_REPLICATION_AND_DISEASE_PATHOGENESIS	2048-01-01	28/13343	0.0357143	9.92783	2.84146	0.0960769	0.202392	0.157918	ARF1	1
2	WP_EXTRACELLULAR_VESICLES_IN_THE_CROSSTALK_OF_CARDIAC_CELLS	WP_EXTRACELLULAR_VESICLES_IN_THE_CROSSTALK_OF_CARDIAC_CELLS	2048-01-01	28/13343	0.0357143	9.92783	2.84146	0.0960769	0.202392	0.157918	SOD1	1
2	REACTOME_BETA_CATENIN_INDEPENDENT_WNT_SIGNALING	REACTOME_BETA_CATENIN_INDEPENDENT_WNT_SIGNALING	2048-02-01	146/13343	0.0136986	3.80793	2.04981	0.0968547	0.202613	0.15809	RHOA/PFN1	2
2	BIOCARTA_BIOPEPTIDES_PATHWAY	BIOCARTA_BIOPEPTIDES_PATHWAY	2048-01-01	29/13343	0.0344828	9.58549	2.78097	0.0993355	0.202613	0.15809	F2	1
2	PID_IGF1_PATHWAY	PID_IGF1_PATHWAY	2048-01-01	29/13343	0.0344828	9.58549	2.78097	0.0993355	0.202613	0.15809	IRS1	1
2	PID_S1P_S1P3_PATHWAY	PID_S1P_S1P3_PATHWAY	2048-01-01	29/13343	0.0344828	9.58549	2.78097	0.0993355	0.202613	0.15809	RHOA	1
2	REACTOME_EPHA_MEDIATED_GROWTH_CONE_COLLAPSE	REACTOME_EPHA_MEDIATED_GROWTH_CONE_COLLAPSE	2048-01-01	29/13343	0.0344828	9.58549	2.78097	0.0993355	0.202613	0.15809	RHOA	1
2	REACTOME_INTERCONVERSION_OF_NUCLEOTIDE_DI_AND_TRIPHOSPHATES	REACTOME_INTERCONVERSION_OF_NUCLEOTIDE_DI_AND_TRIPHOSPHATES	2048-01-01	29/13343	0.0344828	9.58549	2.78097	0.0993355	0.202613	0.15809	CTPS1	1
2	REACTOME_MITOPHAGY	REACTOME_MITOPHAGY	2048-01-01	29/13343	0.0344828	9.58549	2.78097	0.0993355	0.202613	0.15809	TOMM40	1
2	WP_RAS_AND_BRADYKININ_PATHWAYS_IN_COVID19	WP_RAS_AND_BRADYKININ_PATHWAYS_IN_COVID19	2048-01-01	29/13343	0.0344828	9.58549	2.78097	0.0993355	0.202613	0.15809	RHOA	1
2	REACTOME_ACTIVATION_OF_BH3_ONLY_PROTEINS	REACTOME_ACTIVATION_OF_BH3_ONLY_PROTEINS	2048-01-01	30/13343	0.0333333	9.26597	2.72335	0.102583	0.207764	0.162109	YWHAQ	1
2	KEGG_CITRATE_CYCLE_TCA_CYCLE	KEGG_CITRATE_CYCLE_TCA_CYCLE	2048-01-01	31/13343	0.0322581	8.96707	2.66836	0.105818	0.207764	0.162109	DLST	1
2	PID_AVB3_OPN_PATHWAY	PID_AVB3_OPN_PATHWAY	2048-01-01	31/13343	0.0322581	8.96707	2.66836	0.105818	0.207764	0.162109	RHOA	1
2	REACTOME_CRISTAE_FORMATION	REACTOME_CRISTAE_FORMATION	2048-01-01	31/13343	0.0322581	8.96707	2.66836	0.105818	0.207764	0.162109	ATP5PB	1
2	REACTOME_ENDOSOMAL_SORTING_COMPLEX_REQUIRED_FOR_TRANSPORT_ESCRT	REACTOME_ENDOSOMAL_SORTING_COMPLEX_REQUIRED_FOR_TRANSPORT_ESCRT	2048-01-01	31/13343	0.0322581	8.96707	2.66836	0.105818	0.207764	0.162109	SNF8	1
2	REACTOME_GLYOXYLATE_METABOLISM_AND_GLYCINE_DEGRADATION	REACTOME_GLYOXYLATE_METABOLISM_AND_GLYCINE_DEGRADATION	2048-01-01	31/13343	0.0322581	8.96707	2.66836	0.105818	0.207764	0.162109	DLST	1
2	WP_ETHANOL_EFFECTS_ON_HISTONE_MODIFICATIONS	WP_ETHANOL_EFFECTS_ON_HISTONE_MODIFICATIONS	2048-01-01	31/13343	0.0322581	8.96707	2.66836	0.105818	0.207764	0.162109	HAT1	1
2	WP_FAMILIAL_PARTIAL_LIPODYSTROPHY_FPLD	WP_FAMILIAL_PARTIAL_LIPODYSTROPHY_FPLD	2048-01-01	31/13343	0.0322581	8.96707	2.66836	0.105818	0.207764	0.162109	ZMPSTE24	1
2	WP_ONECARBON_METABOLISM	WP_ONECARBON_METABOLISM	2048-01-01	31/13343	0.0322581	8.96707	2.66836	0.105818	0.207764	0.162109	MTHFD2	1
2	WP_HEPATITIS_B_INFECTION	WP_HEPATITIS_B_INFECTION	2048-02-01	154/13343	0.012987	3.61012	1.9575	0.105903	0.207764	0.162109	VDAC3/YWHAQ	2
2	PID_NETRIN_PATHWAY	PID_NETRIN_PATHWAY	2048-01-01	32/13343	0.03125	8.68685	2.6158	0.109042	0.209227	0.163251	RHOA	1
2	PID_WNT_NONCANONICAL_PATHWAY	PID_WNT_NONCANONICAL_PATHWAY	2048-01-01	32/13343	0.03125	8.68685	2.6158	0.109042	0.209227	0.163251	RHOA	1
2	REACTOME_G_PROTEIN_BETA_GAMMA_SIGNALLING	REACTOME_G_PROTEIN_BETA_GAMMA_SIGNALLING	2048-01-01	32/13343	0.03125	8.68685	2.6158	0.109042	0.209227	0.163251	RHOA	1
2	REACTOME_THROMBIN_SIGNALLING_THROUGH_PROTEINASE_ACTIVATED_RECEPTORS_PARS	REACTOME_THROMBIN_SIGNALLING_THROUGH_PROTEINASE_ACTIVATED_RECEPTORS_PARS	2048-01-01	32/13343	0.03125	8.68685	2.6158	0.109042	0.209227	0.163251	F2	1
2	WP_TRANSSULFURATION_AND_ONECARBON_METABOLISM	WP_TRANSSULFURATION_AND_ONECARBON_METABOLISM	2048-01-01	32/13343	0.03125	8.68685	2.6158	0.109042	0.209227	0.163251	MTHFD2	1
2	REACTOME_RHO_GTPASE_EFFECTORS	REACTOME_RHO_GTPASE_EFFECTORS	2048-03-01	322/13343	0.00931677	2.58987	1.73522	0.109091	0.209227	0.163251	RHOA/PFN1/YWHAQ	3
2	PID_NCADHERIN_PATHWAY	PID_NCADHERIN_PATHWAY	2048-01-01	33/13343	0.030303	8.42361	2.56549	0.112255	0.212912	0.166127	RHOA	1
2	PID_SYNDECAN_2_PATHWAY	PID_SYNDECAN_2_PATHWAY	2048-01-01	33/13343	0.030303	8.42361	2.56549	0.112255	0.212912	0.166127	RHOA	1
2	WP_TYPE_I_COLLAGEN_SYNTHESIS_IN_THE_CONTEXT_OF_OSTEOGENESIS_IMPERFECTA	WP_TYPE_I_COLLAGEN_SYNTHESIS_IN_THE_CONTEXT_OF_OSTEOGENESIS_IMPERFECTA	2048-01-01	33/13343	0.030303	8.42361	2.56549	0.112255	0.212912	0.166127	COLGALT1	1
2	WP_NONALCOHOLIC_FATTY_LIVER_DISEASE	WP_NONALCOHOLIC_FATTY_LIVER_DISEASE	2048-02-01	160/13343	0.0125	3.47474	1.89221	0.112835	0.213226	0.166371	UQCRC1/IRS1	2
2	BIOCARTA_INTEGRIN_PATHWAY	BIOCARTA_INTEGRIN_PATHWAY	2048-01-01	34/13343	0.0294118	8.17586	2.51726	0.115457	0.214241	0.167163	RHOA	1
2	PID_EPHA_FWDPATHWAY	PID_EPHA_FWDPATHWAY	2048-01-01	34/13343	0.0294118	8.17586	2.51726	0.115457	0.214241	0.167163	RHOA	1
2	REACTOME_DISEASES_OF_CARBOHYDRATE_METABOLISM	REACTOME_DISEASES_OF_CARBOHYDRATE_METABOLISM	2048-01-01	34/13343	0.0294118	8.17586	2.51726	0.115457	0.214241	0.167163	TALDO1	1
2	WP_OXIDATIVE_STRESS_RESPONSE	WP_OXIDATIVE_STRESS_RESPONSE	2048-01-01	34/13343	0.0294118	8.17586	2.51726	0.115457	0.214241	0.167163	SOD1	1
2	WP_SEROTONIN_HTR1_GROUP_AND_FOS_PATHWAY	WP_SEROTONIN_HTR1_GROUP_AND_FOS_PATHWAY	2048-01-01	34/13343	0.0294118	8.17586	2.51726	0.115457	0.214241	0.167163	RHOA	1
2	REACTOME_PROTEIN_LOCALIZATION	REACTOME_PROTEIN_LOCALIZATION	2048-02-01	164/13343	0.0121951	3.38999	1.85039	0.117522	0.216257	0.168736	TOMM40/VAPA	2
2	KEGG_PRION_DISEASES	KEGG_PRION_DISEASES	2048-01-01	35/13343	0.0285714	7.94226	2.47096	0.118647	0.216257	0.168736	SOD1	1
2	PID_PI3KCI_AKT_PATHWAY	PID_PI3KCI_AKT_PATHWAY	2048-01-01	35/13343	0.0285714	7.94226	2.47096	0.118647	0.216257	0.168736	YWHAQ	1
2	REACTOME_GPVI_MEDIATED_ACTIVATION_CASCADE	REACTOME_GPVI_MEDIATED_ACTIVATION_CASCADE	2048-01-01	35/13343	0.0285714	7.94226	2.47096	0.118647	0.216257	0.168736	RHOA	1
2	REACTOME_LYSOSOME_VESICLE_BIOGENESIS	REACTOME_LYSOSOME_VESICLE_BIOGENESIS	2048-01-01	35/13343	0.0285714	7.94226	2.47096	0.118647	0.216257	0.168736	ARF1	1
2	KEGG_ALZHEIMERS_DISEASE	KEGG_ALZHEIMERS_DISEASE	2048-02-01	166/13343	0.0120482	3.34915	1.82997	0.119884	0.21774	0.169894	UQCRC1/ATP5PB	2
2	PID_PI3K_PLC_TRK_PATHWAY	PID_PI3K_PLC_TRK_PATHWAY	2048-01-01	36/13343	0.0277778	7.72164	2.42646	0.121826	0.218946	0.170834	YWHAQ	1
2	REACTOME_GLUTATHIONE_CONJUGATION	REACTOME_GLUTATHIONE_CONJUGATION	2048-01-01	36/13343	0.0277778	7.72164	2.42646	0.121826	0.218946	0.170834	GSTP1	1
2	REACTOME_INTERLEUKIN_7_SIGNALING	REACTOME_INTERLEUKIN_7_SIGNALING	2048-01-01	36/13343	0.0277778	7.72164	2.42646	0.121826	0.218946	0.170834	IRS1	1
2	BIOCARTA_IL2RB_PATHWAY	BIOCARTA_IL2RB_PATHWAY	2048-01-01	37/13343	0.027027	7.51295	2.38365	0.124994	0.222307	0.173457	IRS1	1
2	REACTOME_RHOV_GTPASE_CYCLE	REACTOME_RHOV_GTPASE_CYCLE	2048-01-01	37/13343	0.027027	7.51295	2.38365	0.124994	0.222307	0.173457	ARHGAP12	1
2	WP_FACTORS_AND_PATHWAYS_AFFECTING_INSULINLIKE_GROWTH_FACTOR_IGF1AKT_SIGNALING	WP_FACTORS_AND_PATHWAYS_AFFECTING_INSULINLIKE_GROWTH_FACTOR_IGF1AKT_SIGNALING	2048-01-01	37/13343	0.027027	7.51295	2.38365	0.124994	0.222307	0.173457	IRS1	1
2	PID_P38_ALPHA_BETA_DOWNSTREAM_PATHWAY	PID_P38_ALPHA_BETA_DOWNSTREAM_PATHWAY	2048-01-01	38/13343	0.0263158	7.31524	2.3424	0.12815	0.225579	0.17601	GDI1	1
2	REACTOME_APOPTOTIC_CLEAVAGE_OF_CELLULAR_PROTEINS	REACTOME_APOPTOTIC_CLEAVAGE_OF_CELLULAR_PROTEINS	2048-01-01	38/13343	0.0263158	7.31524	2.3424	0.12815	0.225579	0.17601	BCAP31	1
2	WP_WNT_SIGNALING_IN_KIDNEY_DISEASE	WP_WNT_SIGNALING_IN_KIDNEY_DISEASE	2048-01-01	38/13343	0.0263158	7.31524	2.3424	0.12815	0.225579	0.17601	RHOA	1
2	PID_AURORA_B_PATHWAY	PID_AURORA_B_PATHWAY	2048-01-01	39/13343	0.025641	7.12767	2.30263	0.131295	0.227993	0.177893	RHOA	1
2	PID_ECADHERIN_NASCENT_AJ_PATHWAY	PID_ECADHERIN_NASCENT_AJ_PATHWAY	2048-01-01	39/13343	0.025641	7.12767	2.30263	0.131295	0.227993	0.177893	RHOA	1
2	REACTOME_OVARIAN_TUMOR_DOMAIN_PROTEASES	REACTOME_OVARIAN_TUMOR_DOMAIN_PROTEASES	2048-01-01	39/13343	0.025641	7.12767	2.30263	0.131295	0.227993	0.177893	RHOA	1
2	REACTOME_PLATELET_AGGREGATION_PLUG_FORMATION	REACTOME_PLATELET_AGGREGATION_PLUG_FORMATION	2048-01-01	39/13343	0.025641	7.12767	2.30263	0.131295	0.227993	0.177893	F2	1
2	PID_ER_NONGENOMIC_PATHWAY	PID_ER_NONGENOMIC_PATHWAY	2048-01-01	40/13343	0.025	6.94948	2.26423	0.13443	0.230323	0.179711	RHOA	1
2	WP_INFLUENCE_OF_LAMINOPATHIES_ON_WNT_SIGNALING	WP_INFLUENCE_OF_LAMINOPATHIES_ON_WNT_SIGNALING	2048-01-01	40/13343	0.025	6.94948	2.26423	0.13443	0.230323	0.179711	ZMPSTE24	1
2	WP_MBDNF_AND_PROBDNF_REGULATION_OF_GABA_NEUROTRANSMISSION	WP_MBDNF_AND_PROBDNF_REGULATION_OF_GABA_NEUROTRANSMISSION	2048-01-01	40/13343	0.025	6.94948	2.26423	0.13443	0.230323	0.179711	RHOA	1
2	WP_PDGF_PATHWAY	WP_PDGF_PATHWAY	2048-01-01	40/13343	0.025	6.94948	2.26423	0.13443	0.230323	0.179711	RHOA	1
2	REACTOME_APOPTOSIS	REACTOME_APOPTOSIS	2048-02-01	179/13343	0.0111732	3.10591	1.70435	0.135519	0.231418	0.180566	YWHAQ/BCAP31	2
2	KEGG_PORPHYRIN_AND_CHLOROPHYLL_METABOLISM	KEGG_PORPHYRIN_AND_CHLOROPHYLL_METABOLISM	2048-01-01	41/13343	0.0243902	6.77998	2.22714	0.137553	0.232573	0.181467	HMOX2	1
2	PID_AMB2_NEUTROPHILS_PATHWAY	PID_AMB2_NEUTROPHILS_PATHWAY	2048-01-01	41/13343	0.0243902	6.77998	2.22714	0.137553	0.232573	0.181467	RHOA	1
2	PID_ECADHERIN_STABILIZATION_PATHWAY	PID_ECADHERIN_STABILIZATION_PATHWAY	2048-01-01	41/13343	0.0243902	6.77998	2.22714	0.137553	0.232573	0.181467	RHOA	1
2	KEGG_ALDOSTERONE_REGULATED_SODIUM_REABSORPTION	KEGG_ALDOSTERONE_REGULATED_SODIUM_REABSORPTION	2048-01-01	42/13343	0.0238095	6.61855	2.19126	0.140665	0.233986	0.18257	IRS1	1
2	REACTOME_ACTIVATION_OF_GENE_EXPRESSION_BY_SREBF_SREBP	REACTOME_ACTIVATION_OF_GENE_EXPRESSION_BY_SREBF_SREBP	2048-01-01	42/13343	0.0238095	6.61855	2.19126	0.140665	0.233986	0.18257	FDPS	1
2	REACTOME_EPHB_MEDIATED_FORWARD_SIGNALING	REACTOME_EPHB_MEDIATED_FORWARD_SIGNALING	2048-01-01	42/13343	0.0238095	6.61855	2.19126	0.140665	0.233986	0.18257	RHOA	1
2	REACTOME_GAMMA_CARBOXYLATION_HYPUSINE_FORMATION_AND_ARYLSULFATASE_ACTIVATION	REACTOME_GAMMA_CARBOXYLATION_HYPUSINE_FORMATION_AND_ARYLSULFATASE_ACTIVATION	2048-01-01	42/13343	0.0238095	6.61855	2.19126	0.140665	0.233986	0.18257	F2	1
2	REACTOME_RHOF_GTPASE_CYCLE	REACTOME_RHOF_GTPASE_CYCLE	2048-01-01	42/13343	0.0238095	6.61855	2.19126	0.140665	0.233986	0.18257	ARHGAP12	1
2	KEGG_LYSINE_DEGRADATION	KEGG_LYSINE_DEGRADATION	2048-01-01	44/13343	0.0227273	6.31771	2.12289	0.146856	0.239632	0.186975	DLST	1
2	PID_HNF3A_PATHWAY	PID_HNF3A_PATHWAY	2048-01-01	44/13343	0.0227273	6.31771	2.12289	0.146856	0.239632	0.186975	SOD1	1
2	PID_INSULIN_PATHWAY	PID_INSULIN_PATHWAY	2048-01-01	44/13343	0.0227273	6.31771	2.12289	0.146856	0.239632	0.186975	IRS1	1
2	REACTOME_INTRA_GOLGI_TRAFFIC	REACTOME_INTRA_GOLGI_TRAFFIC	2048-01-01	44/13343	0.0227273	6.31771	2.12289	0.146856	0.239632	0.186975	ARF1	1
2	WP_FIBRIN_COMPLEMENT_RECEPTOR_3_SIGNALING_PATHWAY	WP_FIBRIN_COMPLEMENT_RECEPTOR_3_SIGNALING_PATHWAY	2048-01-01	44/13343	0.0227273	6.31771	2.12289	0.146856	0.239632	0.186975	RHOA	1
2	WP_NEURODEGENERATION_WITH_BRAIN_IRON_ACCUMULATION_NBIA_SUBTYPES_PATHWAY	WP_NEURODEGENERATION_WITH_BRAIN_IRON_ACCUMULATION_NBIA_SUBTYPES_PATHWAY	2048-01-01	44/13343	0.0227273	6.31771	2.12289	0.146856	0.239632	0.186975	FTL	1
2	REACTOME_METABOLISM_OF_VITAMINS_AND_COFACTORS	REACTOME_METABOLISM_OF_VITAMINS_AND_COFACTORS	2048-02-01	189/13343	0.010582	2.94158	1.61527	0.147845	0.240482	0.187638	MTHFD2/CYB5R3	2
2	PID_HNF3B_PATHWAY	PID_HNF3B_PATHWAY	2048-01-01	45/13343	0.0222222	6.17731	2.09028	0.149935	0.240834	0.187913	F2	1
2	PID_RHOA_PATHWAY	PID_RHOA_PATHWAY	2048-01-01	45/13343	0.0222222	6.17731	2.09028	0.149935	0.240834	0.187913	RHOA	1
2	REACTOME_SPHINGOLIPID_DE_NOVO_BIOSYNTHESIS	REACTOME_SPHINGOLIPID_DE_NOVO_BIOSYNTHESIS	2048-01-01	45/13343	0.0222222	6.17731	2.09028	0.149935	0.240834	0.187913	VAPA	1
2	WP_NEPHROTIC_SYNDROME	WP_NEPHROTIC_SYNDROME	2048-01-01	45/13343	0.0222222	6.17731	2.09028	0.149935	0.240834	0.187913	ZMPSTE24	1
2	PID_A6B1_A6B4_INTEGRIN_PATHWAY	PID_A6B1_A6B4_INTEGRIN_PATHWAY	2048-01-01	46/13343	0.0217391	6.04303	2.05864	0.153004	0.242728	0.189391	YWHAQ	1
2	PID_PLK1_PATHWAY	PID_PLK1_PATHWAY	2048-01-01	46/13343	0.0217391	6.04303	2.05864	0.153004	0.242728	0.189391	RHOA	1
2	PID_RHOA_REG_PATHWAY	PID_RHOA_REG_PATHWAY	2048-01-01	46/13343	0.0217391	6.04303	2.05864	0.153004	0.242728	0.189391	RHOA	1
2	WP_ENVELOPE_PROTEINS_AND_THEIR_POTENTIAL_ROLES_IN_EDMD_PHYSIOPATHOLOGY	WP_ENVELOPE_PROTEINS_AND_THEIR_POTENTIAL_ROLES_IN_EDMD_PHYSIOPATHOLOGY	2048-01-01	46/13343	0.0217391	6.04303	2.05864	0.153004	0.242728	0.189391	RHOA	1
2	KEGG_TYPE_II_DIABETES_MELLITUS	KEGG_TYPE_II_DIABETES_MELLITUS	2048-01-01	47/13343	0.0212766	5.91445	2.02792	0.156061	0.24606	0.19199	IRS1	1
2	PID_LKB1_PATHWAY	PID_LKB1_PATHWAY	2048-01-01	47/13343	0.0212766	5.91445	2.02792	0.156061	0.24606	0.19199	YWHAQ	1
2	REACTOME_IRS_MEDIATED_SIGNALLING	REACTOME_IRS_MEDIATED_SIGNALLING	2048-01-01	48/13343	0.0208333	5.79123	1.99807	0.159108	0.247858	0.193393	IRS1	1
2	WP_CHOLESTEROL_METABOLISM_WITH_BLOCH_AND_KANDUTSCHRUSSELL_PATHWAYS	WP_CHOLESTEROL_METABOLISM_WITH_BLOCH_AND_KANDUTSCHRUSSELL_PATHWAYS	2048-01-01	48/13343	0.0208333	5.79123	1.99807	0.159108	0.247858	0.193393	FDPS	1
2	WP_MECHANOREGULATION_AND_PATHOLOGY_OF_YAPTAZ_VIA_HIPPO_AND_NONHIPPO_MECHANISMS	WP_MECHANOREGULATION_AND_PATHOLOGY_OF_YAPTAZ_VIA_HIPPO_AND_NONHIPPO_MECHANISMS	2048-01-01	48/13343	0.0208333	5.79123	1.99807	0.159108	0.247858	0.193393	YWHAQ	1
2	REACTOME_PEPTIDE_LIGAND_BINDING_RECEPTORS	REACTOME_PEPTIDE_LIGAND_BINDING_RECEPTORS	2048-02-01	198/13343	0.010101	2.80787	1.53995	0.159131	0.247858	0.193393	F2/NLN	2
2	KEGG_FOCAL_ADHESION	KEGG_FOCAL_ADHESION	2048-02-01	199/13343	0.0100503	2.79376	1.53184	0.160395	0.249072	0.194341	RHOA/TLN2	2
2	PID_ANGIOPOIETIN_RECEPTOR_PATHWAY	PID_ANGIOPOIETIN_RECEPTOR_PATHWAY	2048-01-01	49/13343	0.0204082	5.67304	1.96905	0.162144	0.249527	0.194695	F2	1
2	PID_FOXO_PATHWAY	PID_FOXO_PATHWAY	2048-01-01	49/13343	0.0204082	5.67304	1.96905	0.162144	0.249527	0.194695	YWHAQ	1
2	WP_IL3_SIGNALING_PATHWAY	WP_IL3_SIGNALING_PATHWAY	2048-01-01	49/13343	0.0204082	5.67304	1.96905	0.162144	0.249527	0.194695	YWHAQ	1
2	WP_FOCAL_ADHESION	WP_FOCAL_ADHESION	2048-02-01	202/13343	0.00990099	2.75227	1.50782	0.164199	0.251174	0.195981	RHOA/TLN2	2
2	KEGG_GLUTATHIONE_METABOLISM	KEGG_GLUTATHIONE_METABOLISM	2048-01-01	50/13343	0.02	5.55958	1.94082	0.165169	0.251174	0.195981	GSTP1	1
2	REACTOME_HDMS_DEMETHYLATE_HISTONES	REACTOME_HDMS_DEMETHYLATE_HISTONES	2048-01-01	50/13343	0.02	5.55958	1.94082	0.165169	0.251174	0.195981	JMJD6	1
2	REACTOME_SIGNALING_BY_ERBB2	REACTOME_SIGNALING_BY_ERBB2	2048-01-01	50/13343	0.02	5.55958	1.94082	0.165169	0.251174	0.195981	RHOA	1
2	BIOCARTA_NFAT_PATHWAY	BIOCARTA_NFAT_PATHWAY	2048-01-01	51/13343	0.0196078	5.45057	1.91334	0.168184	0.255004	0.198969	F2	1
2	REACTOME_APOPTOTIC_EXECUTION_PHASE	REACTOME_APOPTOTIC_EXECUTION_PHASE	2048-01-01	52/13343	0.0192308	5.34575	1.88658	0.171188	0.257193	0.200677	BCAP31	1
2	WP_NETRINUNC5B_SIGNALING_PATHWAY	WP_NETRINUNC5B_SIGNALING_PATHWAY	2048-01-01	52/13343	0.0192308	5.34575	1.88658	0.171188	0.257193	0.200677	RHOA	1
2	REACTOME_PROGRAMMED_CELL_DEATH	REACTOME_PROGRAMMED_CELL_DEATH	2048-02-01	208/13343	0.00961538	2.67288	1.46106	0.171857	0.257193	0.200677	YWHAQ/BCAP31	2
2	PID_NFAT_3PATHWAY	PID_NFAT_3PATHWAY	2048-01-01	53/13343	0.0188679	5.24489	1.8605	0.174181	0.257193	0.200677	YWHAQ	1
2	REACTOME_RHOD_GTPASE_CYCLE	REACTOME_RHOD_GTPASE_CYCLE	2048-01-01	53/13343	0.0188679	5.24489	1.8605	0.174181	0.257193	0.200677	ARHGAP12	1
2	REACTOME_SYNTHESIS_OF_PIPS_AT_THE_PLASMA_MEMBRANE	REACTOME_SYNTHESIS_OF_PIPS_AT_THE_PLASMA_MEMBRANE	2048-01-01	53/13343	0.0188679	5.24489	1.8605	0.174181	0.257193	0.200677	ARF1	1
2	WP_WNT_SIGNALING_PATHWAY	WP_WNT_SIGNALING_PATHWAY	2048-01-01	53/13343	0.0188679	5.24489	1.8605	0.174181	0.257193	0.200677	RHOA	1
2	KEGG_VIBRIO_CHOLERAE_INFECTION	KEGG_VIBRIO_CHOLERAE_INFECTION	2048-01-01	54/13343	0.0185185	5.14776	1.83507	0.177163	0.257193	0.200677	ARF1	1
2	PID_TAP63_PATHWAY	PID_TAP63_PATHWAY	2048-01-01	54/13343	0.0185185	5.14776	1.83507	0.177163	0.257193	0.200677	YWHAQ	1
2	PID_TGFBR_PATHWAY	PID_TGFBR_PATHWAY	2048-01-01	54/13343	0.0185185	5.14776	1.83507	0.177163	0.257193	0.200677	RHOA	1
2	REACTOME_INSULIN_RECEPTOR_SIGNALLING_CASCADE	REACTOME_INSULIN_RECEPTOR_SIGNALLING_CASCADE	2048-01-01	54/13343	0.0185185	5.14776	1.83507	0.177163	0.257193	0.200677	IRS1	1
2	REACTOME_SIGNALING_BY_PTK6	REACTOME_SIGNALING_BY_PTK6	2048-01-01	54/13343	0.0185185	5.14776	1.83507	0.177163	0.257193	0.200677	RHOA	1
2	REACTOME_SIGNALING_BY_TYPE_1_INSULIN_LIKE_GROWTH_FACTOR_1_RECEPTOR_IGF1R	REACTOME_SIGNALING_BY_TYPE_1_INSULIN_LIKE_GROWTH_FACTOR_1_RECEPTOR_IGF1R	2048-01-01	54/13343	0.0185185	5.14776	1.83507	0.177163	0.257193	0.200677	IRS1	1
2	WP_COPPER_HOMEOSTASIS	WP_COPPER_HOMEOSTASIS	2048-01-01	54/13343	0.0185185	5.14776	1.83507	0.177163	0.257193	0.200677	SOD1	1
2	WP_ONECARBON_METABOLISM_AND_RELATED_PATHWAYS	WP_ONECARBON_METABOLISM_AND_RELATED_PATHWAYS	2048-01-01	54/13343	0.0185185	5.14776	1.83507	0.177163	0.257193	0.200677	SOD1	1
2	REACTOME_INTRINSIC_PATHWAY_FOR_APOPTOSIS	REACTOME_INTRINSIC_PATHWAY_FOR_APOPTOSIS	2048-01-01	55/13343	0.0181818	5.05417	1.81026	0.180136	0.257193	0.200677	YWHAQ	1
2	REACTOME_PYRUVATE_METABOLISM_AND_CITRIC_ACID_TCA_CYCLE	REACTOME_PYRUVATE_METABOLISM_AND_CITRIC_ACID_TCA_CYCLE	2048-01-01	55/13343	0.0181818	5.05417	1.81026	0.180136	0.257193	0.200677	DLST	1
2	REACTOME_REGULATION_OF_CHOLESTEROL_BIOSYNTHESIS_BY_SREBP_SREBF	REACTOME_REGULATION_OF_CHOLESTEROL_BIOSYNTHESIS_BY_SREBP_SREBF	2048-01-01	55/13343	0.0181818	5.05417	1.81026	0.180136	0.257193	0.200677	FDPS	1
2	REACTOME_SIGNALING_BY_ALK_IN_CANCER	REACTOME_SIGNALING_BY_ALK_IN_CANCER	2048-01-01	55/13343	0.0181818	5.05417	1.81026	0.180136	0.257193	0.200677	IRS1	1
2	WP_IL4_SIGNALING_PATHWAY	WP_IL4_SIGNALING_PATHWAY	2048-01-01	55/13343	0.0181818	5.05417	1.81026	0.180136	0.257193	0.200677	IRS1	1
2	WP_INTERFERON_TYPE_I_SIGNALING_PATHWAYS	WP_INTERFERON_TYPE_I_SIGNALING_PATHWAYS	2048-01-01	55/13343	0.0181818	5.05417	1.81026	0.180136	0.257193	0.200677	IRS1	1
2	REACTOME_SIGNALING_BY_ROBO_RECEPTORS	REACTOME_SIGNALING_BY_ROBO_RECEPTORS	2048-02-01	218/13343	0.00917431	2.55027	1.38667	0.184751	0.263052	0.205249	RHOA/PFN1	2
2	KEGG_RNA_DEGRADATION	KEGG_RNA_DEGRADATION	2048-01-01	59/13343	0.0169492	4.71151	1.71672	0.191919	0.271007	0.211455	ENO3	1
2	PID_FAK_PATHWAY	PID_FAK_PATHWAY	2048-01-01	59/13343	0.0169492	4.71151	1.71672	0.191919	0.271007	0.211455	RHOA	1
2	WP_COMPLEMENT_AND_COAGULATION_CASCADES	WP_COMPLEMENT_AND_COAGULATION_CASCADES	2048-01-01	59/13343	0.0169492	4.71151	1.71672	0.191919	0.271007	0.211455	F2	1
2	WP_OVERLAP_BETWEEN_SIGNAL_TRANSDUCTION_PATHWAYS_CONTRIBUTING_TO_LMNA_LAMINOPATHIES	WP_OVERLAP_BETWEEN_SIGNAL_TRANSDUCTION_PATHWAYS_CONTRIBUTING_TO_LMNA_LAMINOPATHIES	2048-01-01	60/13343	0.0166667	4.63299	1.69464	0.194839	0.274376	0.214084	ZMPSTE24	1
2	PID_TRKR_PATHWAY	PID_TRKR_PATHWAY	2048-01-01	61/13343	0.0163934	4.55704	1.67305	0.197749	0.277712	0.216687	RHOA	1
2	KEGG_COLORECTAL_CANCER	KEGG_COLORECTAL_CANCER	2048-01-01	62/13343	0.016129	4.48353	1.65191	0.200648	0.280253	0.218669	RHOA	1
2	WP_OXIDATIVE_PHOSPHORYLATION	WP_OXIDATIVE_PHOSPHORYLATION	2048-01-01	62/13343	0.016129	4.48353	1.65191	0.200648	0.280253	0.218669	ATP5PB	1
2	PID_ENDOTHELIN_PATHWAY	PID_ENDOTHELIN_PATHWAY	2048-01-01	63/13343	0.015873	4.41237	1.63123	0.203537	0.282751	0.220619	RHOA	1
2	WP_OXIDATION_BY_CYTOCHROME_P450	WP_OXIDATION_BY_CYTOCHROME_P450	2048-01-01	63/13343	0.015873	4.41237	1.63123	0.203537	0.282751	0.220619	CYB5R3	1
2	PID_ERA_GENOMIC_PATHWAY	PID_ERA_GENOMIC_PATHWAY	2048-01-01	64/13343	0.015625	4.34342	1.61096	0.206416	0.284444	0.22194	SOD1	1
2	PID_IL4_2PATHWAY	PID_IL4_2PATHWAY	2048-01-01	64/13343	0.015625	4.34342	1.61096	0.206416	0.284444	0.22194	IRS1	1
2	REACTOME_SEMAPHORIN_INTERACTIONS	REACTOME_SEMAPHORIN_INTERACTIONS	2048-01-01	64/13343	0.015625	4.34342	1.61096	0.206416	0.284444	0.22194	RHOA	1
2	WP_VEGFAVEGFR2_SIGNALING_PATHWAY	WP_VEGFAVEGFR2_SIGNALING_PATHWAY	2048-03-01	438/13343	0.00684932	1.90397	1.15584	0.208292	0.284582	0.222048	RHOA/PFN1/LUC7L	3
2	PID_LYSOPHOSPHOLIPID_PATHWAY	PID_LYSOPHOSPHOLIPID_PATHWAY	2048-01-01	65/13343	0.0153846	4.2766	1.59111	0.209284	0.284582	0.222048	RHOA	1
2	REACTOME_MITOCHONDRIAL_PROTEIN_IMPORT	REACTOME_MITOCHONDRIAL_PROTEIN_IMPORT	2048-01-01	65/13343	0.0153846	4.2766	1.59111	0.209284	0.284582	0.222048	TOMM40	1
2	REACTOME_RAB_GERANYLGERANYLATION	REACTOME_RAB_GERANYLGERANYLATION	2048-01-01	65/13343	0.0153846	4.2766	1.59111	0.209284	0.284582	0.222048	RAB10	1
2	REACTOME_SIGNALING_BY_BRAF_AND_RAF1_FUSIONS	REACTOME_SIGNALING_BY_BRAF_AND_RAF1_FUSIONS	2048-01-01	65/13343	0.0153846	4.2766	1.59111	0.209284	0.284582	0.222048	AP3B1	1
2	NABA_ECM_REGULATORS	NABA_ECM_REGULATORS	2048-02-01	238/13343	0.00840336	2.33596	1.24954	0.210937	0.285449	0.222723	TGM2/F2	2
2	PID_INTEGRIN1_PATHWAY	PID_INTEGRIN1_PATHWAY	2048-01-01	66/13343	0.0151515	4.21181	1.57166	0.212143	0.285449	0.222723	TGM2	1
2	REACTOME_FOXO_MEDIATED_TRANSCRIPTION	REACTOME_FOXO_MEDIATED_TRANSCRIPTION	2048-01-01	66/13343	0.0151515	4.21181	1.57166	0.212143	0.285449	0.222723	YWHAQ	1
2	WP_ONCOSTATIN_M_SIGNALING_PATHWAY	WP_ONCOSTATIN_M_SIGNALING_PATHWAY	2048-01-01	66/13343	0.0151515	4.21181	1.57166	0.212143	0.285449	0.222723	IRS1	1
2	KEGG_ADIPOCYTOKINE_SIGNALING_PATHWAY	KEGG_ADIPOCYTOKINE_SIGNALING_PATHWAY	2048-01-01	67/13343	0.0149254	4.14894	1.55259	0.214991	0.287774	0.224538	IRS1	1
2	REACTOME_COLLAGEN_BIOSYNTHESIS_AND_MODIFYING_ENZYMES	REACTOME_COLLAGEN_BIOSYNTHESIS_AND_MODIFYING_ENZYMES	2048-01-01	67/13343	0.0149254	4.14894	1.55259	0.214991	0.287774	0.224538	COLGALT1	1
2	PID_P75_NTR_PATHWAY	PID_P75_NTR_PATHWAY	2048-01-01	68/13343	0.0147059	4.08793	1.53388	0.217829	0.290816	0.226912	RHOA	1
2	KEGG_COMPLEMENT_AND_COAGULATION_CASCADES	KEGG_COMPLEMENT_AND_COAGULATION_CASCADES	2048-01-01	69/13343	0.0144928	4.02868	1.51553	0.220657	0.293829	0.229262	F2	1
2	KEGG_METABOLISM_OF_XENOBIOTICS_BY_CYTOCHROME_P450	KEGG_METABOLISM_OF_XENOBIOTICS_BY_CYTOCHROME_P450	2048-01-01	70/13343	0.0142857	3.97113	1.49752	0.223476	0.296813	0.23159	GSTP1	1
2	KEGG_DRUG_METABOLISM_CYTOCHROME_P450	KEGG_DRUG_METABOLISM_CYTOCHROME_P450	2048-01-01	72/13343	0.0138889	3.86082	1.46249	0.229082	0.303475	0.236789	GSTP1	1
2	REACTOME_SIGNALING_BY_FGFR2	REACTOME_SIGNALING_BY_FGFR2	2048-01-01	73/13343	0.0136986	3.80793	1.44544	0.23187	0.305593	0.238442	TIAL1	1
2	WP_STEROL_REGULATORY_ELEMENTBINDING_PROTEINS_SREBP_SIGNALING	WP_STEROL_REGULATORY_ELEMENTBINDING_PROTEINS_SREBP_SIGNALING	2048-01-01	73/13343	0.0136986	3.80793	1.44544	0.23187	0.305593	0.238442	FDPS	1
2	REACTOME_RHOC_GTPASE_CYCLE	REACTOME_RHOC_GTPASE_CYCLE	2048-01-01	74/13343	0.0135135	3.75648	1.42869	0.234649	0.306115	0.238849	RHOA	1
2	REACTOME_RHOG_GTPASE_CYCLE	REACTOME_RHOG_GTPASE_CYCLE	2048-01-01	74/13343	0.0135135	3.75648	1.42869	0.234649	0.306115	0.238849	HSPE1	1
2	WP_CHROMOSOMAL_AND_MICROSATELLITE_INSTABILITY_IN_COLORECTAL_CANCER	WP_CHROMOSOMAL_AND_MICROSATELLITE_INSTABILITY_IN_COLORECTAL_CANCER	2048-01-01	74/13343	0.0135135	3.75648	1.42869	0.234649	0.306115	0.238849	RHOA	1
2	WP_PRIMARY_FOCAL_SEGMENTAL_GLOMERULOSCLEROSIS_FSGS	WP_PRIMARY_FOCAL_SEGMENTAL_GLOMERULOSCLEROSIS_FSGS	2048-01-01	74/13343	0.0135135	3.75648	1.42869	0.234649	0.306115	0.238849	YWHAQ	1
2	REACTOME_SIGNALING_BY_TGF_BETA_RECEPTOR_COMPLEX	REACTOME_SIGNALING_BY_TGF_BETA_RECEPTOR_COMPLEX	2048-01-01	75/13343	0.0133333	3.70639	1.41223	0.237417	0.308943	0.241055	RHOA	1
2	WP_PROLACTIN_SIGNALING_PATHWAY	WP_PROLACTIN_SIGNALING_PATHWAY	2048-01-01	76/13343	0.0131579	3.65762	1.39605	0.240176	0.311744	0.243241	IRS1	1
2	WP_JOUBERT_SYNDROME	WP_JOUBERT_SYNDROME	2048-01-01	77/13343	0.012987	3.61012	1.38014	0.242925	0.314518	0.245405	RHOA	1
2	KEGG_PEROXISOME	KEGG_PEROXISOME	2048-01-01	78/13343	0.0128205	3.56384	1.36449	0.245665	0.315679	0.246311	SOD1	1
2	REACTOME_CONSTITUTIVE_SIGNALING_BY_ABERRANT_PI3K_IN_CANCER	REACTOME_CONSTITUTIVE_SIGNALING_BY_ABERRANT_PI3K_IN_CANCER	2048-01-01	78/13343	0.0128205	3.56384	1.36449	0.245665	0.315679	0.246311	IRS1	1
2	REACTOME_SIGNALING_BY_INSULIN_RECEPTOR	REACTOME_SIGNALING_BY_INSULIN_RECEPTOR	2048-01-01	78/13343	0.0128205	3.56384	1.36449	0.245665	0.315679	0.246311	IRS1	1
2	WP_ALZHEIMERS_DISEASE	WP_ALZHEIMERS_DISEASE	2048-02-01	266/13343	0.0075188	2.09007	1.07902	0.248177	0.31681	0.247194	VDAC3/IRS1	2
2	KEGG_CARDIAC_MUSCLE_CONTRACTION	KEGG_CARDIAC_MUSCLE_CONTRACTION	2048-01-01	79/13343	0.0126582	3.51872	1.3491	0.248394	0.31681	0.247194	UQCRC1	1
2	PID_MET_PATHWAY	PID_MET_PATHWAY	2048-01-01	79/13343	0.0126582	3.51872	1.3491	0.248394	0.31681	0.247194	RHOA	1
2	PID_BETA_CATENIN_NUC_PATHWAY	PID_BETA_CATENIN_NUC_PATHWAY	2048-01-01	80/13343	0.0125	3.47474	1.33395	0.251114	0.318698	0.248667	YWHAQ	1
2	REACTOME_G_ALPHA_12_13_SIGNALLING_EVENTS	REACTOME_G_ALPHA_12_13_SIGNALLING_EVENTS	2048-01-01	80/13343	0.0125	3.47474	1.33395	0.251114	0.318698	0.248667	RHOA	1
2	REACTOME_CHROMATIN_MODIFYING_ENZYMES	REACTOME_CHROMATIN_MODIFYING_ENZYMES	2048-02-01	272/13343	0.00735294	2.04396	1.04521	0.256205	0.323171	0.252157	HAT1/JMJD6	2
2	REACTOME_ONCOGENIC_MAPK_SIGNALING	REACTOME_ONCOGENIC_MAPK_SIGNALING	2048-01-01	82/13343	0.0121951	3.38999	1.30437	0.256525	0.323171	0.252157	AP3B1	1
2	REACTOME_SELECTIVE_AUTOPHAGY	REACTOME_SELECTIVE_AUTOPHAGY	2048-01-01	82/13343	0.0121951	3.38999	1.30437	0.256525	0.323171	0.252157	TOMM40	1
2	WP_GLIOBLASTOMA_SIGNALING_PATHWAYS	WP_GLIOBLASTOMA_SIGNALING_PATHWAYS	2048-01-01	83/13343	0.0120482	3.34915	1.28992	0.259216	0.325763	0.254179	IRS1	1
2	REACTOME_PI_METABOLISM	REACTOME_PI_METABOLISM	2048-01-01	84/13343	0.0119048	3.30928	1.2757	0.261898	0.32833	0.256182	ARF1	1
2	WP_IL18_SIGNALING_PATHWAY	WP_IL18_SIGNALING_PATHWAY	2048-02-01	279/13343	0.00716846	1.99268	1.00684	0.265581	0.332138	0.259153	TGM2/TOMM40	2
2	KEGG_TGF_BETA_SIGNALING_PATHWAY	KEGG_TGF_BETA_SIGNALING_PATHWAY	2048-01-01	86/13343	0.0116279	3.23232	1.24787	0.267232	0.332585	0.259502	RHOA	1
2	WP_PYRIMIDINE_METABOLISM	WP_PYRIMIDINE_METABOLISM	2048-01-01	86/13343	0.0116279	3.23232	1.24787	0.267232	0.332585	0.259502	CTPS1	1
2	REACTOME_PROTEIN_PROTEIN_INTERACTIONS_AT_SYNAPSES	REACTOME_PROTEIN_PROTEIN_INTERACTIONS_AT_SYNAPSES	2048-01-01	87/13343	0.0114943	3.19516	1.23426	0.269886	0.334268	0.260815	PTPRF	1
2	REACTOME_SIGNALING_BY_FGFR	REACTOME_SIGNALING_BY_FGFR	2048-01-01	87/13343	0.0114943	3.19516	1.23426	0.269886	0.334268	0.260815	TIAL1	1
2	KEGG_PROSTATE_CANCER	KEGG_PROSTATE_CANCER	2048-01-01	89/13343	0.011236	3.12336	1.20763	0.275164	0.339171	0.264641	GSTP1	1
2	WP_PANCREATIC_ADENOCARCINOMA_PATHWAY	WP_PANCREATIC_ADENOCARCINOMA_PATHWAY	2048-01-01	89/13343	0.011236	3.12336	1.20763	0.275164	0.339171	0.264641	RHOA	1
2	REACTOME_COLLAGEN_FORMATION	REACTOME_COLLAGEN_FORMATION	2048-01-01	90/13343	0.0111111	3.08866	1.19459	0.277789	0.340772	0.26589	COLGALT1	1
2	REACTOME_SPHINGOLIPID_METABOLISM	REACTOME_SPHINGOLIPID_METABOLISM	2048-01-01	90/13343	0.0111111	3.08866	1.19459	0.277789	0.340772	0.26589	VAPA	1
2	WP_AMINO_ACID_METABOLISM	WP_AMINO_ACID_METABOLISM	2048-01-01	91/13343	0.010989	3.05472	1.18173	0.280404	0.342347	0.267119	DLST	1
2	WP_ANDROGEN_RECEPTOR_SIGNALING_PATHWAY	WP_ANDROGEN_RECEPTOR_SIGNALING_PATHWAY	2048-01-01	91/13343	0.010989	3.05472	1.18173	0.280404	0.342347	0.267119	RHOA	1
2	REACTOME_EPH_EPHRIN_SIGNALING	REACTOME_EPH_EPHRIN_SIGNALING	2048-01-01	92/13343	0.0108696	3.02151	1.16905	0.283011	0.34471	0.268963	RHOA	1
2	WP_CORTICOTROPINRELEASING_HORMONE_SIGNALING_PATHWAY	WP_CORTICOTROPINRELEASING_HORMONE_SIGNALING_PATHWAY	2048-01-01	93/13343	0.0107527	2.98902	1.15654	0.285608	0.347051	0.270789	RHOA	1
2	REACTOME_MITOCHONDRIAL_BIOGENESIS	REACTOME_MITOCHONDRIAL_BIOGENESIS	2048-01-01	94/13343	0.0106383	2.95723	1.1442	0.288196	0.348548	0.271957	ATP5PB	1
2	WP_TNFALPHA_SIGNALING_PATHWAY	WP_TNFALPHA_SIGNALING_PATHWAY	2048-01-01	94/13343	0.0106383	2.95723	1.1442	0.288196	0.348548	0.271957	PYGL	1
2	REACTOME_DEUBIQUITINATION	REACTOME_DEUBIQUITINATION	2048-02-01	297/13343	0.00673401	1.87191	0.913061	0.289695	0.349538	0.27273	RHOA/VDAC3	2
2	REACTOME_G2_M_DNA_DAMAGE_CHECKPOINT	REACTOME_G2_M_DNA_DAMAGE_CHECKPOINT	2048-01-01	95/13343	0.0105263	2.9261	1.13201	0.290775	0.350019	0.273105	YWHAQ	1
2	WP_G_PROTEIN_SIGNALING_PATHWAYS	WP_G_PROTEIN_SIGNALING_PATHWAYS	2048-01-01	96/13343	0.0104167	2.89562	1.11999	0.293345	0.352288	0.274875	RHOA	1
2	REACTOME_METABOLISM_OF_NUCLEOTIDES	REACTOME_METABOLISM_OF_NUCLEOTIDES	2048-01-01	97/13343	0.0103093	2.86576	1.10812	0.295905	0.35371	0.275985	CTPS1	1
2	REACTOME_P75_NTR_RECEPTOR_MEDIATED_SIGNALLING	REACTOME_P75_NTR_RECEPTOR_MEDIATED_SIGNALLING	2048-01-01	97/13343	0.0103093	2.86576	1.10812	0.295905	0.35371	0.275985	RHOA	1
2	KEGG_PYRIMIDINE_METABOLISM	KEGG_PYRIMIDINE_METABOLISM	2048-01-01	98/13343	0.0102041	2.83652	1.0964	0.298457	0.355108	0.277076	CTPS1	1
2	REACTOME_BINDING_AND_UPTAKE_OF_LIGANDS_BY_SCAVENGER_RECEPTORS	REACTOME_BINDING_AND_UPTAKE_OF_LIGANDS_BY_SCAVENGER_RECEPTORS	2048-01-01	98/13343	0.0102041	2.83652	1.0964	0.298457	0.355108	0.277076	FTL	1
2	WP_HIPPO_SIGNALING_REGULATION_PATHWAYS	WP_HIPPO_SIGNALING_REGULATION_PATHWAYS	2048-01-01	99/13343	0.010101	2.80787	1.08483	0.300999	0.357306	0.278791	RHOA	1
2	PID_CXCR4_PATHWAY	PID_CXCR4_PATHWAY	2048-01-01	100/13343	0.01	2.77979	1.0734	0.303532	0.358657	0.279845	RHOA	1
2	REACTOME_COPI_DEPENDENT_GOLGI_TO_ER_RETROGRADE_TRAFFIC	REACTOME_COPI_DEPENDENT_GOLGI_TO_ER_RETROGRADE_TRAFFIC	2048-01-01	100/13343	0.01	2.77979	1.0734	0.303532	0.358657	0.279845	ARF1	1
2	WP_FOCAL_ADHESION_PI3KAKTMTORSIGNALING_PATHWAY	WP_FOCAL_ADHESION_PI3KAKTMTORSIGNALING_PATHWAY	2048-02-01	309/13343	0.00647249	1.79922	0.854068	0.305738	0.359984	0.280881	IRS1/RAB10	2
2	WP_MICRORNAS_IN_CARDIOMYOCYTE_HYPERTROPHY	WP_MICRORNAS_IN_CARDIOMYOCYTE_HYPERTROPHY	2048-01-01	101/13343	0.00990099	2.75227	1.06212	0.306057	0.359984	0.280881	RHOA	1
2	REACTOME_COPI_MEDIATED_ANTEROGRADE_TRANSPORT	REACTOME_COPI_MEDIATED_ANTEROGRADE_TRANSPORT	2048-01-01	102/13343	0.00980392	2.72529	1.05096	0.308572	0.362114	0.282543	ARF1	1
2	REACTOME_RESPIRATORY_ELECTRON_TRANSPORT	REACTOME_RESPIRATORY_ELECTRON_TRANSPORT	2048-01-01	103/13343	0.00970874	2.69883	1.03995	0.311079	0.364224	0.284189	UQCRC1	1
2	REACTOME_SIGNALING_BY_TGFB_FAMILY_MEMBERS	REACTOME_SIGNALING_BY_TGFB_FAMILY_MEMBERS	2048-01-01	104/13343	0.00961538	2.67288	1.02906	0.313576	0.366314	0.285819	RHOA	1
2	PID_ERBB1_DOWNSTREAM_PATHWAY	PID_ERBB1_DOWNSTREAM_PATHWAY	2048-01-01	105/13343	0.00952381	2.64742	1.0183	0.316065	0.367551	0.286784	YWHAQ	1
2	REACTOME_PI3K_AKT_SIGNALING_IN_CANCER	REACTOME_PI3K_AKT_SIGNALING_IN_CANCER	2048-01-01	105/13343	0.00952381	2.64742	1.0183	0.316065	0.367551	0.286784	IRS1	1
2	REACTOME_PHASE_I_FUNCTIONALIZATION_OF_COMPOUNDS	REACTOME_PHASE_I_FUNCTIONALIZATION_OF_COMPOUNDS	2048-01-01	106/13343	0.00943396	2.62244	1.00766	0.318545	0.367937	0.287086	CYB5R3	1
2	REACTOME_SIGNALING_BY_VEGF	REACTOME_SIGNALING_BY_VEGF	2048-01-01	106/13343	0.00943396	2.62244	1.00766	0.318545	0.367937	0.287086	RHOA	1
2	WP_WNT_SIGNALING_PATHWAY_AND_PLURIPOTENCY	WP_WNT_SIGNALING_PATHWAY_AND_PLURIPOTENCY	2048-01-01	106/13343	0.00943396	2.62244	1.00766	0.318545	0.367937	0.287086	RHOA	1
2	WP_NUCLEAR_RECEPTORS_METAPATHWAY	WP_NUCLEAR_RECEPTORS_METAPATHWAY	2048-02-01	321/13343	0.00623053	1.73196	0.797602	0.321725	0.370778	0.289302	FTL/GSTP1	2
2	KEGG_T_CELL_RECEPTOR_SIGNALING_PATHWAY	KEGG_T_CELL_RECEPTOR_SIGNALING_PATHWAY	2048-01-01	108/13343	0.00925926	2.57388	0.986754	0.323478	0.371134	0.28958	RHOA	1
2	REACTOME_INTEGRATION_OF_ENERGY_METABOLISM	REACTOME_INTEGRATION_OF_ENERGY_METABOLISM	2048-01-01	108/13343	0.00925926	2.57388	0.986754	0.323478	0.371134	0.28958	TALDO1	1
2	KEGG_PATHWAYS_IN_CANCER	KEGG_PATHWAYS_IN_CANCER	2048-02-01	325/13343	0.00615385	1.71064	0.779304	0.327038	0.374382	0.292114	RHOA/GSTP1	2
2	WP_BURN_WOUND_HEALING	WP_BURN_WOUND_HEALING	2048-01-01	110/13343	0.00909091	2.52708	0.966311	0.328377	0.375079	0.292659	PFN1	1
2	REACTOME_SIGNALING_BY_WNT	REACTOME_SIGNALING_BY_WNT	2048-02-01	329/13343	0.00607903	1.68984	0.761254	0.33234	0.378765	0.295534	RHOA/PFN1	2
2	REACTOME_CLASS_A_1_RHODOPSIN_LIKE_RECEPTORS	REACTOME_CLASS_A_1_RHODOPSIN_LIKE_RECEPTORS	2048-02-01	331/13343	0.0060423	1.67963	0.752321	0.334988	0.38002	0.296513	F2/NLN	2
2	KEGG_OOCYTE_MEIOSIS	KEGG_OOCYTE_MEIOSIS	2048-01-01	113/13343	0.00884956	2.45999	0.936476	0.335659	0.38002	0.296513	YWHAQ	1
2	REACTOME_NEGATIVE_REGULATION_OF_THE_PI3K_AKT_NETWORK	REACTOME_NEGATIVE_REGULATION_OF_THE_PI3K_AKT_NETWORK	2048-01-01	113/13343	0.00884956	2.45999	0.936476	0.335659	0.38002	0.296513	IRS1	1
2	REACTOME_HCMV_LATE_EVENTS	REACTOME_HCMV_LATE_EVENTS	2048-01-01	114/13343	0.00877193	2.43841	0.926744	0.33807	0.381907	0.297986	SNF8	1
2	KEGG_VASCULAR_SMOOTH_MUSCLE_CONTRACTION	KEGG_VASCULAR_SMOOTH_MUSCLE_CONTRACTION	2048-01-01	115/13343	0.00869565	2.41721	0.917113	0.340471	0.382937	0.29879	RHOA	1
2	REACTOME_COMPLEMENT_CASCADE	REACTOME_COMPLEMENT_CASCADE	2048-01-01	115/13343	0.00869565	2.41721	0.917113	0.340471	0.382937	0.29879	F2	1
2	WP_ALZHEIMERS_DISEASE_AND_MIRNA_EFFECTS	WP_ALZHEIMERS_DISEASE_AND_MIRNA_EFFECTS	2048-02-01	336/13343	0.00595238	1.65464	0.730246	0.341594	0.383361	0.299121	VDAC3/IRS1	2
2	KEGG_LEUKOCYTE_TRANSENDOTHELIAL_MIGRATION	KEGG_LEUKOCYTE_TRANSENDOTHELIAL_MIGRATION	2048-01-01	116/13343	0.00862069	2.39637	0.907583	0.342865	0.383949	0.299579	RHOA	1
2	WP_WNT_SIGNALING	WP_WNT_SIGNALING	2048-01-01	117/13343	0.00854701	2.37589	0.898151	0.345249	0.385779	0.301007	RHOA	1
2	WP_SPINAL_CORD_INJURY	WP_SPINAL_CORD_INJURY	2048-01-01	119/13343	0.00840336	2.33596	0.879574	0.349993	0.390231	0.304481	RHOA	1
2	WP_CELL_CYCLE	WP_CELL_CYCLE	2048-01-01	122/13343	0.00819672	2.27852	0.852396	0.357046	0.397233	0.309944	YWHAQ	1
2	REACTOME_CYTOPROTECTION_BY_HMOX1	REACTOME_CYTOPROTECTION_BY_HMOX1	2048-01-01	124/13343	0.00806452	2.24177	0.834716	0.361707	0.400684	0.312637	HMOX2	1
2	REACTOME_REGULATION_OF_INSULIN_LIKE_GROWTH_FACTOR_IGF_TRANSPORT_AND_UPTAKE_BY_INSULIN_LIKE_GROWTH_FACTOR_BINDING_PROTEINS_IGFBPS	REACTOME_REGULATION_OF_INSULIN_LIKE_GROWTH_FACTOR_IGF_TRANSPORT_AND_UPTAKE_BY_INSULIN_LIKE_GROWTH_FACTOR_BINDING_PROTEINS_IGFBPS	2048-01-01	124/13343	0.00806452	2.24177	0.834716	0.361707	0.400684	0.312637	F2	1
2	KEGG_CELL_CYCLE	KEGG_CELL_CYCLE	2048-01-01	125/13343	0.008	2.22383	0.826002	0.364024	0.402384	0.313963	YWHAQ	1
2	REACTOME_MHC_CLASS_II_ANTIGEN_PRESENTATION	REACTOME_MHC_CLASS_II_ANTIGEN_PRESENTATION	2048-01-01	126/13343	0.00793651	2.20618	0.817371	0.366334	0.404068	0.315277	ARF1	1
2	KEGG_AXON_GUIDANCE	KEGG_AXON_GUIDANCE	2048-01-01	129/13343	0.00775194	2.15488	0.791955	0.373213	0.410774	0.32051	RHOA	1
2	REACTOME_HOST_INTERACTIONS_OF_HIV_FACTORS	REACTOME_HOST_INTERACTIONS_OF_HIV_FACTORS	2048-01-01	131/13343	0.00763359	2.12198	0.775395	0.377759	0.414004	0.32303	ARF1	1
2	WP_EBOLA_VIRUS_INFECTION_IN_HOST	WP_EBOLA_VIRUS_INFECTION_IN_HOST	2048-01-01	131/13343	0.00763359	2.12198	0.775395	0.377759	0.414004	0.32303	RHOA	1
2	WP_ANGIOPOIETINLIKE_PROTEIN_8_REGULATORY_PATHWAY	WP_ANGIOPOIETINLIKE_PROTEIN_8_REGULATORY_PATHWAY	2048-01-01	132/13343	0.00757576	2.1059	0.767225	0.380019	0.415407	0.324125	IRS1	1
2	REACTOME_TRANSCRIPTIONAL_REGULATION_BY_TP53	REACTOME_TRANSCRIPTIONAL_REGULATION_BY_TP53	2048-02-01	366/13343	0.00546448	1.51901	0.604947	0.380795	0.415407	0.324125	GPI/YWHAQ	2
2	KEGG_CELL_ADHESION_MOLECULES_CAMS	KEGG_CELL_ADHESION_MOLECULES_CAMS	2048-01-01	133/13343	0.0075188	2.09007	0.759128	0.382272	0.415407	0.324125	PTPRF	1
2	WP_TGFBETA_SIGNALING_PATHWAY	WP_TGFBETA_SIGNALING_PATHWAY	2048-01-01	133/13343	0.0075188	2.09007	0.759128	0.382272	0.415407	0.324125	RHOA	1
2	REACTOME_GOLGI_TO_ER_RETROGRADE_TRANSPORT	REACTOME_GOLGI_TO_ER_RETROGRADE_TRANSPORT	2048-01-01	134/13343	0.00746269	2.07447	0.751102	0.384516	0.416965	0.32534	ARF1	1
2	REACTOME_HATS_ACETYLATE_HISTONES	REACTOME_HATS_ACETYLATE_HISTONES	2048-01-01	140/13343	0.00714286	1.98557	0.704369	0.397817	0.43048	0.335886	HAT1	1
2	REACTOME_DEATH_RECEPTOR_SIGNALLING	REACTOME_DEATH_RECEPTOR_SIGNALLING	2048-01-01	141/13343	0.0070922	1.97148	0.696806	0.400006	0.43194	0.337024	RHOA	1
2	WP_NEUROINFLAMMATION_AND_GLUTAMATERGIC_SIGNALING	WP_NEUROINFLAMMATION_AND_GLUTAMATERGIC_SIGNALING	2048-01-01	144/13343	0.00694444	1.93041	0.674485	0.406528	0.438061	0.341801	IRS1	1
2	KEGG_WNT_SIGNALING_PATHWAY	KEGG_WNT_SIGNALING_PATHWAY	2048-01-01	151/13343	0.00662252	1.84092	0.624418	0.421475	0.452272	0.352888	RHOA	1
2	REACTOME_AUTOPHAGY	REACTOME_AUTOPHAGY	2048-01-01	151/13343	0.00662252	1.84092	0.624418	0.421475	0.452272	0.352888	TOMM40	1
2	WP_CALCIUM_REGULATION_IN_CARDIAC_CELLS	WP_CALCIUM_REGULATION_IN_CARDIAC_CELLS	2048-01-01	152/13343	0.00657895	1.82881	0.617483	0.42358	0.453583	0.353912	YWHAQ	1
2	REACTOME_METABOLISM_OF_STEROIDS	REACTOME_METABOLISM_OF_STEROIDS	2048-01-01	153/13343	0.00653595	1.81686	0.610599	0.425677	0.454882	0.354925	FDPS	1
2	REACTOME_ER_TO_GOLGI_ANTEROGRADE_TRANSPORT	REACTOME_ER_TO_GOLGI_ANTEROGRADE_TRANSPORT	2048-01-01	155/13343	0.00645161	1.79341	0.596985	0.42985	0.458388	0.357661	ARF1	1
2	WP_MYOMETRIAL_RELAXATION_AND_CONTRACTION_PATHWAYS	WP_MYOMETRIAL_RELAXATION_AND_CONTRACTION_PATHWAYS	2048-01-01	158/13343	0.00632911	1.75936	0.576931	0.436053	0.46404	0.362071	YWHAQ	1
2	REACTOME_HCMV_INFECTION	REACTOME_HCMV_INFECTION	2048-01-01	160/13343	0.00625	1.73737	0.5638	0.440152	0.467434	0.364719	SNF8	1
2	WP_SUDDEN_INFANT_DEATH_SYNDROME_SIDS_SUSCEPTIBILITY_PATHWAYS	WP_SUDDEN_INFANT_DEATH_SYNDROME_SIDS_SUSCEPTIBILITY_PATHWAYS	2048-01-01	162/13343	0.00617284	1.71592	0.550852	0.444222	0.470783	0.367332	YWHAQ	1
2	REACTOME_G2_M_CHECKPOINTS	REACTOME_G2_M_CHECKPOINTS	2048-01-01	168/13343	0.00595238	1.65464	0.513059	0.456257	0.482544	0.376509	YWHAQ	1
2	REACTOME_DISEASES_OF_SIGNAL_TRANSDUCTION_BY_GROWTH_FACTOR_RECEPTORS_AND_SECOND_MESSENGERS	REACTOME_DISEASES_OF_SIGNAL_TRANSDUCTION_BY_GROWTH_FACTOR_RECEPTORS_AND_SECOND_MESSENGERS	2048-02-01	432/13343	0.00462963	1.28694	0.364285	0.463415	0.489107	0.38163	IRS1/AP3B1	2
2	KEGG_CALCIUM_SIGNALING_PATHWAY	KEGG_CALCIUM_SIGNALING_PATHWAY	2048-01-01	178/13343	0.00561798	1.56168	0.45329	0.475752	0.5011	0.390987	VDAC3	1
2	KEGG_ENDOCYTOSIS	KEGG_ENDOCYTOSIS	2048-01-01	181/13343	0.00552486	1.5358	0.436079	0.481466	0.506081	0.394874	SNF8	1
2	REACTOME_RAC1_GTPASE_CYCLE	REACTOME_RAC1_GTPASE_CYCLE	2048-01-01	184/13343	0.00543478	1.51076	0.419178	0.487119	0.510855	0.398599	ARHGAP12	1
2	WP_METAPATHWAY_BIOTRANSFORMATION_PHASE_I_AND_II	WP_METAPATHWAY_BIOTRANSFORMATION_PHASE_I_AND_II	2048-01-01	185/13343	0.00540541	1.50259	0.413611	0.48899	0.510855	0.398599	GSTP1	1
2	WP_RAS_SIGNALING	WP_RAS_SIGNALING	2048-01-01	185/13343	0.00540541	1.50259	0.413611	0.48899	0.510855	0.398599	RHOA	1
2	REACTOME_TRANSPORT_TO_THE_GOLGI_AND_SUBSEQUENT_MODIFICATION	REACTOME_TRANSPORT_TO_THE_GOLGI_AND_SUBSEQUENT_MODIFICATION	2048-01-01	186/13343	0.00537634	1.49451	0.408076	0.490854	0.511763	0.399307	ARF1	1
2	KEGG_CHEMOKINE_SIGNALING_PATHWAY	KEGG_CHEMOKINE_SIGNALING_PATHWAY	2048-01-01	189/13343	0.00529101	1.47079	0.391666	0.496407	0.516504	0.403006	RHOA	1
2	REACTOME_GPCR_LIGAND_BINDING	REACTOME_GPCR_LIGAND_BINDING	2048-02-01	463/13343	0.00431965	1.20077	0.264196	0.50006	0.519254	0.405152	F2/NLN	2
2	REACTOME_CELL_SURFACE_INTERACTIONS_AT_THE_VASCULAR_WALL	REACTOME_CELL_SURFACE_INTERACTIONS_AT_THE_VASCULAR_WALL	2048-01-01	194/13343	0.00515464	1.43288	0.364931	0.505529	0.523875	0.408758	F2	1
2	REACTOME_INTRA_GOLGI_AND_RETROGRADE_GOLGI_TO_ER_TRAFFIC	REACTOME_INTRA_GOLGI_AND_RETROGRADE_GOLGI_TO_ER_TRAFFIC	2048-01-01	203/13343	0.00492611	1.36936	0.318626	0.521544	0.539384	0.420859	ARF1	1
2	REACTOME_PHOSPHOLIPID_METABOLISM	REACTOME_PHOSPHOLIPID_METABOLISM	2048-01-01	211/13343	0.00473934	1.31744	0.279267	0.535353	0.552553	0.431134	ARF1	1
2	REACTOME_G_ALPHA_Q_SIGNALLING_EVENTS	REACTOME_G_ALPHA_Q_SIGNALLING_EVENTS	2048-01-01	216/13343	0.00462963	1.28694	0.25546	0.543784	0.56013	0.437046	F2	1
2	REACTOME_UB_SPECIFIC_PROCESSING_PROTEASES	REACTOME_UB_SPECIFIC_PROCESSING_PROTEASES	2048-01-01	219/13343	0.00456621	1.26931	0.241452	0.548771	0.56301	0.439293	VDAC3	1
2	WP_CILIARY_LANDSCAPE	WP_CILIARY_LANDSCAPE	2048-01-01	219/13343	0.00456621	1.26931	0.241452	0.548771	0.56301	0.439293	GDI1	1
2	REACTOME_HIV_INFECTION	REACTOME_HIV_INFECTION	2048-01-01	234/13343	0.0042735	1.18795	0.174277	0.572915	0.58661	0.457707	ARF1	1
2	REACTOME_DISEASES_OF_METABOLISM	REACTOME_DISEASES_OF_METABOLISM	2048-01-01	246/13343	0.00406504	1.13	0.123652	0.591315	0.604246	0.471468	TALDO1	1
2	KEGG_NEUROACTIVE_LIGAND_RECEPTOR_INTERACTION	KEGG_NEUROACTIVE_LIGAND_RECEPTOR_INTERACTION	2048-01-01	272/13343	0.00367647	1.02198	0.0220084	0.628559	0.64103	0.500169	F2	1
2	REACTOME_CELL_CYCLE_CHECKPOINTS	REACTOME_CELL_CYCLE_CHECKPOINTS	2048-01-01	292/13343	0.00342466	0.951983	-0.049848	0.654927	0.666599	0.520119	YWHAQ	1
2	REACTOME_ORGANELLE_BIOGENESIS_AND_MAINTENANCE	REACTOME_ORGANELLE_BIOGENESIS_AND_MAINTENANCE	2048-01-01	296/13343	0.00337838	0.939119	-0.0636445	0.659976	0.67041	0.523093	ATP5PB	1
2	REACTOME_EXTRACELLULAR_MATRIX_ORGANIZATION	REACTOME_EXTRACELLULAR_MATRIX_ORGANIZATION	2048-01-01	301/13343	0.00332226	0.923519	-0.0806404	0.666186	0.675384	0.526974	COLGALT1	1
2	REACTOME_ASPARAGINE_N_LINKED_GLYCOSYLATION	REACTOME_ASPARAGINE_N_LINKED_GLYCOSYLATION	2048-01-01	305/13343	0.00327869	0.911407	-0.0940438	0.671074	0.679	0.529795	ARF1	1
2	REACTOME_INTRACELLULAR_SIGNALING_BY_SECOND_MESSENGERS	REACTOME_INTRACELLULAR_SIGNALING_BY_SECOND_MESSENGERS	2048-01-01	307/13343	0.00325733	0.90547	-0.100683	0.673491	0.680107	0.530659	IRS1	1
2	REACTOME_MAPK_FAMILY_SIGNALING_CASCADES	REACTOME_MAPK_FAMILY_SIGNALING_CASCADES	2048-01-01	327/13343	0.0030581	0.850089	-0.164913	0.69673	0.702194	0.547893	IRS1	1
2	WP_PI3KAKT_SIGNALING_PATHWAY	WP_PI3KAKT_SIGNALING_PATHWAY	2048-01-01	345/13343	0.00289855	0.805737	-0.219659	0.716254	0.720459	0.562144	IRS1	1
2	REACTOME_METABOLISM_OF_AMINO_ACIDS_AND_DERIVATIVES	REACTOME_METABOLISM_OF_AMINO_ACIDS_AND_DERIVATIVES	2048-01-01	374/13343	0.0026738	0.74326	-0.302596	0.745151	0.748062	0.583681	DLST	1
2	REACTOME_CLASS_I_MHC_MEDIATED_ANTIGEN_PROCESSING_PRESENTATION	REACTOME_CLASS_I_MHC_MEDIATED_ANTIGEN_PROCESSING_PRESENTATION	2048-01-01	377/13343	0.00265252	0.737345	-0.310842	0.74797	0.749429	0.584748	BCAP31	1
2	REACTOME_NEURONAL_SYSTEM	REACTOME_NEURONAL_SYSTEM	2048-01-01	411/13343	0.00243309	0.676348	-0.400454	0.777865	0.777865	0.606936	PTPRF	1
15	BIOCARTA_BIOPEPTIDES_PATHWAY	BIOCARTA_BIOPEPTIDES_PATHWAY	2026-10-03	29/13343	0.103448	138.031	20.2307	1.09646e-06	0.000402701	8.56908e-05	STAT3/STAT1/GNA11	3
15	PID_GMCSF_PATHWAY	PID_GMCSF_PATHWAY	2026-10-03	36/13343	0.0833333	111.192	18.1304	2.1366e-06	0.000402701	8.56908e-05	STAT3/PRKACA/STAT1	3
15	WP_NEUROINFLAMMATION_AND_GLUTAMATERGIC_SIGNALING	WP_NEUROINFLAMMATION_AND_GLUTAMATERGIC_SIGNALING	2026-10-04	144/13343	0.0277778	37.0639	11.916	2.59807e-06	0.000402701	8.56908e-05	STAT3/PRKACA/STAT1/SMAD4	4
15	WP_INTERLEUKIN11_SIGNALING_PATHWAY	WP_INTERLEUKIN11_SIGNALING_PATHWAY	2026-10-03	44/13343	0.0681818	90.975	16.3714	3.95071e-06	0.00045927	9.77281e-05	STAT3/STAT1/PTPA	3
15	REACTOME_G_PROTEIN_MEDIATED_EVENTS	REACTOME_G_PROTEIN_MEDIATED_EVENTS	2026-10-03	54/13343	0.0555556	74.1278	14.7462	7.36997e-06	0.000685407	0.000145848	PRKACA/GNA11/PRKAR2B	3
15	WP_TGFBETA_RECEPTOR_SIGNALING	WP_TGFBETA_RECEPTOR_SIGNALING	2026-10-03	58/13343	0.0517241	69.0155	14.2163	9.15374e-06	0.000709415	0.000150956	STAT3/STAT1/SMAD4	3
15	WP_TGFBETA_RECEPTOR_SIGNALING_IN_SKELETAL_DYSPLASIAS	WP_TGFBETA_RECEPTOR_SIGNALING_IN_SKELETAL_DYSPLASIAS	2026-10-03	62/13343	0.0483871	64.5629	13.7382	1.1202e-05	0.000744132	0.000158344	STAT3/STAT1/SMAD4	3
15	KEGG_PANCREATIC_CANCER	KEGG_PANCREATIC_CANCER	2026-10-03	70/13343	0.0428571	57.1843	12.907	1.61625e-05	0.000800133	0.00017026	STAT3/STAT1/SMAD4	3
15	BIOCARTA_IL22BP_PATHWAY	BIOCARTA_IL22BP_PATHWAY	2026-10-02	9/13343	0.222222	296.511	24.2863	1.81491e-05	0.000800133	0.00017026	STAT3/STAT1	2
15	REACTOME_INTERLEUKIN_9_SIGNALING	REACTOME_INTERLEUKIN_9_SIGNALING	2026-10-02	9/13343	0.222222	296.511	24.2863	1.81491e-05	0.000800133	0.00017026	STAT3/STAT1	2
15	REACTOME_REGULATION_OF_INSULIN_SECRETION	REACTOME_REGULATION_OF_INSULIN_SECRETION	2026-10-03	78/13343	0.0384615	51.3192	12.206	2.23913e-05	0.000800133	0.00017026	PRKACA/GNA11/PRKAR2B	3
15	REACTOME_INTERLEUKIN_21_SIGNALING	REACTOME_INTERLEUKIN_21_SIGNALING	2026-10-02	10/13343	0.2	266.86	23.0322	2.26773e-05	0.000800133	0.00017026	STAT3/STAT1	2
15	REACTOME_INTERLEUKIN_27_SIGNALING	REACTOME_INTERLEUKIN_27_SIGNALING	2026-10-02	11/13343	0.181818	242.6	21.9529	2.77056e-05	0.000800133	0.00017026	STAT3/STAT1	2
15	REACTOME_INTERLEUKIN_6_SIGNALING	REACTOME_INTERLEUKIN_6_SIGNALING	2026-10-02	11/13343	0.181818	242.6	21.9529	2.77056e-05	0.000800133	0.00017026	STAT3/STAT1	2
15	REACTOME_CREB1_PHOSPHORYLATION_THROUGH_THE_ACTIVATION_OF_ADENYLATE_CYCLASE	REACTOME_CREB1_PHOSPHORYLATION_THROUGH_THE_ACTIVATION_OF_ADENYLATE_CYCLASE	2026-10-02	12/13343	0.166667	222.383	21.0112	3.32335e-05	0.000800133	0.00017026	PRKACA/PRKAR2B	2
15	REACTOME_INTERLEUKIN_35_SIGNALLING	REACTOME_INTERLEUKIN_35_SIGNALLING	2026-10-02	12/13343	0.166667	222.383	21.0112	3.32335e-05	0.000800133	0.00017026	STAT3/STAT1	2
15	REACTOME_SIGNALING_BY_PDGFRA_TRANSMEMBRANE_JUXTAMEMBRANE_AND_KINASE_DOMAIN_MUTANTS	REACTOME_SIGNALING_BY_PDGFRA_TRANSMEMBRANE_JUXTAMEMBRANE_AND_KINASE_DOMAIN_MUTANTS	2026-10-02	12/13343	0.166667	222.383	21.0112	3.32335e-05	0.000800133	0.00017026	STAT3/STAT1	2
15	WP_IL10_ANTIINFLAMMATORY_SIGNALING_PATHWAY	WP_IL10_ANTIINFLAMMATORY_SIGNALING_PATHWAY	2026-10-02	12/13343	0.166667	222.383	21.0112	3.32335e-05	0.000800133	0.00017026	STAT3/STAT1	2
15	WP_PANCREATIC_ADENOCARCINOMA_PATHWAY	WP_PANCREATIC_ADENOCARCINOMA_PATHWAY	2026-10-03	89/13343	0.0337079	44.9764	11.3996	3.32803e-05	0.000800133	0.00017026	STAT3/STAT1/SMAD4	3
15	REACTOME_OPIOID_SIGNALLING	REACTOME_OPIOID_SIGNALLING	2026-10-03	90/13343	0.0333333	44.4767	11.3336	3.44143e-05	0.000800133	0.00017026	PRKACA/GNA11/PRKAR2B	3
15	BIOCARTA_IL10_PATHWAY	BIOCARTA_IL10_PATHWAY	2026-10-02	13/13343	0.153846	205.277	20.1801	3.92602e-05	0.000869333	0.000184985	STAT3/STAT1	2
15	WP_G_PROTEIN_SIGNALING_PATHWAYS	WP_G_PROTEIN_SIGNALING_PATHWAYS	2026-10-03	96/13343	0.03125	41.6969	10.9593	4.17559e-05	0.000882568	0.000187802	PRKACA/GNA11/PRKAR2B	3
15	WP_HIPPO_SIGNALING_REGULATION_PATHWAYS	WP_HIPPO_SIGNALING_REGULATION_PATHWAYS	2026-10-03	99/13343	0.030303	40.4333	10.7849	4.5784e-05	0.000925633	0.000196966	PRKACA/GNA11/PRKAR2B	3
15	REACTOME_INTEGRATION_OF_ENERGY_METABOLISM	REACTOME_INTEGRATION_OF_ENERGY_METABOLISM	2026-10-03	108/13343	0.0277778	37.0639	10.3055	5.93814e-05	0.00115051	0.000244818	PRKACA/GNA11/PRKAR2B	3
15	REACTOME_PKA_ACTIVATION_IN_GLUCAGON_SIGNALLING	REACTOME_PKA_ACTIVATION_IN_GLUCAGON_SIGNALLING	2026-10-02	17/13343	0.117647	156.976	17.623	6.83443e-05	0.0012712	0.000270499	PRKACA/PRKAR2B	2
15	REACTOME_SIGNALING_BY_CYTOSOLIC_FGFR1_FUSION_MUTANTS	REACTOME_SIGNALING_BY_CYTOSOLIC_FGFR1_FUSION_MUTANTS	2026-10-02	18/13343	0.111111	148.256	17.1207	7.68566e-05	0.00137455	0.000292491	STAT3/STAT1	2
15	WP_IL9_SIGNALING_PATHWAY	WP_IL9_SIGNALING_PATHWAY	2026-10-02	19/13343	0.105263	140.453	16.6584	8.58642e-05	0.00147818	0.000314542	STAT3/STAT1	2
15	REACTOME_PKA_MEDIATED_PHOSPHORYLATION_OF_CREB	REACTOME_PKA_MEDIATED_PHOSPHORYLATION_OF_CREB	2026-10-02	20/13343	0.1	133.43	16.2311	9.53665e-05	0.00147818	0.000314542	PRKACA/PRKAR2B	2
15	REACTOME_SIGNALING_BY_KIT_IN_DISEASE	REACTOME_SIGNALING_BY_KIT_IN_DISEASE	2026-10-02	20/13343	0.1	133.43	16.2311	9.53665e-05	0.00147818	0.000314542	STAT3/STAT1	2
15	REACTOME_SIGNALING_BY_PDGFR_IN_DISEASE	REACTOME_SIGNALING_BY_PDGFR_IN_DISEASE	2026-10-02	20/13343	0.1	133.43	16.2311	9.53665e-05	0.00147818	0.000314542	STAT3/STAT1	2
15	BIOCARTA_TPO_PATHWAY	BIOCARTA_TPO_PATHWAY	2026-10-02	24/13343	0.0833333	111.192	14.7967	0.000138311	0.00189161	0.000402515	STAT3/STAT1	2
15	REACTOME_DARPP_32_EVENTS	REACTOME_DARPP_32_EVENTS	2026-10-02	24/13343	0.0833333	111.192	14.7967	0.000138311	0.00189161	0.000402515	PRKACA/PRKAR2B	2
15	REACTOME_GROWTH_HORMONE_RECEPTOR_SIGNALING	REACTOME_GROWTH_HORMONE_RECEPTOR_SIGNALING	2026-10-02	24/13343	0.0833333	111.192	14.7967	0.000138311	0.00189161	0.000402515	STAT3/STAT1	2
15	REACTOME_INTERLEUKIN_6_FAMILY_SIGNALING	REACTOME_INTERLEUKIN_6_FAMILY_SIGNALING	2026-10-02	24/13343	0.0833333	111.192	14.7967	0.000138311	0.00189161	0.000402515	STAT3/STAT1	2
15	REACTOME_INACTIVATION_OF_CSF3_G_CSF_SIGNALING	REACTOME_INACTIVATION_OF_CSF3_G_CSF_SIGNALING	2026-10-02	25/13343	0.08	106.744	14.4928	0.000150278	0.00190673	0.000405732	STAT3/STAT1	2
15	WP_IL7_SIGNALING_PATHWAY	WP_IL7_SIGNALING_PATHWAY	2026-10-02	25/13343	0.08	106.744	14.4928	0.000150278	0.00190673	0.000405732	STAT3/STAT1	2
15	PID_IL27_PATHWAY	PID_IL27_PATHWAY	2026-10-02	26/13343	0.0769231	102.638	14.2065	0.000162736	0.00190673	0.000405732	STAT3/STAT1	2
15	REACTOME_INTERLEUKIN_20_FAMILY_SIGNALING	REACTOME_INTERLEUKIN_20_FAMILY_SIGNALING	2026-10-02	26/13343	0.0769231	102.638	14.2065	0.000162736	0.00190673	0.000405732	STAT3/STAT1	2
15	WP_EPO_RECEPTOR_SIGNALING	WP_EPO_RECEPTOR_SIGNALING	2026-10-02	26/13343	0.0769231	102.638	14.2065	0.000162736	0.00190673	0.000405732	STAT3/STAT1	2
15	WP_CALCIUM_REGULATION_IN_CARDIAC_CELLS	WP_CALCIUM_REGULATION_IN_CARDIAC_CELLS	2026-10-03	152/13343	0.0197368	26.3349	8.60296	0.000164019	0.00190673	0.000405732	PRKACA/GNA11/PRKAR2B	3
15	WP_HEPATITIS_B_INFECTION	WP_HEPATITIS_B_INFECTION	2026-10-03	154/13343	0.0194805	25.9929	8.54313	0.000170489	0.00193359	0.000411449	STAT3/STAT1/SMAD4	3
15	BIOCARTA_EGF_PATHWAY	BIOCARTA_EGF_PATHWAY	2026-10-02	27/13343	0.0740741	98.837	13.9362	0.000175685	0.00194508	0.000413893	STAT3/STAT1	2
15	BIOCARTA_PDGF_PATHWAY	BIOCARTA_PDGF_PATHWAY	2026-10-02	28/13343	0.0714286	95.3071	13.6804	0.000189123	0.00200891	0.000427476	STAT3/STAT1	2
15	REACTOME_DOWNSTREAM_SIGNAL_TRANSDUCTION	REACTOME_DOWNSTREAM_SIGNAL_TRANSDUCTION	2026-10-02	29/13343	0.0689655	92.0207	13.4379	0.000203051	0.00200891	0.000427476	STAT3/STAT1	2
15	WP_CANNABINOID_RECEPTOR_SIGNALING	WP_CANNABINOID_RECEPTOR_SIGNALING	2026-10-02	29/13343	0.0689655	92.0207	13.4379	0.000203051	0.00200891	0.000427476	PRKACA/PRKAR2B	2
15	WP_LIPID_METABOLISM_PATHWAY	WP_LIPID_METABOLISM_PATHWAY	2026-10-02	29/13343	0.0689655	92.0207	13.4379	0.000203051	0.00200891	0.000427476	PRKACA/PRKAR2B	2
15	WP_PDGFRBETA_PATHWAY	WP_PDGFRBETA_PATHWAY	2026-10-02	29/13343	0.0689655	92.0207	13.4379	0.000203051	0.00200891	0.000427476	STAT3/STAT1	2
15	REACTOME_SIGNALING_BY_CSF3_G_CSF	REACTOME_SIGNALING_BY_CSF3_G_CSF	2026-10-02	30/13343	0.0666667	88.9533	13.2075	0.000217468	0.00210672	0.000448289	STAT3/STAT1	2
15	REACTOME_FGFR1_MUTANT_RECEPTOR_ACTIVATION	REACTOME_FGFR1_MUTANT_RECEPTOR_ACTIVATION	2026-10-02	31/13343	0.0645161	86.0839	12.9883	0.000232372	0.00216106	0.000459853	STAT3/STAT1	2
15	REACTOME_TRANSCRIPTIONAL_REGULATION_OF_PLURIPOTENT_STEM_CELLS	REACTOME_TRANSCRIPTIONAL_REGULATION_OF_PLURIPOTENT_STEM_CELLS	2026-10-02	31/13343	0.0645161	86.0839	12.9883	0.000232372	0.00216106	0.000459853	STAT3/SMAD4	2
15	REACTOME_GLUCAGON_SIGNALING_IN_METABOLIC_REGULATION	REACTOME_GLUCAGON_SIGNALING_IN_METABOLIC_REGULATION	2026-10-02	33/13343	0.0606061	80.8667	12.58	0.000263644	0.00240382	0.000511508	PRKACA/PRKAR2B	2
15	PID_ERBB1_RECEPTOR_PROXIMAL_PATHWAY	PID_ERBB1_RECEPTOR_PROXIMAL_PATHWAY	2026-10-02	35/13343	0.0571429	76.2457	12.2069	0.000296862	0.00265463	0.000564878	STAT3/STAT1	2
15	KEGG_CHEMOKINE_SIGNALING_PATHWAY	KEGG_CHEMOKINE_SIGNALING_PATHWAY	2026-10-03	189/13343	0.015873	21.1794	7.65167	0.000311949	0.00273691	0.000582388	STAT3/PRKACA/STAT1	3
15	PID_IL23_PATHWAY	PID_IL23_PATHWAY	2026-10-02	37/13343	0.0540541	72.1243	11.8643	0.00033202	0.00280708	0.000597318	STAT3/STAT1	2
15	REACTOME_CA_DEPENDENT_EVENTS	REACTOME_CA_DEPENDENT_EVENTS	2026-10-02	37/13343	0.0540541	72.1243	11.8643	0.00033202	0.00280708	0.000597318	PRKACA/PRKAR2B	2
15	REACTOME_SIGNALING_BY_FGFR1_IN_DISEASE	REACTOME_SIGNALING_BY_FGFR1_IN_DISEASE	2026-10-02	38/13343	0.0526316	70.2263	11.7031	0.000350325	0.00290895	0.000618995	STAT3/STAT1	2
15	PID_IFNG_PATHWAY	PID_IFNG_PATHWAY	2026-10-02	40/13343	0.05	66.715	11.399	0.000388386	0.00306101	0.000651351	STAT3/STAT1	2
15	WP_IL5_SIGNALING_PATHWAY	WP_IL5_SIGNALING_PATHWAY	2026-10-02	40/13343	0.05	66.715	11.399	0.000388386	0.00306101	0.000651351	STAT3/STAT1	2
15	WP_PDGF_PATHWAY	WP_PDGF_PATHWAY	2026-10-02	40/13343	0.05	66.715	11.399	0.000388386	0.00306101	0.000651351	STAT3/STAT1	2
15	REACTOME_DAG_AND_IP3_SIGNALING	REACTOME_DAG_AND_IP3_SIGNALING	2026-10-02	41/13343	0.0487805	65.0878	11.2553	0.00040814	0.00316182	0.000672803	PRKACA/PRKAR2B	2
15	PID_TCPTP_PATHWAY	PID_TCPTP_PATHWAY	2026-10-02	42/13343	0.047619	63.5381	11.1166	0.000428375	0.00316182	0.000672803	STAT3/STAT1	2
15	REACTOME_GLUCAGON_LIKE_PEPTIDE_1_GLP1_REGULATES_INSULIN_SECRETION	REACTOME_GLUCAGON_LIKE_PEPTIDE_1_GLP1_REGULATES_INSULIN_SECRETION	2026-10-02	42/13343	0.047619	63.5381	11.1166	0.000428375	0.00316182	0.000672803	PRKACA/PRKAR2B	2
15	WP_IL2_SIGNALING_PATHWAY	WP_IL2_SIGNALING_PATHWAY	2026-10-02	42/13343	0.047619	63.5381	11.1166	0.000428375	0.00316182	0.000672803	STAT3/STAT1	2
15	REACTOME_SIGNALING_BY_SCF_KIT	REACTOME_SIGNALING_BY_SCF_KIT	2026-10-02	43/13343	0.0465116	62.0605	10.9828	0.000449092	0.00316406	0.00067328	STAT3/STAT1	2
15	REACTOME_VASOPRESSIN_REGULATES_RENAL_WATER_HOMEOSTASIS_VIA_AQUAPORINS	REACTOME_VASOPRESSIN_REGULATES_RENAL_WATER_HOMEOSTASIS_VIA_AQUAPORINS	2026-10-02	43/13343	0.0465116	62.0605	10.9828	0.000449092	0.00316406	0.00067328	PRKACA/PRKAR2B	2
15	WP_IL6_SIGNALING_PATHWAY	WP_IL6_SIGNALING_PATHWAY	2026-10-02	43/13343	0.0465116	62.0605	10.9828	0.000449092	0.00316406	0.00067328	STAT3/STAT1	2
15	PID_ERBB2_ERBB3_PATHWAY	PID_ERBB2_ERBB3_PATHWAY	2026-10-02	44/13343	0.0454545	60.65	10.8536	0.000470289	0.00316934	0.000674404	STAT3/PRKACA	2
15	REACTOME_INTERLEUKIN_2_FAMILY_SIGNALING	REACTOME_INTERLEUKIN_2_FAMILY_SIGNALING	2026-10-02	44/13343	0.0454545	60.65	10.8536	0.000470289	0.00316934	0.000674404	STAT3/STAT1	2
15	WP_HEDGEHOG_SIGNALING_PATHWAY_WP4249	WP_HEDGEHOG_SIGNALING_PATHWAY_WP4249	2026-10-02	44/13343	0.0454545	60.65	10.8536	0.000470289	0.00316934	0.000674404	PRKACA/CSNK1G1	2
15	PID_IL6_7_PATHWAY	PID_IL6_7_PATHWAY	2026-10-02	47/13343	0.0425532	56.7787	10.4907	0.000536758	0.00346656	0.00073765	STAT3/STAT1	2
15	PID_LKB1_PATHWAY	PID_LKB1_PATHWAY	2026-10-02	47/13343	0.0425532	56.7787	10.4907	0.000536758	0.00346656	0.00073765	PRKACA/SMAD4	2
15	WP_THYMIC_STROMAL_LYMPHOPOIETIN_TSLP_SIGNALING_PATHWAY	WP_THYMIC_STROMAL_LYMPHOPOIETIN_TSLP_SIGNALING_PATHWAY	2026-10-02	47/13343	0.0425532	56.7787	10.4907	0.000536758	0.00346656	0.00073765	STAT3/STAT1	2
15	PID_HEDGEHOG_GLI_PATHWAY	PID_HEDGEHOG_GLI_PATHWAY	2026-10-02	48/13343	0.0416667	55.5958	10.3773	0.000559871	0.0035663	0.000758874	PRKACA/CSNK1G1	2
15	WP_IL3_SIGNALING_PATHWAY	WP_IL3_SIGNALING_PATHWAY	2026-10-02	49/13343	0.0408163	54.4612	10.2673	0.000583462	0.00361746	0.00076976	STAT3/PRKACA	2
15	WP_MICROTUBULE_CYTOSKELETON_REGULATION	WP_MICROTUBULE_CYTOSKELETON_REGULATION	2026-10-02	49/13343	0.0408163	54.4612	10.2673	0.000583462	0.00361746	0.00076976	STAT3/PRKACA	2
15	WP_HEPATITIS_C_AND_HEPATOCELLULAR_CARCINOMA	WP_HEPATITIS_C_AND_HEPATOCELLULAR_CARCINOMA	2026-10-02	50/13343	0.04	53.372	10.1606	0.00060753	0.00371712	0.000790967	STAT3/SMAD4	2
15	PID_KIT_PATHWAY	PID_KIT_PATHWAY	2026-10-02	52/13343	0.0384615	51.3192	9.95642	0.000657094	0.00391729	0.000833561	STAT3/STAT1	2
15	REACTOME_AQUAPORIN_MEDIATED_TRANSPORT	REACTOME_AQUAPORIN_MEDIATED_TRANSPORT	2026-10-02	52/13343	0.0384615	51.3192	9.95642	0.000657094	0.00391729	0.000833561	PRKACA/PRKAR2B	2
15	PID_IL2_1PATHWAY	PID_IL2_1PATHWAY	2026-10-02	55/13343	0.0363636	48.52	9.67107	0.000735004	0.00421947	0.00089786	STAT3/STAT1	2
15	WP_IL4_SIGNALING_PATHWAY	WP_IL4_SIGNALING_PATHWAY	2026-10-02	55/13343	0.0363636	48.52	9.67107	0.000735004	0.00421947	0.00089786	STAT3/STAT1	2
15	WP_INTERFERON_TYPE_I_SIGNALING_PATHWAYS	WP_INTERFERON_TYPE_I_SIGNALING_PATHWAYS	2026-10-02	55/13343	0.0363636	48.52	9.67107	0.000735004	0.00421947	0.00089786	STAT3/STAT1	2
15	KEGG_HEDGEHOG_SIGNALING_PATHWAY	KEGG_HEDGEHOG_SIGNALING_PATHWAY	2026-10-02	56/13343	0.0357143	47.6536	9.58102	0.000761921	0.00426859	0.000908314	PRKACA/CSNK1G1	2
15	PID_TXA2PATHWAY	PID_TXA2PATHWAY	2026-10-02	56/13343	0.0357143	47.6536	9.58102	0.000761921	0.00426859	0.000908314	PRKACA/GNA11	2
15	PID_SHP2_PATHWAY	PID_SHP2_PATHWAY	2026-10-02	57/13343	0.0350877	46.8175	9.49333	0.000789312	0.004318	0.000918827	PRKACA/STAT1	2
15	REACTOME_INTERLEUKIN_12_FAMILY_SIGNALING	REACTOME_INTERLEUKIN_12_FAMILY_SIGNALING	2026-10-02	57/13343	0.0350877	46.8175	9.49333	0.000789312	0.004318	0.000918827	STAT3/STAT1	2
15	REACTOME_SIGNALING_BY_PDGF	REACTOME_SIGNALING_BY_PDGF	2026-10-02	58/13343	0.0344828	46.0103	9.40789	0.000817174	0.00441844	0.000940201	STAT3/STAT1	2
15	PID_P53_REGULATION_PATHWAY	PID_P53_REGULATION_PATHWAY	2026-10-02	59/13343	0.0338983	45.2305	9.3246	0.000845509	0.0045191	0.000961619	PTPA/CSNK1G1	2
15	WP_KIT_RECEPTOR_SIGNALING_PATHWAY	WP_KIT_RECEPTOR_SIGNALING_PATHWAY	2026-10-02	60/13343	0.0333333	44.4767	9.24337	0.000874315	0.00461996	0.000983081	STAT3/STAT1	2
15	PID_IL12_2PATHWAY	PID_IL12_2PATHWAY	2026-10-02	62/13343	0.0322581	43.0419	9.08677	0.000933337	0.00487643	0.00103765	STAT3/STAT1	2
15	PID_MYC_REPRESS_PATHWAY	PID_MYC_REPRESS_PATHWAY	2026-10-02	63/13343	0.031746	42.3587	9.01125	0.000963553	0.00492365	0.0010477	SMAD4/PTPA	2
15	REACTOME_SIGNALING_BY_FGFR_IN_DISEASE	REACTOME_SIGNALING_BY_FGFR_IN_DISEASE	2026-10-02	63/13343	0.031746	42.3587	9.01125	0.000963553	0.00492365	0.0010477	STAT3/STAT1	2
15	WP_ENDOCHONDRAL_OSSIFICATION	WP_ENDOCHONDRAL_OSSIFICATION	2026-10-02	65/13343	0.0307692	41.0554	8.86539	0.00102539	0.0051199	0.00108946	PRKACA/STAT1	2
15	WP_ENDOCHONDRAL_OSSIFICATION_WITH_SKELETAL_DYSPLASIAS	WP_ENDOCHONDRAL_OSSIFICATION_WITH_SKELETAL_DYSPLASIAS	2026-10-02	65/13343	0.0307692	41.0554	8.86539	0.00102539	0.0051199	0.00108946	PRKACA/STAT1	2
15	PID_HDAC_CLASSI_PATHWAY	PID_HDAC_CLASSI_PATHWAY	2026-10-02	66/13343	0.030303	40.4333	8.79492	0.00105701	0.0051199	0.00108946	STAT3/PRKACA	2
15	WP_AGERAGE_PATHWAY	WP_AGERAGE_PATHWAY	2026-10-02	66/13343	0.030303	40.4333	8.79492	0.00105701	0.0051199	0.00108946	STAT3/STAT1	2
15	WP_ONCOSTATIN_M_SIGNALING_PATHWAY	WP_ONCOSTATIN_M_SIGNALING_PATHWAY	2026-10-02	66/13343	0.030303	40.4333	8.79492	0.00105701	0.0051199	0.00108946	STAT3/STAT1	2
15	WP_THYROID_STIMULATING_HORMONE_TSH_SIGNALING_PATHWAY	WP_THYROID_STIMULATING_HORMONE_TSH_SIGNALING_PATHWAY	2026-10-02	68/13343	0.0294118	39.2441	8.65861	0.00112165	0.005377	0.00114417	STAT3/STAT1	2
15	REACTOME_AURKA_ACTIVATION_BY_TPX2	REACTOME_AURKA_ACTIVATION_BY_TPX2	2026-10-02	72/13343	0.0277778	37.0639	8.40298	0.00125652	0.00596208	0.00126867	PRKACA/PRKAR2B	2
15	REACTOME_G_ALPHA_I_SIGNALLING_EVENTS	REACTOME_G_ALPHA_I_SIGNALLING_EVENTS	2026-10-03	314/13343	0.00955414	12.7481	5.7693	0.00136995	0.00643463	0.00136922	PRKACA/GNA11/PRKAR2B	3
15	WP_LEPTIN_SIGNALING_PATHWAY	WP_LEPTIN_SIGNALING_PATHWAY	2026-10-02	76/13343	0.0263158	35.1132	8.1675	0.00139881	0.00644008	0.00137039	STAT3/STAT1	2
15	WP_PROLACTIN_SIGNALING_PATHWAY	WP_PROLACTIN_SIGNALING_PATHWAY	2026-10-02	76/13343	0.0263158	35.1132	8.1675	0.00139881	0.00644008	0.00137039	STAT3/STAT1	2
15	KEGG_PATHWAYS_IN_CANCER	KEGG_PATHWAYS_IN_CANCER	2026-10-03	325/13343	0.00923077	12.3166	5.6563	0.00151289	0.006897	0.00146761	STAT3/STAT1/SMAD4	3
15	REACTOME_RECRUITMENT_OF_MITOTIC_CENTROSOME_PROTEINS_AND_COMPLEXES	REACTOME_RECRUITMENT_OF_MITOTIC_CENTROSOME_PROTEINS_AND_COMPLEXES	2026-10-02	81/13343	0.0246914	32.9457	7.89763	0.00158705	0.00716485	0.00152461	PRKACA/PRKAR2B	2
15	PID_REG_GR_PATHWAY	PID_REG_GR_PATHWAY	2026-10-02	82/13343	0.0243902	32.5439	7.84659	0.00162608	0.00727045	0.00154708	PRKACA/STAT1	2
15	KEGG_APOPTOSIS	KEGG_APOPTOSIS	2026-10-02	87/13343	0.0229885	30.6736	7.60448	0.00182807	0.00794439	0.00169049	PRKACA/PRKAR2B	2
15	REACTOME_REGULATION_OF_PLK1_ACTIVITY_AT_G2_M_TRANSITION	REACTOME_REGULATION_OF_PLK1_ACTIVITY_AT_G2_M_TRANSITION	2026-10-02	87/13343	0.0229885	30.6736	7.60448	0.00182807	0.00794439	0.00169049	PRKACA/PRKAR2B	2
15	WP_ACUTE_VIRAL_MYOCARDITIS	WP_ACUTE_VIRAL_MYOCARDITIS	2026-10-02	87/13343	0.0229885	30.6736	7.60448	0.00182807	0.00794439	0.00169049	STAT3/STAT1	2
15	KEGG_GAP_JUNCTION	KEGG_GAP_JUNCTION	2026-10-02	90/13343	0.0222222	29.6511	7.46882	0.00195472	0.00841617	0.00179088	PRKACA/GNA11	2
15	WP_ANDROGEN_RECEPTOR_SIGNALING_PATHWAY	WP_ANDROGEN_RECEPTOR_SIGNALING_PATHWAY	2026-10-02	91/13343	0.021978	29.3253	7.42507	0.00199785	0.00852294	0.0018136	STAT3/SMAD4	2
15	REACTOME_ACTIVATION_OF_NMDA_RECEPTORS_AND_POSTSYNAPTIC_EVENTS	REACTOME_ACTIVATION_OF_NMDA_RECEPTORS_AND_POSTSYNAPTIC_EVENTS	2026-10-02	94/13343	0.0212766	28.3894	7.29795	0.00212995	0.00900386	0.00191593	PRKACA/PRKAR2B	2
15	REACTOME_FCGR3A_MEDIATED_IL10_SYNTHESIS	REACTOME_FCGR3A_MEDIATED_IL10_SYNTHESIS	2026-10-02	95/13343	0.0210526	28.0905	7.25689	0.00217488	0.00902964	0.00192142	PRKACA/PRKAR2B	2
15	REACTOME_RECRUITMENT_OF_NUMA_TO_MITOTIC_CENTROSOMES	REACTOME_RECRUITMENT_OF_NUMA_TO_MITOTIC_CENTROSOMES	2026-10-02	95/13343	0.0210526	28.0905	7.25689	0.00217488	0.00902964	0.00192142	PRKACA/PRKAR2B	2
15	REACTOME_ANCHORING_OF_THE_BASAL_BODY_TO_THE_PLASMA_MEMBRANE	REACTOME_ANCHORING_OF_THE_BASAL_BODY_TO_THE_PLASMA_MEMBRANE	2026-10-02	97/13343	0.0206186	27.5113	7.17665	0.0022661	0.00932511	0.00198429	PRKACA/PRKAR2B	2
15	REACTOME_PROTEIN_FOLDING	REACTOME_PROTEIN_FOLDING	2026-10-02	98/13343	0.0204082	27.2306	7.13743	0.00231239	0.00943211	0.00200706	STAT3/GNA11	2
15	PID_CXCR4_PATHWAY	PID_CXCR4_PATHWAY	2026-10-02	100/13343	0.02	26.686	7.06073	0.0024063	0.00972984	0.00207041	STAT3/STAT1	2
15	KEGG_GNRH_SIGNALING_PATHWAY	KEGG_GNRH_SIGNALING_PATHWAY	2026-10-02	101/13343	0.019802	26.4218	7.02322	0.00245393	0.00983689	0.00209319	PRKACA/GNA11	2
15	PID_ERBB1_DOWNSTREAM_PATHWAY	PID_ERBB1_DOWNSTREAM_PATHWAY	2026-10-02	105/13343	0.0190476	25.4152	6.87846	0.00264892	0.0105278	0.0022402	STAT3/STAT1	2
15	REACTOME_INTERLEUKIN_4_AND_INTERLEUKIN_13_SIGNALING	REACTOME_INTERLEUKIN_4_AND_INTERLEUKIN_13_SIGNALING	2026-10-02	111/13343	0.018018	24.0414	6.67582	0.00295474	0.0116437	0.00247766	STAT3/STAT1	2
15	REACTOME_HEDGEHOG_OFF_STATE	REACTOME_HEDGEHOG_OFF_STATE	2026-10-02	113/13343	0.0176991	23.6159	6.61181	0.00306022	0.011958	0.00254455	PRKACA/PRKAR2B	2
15	WP_GASTRIN_SIGNALING_PATHWAY	WP_GASTRIN_SIGNALING_PATHWAY	2026-10-02	114/13343	0.0175439	23.4088	6.58042	0.00311362	0.0120653	0.00256737	STAT3/PRKACA	2
15	KEGG_VASCULAR_SMOOTH_MUSCLE_CONTRACTION	KEGG_VASCULAR_SMOOTH_MUSCLE_CONTRACTION	2026-10-02	115/13343	0.0173913	23.2052	6.54943	0.00316746	0.0121725	0.00259018	PRKACA/GNA11	2
15	WP_EMBRYONIC_STEM_CELL_PLURIPOTENCY_PATHWAYS	WP_EMBRYONIC_STEM_CELL_PLURIPOTENCY_PATHWAYS	2026-10-02	118/13343	0.0169492	22.6153	6.45877	0.00333162	0.0126984	0.00270209	STAT3/SMAD4	2
15	WP_OSTEOBLAST_DIFFERENTIATION_AND_RELATED_DISEASES	WP_OSTEOBLAST_DIFFERENTIATION_AND_RELATED_DISEASES	2026-10-02	119/13343	0.0168067	22.4252	6.4293	0.00338722	0.0127973	0.00272314	STAT1/SMAD4	2
15	REACTOME_DISEASES_OF_SIGNAL_TRANSDUCTION_BY_GROWTH_FACTOR_RECEPTORS_AND_SECOND_MESSENGERS	REACTOME_DISEASES_OF_SIGNAL_TRANSDUCTION_BY_GROWTH_FACTOR_RECEPTORS_AND_SECOND_MESSENGERS	2026-10-03	432/13343	0.00694444	9.26597	4.78302	0.00341261	0.0127973	0.00272314	STAT3/STAT1/SMAD4	3
15	REACTOME_TRANSCRIPTIONAL_REGULATION_BY_RUNX2	REACTOME_TRANSCRIPTIONAL_REGULATION_BY_RUNX2	2026-10-02	120/13343	0.0166667	22.2383	6.40019	0.00344325	0.0128089	0.0027256	STAT1/SMAD4	2
15	WP_HIPPOMERLIN_SIGNALING_DYSREGULATION	WP_HIPPOMERLIN_SIGNALING_DYSREGULATION	2026-10-02	123/13343	0.0162602	21.6959	6.31493	0.00361396	0.0133372	0.00283803	PRKACA/PRKAR2B	2
15	REACTOME_PKA_MEDIATED_PHOSPHORYLATION_OF_KEY_METABOLIC_FACTORS	REACTOME_PKA_MEDIATED_PHOSPHORYLATION_OF_KEY_METABOLIC_FACTORS	2026-10-01	5/13343	0.2	266.86	16.2832	0.00374223	0.0134894	0.00287042	PRKACA	1
15	REACTOME_RUNX3_REGULATES_BCL2L11_BIM_TRANSCRIPTION	REACTOME_RUNX3_REGULATES_BCL2L11_BIM_TRANSCRIPTION	2026-10-01	5/13343	0.2	266.86	16.2832	0.00374223	0.0134894	0.00287042	SMAD4	1
15	WP_TCA_CYCLE_NUTRIENT_USE_AND_INVASIVENESS_OF_OVARIAN_CANCER	WP_TCA_CYCLE_NUTRIENT_USE_AND_INVASIVENESS_OF_OVARIAN_CANCER	2026-10-01	5/13343	0.2	266.86	16.2832	0.00374223	0.0134894	0.00287042	STAT3	1
15	PID_PDGFRB_PATHWAY	PID_PDGFRB_PATHWAY	2026-10-02	129/13343	0.0155039	20.6868	6.15318	0.00396712	0.0141901	0.00301951	STAT3/STAT1	2
15	WP_ADIPOGENESIS	WP_ADIPOGENESIS	2026-10-02	131/13343	0.0152672	20.371	6.10168	0.0040883	0.0145119	0.00308799	STAT3/STAT1	2
15	REACTOME_SIGNALING_BY_INTERLEUKINS	REACTOME_SIGNALING_BY_INTERLEUKINS	2026-10-03	463/13343	0.00647948	8.64557	4.58553	0.00415149	0.0146246	0.00311196	STAT3/PRKACA/STAT1	3
15	REACTOME_ADORA2B_MEDIATED_ANTI_INFLAMMATORY_CYTOKINES_PRODUCTION	REACTOME_ADORA2B_MEDIATED_ANTI_INFLAMMATORY_CYTOKINES_PRODUCTION	2026-10-02	133/13343	0.0150376	20.0647	6.05132	0.00421121	0.0147234	0.00313299	PRKACA/PRKAR2B	2
15	KEGG_INSULIN_SIGNALING_PATHWAY	KEGG_INSULIN_SIGNALING_PATHWAY	2026-10-02	137/13343	0.0145985	19.4788	5.95382	0.00446216	0.0154627	0.0032903	PRKACA/PRKAR2B	2
15	BIOCARTA_IFNG_PATHWAY	BIOCARTA_IFNG_PATHWAY	2026-10-01	6/13343	0.166667	222.383	14.8538	0.00448916	0.0154627	0.0032903	STAT1	1
15	WP_MEASLES_VIRUS_INFECTION	WP_MEASLES_VIRUS_INFECTION	2026-10-02	138/13343	0.0144928	19.3377	5.93009	0.00452597	0.0154748	0.00329289	STAT3/STAT1	2
15	WP_BRAINDERIVED_NEUROTROPHIC_FACTOR_BDNF_SIGNALING_PATHWAY	WP_BRAINDERIVED_NEUROTROPHIC_FACTOR_BDNF_SIGNALING_PATHWAY	2026-10-02	144/13343	0.0138889	18.5319	5.79278	0.00491777	0.0166917	0.00355183	STAT3/STAT1	2
15	WP_ENDODERM_DIFFERENTIATION	WP_ENDODERM_DIFFERENTIATION	2026-10-02	145/13343	0.0137931	18.4041	5.77071	0.00498455	0.0167958	0.00357397	STAT1/SMAD4	2
15	REACTOME_LOSS_OF_FUNCTION_OF_SMAD2_3_IN_CANCER	REACTOME_LOSS_OF_FUNCTION_OF_SMAD2_3_IN_CANCER	2026-10-01	7/13343	0.142857	190.614	13.7421	0.00523559	0.0173896	0.00370034	SMAD4	1
15	REACTOME_RUNX3_REGULATES_CDKN1A_TRANSCRIPTION	REACTOME_RUNX3_REGULATES_CDKN1A_TRANSCRIPTION	2026-10-01	7/13343	0.142857	190.614	13.7421	0.00523559	0.0173896	0.00370034	SMAD4	1
15	REACTOME_SIGNALING_BY_HEDGEHOG	REACTOME_SIGNALING_BY_HEDGEHOG	2026-10-02	150/13343	0.0133333	17.7907	5.66354	0.00532481	0.0175605	0.00373671	PRKACA/PRKAR2B	2
15	KEGG_WNT_SIGNALING_PATHWAY	KEGG_WNT_SIGNALING_PATHWAY	2026-10-02	151/13343	0.013245	17.6728	5.64273	0.00539413	0.0176639	0.00375869	PRKACA/SMAD4	2
15	KEGG_JAK_STAT_SIGNALING_PATHWAY	KEGG_JAK_STAT_SIGNALING_PATHWAY	2026-10-02	155/13343	0.0129032	17.2168	5.56144	0.00567558	0.0183274	0.00389989	STAT3/STAT1	2
15	WP_MESODERMAL_COMMITMENT_PATHWAY	WP_MESODERMAL_COMMITMENT_PATHWAY	2026-10-02	155/13343	0.0129032	17.2168	5.56144	0.00567558	0.0183274	0.00389989	PRKACA/SMAD4	2
15	WP_MYOMETRIAL_RELAXATION_AND_CONTRACTION_PATHWAYS	WP_MYOMETRIAL_RELAXATION_AND_CONTRACTION_PATHWAYS	2026-10-02	158/13343	0.0126582	16.8899	5.50244	0.00589106	0.0186671	0.00397218	PRKACA/PRKAR2B	2
15	BIOCARTA_STAT3_PATHWAY	BIOCARTA_STAT3_PATHWAY	2026-10-01	8/13343	0.125	166.787	12.8454	0.00598151	0.0186671	0.00397218	STAT3	1
15	REACTOME_FATTY_ACIDS_BOUND_TO_GPR40_FFAR1_REGULATE_INSULIN_SECRETION	REACTOME_FATTY_ACIDS_BOUND_TO_GPR40_FFAR1_REGULATE_INSULIN_SECRETION	2026-10-01	8/13343	0.125	166.787	12.8454	0.00598151	0.0186671	0.00397218	GNA11	1
15	REACTOME_HDL_ASSEMBLY	REACTOME_HDL_ASSEMBLY	2026-10-01	8/13343	0.125	166.787	12.8454	0.00598151	0.0186671	0.00397218	PRKACA	1
15	REACTOME_SIGNALING_BY_TGF_BETA_RECEPTOR_COMPLEX_IN_CANCER	REACTOME_SIGNALING_BY_TGF_BETA_RECEPTOR_COMPLEX_IN_CANCER	2026-10-01	8/13343	0.125	166.787	12.8454	0.00598151	0.0186671	0.00397218	SMAD4	1
15	WP_SUDDEN_INFANT_DEATH_SYNDROME_SIDS_SUSCEPTIBILITY_PATHWAYS	WP_SUDDEN_INFANT_DEATH_SYNDROME_SIDS_SUSCEPTIBILITY_PATHWAYS	2026-10-02	162/13343	0.0123457	16.4728	5.42625	0.00618418	0.019171	0.00407939	PRKACA/PRKAR2B	2
15	WP_EGFEGFR_SIGNALING_PATHWAY	WP_EGFEGFR_SIGNALING_PATHWAY	2026-10-02	163/13343	0.0122699	16.3718	5.40763	0.0062585	0.0192729	0.00410107	STAT3/STAT1	2
15	WP_CHEMOKINE_SIGNALING_PATHWAY	WP_CHEMOKINE_SIGNALING_PATHWAY	2026-10-02	165/13343	0.0121212	16.1733	5.37087	0.00640837	0.0196046	0.00417165	STAT3/STAT1	2
15	BIOCARTA_IFNA_PATHWAY	BIOCARTA_IFNA_PATHWAY	2026-10-01	9/13343	0.111111	148.256	12.1021	0.00672694	0.0200514	0.00426675	STAT1	1
15	REACTOME_BH3_ONLY_PROTEINS_ASSOCIATE_WITH_AND_INACTIVATE_ANTI_APOPTOTIC_BCL_2_MEMBERS	REACTOME_BH3_ONLY_PROTEINS_ASSOCIATE_WITH_AND_INACTIVATE_ANTI_APOPTOTIC_BCL_2_MEMBERS	2026-10-01	9/13343	0.111111	148.256	12.1021	0.00672694	0.0200514	0.00426675	STAT3	1
15	REACTOME_INTERLEUKIN_23_SIGNALING	REACTOME_INTERLEUKIN_23_SIGNALING	2026-10-01	9/13343	0.111111	148.256	12.1021	0.00672694	0.0200514	0.00426675	STAT3	1
15	REACTOME_ROBO_RECEPTORS_BIND_AKAP5	REACTOME_ROBO_RECEPTORS_BIND_AKAP5	2026-10-01	9/13343	0.111111	148.256	12.1021	0.00672694	0.0200514	0.00426675	PRKACA	1
15	REACTOME_FACTORS_INVOLVED_IN_MEGAKARYOCYTE_DEVELOPMENT_AND_PLATELET_PRODUCTION	REACTOME_FACTORS_INVOLVED_IN_MEGAKARYOCYTE_DEVELOPMENT_AND_PLATELET_PRODUCTION	2026-10-02	170/13343	0.0117647	15.6976	5.28173	0.00679026	0.0201113	0.00427948	PRKACA/PRKAR2B	2
15	KEGG_CALCIUM_SIGNALING_PATHWAY	KEGG_CALCIUM_SIGNALING_PATHWAY	2026-10-02	178/13343	0.011236	14.9921	5.14671	0.00742256	0.021447	0.0045637	PRKACA/GNA11	2
15	REACTOME_ACETYLCHOLINE_REGULATES_INSULIN_SECRETION	REACTOME_ACETYLCHOLINE_REGULATES_INSULIN_SECRETION	2026-10-01	10/13343	0.1	133.43	11.4728	0.00747185	0.021447	0.0045637	GNA11	1
15	REACTOME_STAT3_NUCLEAR_EVENTS_DOWNSTREAM_OF_ALK_SIGNALING	REACTOME_STAT3_NUCLEAR_EVENTS_DOWNSTREAM_OF_ALK_SIGNALING	2026-10-01	10/13343	0.1	133.43	11.4728	0.00747185	0.021447	0.0045637	STAT3	1
15	WP_MAMMARY_GLAND_DEVELOPMENT_PATHWAY_INVOLUTION_STAGE_4_OF_4	WP_MAMMARY_GLAND_DEVELOPMENT_PATHWAY_INVOLUTION_STAGE_4_OF_4	2026-10-01	10/13343	0.1	133.43	11.4728	0.00747185	0.021447	0.0045637	STAT3	1
15	WP_TYPE_III_INTERFERON_SIGNALING	WP_TYPE_III_INTERFERON_SIGNALING	2026-10-01	10/13343	0.1	133.43	11.4728	0.00747185	0.021447	0.0045637	STAT1	1
15	BIOCARTA_AGPCR_PATHWAY	BIOCARTA_AGPCR_PATHWAY	2026-10-01	11/13343	0.0909091	121.3	10.931	0.00821627	0.0224739	0.00478222	PRKAR2B	1
15	BIOCARTA_AKAP13_PATHWAY	BIOCARTA_AKAP13_PATHWAY	2026-10-01	11/13343	0.0909091	121.3	10.931	0.00821627	0.0224739	0.00478222	PRKAR2B	1
15	BIOCARTA_AKAP95_PATHWAY	BIOCARTA_AKAP95_PATHWAY	2026-10-01	11/13343	0.0909091	121.3	10.931	0.00821627	0.0224739	0.00478222	PRKAR2B	1
15	BIOCARTA_CFTR_PATHWAY	BIOCARTA_CFTR_PATHWAY	2026-10-01	11/13343	0.0909091	121.3	10.931	0.00821627	0.0224739	0.00478222	PRKAR2B	1
15	BIOCARTA_PLCE_PATHWAY	BIOCARTA_PLCE_PATHWAY	2026-10-01	11/13343	0.0909091	121.3	10.931	0.00821627	0.0224739	0.00478222	PRKAR2B	1
15	PID_ALK2_PATHWAY	PID_ALK2_PATHWAY	2026-10-01	11/13343	0.0909091	121.3	10.931	0.00821627	0.0224739	0.00478222	SMAD4	1
15	REACTOME_FREE_FATTY_ACIDS_REGULATE_INSULIN_SECRETION	REACTOME_FREE_FATTY_ACIDS_REGULATE_INSULIN_SECRETION	2026-10-01	11/13343	0.0909091	121.3	10.931	0.00821627	0.0224739	0.00478222	GNA11	1
15	REACTOME_SIGNALING_BY_LEPTIN	REACTOME_SIGNALING_BY_LEPTIN	2026-10-01	11/13343	0.0909091	121.3	10.931	0.00821627	0.0224739	0.00478222	STAT3	1
15	BIOCARTA_CARM1_PATHWAY	BIOCARTA_CARM1_PATHWAY	2026-10-01	12/13343	0.0833333	111.192	10.4581	0.00896018	0.0239453	0.00509532	PRKAR2B	1
15	REACTOME_REGULATION_OF_GLYCOLYSIS_BY_FRUCTOSE_2_6_BISPHOSPHATE_METABOLISM	REACTOME_REGULATION_OF_GLYCOLYSIS_BY_FRUCTOSE_2_6_BISPHOSPHATE_METABOLISM	2026-10-01	12/13343	0.0833333	111.192	10.4581	0.00896018	0.0239453	0.00509532	PRKACA	1
15	WP_BONE_MORPHOGENIC_PROTEIN_BMP_SIGNALING_AND_REGULATION	WP_BONE_MORPHOGENIC_PROTEIN_BMP_SIGNALING_AND_REGULATION	2026-10-01	12/13343	0.0833333	111.192	10.4581	0.00896018	0.0239453	0.00509532	SMAD4	1
15	WP_TRANSCRIPTION_FACTORS_REGULATE_MIRNAS_RELATED_TO_CARDIAC_HYPERTROPHY	WP_TRANSCRIPTION_FACTORS_REGULATE_MIRNAS_RELATED_TO_CARDIAC_HYPERTROPHY	2026-10-01	12/13343	0.0833333	111.192	10.4581	0.00896018	0.0239453	0.00509532	STAT3	1
15	REACTOME_MITOTIC_G2_G2_M_PHASES	REACTOME_MITOTIC_G2_G2_M_PHASES	2026-10-02	200/13343	0.01	13.343	4.81654	0.00929436	0.0246964	0.00525515	PRKACA/PRKAR2B	2
15	REACTOME_CILIUM_ASSEMBLY	REACTOME_CILIUM_ASSEMBLY	2026-10-02	202/13343	0.00990099	13.2109	4.78912	0.00947406	0.0247658	0.00526992	PRKACA/PRKAR2B	2
15	REACTOME_MITOTIC_PROMETAPHASE	REACTOME_MITOTIC_PROMETAPHASE	2026-10-02	203/13343	0.00985222	13.1458	4.77555	0.0095645	0.0247658	0.00526992	PRKACA/PRKAR2B	2
15	BIOCARTA_DREAM_PATHWAY	BIOCARTA_DREAM_PATHWAY	2026-10-01	13/13343	0.0769231	102.638	10.0406	0.00970359	0.0247658	0.00526992	PRKAR2B	1
15	REACTOME_LOSS_OF_FUNCTION_OF_MECP2_IN_RETT_SYNDROME	REACTOME_LOSS_OF_FUNCTION_OF_MECP2_IN_RETT_SYNDROME	2026-10-01	13/13343	0.0769231	102.638	10.0406	0.00970359	0.0247658	0.00526992	PRKACA	1
15	REACTOME_POU5F1_OCT4_SOX2_NANOG_ACTIVATE_GENES_RELATED_TO_PROLIFERATION	REACTOME_POU5F1_OCT4_SOX2_NANOG_ACTIVATE_GENES_RELATED_TO_PROLIFERATION	2026-10-01	13/13343	0.0769231	102.638	10.0406	0.00970359	0.0247658	0.00526992	STAT3	1
15	WP_DEVELOPMENT_OF_PULMONARY_DENDRITIC_CELLS_AND_MACROPHAGE_SUBSETS	WP_DEVELOPMENT_OF_PULMONARY_DENDRITIC_CELLS_AND_MACROPHAGE_SUBSETS	2026-10-01	13/13343	0.0769231	102.638	10.0406	0.00970359	0.0247658	0.00526992	STAT3	1
15	WP_ESTROGEN_RECEPTOR_PATHWAY	WP_ESTROGEN_RECEPTOR_PATHWAY	2026-10-01	13/13343	0.0769231	102.638	10.0406	0.00970359	0.0247658	0.00526992	STAT3	1
15	REACTOME_NEUROTRANSMITTER_RECEPTORS_AND_POSTSYNAPTIC_SIGNAL_TRANSMISSION	REACTOME_NEUROTRANSMITTER_RECEPTORS_AND_POSTSYNAPTIC_SIGNAL_TRANSMISSION	2026-10-02	205/13343	0.0097561	13.0176	4.7487	0.00974655	0.0247658	0.00526992	PRKACA/PRKAR2B	2
15	BIOCARTA_AKAPCENTROSOME_PATHWAY	BIOCARTA_AKAPCENTROSOME_PATHWAY	2026-10-01	14/13343	0.0714286	95.3071	9.66844	0.0104465	0.0258384	0.00549816	PRKAR2B	1
15	BIOCARTA_GATA3_PATHWAY	BIOCARTA_GATA3_PATHWAY	2026-10-01	14/13343	0.0714286	95.3071	9.66844	0.0104465	0.0258384	0.00549816	PRKAR2B	1
15	REACTOME_INTERLEUKIN_15_SIGNALING	REACTOME_INTERLEUKIN_15_SIGNALING	2026-10-01	14/13343	0.0714286	95.3071	9.66844	0.0104465	0.0258384	0.00549816	STAT3	1
15	REACTOME_REGULATION_OF_IFNG_SIGNALING	REACTOME_REGULATION_OF_IFNG_SIGNALING	2026-10-01	14/13343	0.0714286	95.3071	9.66844	0.0104465	0.0258384	0.00549816	STAT1	1
15	WP_DOPAMINE_METABOLISM	WP_DOPAMINE_METABOLISM	2026-10-01	14/13343	0.0714286	95.3071	9.66844	0.0104465	0.0258384	0.00549816	PRKACA	1
15	PID_LPA4_PATHWAY	PID_LPA4_PATHWAY	2026-10-01	15/13343	0.0666667	88.9533	9.33387	0.0111889	0.0270981	0.00576621	PRKACA	1
15	PID_THROMBIN_PAR4_PATHWAY	PID_THROMBIN_PAR4_PATHWAY	2026-10-01	15/13343	0.0666667	88.9533	9.33387	0.0111889	0.0270981	0.00576621	GNA11	1
15	REACTOME_SIGNALING_BY_ACTIVIN	REACTOME_SIGNALING_BY_ACTIVIN	2026-10-01	15/13343	0.0666667	88.9533	9.33387	0.0111889	0.0270981	0.00576621	SMAD4	1
15	WP_FOXP3_IN_COVID19	WP_FOXP3_IN_COVID19	2026-10-01	15/13343	0.0666667	88.9533	9.33387	0.0111889	0.0270981	0.00576621	STAT3	1
15	REACTOME_ANTI_INFLAMMATORY_RESPONSE_FAVOURING_LEISHMANIA_PARASITE_INFECTION	REACTOME_ANTI_INFLAMMATORY_RESPONSE_FAVOURING_LEISHMANIA_PARASITE_INFECTION	2026-10-02	223/13343	0.00896861	11.9668	4.52285	0.011455	0.0275989	0.00587277	PRKACA/PRKAR2B	2
15	BIOCARTA_CK1_PATHWAY	BIOCARTA_CK1_PATHWAY	2026-10-01	16/13343	0.0625	83.3937	9.03097	0.0119308	0.0280193	0.00596223	PRKAR2B	1
15	BIOCARTA_SHH_PATHWAY	BIOCARTA_SHH_PATHWAY	2026-10-01	16/13343	0.0625	83.3937	9.03097	0.0119308	0.0280193	0.00596223	PRKAR2B	1
15	PID_SMAD2_3PATHWAY	PID_SMAD2_3PATHWAY	2026-10-01	16/13343	0.0625	83.3937	9.03097	0.0119308	0.0280193	0.00596223	SMAD4	1
15	REACTOME_RAP1_SIGNALLING	REACTOME_RAP1_SIGNALLING	2026-10-01	16/13343	0.0625	83.3937	9.03097	0.0119308	0.0280193	0.00596223	PRKACA	1
15	WP_GPR40_PATHWAY	WP_GPR40_PATHWAY	2026-10-01	16/13343	0.0625	83.3937	9.03097	0.0119308	0.0280193	0.00596223	GNA11	1
15	REACTOME_FOXO_MEDIATED_TRANSCRIPTION_OF_CELL_CYCLE_GENES	REACTOME_FOXO_MEDIATED_TRANSCRIPTION_OF_CELL_CYCLE_GENES	2026-10-01	17/13343	0.0588235	78.4882	8.75501	0.0126722	0.0291712	0.00620734	SMAD4	1
15	WP_CANONICAL_AND_NONCANONICAL_TGFB_SIGNALING	WP_CANONICAL_AND_NONCANONICAL_TGFB_SIGNALING	2026-10-01	17/13343	0.0588235	78.4882	8.75501	0.0126722	0.0291712	0.00620734	SMAD4	1
15	WP_LEPTININSULIN_SIGNALING_OVERLAP	WP_LEPTININSULIN_SIGNALING_OVERLAP	2026-10-01	17/13343	0.0588235	78.4882	8.75501	0.0126722	0.0291712	0.00620734	STAT3	1
15	WP_NCRNAS_INVOLVED_IN_STAT3_SIGNALING_IN_HEPATOCELLULAR_CARCINOMA	WP_NCRNAS_INVOLVED_IN_STAT3_SIGNALING_IN_HEPATOCELLULAR_CARCINOMA	2026-10-01	17/13343	0.0588235	78.4882	8.75501	0.0126722	0.0291712	0.00620734	STAT3	1
15	BIOCARTA_CHEMICAL_PATHWAY	BIOCARTA_CHEMICAL_PATHWAY	2026-10-01	18/13343	0.0555556	74.1278	8.5022	0.0134131	0.030574	0.00650585	STAT1	1
15	WP_TGFBETA_SIGNALING_IN_THYROID_CELLS_FOR_EPITHELIALMESENCHYMAL_TRANSITION	WP_TGFBETA_SIGNALING_IN_THYROID_CELLS_FOR_EPITHELIALMESENCHYMAL_TRANSITION	2026-10-01	18/13343	0.0555556	74.1278	8.5022	0.0134131	0.030574	0.00650585	SMAD4	1
15	BIOCARTA_CHREBP_PATHWAY	BIOCARTA_CHREBP_PATHWAY	2026-10-01	19/13343	0.0526316	70.2263	8.26946	0.0141535	0.0313399	0.00666883	PRKAR2B	1
15	BIOCARTA_MCALPAIN_PATHWAY	BIOCARTA_MCALPAIN_PATHWAY	2026-10-01	19/13343	0.0526316	70.2263	8.26946	0.0141535	0.0313399	0.00666883	PRKAR2B	1
15	BIOCARTA_TGFB_PATHWAY	BIOCARTA_TGFB_PATHWAY	2026-10-01	19/13343	0.0526316	70.2263	8.26946	0.0141535	0.0313399	0.00666883	SMAD4	1
15	BIOCARTA_TOB1_PATHWAY	BIOCARTA_TOB1_PATHWAY	2026-10-01	19/13343	0.0526316	70.2263	8.26946	0.0141535	0.0313399	0.00666883	SMAD4	1
15	REACTOME_NUCLEAR_EVENTS_STIMULATED_BY_ALK_SIGNALING_IN_CANCER	REACTOME_NUCLEAR_EVENTS_STIMULATED_BY_ALK_SIGNALING_IN_CANCER	2026-10-01	19/13343	0.0526316	70.2263	8.26946	0.0141535	0.0313399	0.00666883	STAT3	1
15	REACTOME_PLASMA_LIPOPROTEIN_ASSEMBLY	REACTOME_PLASMA_LIPOPROTEIN_ASSEMBLY	2026-10-01	19/13343	0.0526316	70.2263	8.26946	0.0141535	0.0313399	0.00666883	PRKACA	1
15	BIOCARTA_STATHMIN_PATHWAY	BIOCARTA_STATHMIN_PATHWAY	2026-10-01	20/13343	0.05	66.715	8.05425	0.0148934	0.0325138	0.00691861	PRKAR2B	1
15	PID_WNT_CANONICAL_PATHWAY	PID_WNT_CANONICAL_PATHWAY	2026-10-01	20/13343	0.05	66.715	8.05425	0.0148934	0.0325138	0.00691861	CSNK1G1	1
15	WP_BMP_SIGNALING_IN_EYELID_DEVELOPMENT	WP_BMP_SIGNALING_IN_EYELID_DEVELOPMENT	2026-10-01	20/13343	0.05	66.715	8.05425	0.0148934	0.0325138	0.00691861	SMAD4	1
15	BIOCARTA_IL6_PATHWAY	BIOCARTA_IL6_PATHWAY	2026-10-01	21/13343	0.047619	63.5381	7.85446	0.0156328	0.0330421	0.00703103	STAT3	1
15	BIOCARTA_MPR_PATHWAY	BIOCARTA_MPR_PATHWAY	2026-10-01	21/13343	0.047619	63.5381	7.85446	0.0156328	0.0330421	0.00703103	PRKAR2B	1
15	BIOCARTA_NOS1_PATHWAY	BIOCARTA_NOS1_PATHWAY	2026-10-01	21/13343	0.047619	63.5381	7.85446	0.0156328	0.0330421	0.00703103	PRKAR2B	1
15	PID_S1P_META_PATHWAY	PID_S1P_META_PATHWAY	2026-10-01	21/13343	0.047619	63.5381	7.85446	0.0156328	0.0330421	0.00703103	GNA11	1
15	REACTOME_CD209_DC_SIGN_SIGNALING	REACTOME_CD209_DC_SIGN_SIGNALING	2026-10-01	21/13343	0.047619	63.5381	7.85446	0.0156328	0.0330421	0.00703103	PRKACA	1
15	REACTOME_INTERLEUKIN_37_SIGNALING	REACTOME_INTERLEUKIN_37_SIGNALING	2026-10-01	21/13343	0.047619	63.5381	7.85446	0.0156328	0.0330421	0.00703103	STAT3	1
15	WP_NICOTINE_EFFECT_ON_DOPAMINERGIC_NEURONS	WP_NICOTINE_EFFECT_ON_DOPAMINERGIC_NEURONS	2026-10-01	21/13343	0.047619	63.5381	7.85446	0.0156328	0.0330421	0.00703103	PRKACA	1
15	BIOCARTA_CREB_PATHWAY	BIOCARTA_CREB_PATHWAY	2026-10-01	22/13343	0.0454545	60.65	7.66831	0.0163717	0.0338349	0.00719973	PRKAR2B	1
15	BIOCARTA_CSK_PATHWAY	BIOCARTA_CSK_PATHWAY	2026-10-01	22/13343	0.0454545	60.65	7.66831	0.0163717	0.0338349	0.00719973	PRKAR2B	1
15	WP_HEMATOPOIETIC_STEM_CELL_GENE_REGULATION_BY_GABP_ALPHABETA_COMPLEX	WP_HEMATOPOIETIC_STEM_CELL_GENE_REGULATION_BY_GABP_ALPHABETA_COMPLEX	2026-10-01	22/13343	0.0454545	60.65	7.66831	0.0163717	0.0338349	0.00719973	SMAD4	1
15	WP_PKCGAMMA_CALCIUM_SIGNALING_PATHWAY_IN_ATAXIA	WP_PKCGAMMA_CALCIUM_SIGNALING_PATHWAY_IN_ATAXIA	2026-10-01	22/13343	0.0454545	60.65	7.66831	0.0163717	0.0338349	0.00719973	GNA11	1
15	WP_VITAMIN_D_IN_INFLAMMATORY_DISEASES	WP_VITAMIN_D_IN_INFLAMMATORY_DISEASES	2026-10-01	22/13343	0.0454545	60.65	7.66831	0.0163717	0.0338349	0.00719973	SMAD4	1
15	REACTOME_TRANSMISSION_ACROSS_CHEMICAL_SYNAPSES	REACTOME_TRANSMISSION_ACROSS_CHEMICAL_SYNAPSES	2026-10-02	270/13343	0.00740741	9.8837	4.03864	0.0164924	0.0338562	0.00720427	PRKACA/PRKAR2B	2
15	BIOCARTA_GLEEVEC_PATHWAY	BIOCARTA_GLEEVEC_PATHWAY	2026-10-01	23/13343	0.0434783	58.013	7.49433	0.0171101	0.0338562	0.00720427	STAT1	1
15	BIOCARTA_HER2_PATHWAY	BIOCARTA_HER2_PATHWAY	2026-10-01	23/13343	0.0434783	58.013	7.49433	0.0171101	0.0338562	0.00720427	STAT3	1
15	BIOCARTA_IGF1R_PATHWAY	BIOCARTA_IGF1R_PATHWAY	2026-10-01	23/13343	0.0434783	58.013	7.49433	0.0171101	0.0338562	0.00720427	PRKAR2B	1
15	BIOCARTA_NTHI_PATHWAY	BIOCARTA_NTHI_PATHWAY	2026-10-01	23/13343	0.0434783	58.013	7.49433	0.0171101	0.0338562	0.00720427	SMAD4	1
15	REACTOME_SIGNALING_BY_NODAL	REACTOME_SIGNALING_BY_NODAL	2026-10-01	23/13343	0.0434783	58.013	7.49433	0.0171101	0.0338562	0.00720427	SMAD4	1
15	WP_CANCER_IMMUNOTHERAPY_BY_PD1_BLOCKADE	WP_CANCER_IMMUNOTHERAPY_BY_PD1_BLOCKADE	2026-10-01	23/13343	0.0434783	58.013	7.49433	0.0171101	0.0338562	0.00720427	STAT3	1
15	WP_ESTROGEN_SIGNALING_PATHWAY	WP_ESTROGEN_SIGNALING_PATHWAY	2026-10-01	23/13343	0.0434783	58.013	7.49433	0.0171101	0.0338562	0.00720427	PRKACA	1
15	WP_IMMUNE_RESPONSE_TO_TUBERCULOSIS	WP_IMMUNE_RESPONSE_TO_TUBERCULOSIS	2026-10-01	23/13343	0.0434783	58.013	7.49433	0.0171101	0.0338562	0.00720427	STAT1	1
15	WP_PROGERIAASSOCIATED_LIPODYSTROPHY	WP_PROGERIAASSOCIATED_LIPODYSTROPHY	2026-10-01	23/13343	0.0434783	58.013	7.49433	0.0171101	0.0338562	0.00720427	SMAD4	1
15	BIOCARTA_CTCF_PATHWAY	BIOCARTA_CTCF_PATHWAY	2026-10-01	24/13343	0.0416667	55.5958	7.33121	0.017848	0.0344371	0.00732787	SMAD4	1
15	BIOCARTA_WNT_PATHWAY	BIOCARTA_WNT_PATHWAY	2026-10-01	24/13343	0.0416667	55.5958	7.33121	0.017848	0.0344371	0.00732787	SMAD4	1
15	PID_S1P_S1P2_PATHWAY	PID_S1P_S1P2_PATHWAY	2026-10-01	24/13343	0.0416667	55.5958	7.33121	0.017848	0.0344371	0.00732787	GNA11	1
15	REACTOME_G_PROTEIN_ACTIVATION	REACTOME_G_PROTEIN_ACTIVATION	2026-10-01	24/13343	0.0416667	55.5958	7.33121	0.017848	0.0344371	0.00732787	GNA11	1
15	REACTOME_THROMBOXANE_SIGNALLING_THROUGH_TP_RECEPTOR	REACTOME_THROMBOXANE_SIGNALLING_THROUGH_TP_RECEPTOR	2026-10-01	24/13343	0.0416667	55.5958	7.33121	0.017848	0.0344371	0.00732787	GNA11	1
15	REACTOME_TRIGLYCERIDE_CATABOLISM	REACTOME_TRIGLYCERIDE_CATABOLISM	2026-10-01	24/13343	0.0416667	55.5958	7.33121	0.017848	0.0344371	0.00732787	PRKACA	1
15	BIOCARTA_BAD_PATHWAY	BIOCARTA_BAD_PATHWAY	2026-10-01	25/13343	0.04	53.372	7.17788	0.0185854	0.0349888	0.00744527	PRKAR2B	1
15	REACTOME_ADP_SIGNALLING_THROUGH_P2Y_PURINOCEPTOR_1	REACTOME_ADP_SIGNALLING_THROUGH_P2Y_PURINOCEPTOR_1	2026-10-01	25/13343	0.04	53.372	7.17788	0.0185854	0.0349888	0.00744527	GNA11	1
15	REACTOME_ANTIGEN_PRESENTATION_FOLDING_ASSEMBLY_AND_PEPTIDE_LOADING_OF_CLASS_I_MHC	REACTOME_ANTIGEN_PRESENTATION_FOLDING_ASSEMBLY_AND_PEPTIDE_LOADING_OF_CLASS_I_MHC	2026-10-01	25/13343	0.04	53.372	7.17788	0.0185854	0.0349888	0.00744527	TAPBP	1
15	REACTOME_NOTCH3_INTRACELLULAR_DOMAIN_REGULATES_TRANSCRIPTION	REACTOME_NOTCH3_INTRACELLULAR_DOMAIN_REGULATES_TRANSCRIPTION	2026-10-01	25/13343	0.04	53.372	7.17788	0.0185854	0.0349888	0.00744527	STAT1	1
15	WP_HYPOTHESIZED_PATHWAYS_IN_PATHOGENESIS_OF_CARDIOVASCULAR_DISEASE	WP_HYPOTHESIZED_PATHWAYS_IN_PATHOGENESIS_OF_CARDIOVASCULAR_DISEASE	2026-10-01	25/13343	0.04	53.372	7.17788	0.0185854	0.0349888	0.00744527	SMAD4	1
15	WP_PHYSIOLOGICAL_AND_PATHOLOGICAL_HYPERTROPHY_OF_THE_HEART	WP_PHYSIOLOGICAL_AND_PATHOLOGICAL_HYPERTROPHY_OF_THE_HEART	2026-10-01	25/13343	0.04	53.372	7.17788	0.0185854	0.0349888	0.00744527	STAT3	1
15	BIOCARTA_VIP_PATHWAY	BIOCARTA_VIP_PATHWAY	2026-10-01	26/13343	0.0384615	51.3192	7.03338	0.0193224	0.0356543	0.00758689	PRKAR2B	1
15	PID_ALK1_PATHWAY	PID_ALK1_PATHWAY	2026-10-01	26/13343	0.0384615	51.3192	7.03338	0.0193224	0.0356543	0.00758689	SMAD4	1
15	PID_IL3_PATHWAY	PID_IL3_PATHWAY	2026-10-01	26/13343	0.0384615	51.3192	7.03338	0.0193224	0.0356543	0.00758689	PRKACA	1
15	PID_VEGFR1_PATHWAY	PID_VEGFR1_PATHWAY	2026-10-01	26/13343	0.0384615	51.3192	7.03338	0.0193224	0.0356543	0.00758689	PRKACA	1
15	REACTOME_REGULATION_OF_IFNA_SIGNALING	REACTOME_REGULATION_OF_IFNA_SIGNALING	2026-10-01	26/13343	0.0384615	51.3192	7.03338	0.0193224	0.0356543	0.00758689	STAT1	1
15	REACTOME_ORGANELLE_BIOGENESIS_AND_MAINTENANCE	REACTOME_ORGANELLE_BIOGENESIS_AND_MAINTENANCE	2026-10-02	296/13343	0.00675676	9.01554	3.81918	0.0196227	0.0360655	0.00767438	PRKACA/PRKAR2B	2
15	BIOCARTA_ERK_PATHWAY	BIOCARTA_ERK_PATHWAY	2026-10-01	27/13343	0.037037	49.4185	6.89689	0.0200588	0.0362931	0.00772281	STAT3	1
15	REACTOME_SIGNALING_BY_ALK	REACTOME_SIGNALING_BY_ALK	2026-10-01	27/13343	0.037037	49.4185	6.89689	0.0200588	0.0362931	0.00772281	STAT3	1
15	WP_FGFR3_SIGNALING_IN_CHONDROCYTE_PROLIFERATION_AND_TERMINAL_DIFFERENTIATION	WP_FGFR3_SIGNALING_IN_CHONDROCYTE_PROLIFERATION_AND_TERMINAL_DIFFERENTIATION	2026-10-01	27/13343	0.037037	49.4185	6.89689	0.0200588	0.0362931	0.00772281	STAT1	1
15	WP_FOLLICLE_STIMULATING_HORMONE_FSH_SIGNALING_PATHWAY	WP_FOLLICLE_STIMULATING_HORMONE_FSH_SIGNALING_PATHWAY	2026-10-01	27/13343	0.037037	49.4185	6.89689	0.0200588	0.0362931	0.00772281	PRKACA	1
15	BIOCARTA_G1_PATHWAY	BIOCARTA_G1_PATHWAY	2026-10-01	28/13343	0.0357143	47.6536	6.76768	0.0207947	0.036627	0.00779386	SMAD4	1
15	BIOCARTA_NO1_PATHWAY	BIOCARTA_NO1_PATHWAY	2026-10-01	28/13343	0.0357143	47.6536	6.76768	0.0207947	0.036627	0.00779386	PRKAR2B	1
15	PID_TCR_CALCIUM_PATHWAY	PID_TCR_CALCIUM_PATHWAY	2026-10-01	28/13343	0.0357143	47.6536	6.76768	0.0207947	0.036627	0.00779386	PRKACA	1
15	REACTOME_DOWNREGULATION_OF_SMAD2_3_SMAD4_TRANSCRIPTIONAL_ACTIVITY	REACTOME_DOWNREGULATION_OF_SMAD2_3_SMAD4_TRANSCRIPTIONAL_ACTIVITY	2026-10-01	28/13343	0.0357143	47.6536	6.76768	0.0207947	0.036627	0.00779386	SMAD4	1
15	REACTOME_SIGNALING_BY_BMP	REACTOME_SIGNALING_BY_BMP	2026-10-01	28/13343	0.0357143	47.6536	6.76768	0.0207947	0.036627	0.00779386	SMAD4	1
15	WP_ANGIOTENSIN_II_RECEPTOR_TYPE_1_PATHWAY	WP_ANGIOTENSIN_II_RECEPTOR_TYPE_1_PATHWAY	2026-10-01	28/13343	0.0357143	47.6536	6.76768	0.0207947	0.036627	0.00779386	SMAD4	1
15	WP_EXTRACELLULAR_VESICLES_IN_THE_CROSSTALK_OF_CARDIAC_CELLS	WP_EXTRACELLULAR_VESICLES_IN_THE_CROSSTALK_OF_CARDIAC_CELLS	2026-10-01	28/13343	0.0357143	47.6536	6.76768	0.0207947	0.036627	0.00779386	STAT3	1
15	REACTOME_INTRACELLULAR_SIGNALING_BY_SECOND_MESSENGERS	REACTOME_INTRACELLULAR_SIGNALING_BY_SECOND_MESSENGERS	2026-10-02	307/13343	0.00651466	8.69251	3.73432	0.0210181	0.0368808	0.00784786	PRKACA/PRKAR2B	2
15	REACTOME_LEISHMANIA_INFECTION	REACTOME_LEISHMANIA_INFECTION	2026-10-02	308/13343	0.00649351	8.66429	3.72682	0.021147	0.0369674	0.0078663	PRKACA/PRKAR2B	2
15	PID_S1P_S1P3_PATHWAY	PID_S1P_S1P3_PATHWAY	2026-10-01	29/13343	0.0344828	46.0103	6.64513	0.0215301	0.0374962	0.00797882	GNA11	1
15	BIOCARTA_GPCR_PATHWAY	BIOCARTA_GPCR_PATHWAY	2026-10-01	30/13343	0.0333333	44.4767	6.52868	0.022265	0.0379239	0.00806983	PRKAR2B	1
15	PID_RETINOIC_ACID_PATHWAY	PID_RETINOIC_ACID_PATHWAY	2026-10-01	30/13343	0.0333333	44.4767	6.52868	0.022265	0.0379239	0.00806983	PRKACA	1
15	REACTOME_FOXO_MEDIATED_TRANSCRIPTION_OF_OXIDATIVE_STRESS_METABOLIC_AND_NEURONAL_GENES	REACTOME_FOXO_MEDIATED_TRANSCRIPTION_OF_OXIDATIVE_STRESS_METABOLIC_AND_NEURONAL_GENES	2026-10-01	30/13343	0.0333333	44.4767	6.52868	0.022265	0.0379239	0.00806983	SMAD4	1
15	WP_DOPAMINERGIC_NEUROGENESIS	WP_DOPAMINERGIC_NEUROGENESIS	2026-10-01	30/13343	0.0333333	44.4767	6.52868	0.022265	0.0379239	0.00806983	STAT3	1
15	WP_EXTRACELLULAR_VESICLEMEDIATED_SIGNALING_IN_RECIPIENT_CELLS	WP_EXTRACELLULAR_VESICLEMEDIATED_SIGNALING_IN_RECIPIENT_CELLS	2026-10-01	30/13343	0.0333333	44.4767	6.52868	0.022265	0.0379239	0.00806983	SMAD4	1
15	WP_GPR143_IN_MELANOCYTES_AND_RETINAL_PIGMENT_EPITHELIUM_CELLS	WP_GPR143_IN_MELANOCYTES_AND_RETINAL_PIGMENT_EPITHELIUM_CELLS	2026-10-01	30/13343	0.0333333	44.4767	6.52868	0.022265	0.0379239	0.00806983	PRKACA	1
15	WP_NUCLEAR_RECEPTORS_METAPATHWAY	WP_NUCLEAR_RECEPTORS_METAPATHWAY	2026-10-02	321/13343	0.00623053	8.3134	3.63228	0.0228535	0.0383324	0.00815675	STAT3/PTPA	2
15	PID_AURORA_A_PATHWAY	PID_AURORA_A_PATHWAY	2026-10-01	31/13343	0.0322581	43.0419	6.41783	0.0229994	0.0383324	0.00815675	PRKACA	1
15	REACTOME_RUNX2_REGULATES_BONE_DEVELOPMENT	REACTOME_RUNX2_REGULATES_BONE_DEVELOPMENT	2026-10-01	31/13343	0.0322581	43.0419	6.41783	0.0229994	0.0383324	0.00815675	SMAD4	1
15	WP_CELL_MIGRATION_AND_INVASION_THROUGH_P75NTR	WP_CELL_MIGRATION_AND_INVASION_THROUGH_P75NTR	2026-10-01	31/13343	0.0322581	43.0419	6.41783	0.0229994	0.0383324	0.00815675	STAT3	1
15	WP_SARS_CORONAVIRUS_AND_INNATE_IMMUNITY	WP_SARS_CORONAVIRUS_AND_INNATE_IMMUNITY	2026-10-01	31/13343	0.0322581	43.0419	6.41783	0.0229994	0.0383324	0.00815675	STAT1	1
15	WP_TYPE_I_INTERFERON_INDUCTION_AND_SIGNALING_DURING_SARSCOV2_INFECTION	WP_TYPE_I_INTERFERON_INDUCTION_AND_SIGNALING_DURING_SARSCOV2_INFECTION	2026-10-01	31/13343	0.0322581	43.0419	6.41783	0.0229994	0.0383324	0.00815675	STAT1	1
15	PID_IL12_STAT4_PATHWAY	PID_IL12_STAT4_PATHWAY	2026-10-01	32/13343	0.03125	41.6969	6.31215	0.0237334	0.0385874	0.00821102	STAT3	1
15	REACTOME_REGULATION_OF_MECP2_EXPRESSION_AND_ACTIVITY	REACTOME_REGULATION_OF_MECP2_EXPRESSION_AND_ACTIVITY	2026-10-01	32/13343	0.03125	41.6969	6.31215	0.0237334	0.0385874	0.00821102	PRKACA	1
15	REACTOME_SMAD2_SMAD3_SMAD4_HETEROTRIMER_REGULATES_TRANSCRIPTION	REACTOME_SMAD2_SMAD3_SMAD4_HETEROTRIMER_REGULATES_TRANSCRIPTION	2026-10-01	32/13343	0.03125	41.6969	6.31215	0.0237334	0.0385874	0.00821102	SMAD4	1
15	REACTOME_TGF_BETA_RECEPTOR_SIGNALING_ACTIVATES_SMADS	REACTOME_TGF_BETA_RECEPTOR_SIGNALING_ACTIVATES_SMADS	2026-10-01	32/13343	0.03125	41.6969	6.31215	0.0237334	0.0385874	0.00821102	SMAD4	1
15	REACTOME_THROMBIN_SIGNALLING_THROUGH_PROTEINASE_ACTIVATED_RECEPTORS_PARS	REACTOME_THROMBIN_SIGNALLING_THROUGH_PROTEINASE_ACTIVATED_RECEPTORS_PARS	2026-10-01	32/13343	0.03125	41.6969	6.31215	0.0237334	0.0385874	0.00821102	GNA11	1
15	WP_CONSTITUTIVE_ANDROSTANE_RECEPTOR_PATHWAY	WP_CONSTITUTIVE_ANDROSTANE_RECEPTOR_PATHWAY	2026-10-01	32/13343	0.03125	41.6969	6.31215	0.0237334	0.0385874	0.00821102	PTPA	1
15	WP_IL17_SIGNALING_PATHWAY	WP_IL17_SIGNALING_PATHWAY	2026-10-01	32/13343	0.03125	41.6969	6.31215	0.0237334	0.0385874	0.00821102	STAT3	1
15	BIOCARTA_MET_PATHWAY	BIOCARTA_MET_PATHWAY	2026-10-01	33/13343	0.030303	40.4333	6.21123	0.0244668	0.0388295	0.00826254	STAT3	1
15	PID_EPO_PATHWAY	PID_EPO_PATHWAY	2026-10-01	33/13343	0.030303	40.4333	6.21123	0.0244668	0.0388295	0.00826254	STAT1	1
15	PID_INTEGRIN_A4B1_PATHWAY	PID_INTEGRIN_A4B1_PATHWAY	2026-10-01	33/13343	0.030303	40.4333	6.21123	0.0244668	0.0388295	0.00826254	PRKACA	1
15	PID_SYNDECAN_2_PATHWAY	PID_SYNDECAN_2_PATHWAY	2026-10-01	33/13343	0.030303	40.4333	6.21123	0.0244668	0.0388295	0.00826254	PRKACA	1
15	REACTOME_SIGNAL_AMPLIFICATION	REACTOME_SIGNAL_AMPLIFICATION	2026-10-01	33/13343	0.030303	40.4333	6.21123	0.0244668	0.0388295	0.00826254	GNA11	1
15	WP_HOSTPATHOGEN_INTERACTION_OF_HUMAN_CORONAVIRUSES_INTERFERON_INDUCTION	WP_HOSTPATHOGEN_INTERACTION_OF_HUMAN_CORONAVIRUSES_INTERFERON_INDUCTION	2026-10-01	33/13343	0.030303	40.4333	6.21123	0.0244668	0.0388295	0.00826254	STAT1	1
15	WP_REGUCALCIN_IN_PROXIMAL_TUBULE_EPITHELIAL_KIDNEY_CELLS	WP_REGUCALCIN_IN_PROXIMAL_TUBULE_EPITHELIAL_KIDNEY_CELLS	2026-10-01	33/13343	0.030303	40.4333	6.21123	0.0244668	0.0388295	0.00826254	SMAD4	1
15	WP_HEPATOCYTE_GROWTH_FACTOR_RECEPTOR_SIGNALING	WP_HEPATOCYTE_GROWTH_FACTOR_RECEPTOR_SIGNALING	2026-10-01	34/13343	0.0294118	39.2441	6.11474	0.0251997	0.0397216	0.00845236	STAT3	1
15	WP_P38_MAPK_SIGNALING_PATHWAY	WP_P38_MAPK_SIGNALING_PATHWAY	2026-10-01	34/13343	0.0294118	39.2441	6.11474	0.0251997	0.0397216	0.00845236	STAT1	1
15	KEGG_PRION_DISEASES	KEGG_PRION_DISEASES	2026-10-01	35/13343	0.0285714	38.1229	6.02234	0.0259322	0.0403293	0.00858167	PRKACA	1
15	PID_ARF6_PATHWAY	PID_ARF6_PATHWAY	2026-10-01	35/13343	0.0285714	38.1229	6.02234	0.0259322	0.0403293	0.00858167	GNA11	1
15	PID_PI3KCI_AKT_PATHWAY	PID_PI3KCI_AKT_PATHWAY	2026-10-01	35/13343	0.0285714	38.1229	6.02234	0.0259322	0.0403293	0.00858167	PRKACA	1
15	WP_COHESIN_COMPLEX_CORNELIA_DE_LANGE_SYNDROME	WP_COHESIN_COMPLEX_CORNELIA_DE_LANGE_SYNDROME	2026-10-01	35/13343	0.0285714	38.1229	6.02234	0.0259322	0.0403293	0.00858167	PTPA	1
15	BIOCARTA_P38MAPK_PATHWAY	BIOCARTA_P38MAPK_PATHWAY	2026-10-01	36/13343	0.0277778	37.0639	5.93376	0.0266641	0.041192	0.00876526	STAT1	1
15	REACTOME_INTERLEUKIN_7_SIGNALING	REACTOME_INTERLEUKIN_7_SIGNALING	2026-10-01	36/13343	0.0277778	37.0639	5.93376	0.0266641	0.041192	0.00876526	STAT3	1
15	BIOCARTA_ALK_PATHWAY	BIOCARTA_ALK_PATHWAY	2026-10-01	37/13343	0.027027	36.0622	5.84874	0.0273955	0.041767	0.0088876	SMAD4	1
15	WP_OVERVIEW_OF_INTERFERONSMEDIATED_SIGNALING_PATHWAY	WP_OVERVIEW_OF_INTERFERONSMEDIATED_SIGNALING_PATHWAY	2026-10-01	37/13343	0.027027	36.0622	5.84874	0.0273955	0.041767	0.0088876	STAT1	1
15	WP_PRION_DISEASE_PATHWAY	WP_PRION_DISEASE_PATHWAY	2026-10-01	37/13343	0.027027	36.0622	5.84874	0.0273955	0.041767	0.0088876	STAT3	1
15	WP_TYPE_II_INTERFERON_SIGNALING_IFNG	WP_TYPE_II_INTERFERON_SIGNALING_IFNG	2026-10-01	37/13343	0.027027	36.0622	5.84874	0.0273955	0.041767	0.0088876	STAT1	1
15	REACTOME_COOPERATION_OF_PDCL_PHLP1_AND_TRIC_CCT_IN_G_PROTEIN_BETA_FOLDING	REACTOME_COOPERATION_OF_PDCL_PHLP1_AND_TRIC_CCT_IN_G_PROTEIN_BETA_FOLDING	2026-10-01	38/13343	0.0263158	35.1132	5.76704	0.0281265	0.042602	0.00906529	GNA11	1
15	REACTOME_TRIGLYCERIDE_METABOLISM	REACTOME_TRIGLYCERIDE_METABOLISM	2026-10-01	38/13343	0.0263158	35.1132	5.76704	0.0281265	0.042602	0.00906529	PRKACA	1
15	PID_RET_PATHWAY	PID_RET_PATHWAY	2026-10-01	39/13343	0.025641	34.2128	5.68844	0.028857	0.0434255	0.00924052	PRKACA	1
15	REACTOME_ASSOCIATION_OF_TRIC_CCT_WITH_TARGET_PROTEINS_DURING_BIOSYNTHESIS	REACTOME_ASSOCIATION_OF_TRIC_CCT_WITH_TARGET_PROTEINS_DURING_BIOSYNTHESIS	2026-10-01	39/13343	0.025641	34.2128	5.68844	0.028857	0.0434255	0.00924052	STAT3	1
15	PID_ER_NONGENOMIC_PATHWAY	PID_ER_NONGENOMIC_PATHWAY	2026-10-01	40/13343	0.025	33.3575	5.61276	0.0295869	0.043815	0.0093234	GNA11	1
15	REACTOME_RET_SIGNALING	REACTOME_RET_SIGNALING	2026-10-01	40/13343	0.025	33.3575	5.61276	0.0295869	0.043815	0.0093234	PRKACA	1
15	WP_GLYCOGEN_SYNTHESIS_AND_DEGRADATION	WP_GLYCOGEN_SYNTHESIS_AND_DEGRADATION	2026-10-01	40/13343	0.025	33.3575	5.61276	0.0295869	0.043815	0.0093234	PTPA	1
15	WP_INTERACTIONS_BETWEEN_IMMUNE_CELLS_AND_MICRORNAS_IN_TUMOR_MICROENVIRONMENT	WP_INTERACTIONS_BETWEEN_IMMUNE_CELLS_AND_MICRORNAS_IN_TUMOR_MICROENVIRONMENT	2026-10-01	40/13343	0.025	33.3575	5.61276	0.0295869	0.043815	0.0093234	STAT3	1
15	WP_MBDNF_AND_PROBDNF_REGULATION_OF_GABA_NEUROTRANSMISSION	WP_MBDNF_AND_PROBDNF_REGULATION_OF_GABA_NEUROTRANSMISSION	2026-10-01	40/13343	0.025	33.3575	5.61276	0.0295869	0.043815	0.0093234	STAT3	1
15	WP_NEURAL_CREST_CELL_MIGRATION_DURING_DEVELOPMENT	WP_NEURAL_CREST_CELL_MIGRATION_DURING_DEVELOPMENT	2026-10-01	41/13343	0.0243902	32.5439	5.53982	0.0303164	0.0447528	0.00952294	STAT3	1
15	PID_BMP_PATHWAY	PID_BMP_PATHWAY	2026-10-01	42/13343	0.0238095	31.769	5.46944	0.0310454	0.0453965	0.00965993	SMAD4	1
15	WP_CELL_DIFFERENTIATION_INDEX	WP_CELL_DIFFERENTIATION_INDEX	2026-10-01	42/13343	0.0238095	31.769	5.46944	0.0310454	0.0453965	0.00965993	STAT3	1
15	WP_COMMON_PATHWAYS_UNDERLYING_DRUG_ADDICTION	WP_COMMON_PATHWAYS_UNDERLYING_DRUG_ADDICTION	2026-10-01	42/13343	0.0238095	31.769	5.46944	0.0310454	0.0453965	0.00965993	PRKACA	1
15	PID_THROMBIN_PAR1_PATHWAY	PID_THROMBIN_PAR1_PATHWAY	2026-10-01	43/13343	0.0232558	31.0302	5.40149	0.0317738	0.0463161	0.00985561	GNA11	1
15	KEGG_VASOPRESSIN_REGULATED_WATER_REABSORPTION	KEGG_VASOPRESSIN_REGULATED_WATER_REABSORPTION	2026-10-01	44/13343	0.0227273	30.325	5.33582	0.0325018	0.0469359	0.00998749	PRKACA	1
15	WP_NEURAL_CREST_CELL_MIGRATION_IN_CANCER	WP_NEURAL_CREST_CELL_MIGRATION_IN_CANCER	2026-10-01	44/13343	0.0227273	30.325	5.33582	0.0325018	0.0469359	0.00998749	STAT3	1
15	WP_VASOPRESSINREGULATED_WATER_REABSORPTION	WP_VASOPRESSINREGULATED_WATER_REABSORPTION	2026-10-01	44/13343	0.0227273	30.325	5.33582	0.0325018	0.0469359	0.00998749	PRKACA	1
15	WP_INTEGRATED_CANCER_PATHWAY	WP_INTEGRATED_CANCER_PATHWAY	2026-10-01	45/13343	0.0222222	29.6511	5.27231	0.0332293	0.0478379	0.0101794	STAT1	1
15	PID_SYNDECAN_1_PATHWAY	PID_SYNDECAN_1_PATHWAY	2026-10-01	46/13343	0.0217391	29.0065	5.21084	0.0339563	0.0478476	0.0101815	PRKACA	1
15	PID_TNF_PATHWAY	PID_TNF_PATHWAY	2026-10-01	46/13343	0.0217391	29.0065	5.21084	0.0339563	0.0478476	0.0101815	STAT1	1
15	REACTOME_INTERLEUKIN_10_SIGNALING	REACTOME_INTERLEUKIN_10_SIGNALING	2026-10-01	46/13343	0.0217391	29.0065	5.21084	0.0339563	0.0478476	0.0101815	STAT3	1
15	REACTOME_TRANSCRIPTIONAL_ACTIVITY_OF_SMAD2_SMAD3_SMAD4_HETEROTRIMER	REACTOME_TRANSCRIPTIONAL_ACTIVITY_OF_SMAD2_SMAD3_SMAD4_HETEROTRIMER	2026-10-01	46/13343	0.0217391	29.0065	5.21084	0.0339563	0.0478476	0.0101815	SMAD4	1
15	WP_ATM_SIGNALING_IN_DEVELOPMENT_AND_DISEASE	WP_ATM_SIGNALING_IN_DEVELOPMENT_AND_DISEASE	2026-10-01	46/13343	0.0217391	29.0065	5.21084	0.0339563	0.0478476	0.0101815	PTPA	1
15	WP_ENVELOPE_PROTEINS_AND_THEIR_POTENTIAL_ROLES_IN_EDMD_PHYSIOPATHOLOGY	WP_ENVELOPE_PROTEINS_AND_THEIR_POTENTIAL_ROLES_IN_EDMD_PHYSIOPATHOLOGY	2026-10-01	46/13343	0.0217391	29.0065	5.21084	0.0339563	0.0478476	0.0101815	SMAD4	1
15	WP_HEART_DEVELOPMENT	WP_HEART_DEVELOPMENT	2026-10-01	46/13343	0.0217391	29.0065	5.21084	0.0339563	0.0478476	0.0101815	SMAD4	1
15	PID_HES_HEY_PATHWAY	PID_HES_HEY_PATHWAY	2026-10-01	48/13343	0.0208333	27.7979	5.09359	0.0354089	0.0494448	0.0105214	STAT3	1
15	REACTOME_INTERLEUKIN_3_INTERLEUKIN_5_AND_GM_CSF_SIGNALING	REACTOME_INTERLEUKIN_3_INTERLEUKIN_5_AND_GM_CSF_SIGNALING	2026-10-01	48/13343	0.0208333	27.7979	5.09359	0.0354089	0.0494448	0.0105214	PRKACA	1
15	WP_TRANSLATION_INHIBITORS_IN_CHRONICALLY_ACTIVATED_PDGFRA_CELLS	WP_TRANSLATION_INHIBITORS_IN_CHRONICALLY_ACTIVATED_PDGFRA_CELLS	2026-10-01	48/13343	0.0208333	27.7979	5.09359	0.0354089	0.0494448	0.0105214	PRKACA	1
15	PID_FOXO_PATHWAY	PID_FOXO_PATHWAY	2026-10-01	49/13343	0.0204082	27.2306	5.03762	0.0361344	0.0500478	0.0106497	CSNK1G1	1
15	REACTOME_SIGNALING_BY_NOTCH3	REACTOME_SIGNALING_BY_NOTCH3	2026-10-01	49/13343	0.0204082	27.2306	5.03762	0.0361344	0.0500478	0.0106497	STAT1	1
15	REACTOME_NEURONAL_SYSTEM	REACTOME_NEURONAL_SYSTEM	2026-10-02	411/13343	0.00486618	6.49294	3.0977	0.0361636	0.0500478	0.0106497	PRKACA/PRKAR2B	2
15	REACTOME_M_PHASE	REACTOME_M_PHASE	2026-10-02	415/13343	0.00481928	6.43036	3.07775	0.0368128	0.050709	0.0107904	PRKACA/PRKAR2B	2
15	WP_CELL_DIFFERENTIATION_EXPANDED_INDEX	WP_CELL_DIFFERENTIATION_EXPANDED_INDEX	2026-10-01	50/13343	0.02	26.686	4.98329	0.0368594	0.050709	0.0107904	STAT3	1
15	BIOCARTA_NFAT_PATHWAY	BIOCARTA_NFAT_PATHWAY	2026-10-01	51/13343	0.0196078	26.1627	4.93054	0.037584	0.0515532	0.01097	PRKAR2B	1
15	BIOCARTA_PPARA_PATHWAY	BIOCARTA_PPARA_PATHWAY	2026-10-01	52/13343	0.0192308	25.6596	4.87928	0.038308	0.0519336	0.011051	PRKAR2B	1
15	KEGG_TASTE_TRANSDUCTION	KEGG_TASTE_TRANSDUCTION	2026-10-01	52/13343	0.0192308	25.6596	4.87928	0.038308	0.0519336	0.011051	PRKACA	1
15	PID_PTP1B_PATHWAY	PID_PTP1B_PATHWAY	2026-10-01	52/13343	0.0192308	25.6596	4.87928	0.038308	0.0519336	0.011051	STAT3	1
15	WP_NETRINUNC5B_SIGNALING_PATHWAY	WP_NETRINUNC5B_SIGNALING_PATHWAY	2026-10-01	52/13343	0.0192308	25.6596	4.87928	0.038308	0.0519336	0.011051	PTPA	1
15	PID_NFAT_3PATHWAY	PID_NFAT_3PATHWAY	2026-10-01	53/13343	0.0188679	25.1755	4.82944	0.0390316	0.0526078	0.0111944	PRKACA	1
15	WP_WNT_SIGNALING_PATHWAY	WP_WNT_SIGNALING_PATHWAY	2026-10-01	53/13343	0.0188679	25.1755	4.82944	0.0390316	0.0526078	0.0111944	CSNK1G1	1
15	KEGG_VIBRIO_CHOLERAE_INFECTION	KEGG_VIBRIO_CHOLERAE_INFECTION	2026-10-01	54/13343	0.0185185	24.7093	4.78096	0.0397547	0.0528169	0.0112389	PRKACA	1
15	PID_RAC1_PATHWAY	PID_RAC1_PATHWAY	2026-10-01	54/13343	0.0185185	24.7093	4.78096	0.0397547	0.0528169	0.0112389	STAT3	1
15	PID_TGFBR_PATHWAY	PID_TGFBR_PATHWAY	2026-10-01	54/13343	0.0185185	24.7093	4.78096	0.0397547	0.0528169	0.0112389	SMAD4	1
15	REACTOME_ION_HOMEOSTASIS	REACTOME_ION_HOMEOSTASIS	2026-10-01	54/13343	0.0185185	24.7093	4.78096	0.0397547	0.0528169	0.0112389	PRKACA	1
15	REACTOME_SIGNALING_BY_PTK6	REACTOME_SIGNALING_BY_PTK6	2026-10-01	54/13343	0.0185185	24.7093	4.78096	0.0397547	0.0528169	0.0112389	STAT3	1
15	PID_FGF_PATHWAY	PID_FGF_PATHWAY	2026-10-01	55/13343	0.0181818	24.26	4.73378	0.0404773	0.0530195	0.011282	STAT1	1
15	REACTOME_INTRINSIC_PATHWAY_FOR_APOPTOSIS	REACTOME_INTRINSIC_PATHWAY_FOR_APOPTOSIS	2026-10-01	55/13343	0.0181818	24.26	4.73378	0.0404773	0.0530195	0.011282	STAT3	1
15	REACTOME_SIGNALING_BY_ALK_IN_CANCER	REACTOME_SIGNALING_BY_ALK_IN_CANCER	2026-10-01	55/13343	0.0181818	24.26	4.73378	0.0404773	0.0530195	0.011282	STAT3	1
15	WP_NRP1TRIGGERED_SIGNALING_PATHWAYS_IN_PANCREATIC_CANCER	WP_NRP1TRIGGERED_SIGNALING_PATHWAYS_IN_PANCREATIC_CANCER	2026-10-01	55/13343	0.0181818	24.26	4.73378	0.0404773	0.0530195	0.011282	SMAD4	1
15	WP_RANKLRANK_SIGNALING_PATHWAY	WP_RANKLRANK_SIGNALING_PATHWAY	2026-10-01	55/13343	0.0181818	24.26	4.73378	0.0404773	0.0530195	0.011282	STAT1	1
15	WP_VEGFAVEGFR2_SIGNALING_PATHWAY	WP_VEGFAVEGFR2_SIGNALING_PATHWAY	2026-10-02	438/13343	0.00456621	6.09269	2.96792	0.0406355	0.0530772	0.0112943	STAT3/STAT1	2
15	WP_CCL18_SIGNALING_PATHWAY	WP_CCL18_SIGNALING_PATHWAY	2026-10-01	56/13343	0.0178571	23.8268	4.68783	0.0411994	0.053663	0.011419	STAT1	1
15	KEGG_ACUTE_MYELOID_LEUKEMIA	KEGG_ACUTE_MYELOID_LEUKEMIA	2026-10-01	57/13343	0.0175439	23.4088	4.64307	0.041921	0.0544504	0.0115865	STAT3	1
15	WP_MET_IN_TYPE_1_PAPILLARY_RENAL_CELL_CARCINOMA	WP_MET_IN_TYPE_1_PAPILLARY_RENAL_CELL_CARCINOMA	2026-10-01	59/13343	0.0169492	22.6153	4.55689	0.0433627	0.0561662	0.0119516	STAT3	1
15	REACTOME_DEGRADATION_OF_GLI1_BY_THE_PROTEASOME	REACTOME_DEGRADATION_OF_GLI1_BY_THE_PROTEASOME	2026-10-01	60/13343	0.0166667	22.2383	4.51538	0.0440829	0.0569404	0.0121163	PRKACA	1
15	PID_TRKR_PATHWAY	PID_TRKR_PATHWAY	2026-10-01	61/13343	0.0163934	21.8738	4.47487	0.0448025	0.0577096	0.01228	STAT3	1
15	KEGG_COLORECTAL_CANCER	KEGG_COLORECTAL_CANCER	2026-10-01	62/13343	0.016129	21.521	4.43532	0.0455217	0.058474	0.0124427	SMAD4	1
15	PID_ENDOTHELIN_PATHWAY	PID_ENDOTHELIN_PATHWAY	2026-10-01	63/13343	0.015873	21.1794	4.39668	0.0462404	0.058909	0.0125352	GNA11	1
15	REACTOME_TRANSCRIPTIONAL_REGULATION_BY_MECP2	REACTOME_TRANSCRIPTIONAL_REGULATION_BY_MECP2	2026-10-01	63/13343	0.015873	21.1794	4.39668	0.0462404	0.058909	0.0125352	PRKACA	1
15	WP_NOTCH_SIGNALING_PATHWAY	WP_NOTCH_SIGNALING_PATHWAY	2026-10-01	63/13343	0.015873	21.1794	4.39668	0.0462404	0.058909	0.0125352	STAT3	1
15	PID_ERA_GENOMIC_PATHWAY	PID_ERA_GENOMIC_PATHWAY	2026-10-01	64/13343	0.015625	20.8484	4.35893	0.0469586	0.0596605	0.0126952	SMAD4	1
15	PID_LYSOPHOSPHOLIPID_PATHWAY	PID_LYSOPHOSPHOLIPID_PATHWAY	2026-10-01	65/13343	0.0153846	20.5277	4.32203	0.0476763	0.0604073	0.0128541	GNA11	1
15	PID_HIF1_TFPATHWAY	PID_HIF1_TFPATHWAY	2026-10-01	66/13343	0.0151515	20.2167	4.28594	0.0483935	0.0609837	0.0129767	SMAD4	1
15	REACTOME_FOXO_MEDIATED_TRANSCRIPTION	REACTOME_FOXO_MEDIATED_TRANSCRIPTION	2026-10-01	66/13343	0.0151515	20.2167	4.28594	0.0483935	0.0609837	0.0129767	SMAD4	1
15	KEGG_ADIPOCYTOKINE_SIGNALING_PATHWAY	KEGG_ADIPOCYTOKINE_SIGNALING_PATHWAY	2026-10-01	67/13343	0.0149254	19.9149	4.25065	0.0491102	0.0617196	0.0131333	STAT3	1
15	WP_SARSCOV2_INNATE_IMMUNITY_EVASION_AND_CELLSPECIFIC_IMMUNE_RESPONSE	WP_SARSCOV2_INNATE_IMMUNITY_EVASION_AND_CELLSPECIFIC_IMMUNE_RESPONSE	2026-10-01	68/13343	0.0147059	19.6221	4.2161	0.0498265	0.062451	0.0132889	STAT1	1
15	PID_VEGFR1_2_PATHWAY	PID_VEGFR1_2_PATHWAY	2026-10-01	69/13343	0.0144928	19.3377	4.18229	0.0505422	0.0630084	0.0134076	PRKACA	1
15	WP_RAC1PAK1P38MMP2_PATHWAY	WP_RAC1PAK1P38MMP2_PATHWAY	2026-10-01	69/13343	0.0144928	19.3377	4.18229	0.0505422	0.0630084	0.0134076	STAT3	1
15	KEGG_LONG_TERM_DEPRESSION	KEGG_LONG_TERM_DEPRESSION	2026-10-01	70/13343	0.0142857	19.0614	4.14919	0.0512575	0.0635593	0.0135248	GNA11	1
15	KEGG_LONG_TERM_POTENTIATION	KEGG_LONG_TERM_POTENTIATION	2026-10-01	70/13343	0.0142857	19.0614	4.14919	0.0512575	0.0635593	0.0135248	PRKACA	1
15	REACTOME_INTERFERON_ALPHA_BETA_SIGNALING	REACTOME_INTERFERON_ALPHA_BETA_SIGNALING	2026-10-01	71/13343	0.0140845	18.793	4.11676	0.0519723	0.0639342	0.0136046	STAT1	1
15	REACTOME_PLASMA_LIPOPROTEIN_ASSEMBLY_REMODELING_AND_CLEARANCE	REACTOME_PLASMA_LIPOPROTEIN_ASSEMBLY_REMODELING_AND_CLEARANCE	2026-10-01	71/13343	0.0140845	18.793	4.11676	0.0519723	0.0639342	0.0136046	PRKACA	1
15	WP_NONGENOMIC_ACTIONS_OF_125_DIHYDROXYVITAMIN_D3	WP_NONGENOMIC_ACTIONS_OF_125_DIHYDROXYVITAMIN_D3	2026-10-01	71/13343	0.0140845	18.793	4.11676	0.0519723	0.0639342	0.0136046	STAT1	1
15	KEGG_LEISHMANIA_INFECTION	KEGG_LEISHMANIA_INFECTION	2026-10-01	72/13343	0.0138889	18.5319	4.08499	0.0526866	0.0643025	0.0136829	STAT1	1
15	REACTOME_GLYCOLYSIS	REACTOME_GLYCOLYSIS	2026-10-01	72/13343	0.0138889	18.5319	4.08499	0.0526866	0.0643025	0.0136829	PRKACA	1
15	WP_NONSMALL_CELL_LUNG_CANCER	WP_NONSMALL_CELL_LUNG_CANCER	2026-10-01	72/13343	0.0138889	18.5319	4.08499	0.0526866	0.0643025	0.0136829	STAT3	1
15	KEGG_ADHERENS_JUNCTION	KEGG_ADHERENS_JUNCTION	2026-10-01	73/13343	0.0136986	18.2781	4.05385	0.0534004	0.0644966	0.0137242	SMAD4	1
15	KEGG_CHRONIC_MYELOID_LEUKEMIA	KEGG_CHRONIC_MYELOID_LEUKEMIA	2026-10-01	73/13343	0.0136986	18.2781	4.05385	0.0534004	0.0644966	0.0137242	SMAD4	1
15	REACTOME_REGULATION_OF_RUNX2_EXPRESSION_AND_ACTIVITY	REACTOME_REGULATION_OF_RUNX2_EXPRESSION_AND_ACTIVITY	2026-10-01	73/13343	0.0136986	18.2781	4.05385	0.0534004	0.0644966	0.0137242	STAT1	1
15	WP_STEROL_REGULATORY_ELEMENTBINDING_PROTEINS_SREBP_SIGNALING	WP_STEROL_REGULATORY_ELEMENTBINDING_PROTEINS_SREBP_SIGNALING	2026-10-01	73/13343	0.0136986	18.2781	4.05385	0.0534004	0.0644966	0.0137242	PRKACA	1
15	WP_CHROMOSOMAL_AND_MICROSATELLITE_INSTABILITY_IN_COLORECTAL_CANCER	WP_CHROMOSOMAL_AND_MICROSATELLITE_INSTABILITY_IN_COLORECTAL_CANCER	2026-10-01	74/13343	0.0135135	18.0311	4.02333	0.0541138	0.0651889	0.0138715	SMAD4	1
15	REACTOME_SIGNALING_BY_TGF_BETA_RECEPTOR_COMPLEX	REACTOME_SIGNALING_BY_TGF_BETA_RECEPTOR_COMPLEX	2026-10-01	75/13343	0.0133333	17.7907	3.9934	0.0548266	0.0658769	0.014018	SMAD4	1
15	WP_HEAD_AND_NECK_SQUAMOUS_CELL_CARCINOMA	WP_HEAD_AND_NECK_SQUAMOUS_CELL_CARCINOMA	2026-10-01	76/13343	0.0131579	17.5566	3.96404	0.055539	0.0665609	0.0141635	SMAD4	1
15	PID_MYC_ACTIV_PATHWAY	PID_MYC_ACTIV_PATHWAY	2026-10-01	79/13343	0.0126582	16.8899	3.87921	0.0576732	0.0685883	0.0145949	SMAD4	1
15	REACTOME_SIGNALING_BY_MET	REACTOME_SIGNALING_BY_MET	2026-10-01	79/13343	0.0126582	16.8899	3.87921	0.0576732	0.0685883	0.0145949	STAT3	1
15	WP_REGULATORY_CIRCUITS_OF_THE_STAT3_SIGNALING_PATHWAY	WP_REGULATORY_CIRCUITS_OF_THE_STAT3_SIGNALING_PATHWAY	2026-10-01	79/13343	0.0126582	16.8899	3.87921	0.0576732	0.0685883	0.0145949	STAT3	1
15	BIOCARTA_MAPK_PATHWAY	BIOCARTA_MAPK_PATHWAY	2026-10-01	81/13343	0.0123457	16.4728	3.8252	0.0590936	0.0700983	0.0149162	STAT1	1
15	PID_SMAD2_3NUCLEAR_PATHWAY	PID_SMAD2_3NUCLEAR_PATHWAY	2026-10-01	82/13343	0.0121951	16.272	3.79892	0.0598031	0.0705798	0.0150187	SMAD4	1
15	REACTOME_ANTIVIRAL_MECHANISM_BY_IFN_STIMULATED_GENES	REACTOME_ANTIVIRAL_MECHANISM_BY_IFN_STIMULATED_GENES	2026-10-01	82/13343	0.0121951	16.272	3.79892	0.0598031	0.0705798	0.0150187	STAT1	1
15	WP_EGFR_TYROSINE_KINASE_INHIBITOR_RESISTANCE	WP_EGFR_TYROSINE_KINASE_INHIBITOR_RESISTANCE	2026-10-01	84/13343	0.0119048	15.8845	3.74771	0.0612206	0.0720698	0.0153357	STAT3	1
15	KEGG_PROGESTERONE_MEDIATED_OOCYTE_MATURATION	KEGG_PROGESTERONE_MEDIATED_OOCYTE_MATURATION	2026-10-01	85/13343	0.0117647	15.6976	3.72276	0.0619286	0.0727192	0.0154739	PRKACA	1
15	KEGG_TGF_BETA_SIGNALING_PATHWAY	KEGG_TGF_BETA_SIGNALING_PATHWAY	2026-10-01	86/13343	0.0116279	15.5151	3.69823	0.0626362	0.0733648	0.0156113	SMAD4	1
15	WP_CLEAR_CELL_RENAL_CELL_CARCINOMA_PATHWAYS	WP_CLEAR_CELL_RENAL_CELL_CARCINOMA_PATHWAYS	2026-10-01	87/13343	0.0114943	15.3368	3.67411	0.0633432	0.0740065	0.0157479	STAT3	1
15	KEGG_ANTIGEN_PROCESSING_AND_PRESENTATION	KEGG_ANTIGEN_PROCESSING_AND_PRESENTATION	2026-10-01	88/13343	0.0113636	15.1625	3.65038	0.0640498	0.0744579	0.0158439	TAPBP	1
15	REACTOME_TRANSCRIPTIONAL_REGULATION_OF_GRANULOPOIESIS	REACTOME_TRANSCRIPTIONAL_REGULATION_OF_GRANULOPOIESIS	2026-10-01	88/13343	0.0113636	15.1625	3.65038	0.0640498	0.0744579	0.0158439	STAT3	1
15	WNT_SIGNALING	WNT_SIGNALING	2026-10-01	89/13343	0.011236	14.9921	3.62704	0.0647559	0.0747184	0.0158993	CSNK1G1	1
15	WP_ALLOGRAFT_REJECTION	WP_ALLOGRAFT_REJECTION	2026-10-01	89/13343	0.011236	14.9921	3.62704	0.0647559	0.0747184	0.0158993	STAT1	1
15	WP_HAIR_FOLLICLE_DEVELOPMENT_CYTODIFFERENTIATION_PART_3_OF_3	WP_HAIR_FOLLICLE_DEVELOPMENT_CYTODIFFERENTIATION_PART_3_OF_3	2026-10-01	89/13343	0.011236	14.9921	3.62704	0.0647559	0.0747184	0.0158993	SMAD4	1
15	KEGG_DILATED_CARDIOMYOPATHY	KEGG_DILATED_CARDIOMYOPATHY	2026-10-01	90/13343	0.0111111	14.8256	3.60407	0.0654616	0.0753456	0.0160328	PRKACA	1
15	REACTOME_GLUCOSE_METABOLISM	REACTOME_GLUCOSE_METABOLISM	2026-10-01	92/13343	0.0108696	14.5033	3.55922	0.0668714	0.0767783	0.0163376	PRKACA	1
15	REACTOME_INTERFERON_GAMMA_SIGNALING	REACTOME_INTERFERON_GAMMA_SIGNALING	2026-10-01	93/13343	0.0107527	14.3473	3.53732	0.0675756	0.0770163	0.0163883	STAT1	1
15	REACTOME_MAPK6_MAPK4_SIGNALING	REACTOME_MAPK6_MAPK4_SIGNALING	2026-10-01	93/13343	0.0107527	14.3473	3.53732	0.0675756	0.0770163	0.0163883	PRKACA	1
15	WP_CORTICOTROPINRELEASING_HORMONE_SIGNALING_PATHWAY	WP_CORTICOTROPINRELEASING_HORMONE_SIGNALING_PATHWAY	2026-10-01	93/13343	0.0107527	14.3473	3.53732	0.0675756	0.0770163	0.0163883	GNA11	1
15	WP_THYROID_HORMONES_PRODUCTION_AND_PERIPHERAL_DOWNSTREAM_SIGNALING_EFFECTS	WP_THYROID_HORMONES_PRODUCTION_AND_PERIPHERAL_DOWNSTREAM_SIGNALING_EFFECTS	2026-10-01	95/13343	0.0105263	14.0453	3.49451	0.0689825	0.0784276	0.0166886	PRKACA	1
15	REACTOME_TRANSCRIPTIONAL_REGULATION_BY_RUNX3	REACTOME_TRANSCRIPTIONAL_REGULATION_BY_RUNX3	2026-10-01	96/13343	0.0104167	13.899	3.47359	0.0696853	0.0790333	0.0168175	SMAD4	1
15	WP_COMPLEMENT_SYSTEM	WP_COMPLEMENT_SYSTEM	2026-10-01	99/13343	0.010101	13.4778	3.41265	0.0717907	0.0812231	0.0172835	PRKACA	1
15	REACTOME_COPI_DEPENDENT_GOLGI_TO_ER_RETROGRADE_TRAFFIC	REACTOME_COPI_DEPENDENT_GOLGI_TO_ER_RETROGRADE_TRAFFIC	2026-10-01	100/13343	0.01	13.343	3.39292	0.0724916	0.0818169	0.0174098	COPB1	1
15	KEGG_MELANOGENESIS	KEGG_MELANOGENESIS	2026-10-01	101/13343	0.00990099	13.2109	3.37348	0.0731919	0.0822083	0.0174931	PRKACA	1
15	WP_MICRORNAS_IN_CARDIOMYOCYTE_HYPERTROPHY	WP_MICRORNAS_IN_CARDIOMYOCYTE_HYPERTROPHY	2026-10-01	101/13343	0.00990099	13.2109	3.37348	0.0731919	0.0822083	0.0174931	STAT3	1
15	KEGG_TOLL_LIKE_RECEPTOR_SIGNALING_PATHWAY	KEGG_TOLL_LIKE_RECEPTOR_SIGNALING_PATHWAY	2026-10-01	102/13343	0.00980392	13.0814	3.3543	0.0738918	0.0825955	0.0175755	STAT1	1
15	REACTOME_COPI_MEDIATED_ANTEROGRADE_TRANSPORT	REACTOME_COPI_MEDIATED_ANTEROGRADE_TRANSPORT	2026-10-01	102/13343	0.00980392	13.0814	3.3543	0.0738918	0.0825955	0.0175755	COPB1	1
15	REACTOME_SIGNALING_BY_TGFB_FAMILY_MEMBERS	REACTOME_SIGNALING_BY_TGFB_FAMILY_MEMBERS	2026-10-01	104/13343	0.00961538	12.8298	3.31675	0.0752902	0.0837559	0.0178224	SMAD4	1
15	WP_TOLLLIKE_RECEPTOR_SIGNALING_PATHWAY	WP_TOLLLIKE_RECEPTOR_SIGNALING_PATHWAY	2026-10-01	104/13343	0.00961538	12.8298	3.31675	0.0752902	0.0837559	0.0178224	STAT1	1
15	REACTOME_ANTIGEN_PROCESSING_CROSS_PRESENTATION	REACTOME_ANTIGEN_PROCESSING_CROSS_PRESENTATION	2026-10-01	106/13343	0.00943396	12.5877	3.28022	0.0766867	0.0847015	0.0180236	TAPBP	1
15	REACTOME_SIGNALING_BY_VEGF	REACTOME_SIGNALING_BY_VEGF	2026-10-01	106/13343	0.00943396	12.5877	3.28022	0.0766867	0.0847015	0.0180236	PRKACA	1
15	WP_WNT_SIGNALING_PATHWAY_AND_PLURIPOTENCY	WP_WNT_SIGNALING_PATHWAY_AND_PLURIPOTENCY	2026-10-01	106/13343	0.00943396	12.5877	3.28022	0.0766867	0.0847015	0.0180236	PTPA	1
15	WP_THERMOGENESIS	WP_THERMOGENESIS	2026-10-01	108/13343	0.00925926	12.3546	3.24466	0.0780813	0.0860374	0.0183079	PRKACA	1
15	REACTOME_SENESCENCE_ASSOCIATED_SECRETORY_PHENOTYPE_SASP	REACTOME_SENESCENCE_ASSOCIATED_SECRETORY_PHENOTYPE_SASP	2026-10-01	110/13343	0.00909091	12.13	3.21003	0.0794739	0.087365	0.0185904	STAT3	1
15	KEGG_OOCYTE_MEIOSIS	KEGG_OOCYTE_MEIOSIS	2026-10-01	113/13343	0.00884956	11.808	3.15973	0.0815594	0.0894461	0.0190332	PRKACA	1
15	WP_DNA_DAMAGE_RESPONSE_ONLY_ATM_DEPENDENT	WP_DNA_DAMAGE_RESPONSE_ONLY_ATM_DEPENDENT	2026-10-01	114/13343	0.00877193	11.7044	3.14338	0.0822536	0.0899951	0.0191501	SMAD4	1
15	WP_CELL_CYCLE	WP_CELL_CYCLE	2026-10-01	122/13343	0.00819672	10.9369	3.01957	0.0877903	0.0956031	0.0203434	SMAD4	1
15	WP_FRAGILE_X_SYNDROME	WP_FRAGILE_X_SYNDROME	2026-10-01	122/13343	0.00819672	10.9369	3.01957	0.0877903	0.0956031	0.0203434	PRKACA	1
15	REACTOME_CYTOPROTECTION_BY_HMOX1	REACTOME_CYTOPROTECTION_BY_HMOX1	2026-10-01	124/13343	0.00806452	10.7605	2.9904	0.0891698	0.0968784	0.0206148	STAT3	1
15	KEGG_CELL_CYCLE	KEGG_CELL_CYCLE	2026-10-01	125/13343	0.008	10.6744	2.97607	0.0898588	0.0973994	0.0207256	SMAD4	1
15	REACTOME_CARDIAC_CONDUCTION	REACTOME_CARDIAC_CONDUCTION	2026-10-01	127/13343	0.00787402	10.5063	2.94788	0.0912355	0.0986616	0.0209942	PRKACA	1
15	WP_EBOLA_VIRUS_INFECTION_IN_HOST	WP_EBOLA_VIRUS_INFECTION_IN_HOST	2026-10-01	131/13343	0.00763359	10.1855	2.89335	0.0939832	0.101397	0.0215763	STAT1	1
15	WP_TGFBETA_SIGNALING_PATHWAY	WP_TGFBETA_SIGNALING_PATHWAY	2026-10-01	133/13343	0.0075188	10.0323	2.86695	0.0953542	0.102638	0.0218404	SMAD4	1
15	REACTOME_GOLGI_TO_ER_RETROGRADE_TRANSPORT	REACTOME_GOLGI_TO_ER_RETROGRADE_TRANSPORT	2026-10-01	134/13343	0.00746269	9.95746	2.85397	0.096039	0.102899	0.0218959	COPB1	1
15	REACTOME_SIGNALING_BY_NTRKS	REACTOME_SIGNALING_BY_NTRKS	2026-10-01	134/13343	0.00746269	9.95746	2.85397	0.096039	0.102899	0.0218959	STAT3	1
15	REACTOME_C_TYPE_LECTIN_RECEPTORS_CLRS	REACTOME_C_TYPE_LECTIN_RECEPTORS_CLRS	2026-10-01	140/13343	0.00714286	9.53071	2.77881	0.100138	0.106799	0.0227257	PRKACA	1
15	REACTOME_INTERLEUKIN_1_FAMILY_SIGNALING	REACTOME_INTERLEUKIN_1_FAMILY_SIGNALING	2026-10-01	140/13343	0.00714286	9.53071	2.77881	0.100138	0.106799	0.0227257	STAT3	1
15	WP_ECTODERM_DIFFERENTIATION	WP_ECTODERM_DIFFERENTIATION	2026-10-01	144/13343	0.00694444	9.26597	2.73119	0.102862	0.109452	0.0232904	SMAD4	1
15	REACTOME_ER_TO_GOLGI_ANTEROGRADE_TRANSPORT	REACTOME_ER_TO_GOLGI_ANTEROGRADE_TRANSPORT	2026-10-01	155/13343	0.00645161	8.60839	2.60925	0.110313	0.117113	0.0249205	COPB1	1
15	REACTOME_CELLULAR_RESPONSE_TO_CHEMICAL_STRESS	REACTOME_CELLULAR_RESPONSE_TO_CHEMICAL_STRESS	2026-10-01	160/13343	0.00625	8.33938	2.55775	0.113681	0.120414	0.0256229	STAT3	1
15	WP_EPITHELIAL_TO_MESENCHYMAL_TRANSITION_IN_COLORECTAL_CANCER	WP_EPITHELIAL_TO_MESENCHYMAL_TRANSITION_IN_COLORECTAL_CANCER	2026-10-01	164/13343	0.00609756	8.13598	2.51814	0.116368	0.12298	0.0261689	SMAD4	1
15	REACTOME_APOPTOSIS	REACTOME_APOPTOSIS	2026-10-01	179/13343	0.00558659	7.45419	2.38079	0.126377	0.133255	0.0283553	STAT3	1
15	WP_RAS_SIGNALING	WP_RAS_SIGNALING	2026-10-01	185/13343	0.00540541	7.21243	2.33023	0.130352	0.137135	0.029181	PRKACA	1
15	REACTOME_TRANSPORT_TO_THE_GOLGI_AND_SUBSEQUENT_MODIFICATION	REACTOME_TRANSPORT_TO_THE_GOLGI_AND_SUBSEQUENT_MODIFICATION	2026-10-01	186/13343	0.00537634	7.17366	2.32203	0.131013	0.13752	0.0292628	COPB1	1
15	REACTOME_MUSCLE_CONTRACTION	REACTOME_MUSCLE_CONTRACTION	2026-10-01	195/13343	0.00512821	6.84256	2.2508	0.136941	0.143418	0.030518	PRKACA	1
15	REACTOME_CELLULAR_SENESCENCE	REACTOME_CELLULAR_SENESCENCE	2026-10-01	196/13343	0.00510204	6.80765	2.24317	0.137598	0.143782	0.0305953	STAT3	1
15	REACTOME_INTERFERON_SIGNALING	REACTOME_INTERFERON_SIGNALING	2026-10-01	203/13343	0.00492611	6.57291	2.19118	0.14218	0.147905	0.0314728	STAT1	1
15	REACTOME_INTRA_GOLGI_AND_RETROGRADE_GOLGI_TO_ER_TRAFFIC	REACTOME_INTRA_GOLGI_AND_RETROGRADE_GOLGI_TO_ER_TRAFFIC	2026-10-01	203/13343	0.00492611	6.57291	2.19118	0.14218	0.147905	0.0314728	COPB1	1
15	WP_CIRCADIAN_RHYTHM_GENES	WP_CIRCADIAN_RHYTHM_GENES	2026-10-01	207/13343	0.00483092	6.44589	2.16257	0.144789	0.150283	0.0319787	GNA11	1
15	REACTOME_PROGRAMMED_CELL_DEATH	REACTOME_PROGRAMMED_CELL_DEATH	2026-10-01	208/13343	0.00480769	6.4149	2.15553	0.14544	0.150622	0.032051	STAT3	1
15	REACTOME_G_ALPHA_Q_SIGNALLING_EVENTS	REACTOME_G_ALPHA_Q_SIGNALLING_EVENTS	2026-10-01	216/13343	0.00462963	6.17731	2.10085	0.150632	0.155653	0.0331214	GNA11	1
15	REACTOME_SIGNALING_BY_ROBO_RECEPTORS	REACTOME_SIGNALING_BY_ROBO_RECEPTORS	2026-10-01	218/13343	0.00458716	6.12064	2.08761	0.151926	0.156642	0.0333318	PRKACA	1
15	REACTOME_UB_SPECIFIC_PROCESSING_PROTEASES	REACTOME_UB_SPECIFIC_PROCESSING_PROTEASES	2026-10-01	219/13343	0.00456621	6.09269	2.08105	0.152572	0.15696	0.0333995	SMAD4	1
15	WP_NETWORK_MAP_OF_SARSCOV2_SIGNALING_PATHWAY	WP_NETWORK_MAP_OF_SARSCOV2_SIGNALING_PATHWAY	2026-10-01	221/13343	0.00452489	6.03756	2.06806	0.153863	0.157939	0.0336078	STAT1	1
15	REACTOME_SIGNALING_BY_NOTCH	REACTOME_SIGNALING_BY_NOTCH	2026-10-01	245/13343	0.00408163	5.44612	1.92357	0.169217	0.173317	0.0368801	STAT1	1
15	WP_MAPK_SIGNALING_PATHWAY	WP_MAPK_SIGNALING_PATHWAY	2026-10-01	249/13343	0.00401606	5.35863	1.90134	0.171752	0.175526	0.0373502	PRKACA	1
15	REACTOME_PLATELET_ACTIVATION_SIGNALING_AND_AGGREGATION	REACTOME_PLATELET_ACTIVATION_SIGNALING_AND_AGGREGATION	2026-10-01	261/13343	0.00383142	5.11226	1.83743	0.179313	0.182852	0.0389092	GNA11	1
15	KEGG_MAPK_SIGNALING_PATHWAY	KEGG_MAPK_SIGNALING_PATHWAY	2026-10-01	267/13343	0.00374532	4.99738	1.80692	0.183071	0.186276	0.0396376	PRKACA	1
15	REACTOME_METABOLISM_OF_CARBOHYDRATES	REACTOME_METABOLISM_OF_CARBOHYDRATES	2026-10-01	293/13343	0.00341297	4.55392	1.68455	0.199175	0.20222	0.0430303	PRKACA	1
15	REACTOME_DEUBIQUITINATION	REACTOME_DEUBIQUITINATION	2026-10-01	297/13343	0.003367	4.49259	1.66699	0.201628	0.204263	0.0434652	SMAD4	1
15	REACTOME_ASPARAGINE_N_LINKED_GLYCOSYLATION	REACTOME_ASPARAGINE_N_LINKED_GLYCOSYLATION	2026-10-01	305/13343	0.00327869	4.37475	1.6328	0.206512	0.208756	0.0444212	COPB1	1
15	REACTOME_MAPK_FAMILY_SIGNALING_CASCADES	REACTOME_MAPK_FAMILY_SIGNALING_CASCADES	2026-10-01	327/13343	0.0030581	4.08043	1.54452	0.219804	0.221711	0.0471779	PRKACA	1
15	REACTOME_CLASS_I_MHC_MEDIATED_ANTIGEN_PROCESSING_PRESENTATION	REACTOME_CLASS_I_MHC_MEDIATED_ANTIGEN_PROCESSING_PRESENTATION	2026-10-01	377/13343	0.00265252	3.53926	1.36969	0.249272	0.25089	0.053387	TAPBP	1
15	KEGG_OLFACTORY_TRANSDUCTION	KEGG_OLFACTORY_TRANSDUCTION	2026-10-01	389/13343	0.00257069	3.43008	1.33211	0.256193	0.2573	0.0547509	PRKACA	1
15	WP_MALIGNANT_PLEURAL_MESOTHELIOMA	WP_MALIGNANT_PLEURAL_MESOTHELIOMA	2026-10-01	446/13343	0.00224215	2.9917	1.17164	0.288293	0.288914	0.061478	STAT1	1
15	REACTOME_NEUTROPHIL_DEGRANULATION	REACTOME_NEUTROPHIL_DEGRANULATION	2026-10-01	479/13343	0.00208768	2.78559	1.08996	0.306301	0.306301	0.0651779	COPB1	1
3	REACTOME_THE_CITRIC_ACID_TCA_CYCLE_AND_RESPIRATORY_ELECTRON_TRANSPORT	REACTOME_THE_CITRIC_ACID_TCA_CYCLE_AND_RESPIRATORY_ELECTRON_TRANSPORT	2032-11-01	178/13343	0.0617978	25.7677	16.3104	1.76632e-13	2.64948e-11	1.26431e-11	CS/NDUFS7/IDH3B/NDUFA7/NDUFB7/NDUFS4/UQCRFS1/COX7C/COX5A/COX6C/COX7A2L	11
3	REACTOME_RESPIRATORY_ELECTRON_TRANSPORT	REACTOME_RESPIRATORY_ELECTRON_TRANSPORT	2032-09-01	103/13343	0.0873786	36.4342	17.7001	1.65049e-12	1.07476e-10	5.12866e-11	NDUFS7/NDUFA7/NDUFB7/NDUFS4/UQCRFS1/COX7C/COX5A/COX6C/COX7A2L	9
3	WP_ELECTRON_TRANSPORT_CHAIN_OXPHOS_SYSTEM_IN_MITOCHONDRIA	WP_ELECTRON_TRANSPORT_CHAIN_OXPHOS_SYSTEM_IN_MITOCHONDRIA	2032-09-01	106/13343	0.0849057	35.403	17.4355	2.14951e-12	1.07476e-10	5.12866e-11	NDUFS7/NDUFA7/NDUFB7/NDUFS4/UQCRFS1/COX7C/COX5A/COX6C/COX7A2L	9
3	REACTOME_RESPIRATORY_ELECTRON_TRANSPORT_ATP_SYNTHESIS_BY_CHEMIOSMOTIC_COUPLING_AND_HEAT_PRODUCTION_BY_UNCOUPLING_PROTEINS	REACTOME_RESPIRATORY_ELECTRON_TRANSPORT_ATP_SYNTHESIS_BY_CHEMIOSMOTIC_COUPLING_AND_HEAT_PRODUCTION_BY_UNCOUPLING_PROTEINS	2032-09-01	127/13343	0.0708661	29.549	15.8497	1.1226e-11	3.9864e-10	1.90228e-10	NDUFS7/NDUFA7/NDUFB7/NDUFS4/UQCRFS1/COX7C/COX5A/COX6C/COX7A2L	9
3	KEGG_PARKINSONS_DISEASE	KEGG_PARKINSONS_DISEASE	2032-09-01	130/13343	0.0692308	28.8671	15.6546	1.38809e-11	3.9864e-10	1.90228e-10	NDUFS7/NDUFA7/NDUFB7/NDUFS4/UQCRFS1/COX7C/COX5A/COX6C/COX7A2L	9
3	KEGG_OXIDATIVE_PHOSPHORYLATION	KEGG_OXIDATIVE_PHOSPHORYLATION	2032-09-01	132/13343	0.0681818	28.4297	15.5282	1.59456e-11	3.9864e-10	1.90228e-10	NDUFS7/NDUFA7/NDUFB7/NDUFS4/UQCRFS1/COX7C/COX5A/COX6C/COX7A2L	9
3	WP_NONALCOHOLIC_FATTY_LIVER_DISEASE	WP_NONALCOHOLIC_FATTY_LIVER_DISEASE	2032-09-01	160/13343	0.05625	23.4545	14.0099	9.05952e-11	1.94133e-09	9.26387e-10	NDUFS7/NDUFA7/NDUFB7/NDUFS4/UQCRFS1/COX7C/COX5A/COX6C/COX7A2L	9
3	KEGG_ALZHEIMERS_DISEASE	KEGG_ALZHEIMERS_DISEASE	2032-09-01	166/13343	0.0542169	22.6067	13.7346	1.2606e-10	2.36362e-09	1.1279e-09	NDUFS7/NDUFA7/NDUFB7/NDUFS4/UQCRFS1/COX7C/COX5A/COX6C/COX7A2L	9
3	KEGG_HUNTINGTONS_DISEASE	KEGG_HUNTINGTONS_DISEASE	2032-09-01	182/13343	0.0494505	20.6193	13.0664	2.87024e-10	4.78373e-09	2.28276e-09	NDUFS7/NDUFA7/NDUFB7/NDUFS4/UQCRFS1/COX7C/COX5A/COX6C/COX7A2L	9
3	KEGG_CARDIAC_MUSCLE_CONTRACTION	KEGG_CARDIAC_MUSCLE_CONTRACTION	2032-05-01	79/13343	0.0632911	26.3904	11.0975	1.13727e-06	1.7059e-05	8.14045e-06	UQCRFS1/COX7C/COX5A/COX6C/COX7A2L	5
3	WP_MITOCHONDRIAL_COMPLEX_IV_ASSEMBLY	WP_MITOCHONDRIAL_COMPLEX_IV_ASSEMBLY	2032-04-01	36/13343	0.111111	46.3299	13.3529	1.52058e-06	2.07352e-05	9.8947e-06	COX7C/COX5A/COX6C/CMC1	4
3	WP_AMINO_ACID_METABOLISM	WP_AMINO_ACID_METABOLISM	2032-05-01	91/13343	0.0549451	22.9104	10.2828	2.29955e-06	2.87444e-05	1.37166e-05	ASNS/CS/GOT2/OAT/BCAT1	5
3	REACTOME_COMPLEX_I_BIOGENESIS	REACTOME_COMPLEX_I_BIOGENESIS	2032-04-01	57/13343	0.0701754	29.261	10.4835	9.84335e-06	0.000113577	5.41982e-05	NDUFS7/NDUFA7/NDUFB7/NDUFS4	4
[truncated: 940 more rows]
