# Supplementary material for: Paracrine signals from HIV-1-infected immune cells reprogram cervical cancer pathways
Source: iScience. 2026 Jun 4;29(6):116083. doi: 10.1016/j.isci.2026.116083 (PMC13265902; doi:10.1016/j.isci.2026.116083)
Supplement: Data S1. Tables S1–S8 — Table S1. Study participants. (A) Participants demographic and clinical characteristics. (B) Participants eligibility questionnaire. (C) Study inclusion and exclusion criteria, related to Figures 1 and 2. Table S2. Network propagation outputs for the top altered TCGA cervical cancer genes size-matched to the RNA-sequencing up genes in HIV-1 infected women with normal cervix, related to Figure 3C. Table S3. Gene set overrepresentation analysis output for six network clusters, related to Figure 3E. Table S4. Network propagation outputs for the top altered TCGA cervical cancer genes size-matched to proteome up in C33A cells treated with HIV-1 infected CD4+ T-cell conditioned media, related to Figure 4C. Table S5. Gene set overrepresentation analysis output for 17 network clusters, related to Figure 4E. Table S6. Gene set overrepresentation analysis output for the size-matched upregulated genes for RNA-sequencing and mass spectrometry analysis, related to Figure 5A. Table S7. Gene set overrepresentation analysis output for two network clusters, related to Figure 5C. Table S8. Datasets used for final visualization. Abundance proteomics (A) and phosphoproteomics (B) data of endogenous C33A cells treated with HIV-infected or uninfected CD4+ T-cell conditioned media. Phosphoproteomics data was filtered for localization probability >0.75. (C) RNA sequencing data of cervical swabs of Kenyan women living with or without HIV stratified based on cancer status. [file mmc2.zip › Data S1/Table S6.xlsx]

## Sheet: Table S6
group	ID	Description	GeneRatio	BgRatio	RichFactor	FoldEnrichment	zScore	pvalue	p.adjust	qvalue	geneID	Count
RNA	REACTOME_RAF_ACTIVATION	REACTOME_RAF_ACTIVATION	6/139	34/13343	0.176471	16.9399	9.54811	1.21347e-06	0.00134452	0.0011381	PPP2R5C/PPP2R1A/PPP2CA/PPP2R5B/PPP1CC/BRAF	6
RNA	REACTOME_SIGNALING_BY_CTNNB1_PHOSPHO_SITE_MUTANTS	REACTOME_SIGNALING_BY_CTNNB1_PHOSPHO_SITE_MUTANTS	4/139	15/13343	0.266667	25.5981	9.77979	1.40827e-05	0.00453589	0.00383952	PPP2R5C/PPP2R1A/PPP2CA/PPP2R5B	4
RNA	REACTOME_MITOTIC_SPINDLE_CHECKPOINT	REACTOME_MITOTIC_SPINDLE_CHECKPOINT	8/139	111/13343	0.0720721	6.9184	6.42419	2.03011e-05	0.00453589	0.00383952	PPP2R5C/PPP2R1A/DYNC1H1/CENPO/PPP2CA/ANAPC11/PPP2R5B/PPP1CC	8
RNA	REACTOME_BETA_CATENIN_PHOSPHORYLATION_CASCADE	REACTOME_BETA_CATENIN_PHOSPHORYLATION_CASCADE	4/139	17/13343	0.235294	22.5865	9.1374	2.41597e-05	0.00453589	0.00383952	PPP2R5C/PPP2R1A/PPP2CA/PPP2R5B	4
RNA	REACTOME_PLATELET_SENSITIZATION_BY_LDL	REACTOME_PLATELET_SENSITIZATION_BY_LDL	4/139	17/13343	0.235294	22.5865	9.1374	2.41597e-05	0.00453589	0.00383952	PPP2R5C/PPP2R1A/PPP2CA/PPP2R5B	4
RNA	REACTOME_TCF_DEPENDENT_SIGNALING_IN_RESPONSE_TO_WNT	REACTOME_TCF_DEPENDENT_SIGNALING_IN_RESPONSE_TO_WNT	11/139	232/13343	0.0474138	4.55138	5.59872	3.06929e-05	0.00453589	0.00383952	PPP2R5C/PSMD9/PPP2R1A/CSNK2A1/PSMA6/RUVBL1/CCDC88C/PPP2CA/KMT2D/PPP2R5B/TCF4	11
RNA	REACTOME_SEPARATION_OF_SISTER_CHROMATIDS	REACTOME_SEPARATION_OF_SISTER_CHROMATIDS	10/139	191/13343	0.052356	5.0258	5.74961	3.076e-05	0.00453589	0.00383952	PPP2R5C/PSMD9/PPP2R1A/PSMA6/DYNC1H1/CENPO/PPP2CA/ANAPC11/PPP2R5B/PPP1CC	10
RNA	REACTOME_MITOTIC_METAPHASE_AND_ANAPHASE	REACTOME_MITOTIC_METAPHASE_AND_ANAPHASE	11/139	236/13343	0.0466102	4.47424	5.52496	3.59053e-05	0.00453589	0.00383952	PPP2R5C/PSMD9/PPP2R1A/PSMA6/DYNC1H1/CHMP2A/CENPO/PPP2CA/ANAPC11/PPP2R5B/PPP1CC	11
RNA	REACTOME_MAPK_FAMILY_SIGNALING_CASCADES	REACTOME_MAPK_FAMILY_SIGNALING_CASCADES	13/139	327/13343	0.0397554	3.81623	5.29015	3.68438e-05	0.00453589	0.00383952	PPP2R5C/PSMD9/PPP2R1A/FN1/PSMA6/NF1/RASA3/RASGRP1/SPTAN1/PPP2CA/PPP2R5B/PPP1CC/BRAF	13
RNA	REACTOME_CTLA4_INHIBITORY_SIGNALING	REACTOME_CTLA4_INHIBITORY_SIGNALING	4/139	21/13343	0.190476	18.2843	8.13285	5.88185e-05	0.00651709	0.00551656	PPP2R5C/PPP2R1A/PPP2CA/PPP2R5B	4
RNA	KEGG_REGULATION_OF_ACTIN_CYTOSKELETON	KEGG_REGULATION_OF_ACTIN_CYTOSKELETON	10/139	213/13343	0.0469484	4.5067	5.29324	7.73088e-05	0.00738028	0.00624722	FN1/ARHGEF7/CHRM3/GIT1/BAIAP2/PIK3R5/MYLK3/BDKRB1/PPP1CC/BRAF	10
RNA	REACTOME_NEGATIVE_REGULATION_OF_MAPK_PATHWAY	REACTOME_NEGATIVE_REGULATION_OF_MAPK_PATHWAY	5/139	43/13343	0.116279	11.162	6.84779	7.99308e-05	0.00738028	0.00624722	PPP2R5C/PPP2R1A/PPP2CA/PPP2R5B/BRAF	5
RNA	REACTOME_RHO_GTPASES_ACTIVATE_FORMINS	REACTOME_RHO_GTPASES_ACTIVATE_FORMINS	8/139	140/13343	0.0571429	5.4853	5.47375	0.000106625	0.00908769	0.00769251	PPP2R5C/PPP2R1A/DYNC1H1/CENPO/PPP2CA/SCAI/PPP2R5B/PPP1CC	8
RNA	REACTOME_DISEASES_OF_SIGNAL_TRANSDUCTION_BY_GROWTH_FACTOR_RECEPTORS_AND_SECOND_MESSENGERS	REACTOME_DISEASES_OF_SIGNAL_TRANSDUCTION_BY_GROWTH_FACTOR_RECEPTORS_AND_SECOND_MESSENGERS	14/139	432/13343	0.0324074	3.11088	4.57604	0.000165101	0.012712	0.0107604	PPP2R5C/PSMD9/PPP2R1A/FN1/PSMA6/NF1/JAG1/PPP2CA/MTOR/MPRIP/PPP2R5B/PPP1CC/TSC2/BRAF	14
RNA	WP_REGULATION_OF_ACTIN_CYTOSKELETON	WP_REGULATION_OF_ACTIN_CYTOSKELETON	8/139	150/13343	0.0533333	5.11962	5.2059	0.000172094	0.012712	0.0107604	FN1/ARHGEF7/CHRM3/GIT1/BAIAP2/PIK3R5/BDKRB1/BRAF	8
RNA	REACTOME_DEGRADATION_OF_BETA_CATENIN_BY_THE_DESTRUCTION_COMPLEX	REACTOME_DEGRADATION_OF_BETA_CATENIN_BY_THE_DESTRUCTION_COMPLEX	6/139	85/13343	0.0705882	6.77596	5.481	0.00025544	0.0175572	0.0148618	PPP2R5C/PSMD9/PPP2R1A/PSMA6/PPP2CA/PPP2R5B	6
RNA	REACTOME_MITOTIC_PROMETAPHASE	REACTOME_MITOTIC_PROMETAPHASE	9/139	203/13343	0.044335	4.25584	4.79599	0.000272563	0.0175572	0.0148618	PPP2R5C/PPP2R1A/CSNK2A1/NEK9/DYNC1H1/CENPO/PPP2CA/PPP2R5B/PPP1CC	9
RNA	REACTOME_DISASSEMBLY_OF_THE_DESTRUCTION_COMPLEX_AND_RECRUITMENT_OF_AXIN_TO_THE_MEMBRANE	REACTOME_DISASSEMBLY_OF_THE_DESTRUCTION_COMPLEX_AND_RECRUITMENT_OF_AXIN_TO_THE_MEMBRANE	4/139	31/13343	0.129032	12.3862	6.51181	0.000285226	0.0175572	0.0148618	PPP2R5C/PPP2R1A/PPP2CA/PPP2R5B	4
RNA	REACTOME_RESOLUTION_OF_SISTER_CHROMATID_COHESION	REACTOME_RESOLUTION_OF_SISTER_CHROMATID_COHESION	7/139	126/13343	0.0555556	5.33293	5.01379	0.000344749	0.0201043	0.0170178	PPP2R5C/PPP2R1A/DYNC1H1/CENPO/PPP2CA/PPP2R5B/PPP1CC	7
RNA	REACTOME_M_PHASE	REACTOME_M_PHASE	13/139	415/13343	0.0313253	3.007	4.26159	0.000394401	0.0216505	0.0183267	PPP2R5C/PSMD9/PPP2R1A/CSNK2A1/PSMA6/NEK9/DYNC1H1/CHMP2A/CENPO/PPP2CA/ANAPC11/PPP2R5B/PPP1CC	13
RNA	REACTOME_SIGNALING_BY_WNT_IN_CANCER	REACTOME_SIGNALING_BY_WNT_IN_CANCER	4/139	34/13343	0.117647	11.2933	6.16574	0.000410344	0.0216505	0.0183267	PPP2R5C/PPP2R1A/PPP2CA/PPP2R5B	4
RNA	WP_COHESIN_COMPLEX_CORNELIA_DE_LANGE_SYNDROME	WP_COHESIN_COMPLEX_CORNELIA_DE_LANGE_SYNDROME	4/139	35/13343	0.114286	10.9706	6.05988	0.000459573	0.0231458	0.0195923	PPP2R5C/PPP2R1A/PPP2CA/PPP2R5B	4
RNA	WP_CAMKK2_PATHWAY	WP_CAMKK2_PATHWAY	4/139	36/13343	0.111111	10.6659	5.95823	0.000512871	0.024707	0.0209139	ARHGEF7/CHRM3/GIT1/MTOR	4
RNA	REACTOME_SPRY_REGULATION_OF_FGF_SIGNALING	REACTOME_SPRY_REGULATION_OF_FGF_SIGNALING	3/139	16/13343	0.1875	17.9987	6.98029	0.00056095	0.0252812	0.0213999	PPP2R1A/PPP2CA/BRAF	3
RNA	REACTOME_REGULATION_OF_TP53_EXPRESSION_AND_DEGRADATION	REACTOME_REGULATION_OF_TP53_EXPRESSION_AND_DEGRADATION	4/139	37/13343	0.108108	10.3776	5.86049	0.000570425	0.0252812	0.0213999	PPP2R5C/PPP2R1A/PPP2CA/MTOR	4
RNA	REACTOME_SIGNALING_BY_WNT	REACTOME_SIGNALING_BY_WNT	11/139	329/13343	0.0334347	3.20949	4.16341	0.000653546	0.0278511	0.0235753	PPP2R5C/PSMD9/PPP2R1A/CSNK2A1/PSMA6/RUVBL1/CCDC88C/PPP2CA/KMT2D/PPP2R5B/TCF4	11
RNA	WP_GLYCOGEN_SYNTHESIS_AND_DEGRADATION	WP_GLYCOGEN_SYNTHESIS_AND_DEGRADATION	4/139	40/13343	0.1	9.59928	5.58833	0.000770495	0.0313895	0.0265704	PPP2R5C/PPP2R1A/PPP2CA/PPP2R5B	4
RNA	PID_ERBB1_DOWNSTREAM_PATHWAY	PID_ERBB1_DOWNSTREAM_PATHWAY	6/139	105/13343	0.0571429	5.4853	4.73413	0.000793236	0.0313895	0.0265704	PPP2R1A/PPP2CA/BAIAP2/MTOR/RPS6KA4/BRAF	6
RNA	REACTOME_CELL_CYCLE_CHECKPOINTS	REACTOME_CELL_CYCLE_CHECKPOINTS	10/139	292/13343	0.0342466	3.28742	4.05491	0.000959779	0.0357832	0.0302896	PPP2R5C/PSMD9/PPP2R1A/PSMA6/DYNC1H1/CENPO/PPP2CA/ANAPC11/PPP2R5B/PPP1CC	10
RNA	KEGG_WNT_SIGNALING_PATHWAY	KEGG_WNT_SIGNALING_PATHWAY	7/139	151/13343	0.0463576	4.45	4.37439	0.00101577	0.0357832	0.0302896	PPP2R5C/PPP2R1A/CSNK2A1/MAPK10/RUVBL1/PPP2CA/PPP2R5B	7
RNA	REACTOME_AUTOPHAGY	REACTOME_AUTOPHAGY	7/139	151/13343	0.0463576	4.45	4.37439	0.00101577	0.0357832	0.0302896	CSNK2A1/DYNC1H1/CHMP2A/PRKN/MTOR/TSC2/VPS37C	7
RNA	REACTOME_COSTIMULATION_BY_THE_CD28_FAMILY	REACTOME_COSTIMULATION_BY_THE_CD28_FAMILY	5/139	74/13343	0.0675676	6.486	4.85532	0.00103345	0.0357832	0.0302896	PPP2R5C/PPP2R1A/PPP2CA/MTOR/PPP2R5B	5
RNA	KEGG_OOCYTE_MEIOSIS	KEGG_OOCYTE_MEIOSIS	6/139	113/13343	0.0530973	5.09696	4.48731	0.00116376	0.0390743	0.0330754	PPP2R5C/PPP2R1A/PPP2CA/ANAPC11/PPP2R5B/PPP1CC	6
RNA	REACTOME_REGULATION_OF_TP53_ACTIVITY	REACTOME_REGULATION_OF_TP53_ACTIVITY	7/139	160/13343	0.04375	4.19969	4.17758	0.00142154	0.0458509	0.0388116	PPP2R5C/PPP2R1A/CSNK2A1/PIP4P1/PPP2CA/MTOR/EHMT1	7
RNA	BIOCARTA_MTOR_PATHWAY	BIOCARTA_MTOR_PATHWAY	3/139	22/13343	0.136364	13.0899	5.8228	0.00147367	0.0458509	0.0388116	PPP2CA/MTOR/TSC2	3
RNA	WP_TRANSLATION_INHIBITORS_IN_CHRONICALLY_ACTIVATED_PDGFRA_CELLS	WP_TRANSLATION_INHIBITORS_IN_CHRONICALLY_ACTIVATED_PDGFRA_CELLS	4/139	48/13343	0.0833333	7.9994	4.98428	0.00153834	0.0458509	0.0388116	CSNK2A1/MAPK10/MTOR/RPS6KA4	4
RNA	REACTOME_PROTON_COUPLED_MONOCARBOXYLATE_TRANSPORT	REACTOME_PROTON_COUPLED_MONOCARBOXYLATE_TRANSPORT	2/139	6/13343	0.333333	31.9976	7.79184	0.0015725	0.0458509	0.0388116	SLC16A1/BSG	2
RNA	WP_PILOCYTIC_ASTROCYTOMA	WP_PILOCYTIC_ASTROCYTOMA	2/139	6/13343	0.333333	31.9976	7.79184	0.0015725	0.0458509	0.0388116	NF1/BRAF	2
RNA	REACTOME_ONCOGENIC_MAPK_SIGNALING	REACTOME_ONCOGENIC_MAPK_SIGNALING	5/139	82/13343	0.0609756	5.85322	4.52287	0.00163818	0.046541	0.0393958	FN1/NF1/MPRIP/PPP1CC/BRAF	5
RNA	WP_FRAGILE_X_SYNDROME	WP_FRAGILE_X_SYNDROME	6/139	122/13343	0.0491803	4.72096	4.23611	0.00172541	0.0477939	0.0404563	SLC16A1/NF1/MTOR/PPP2R5B/TSC2/BRAF	6
RNA	KEGG_MTOR_SIGNALING_PATHWAY	KEGG_MTOR_SIGNALING_PATHWAY	4/139	52/13343	0.0769231	7.38406	4.73244	0.00207276	0.053836	0.0455709	PIK3R5/MTOR/TSC2/BRAF	4
RNA	KEGG_ERBB_SIGNALING_PATHWAY	KEGG_ERBB_SIGNALING_PATHWAY	5/139	87/13343	0.0574713	5.51683	4.33663	0.0021285	0.053836	0.0455709	PLCG2/MAPK10/PIK3R5/MTOR/BRAF	5
RNA	WP_CLEAR_CELL_RENAL_CELL_CARCINOMA_PATHWAYS	WP_CLEAR_CELL_RENAL_CELL_CARCINOMA_PATHWAYS	5/139	87/13343	0.0574713	5.51683	4.33663	0.0021285	0.053836	0.0455709	EFCAB3/GPI/MTOR/CDH13/TSC2	5
RNA	REACTOME_ACTIVATION_OF_RAC1_DOWNSTREAM_OF_NMDARS	REACTOME_ACTIVATION_OF_RAC1_DOWNSTREAM_OF_NMDARS	2/139	7/13343	0.285714	27.4265	7.17532	0.00218648	0.053836	0.0455709	ARHGEF7/GIT1	2
RNA	REACTOME_PP2A_MEDIATED_DEPHOSPHORYLATION_OF_KEY_METABOLIC_FACTORS	REACTOME_PP2A_MEDIATED_DEPHOSPHORYLATION_OF_KEY_METABOLIC_FACTORS	2/139	7/13343	0.285714	27.4265	7.17532	0.00218648	0.053836	0.0455709	PPP2R1A/PPP2CA	2
RNA	PID_PDGFRB_PATHWAY	PID_PDGFRB_PATHWAY	6/139	129/13343	0.0465116	4.46478	4.05713	0.00228867	0.0551271	0.0466637	PPP2R1A/MAPK10/PPP2CA/BAIAP2/PIK3R5/BRAF	6
RNA	KEGG_NON_SMALL_CELL_LUNG_CANCER	KEGG_NON_SMALL_CELL_LUNG_CANCER	4/139	54/13343	0.0740741	7.11058	4.61634	0.00238282	0.0561738	0.0475497	PLCG2/PIK3R5/FHIT/BRAF	4
RNA	REACTOME_SIGNALING_BY_MRAS_COMPLEX_MUTANTS	REACTOME_SIGNALING_BY_MRAS_COMPLEX_MUTANTS	2/139	8/13343	0.25	23.9982	6.67586	0.00289543	0.0668362	0.0565752	PPP1CC/BRAF	2
RNA	REACTOME_BUDDING_AND_MATURATION_OF_HIV_VIRION	REACTOME_BUDDING_AND_MATURATION_OF_HIV_VIRION	3/139	28/13343	0.107143	10.2849	5.04606	0.00299518	0.0677277	0.0573298	CHMP2A/VPS37C/NEDD4L	3
RNA	KEGG_INSULIN_SIGNALING_PATHWAY	KEGG_INSULIN_SIGNALING_PATHWAY	6/139	137/13343	0.0437956	4.20406	3.8676	0.00309098	0.068496	0.0579802	MAPK10/PIK3R5/MTOR/PPP1CC/TSC2/BRAF	6
RNA	WP_RAS_SIGNALING	WP_RAS_SIGNALING	7/139	185/13343	0.0378378	3.63216	3.69886	0.00322897	0.070151	0.0593811	PLCG2/NF1/MAPK10/RASA3/RASGRP1/TTBK1/FLT4	7
RNA	REACTOME_NEGATIVE_REGULATION_OF_FGFR3_SIGNALING	REACTOME_NEGATIVE_REGULATION_OF_FGFR3_SIGNALING	3/139	29/13343	0.103448	9.93029	4.93941	0.00331553	0.0706463	0.0598003	PPP2R1A/PPP2CA/BRAF	3
RNA	PID_CDC42_REG_PATHWAY	PID_CDC42_REG_PATHWAY	3/139	30/13343	0.1	9.59928	4.83782	0.0036561	0.0764331	0.0646987	ARHGEF7/GIT1/NGEF	3
RNA	REACTOME_MAPK_TARGETS_NUCLEAR_EVENTS_MEDIATED_BY_MAP_KINASES	REACTOME_MAPK_TARGETS_NUCLEAR_EVENTS_MEDIATED_BY_MAP_KINASES	3/139	31/13343	0.0967742	9.28963	4.74088	0.00401726	0.0809295	0.0685049	PPP2R1A/MAPK10/PPP2CA	3
RNA	REACTOME_NEGATIVE_REGULATION_OF_FGFR4_SIGNALING	REACTOME_NEGATIVE_REGULATION_OF_FGFR4_SIGNALING	3/139	31/13343	0.0967742	9.28963	4.74088	0.00401726	0.0809295	0.0685049	PPP2R1A/PPP2CA/BRAF	3
RNA	PID_BCR_5PATHWAY	PID_BCR_5PATHWAY	4/139	63/13343	0.0634921	6.09478	4.15874	0.00417636	0.0826322	0.0699461	PLCG2/CSNK2A1/MALT1/FCGR2B	4
RNA	REACTOME_MASTL_FACILITATES_MITOTIC_PROGRESSION	REACTOME_MASTL_FACILITATES_MITOTIC_PROGRESSION	2/139	10/13343	0.2	19.1986	5.90661	0.00459021	0.0851558	0.0720823	PPP2R1A/PPP2CA	2
RNA	KEGG_GLIOMA	KEGG_GLIOMA	4/139	65/13343	0.0615385	5.90725	4.06906	0.0046717	0.0851558	0.0720823	PLCG2/PIK3R5/MTOR/BRAF	4
RNA	REACTOME_NEGATIVE_REGULATION_OF_FGFR1_SIGNALING	REACTOME_NEGATIVE_REGULATION_OF_FGFR1_SIGNALING	3/139	33/13343	0.0909091	8.72662	4.55956	0.00480283	0.0851558	0.0720823	PPP2R1A/PPP2CA/BRAF	3
RNA	WP_BDNFTRKB_SIGNALING	WP_BDNFTRKB_SIGNALING	3/139	33/13343	0.0909091	8.72662	4.55956	0.00480283	0.0851558	0.0720823	MTOR/TSC2/BRAF	3
RNA	WP_MAPK_CASCADE	WP_MAPK_CASCADE	3/139	33/13343	0.0909091	8.72662	4.55956	0.00480283	0.0851558	0.0720823	MAPK10/RASA3/BRAF	3
RNA	KEGG_FOCAL_ADHESION	KEGG_FOCAL_ADHESION	7/139	199/13343	0.0351759	3.37663	3.46569	0.00481341	0.0851558	0.0720823	FN1/MAPK10/PIK3R5/MYLK3/FLT4/PPP1CC/BRAF	7
RNA	REACTOME_INTRACELLULAR_SIGNALING_BY_SECOND_MESSENGERS	REACTOME_INTRACELLULAR_SIGNALING_BY_SECOND_MESSENGERS	9/139	307/13343	0.029316	2.81412	3.29935	0.00484189	0.0851558	0.0720823	PPP2R5C/PSMD9/PPP2R1A/CSNK2A1/PSMA6/PPP2CA/MTOR/PPP2R5B/TSC2	9
RNA	REACTOME_TRANSCRIPTIONAL_REGULATION_BY_TP53	REACTOME_TRANSCRIPTIONAL_REGULATION_BY_TP53	10/139	366/13343	0.0273224	2.62275	3.22977	0.0049598	0.0858665	0.0726839	PPP2R5C/PPP2R1A/CSNK2A1/PIP4P1/PPP2CA/GPI/MTOR/EHMT1/TSC2/COX4I1	10
RNA	WP_FOCAL_ADHESION_PI3KAKTMTORSIGNALING_PATHWAY	WP_FOCAL_ADHESION_PI3KAKTMTORSIGNALING_PATHWAY	9/139	309/13343	0.0291262	2.79591	3.2771	0.00504875	0.0860618	0.0728492	PPP2R5C/PPP2R1A/FN1/PPP2CA/PIK3R5/MTOR/PPP2R5B/FLT4/TSC2	9
RNA	REACTOME_NEGATIVE_REGULATION_OF_FGFR2_SIGNALING	REACTOME_NEGATIVE_REGULATION_OF_FGFR2_SIGNALING	3/139	34/13343	0.0882353	8.46995	4.47455	0.00522791	0.0864555	0.0731825	PPP2R1A/PPP2CA/BRAF	3
RNA	REACTOME_SYNTHESIS_OF_BILE_ACIDS_AND_BILE_SALTS	REACTOME_SYNTHESIS_OF_BILE_ACIDS_AND_BILE_SALTS	3/139	34/13343	0.0882353	8.46995	4.47455	0.00522791	0.0864555	0.0731825	HSD17B4/OSBPL1A/CYP46A1	3
RNA	REACTOME_REGULATION_OF_RAS_BY_GAPS	REACTOME_REGULATION_OF_RAS_BY_GAPS	4/139	68/13343	0.0588235	5.64664	3.94131	0.0054865	0.0893464	0.0756295	PSMD9/PSMA6/NF1/RASA3	4
RNA	REACTOME_BETA_OXIDATION_OF_VERY_LONG_CHAIN_FATTY_ACIDS	REACTOME_BETA_OXIDATION_OF_VERY_LONG_CHAIN_FATTY_ACIDS	2/139	11/13343	0.181818	17.4532	5.60099	0.00557209	0.0893464	0.0756295	HSD17B4/MLYCD	2
RNA	REACTOME_TOLL_LIKE_RECEPTOR_CASCADES	REACTOME_TOLL_LIKE_RECEPTOR_CASCADES	6/139	155/13343	0.0387097	3.71585	3.48937	0.00564463	0.0893464	0.0756295	PPP2R1A/PLCG2/MAPK10/TLR5/PPP2CA/RIPK1	6
RNA	PID_CDC42_PATHWAY	PID_CDC42_PATHWAY	4/139	70/13343	0.0571429	5.4853	3.8603	0.00607941	0.0948731	0.0803077	ARHGEF7/BAIAP2/MTOR/BRAF	4
RNA	REACTOME_INTERLEUKIN_17_SIGNALING	REACTOME_INTERLEUKIN_17_SIGNALING	4/139	71/13343	0.056338	5.40805	3.82096	0.00639124	0.0981108	0.0830483	PPP2R1A/MAPK10/PPP2CA/IL17RC	4
RNA	REACTOME_RHO_GTPASE_EFFECTORS	REACTOME_RHO_GTPASE_EFFECTORS	9/139	322/13343	0.0279503	2.68303	3.13662	0.00656615	0.0981108	0.0830483	PPP2R5C/PPP2R1A/DYNC1H1/CENPO/PPP2CA/BAIAP2/SCAI/PPP2R5B/PPP1CC	9
RNA	REACTOME_RHOV_GTPASE_CYCLE	REACTOME_RHOV_GTPASE_CYCLE	3/139	37/13343	0.0810811	7.7832	4.23913	0.00663602	0.0981108	0.0830483	ARHGEF7/SPTAN1/GIT1	3
RNA	REACTOME_REGULATION_OF_GLYCOLYSIS_BY_FRUCTOSE_2_6_BISPHOSPHATE_METABOLISM	REACTOME_REGULATION_OF_GLYCOLYSIS_BY_FRUCTOSE_2_6_BISPHOSPHATE_METABOLISM	2/139	12/13343	0.166667	15.9988	5.33311	0.00664107	0.0981108	0.0830483	PPP2R1A/PPP2CA	2
RNA	REACTOME_DNA_DAMAGE_RECOGNITION_IN_GG_NER	REACTOME_DNA_DAMAGE_RECOGNITION_IN_GG_NER	3/139	38/13343	0.0789474	7.57838	4.16647	0.00715062	0.104248	0.0882438	RUVBL1/COPS5/INO80E	3
RNA	KEGG_B_CELL_RECEPTOR_SIGNALING_PATHWAY	KEGG_B_CELL_RECEPTOR_SIGNALING_PATHWAY	4/139	75/13343	0.0533333	5.11962	3.67071	0.00774444	0.107964	0.091389	PLCG2/MALT1/PIK3R5/FCGR2B	4
RNA	REACTOME_ERKS_ARE_INACTIVATED	REACTOME_ERKS_ARE_INACTIVATED	2/139	13/13343	0.153846	14.7681	5.09561	0.00779524	0.107964	0.091389	PPP2R1A/PPP2CA	2
RNA	REACTOME_INHIBITION_OF_REPLICATION_INITIATION_OF_DAMAGED_DNA_BY_RB1_E2F1	REACTOME_INHIBITION_OF_REPLICATION_INITIATION_OF_DAMAGED_DNA_BY_RB1_E2F1	2/139	13/13343	0.153846	14.7681	5.09561	0.00779524	0.107964	0.091389	PPP2R1A/PPP2CA	2
RNA	WP_NEUROINFLAMMATION	WP_NEUROINFLAMMATION	2/139	13/13343	0.153846	14.7681	5.09561	0.00779524	0.107964	0.091389	ASCC1/MTOR	2
RNA	WP_16P112_PROXIMAL_DELETION_SYNDROME	WP_16P112_PROXIMAL_DELETION_SYNDROME	4/139	76/13343	0.0526316	5.05225	3.63481	0.00810992	0.10881	0.0921051	PPP2R1A/PPP2CA/KMT2D/INO80E	4
RNA	WP_HEAD_AND_NECK_SQUAMOUS_CELL_CARCINOMA	WP_HEAD_AND_NECK_SQUAMOUS_CELL_CARCINOMA	4/139	76/13343	0.0526316	5.05225	3.63481	0.00810992	0.10881	0.0921051	PIK3R5/CSMD3/MTOR/TSC2	4
RNA	REACTOME_RHOU_GTPASE_CYCLE	REACTOME_RHOU_GTPASE_CYCLE	3/139	40/13343	0.075	7.19946	4.02879	0.00824915	0.10881	0.0921051	ARHGEF7/SPTAN1/GIT1	3
RNA	REACTOME_SIGNALING_BY_FGFR3	REACTOME_SIGNALING_BY_FGFR3	3/139	40/13343	0.075	7.19946	4.02879	0.00824915	0.10881	0.0921051	PPP2R1A/PPP2CA/BRAF	3
RNA	REACTOME_SIGNALING_BY_FGFR4	REACTOME_SIGNALING_BY_FGFR4	3/139	41/13343	0.0731707	7.02386	3.96345	0.00883353	0.115148	0.0974697	PPP2R1A/PPP2CA/BRAF	3
RNA	REACTOME_DEFECTIVE_EXT2_CAUSES_EXOSTOSES_2	REACTOME_DEFECTIVE_EXT2_CAUSES_EXOSTOSES_2	2/139	14/13343	0.142857	13.7133	4.88301	0.00903275	0.116375	0.0985089	SDC3/AGRN	2
RNA	KEGG_ALDOSTERONE_REGULATED_SODIUM_REABSORPTION	KEGG_ALDOSTERONE_REGULATED_SODIUM_REABSORPTION	3/139	42/13343	0.0714286	6.85663	3.90028	0.0094416	0.120245	0.101784	ATP1A3/PIK3R5/NEDD4L	3
RNA	WP_PI3KAKT_SIGNALING_PATHWAY	WP_PI3KAKT_SIGNALING_PATHWAY	9/139	345/13343	0.026087	2.50416	2.90423	0.0100846	0.125624	0.106338	PPP2R5C/PPP2R1A/FN1/PPP2CA/PIK3R5/MTOR/PPP2R5B/FLT4/TSC2	9
RNA	REACTOME_DOWNSTREAM_SIGNALING_EVENTS_OF_B_CELL_RECEPTOR_BCR	REACTOME_DOWNSTREAM_SIGNALING_EVENTS_OF_B_CELL_RECEPTOR_BCR	4/139	81/13343	0.0493827	4.74039	3.46433	0.0101072	0.125624	0.106338	PSMD9/PSMA6/RASGRP1/MALT1	4
RNA	KEGG_NEUROTROPHIN_SIGNALING_PATHWAY	KEGG_NEUROTROPHIN_SIGNALING_PATHWAY	5/139	126/13343	0.0396825	3.80924	3.25067	0.0102041	0.125624	0.106338	PLCG2/MAPK10/PIK3R5/RPS6KA4/BRAF	5
RNA	REACTOME_SIGNALING_BY_NOTCH4	REACTOME_SIGNALING_BY_NOTCH4	4/139	82/13343	0.0487805	4.68258	3.43191	0.0105415	0.128351	0.108646	PSMD9/PSMA6/JAG1/FLT4	4
RNA	REACTOME_TBC_RABGAPS	REACTOME_TBC_RABGAPS	3/139	44/13343	0.0681818	6.54496	3.7799	0.0107295	0.129221	0.109382	GGA1/TBC1D10A/TSC2	3
RNA	WP_GLIOBLASTOMA_SIGNALING_PATHWAYS	WP_GLIOBLASTOMA_SIGNALING_PATHWAYS	4/139	83/13343	0.0481928	4.62616	3.4	0.0109877	0.130907	0.11081	PLCG2/NF1/TSC2/BRAF	4
RNA	REACTOME_BILE_ACID_AND_BILE_SALT_METABOLISM	REACTOME_BILE_ACID_AND_BILE_SALT_METABOLISM	3/139	45/13343	0.0666667	6.39952	3.72249	0.0114097	0.132105	0.111824	HSD17B4/OSBPL1A/CYP46A1	3
RNA	REACTOME_GLOBAL_GENOME_NUCLEOTIDE_EXCISION_REPAIR_GG_NER	REACTOME_GLOBAL_GENOME_NUCLEOTIDE_EXCISION_REPAIR_GG_NER	4/139	84/13343	0.047619	4.57109	3.3686	0.0114459	0.132105	0.111824	RUVBL1/ERCC4/COPS5/INO80E	4
RNA	WP_EGFR_TYROSINE_KINASE_INHIBITOR_RESISTANCE	WP_EGFR_TYROSINE_KINASE_INHIBITOR_RESISTANCE	4/139	84/13343	0.047619	4.57109	3.3686	0.0114459	0.132105	0.111824	PLCG2/NF1/MTOR/BRAF	4
RNA	KEGG_PRIMARY_BILE_ACID_BIOSYNTHESIS	KEGG_PRIMARY_BILE_ACID_BIOSYNTHESIS	2/139	16/13343	0.125	11.9991	4.51665	0.0117504	0.132852	0.112456	HSD17B4/CYP46A1	2
RNA	WP_DEREGULATION_OF_RAB_AND_RAB_EFFECTOR_GENES_IN_BLADDER_CANCER	WP_DEREGULATION_OF_RAB_AND_RAB_EFFECTOR_GENES_IN_BLADDER_CANCER	2/139	16/13343	0.125	11.9991	4.51665	0.0117504	0.132852	0.112456	RAB27A/TBC1D10A	2
RNA	KEGG_PROGESTERONE_MEDIATED_OOCYTE_MATURATION	KEGG_PROGESTERONE_MEDIATED_OOCYTE_MATURATION	4/139	85/13343	0.0470588	4.51731	3.33769	0.0119163	0.133366	0.112891	MAPK10/PIK3R5/ANAPC11/BRAF	4
RNA	REACTOME_PLATELET_HOMEOSTASIS	REACTOME_PLATELET_HOMEOSTASIS	4/139	86/13343	0.0465116	4.46478	3.30725	0.0123989	0.136061	0.115172	PPP2R5C/PPP2R1A/PPP2CA/PPP2R5B	4
RNA	REACTOME_RAC1_GTPASE_CYCLE	REACTOME_RAC1_GTPASE_CYCLE	6/139	184/13343	0.0326087	3.1302	2.98527	0.0125825	0.136061	0.115172	TFRC/ARHGEF7/JAG1/GIT1/BAIAP2/NGEF	6
RNA	KEGG_TYPE_II_DIABETES_MELLITUS	KEGG_TYPE_II_DIABETES_MELLITUS	3/139	47/13343	0.0638298	6.1272	3.61272	0.0128434	0.136061	0.115172	MAPK10/PIK3R5/MTOR	3
RNA	REACTOME_REGULATION_OF_MRNA_STABILITY_BY_PROTEINS_THAT_BIND_AU_RICH_ELEMENTS	REACTOME_REGULATION_OF_MRNA_STABILITY_BY_PROTEINS_THAT_BIND_AU_RICH_ELEMENTS	4/139	87/13343	0.045977	4.41346	3.27728	0.0128938	0.136061	0.115172	PSMD9/PSMA6/EXOSC5/ANP32A	4
RNA	REACTOME_TP53_REGULATES_METABOLIC_GENES	REACTOME_TP53_REGULATES_METABOLIC_GENES	4/139	87/13343	0.045977	4.41346	3.27728	0.0128938	0.136061	0.115172	GPI/MTOR/TSC2/COX4I1	4
RNA	WP_TCELL_ACTIVATION_SARSCOV2	WP_TCELL_ACTIVATION_SARSCOV2	4/139	87/13343	0.045977	4.41346	3.27728	0.0128938	0.136061	0.115172	RASGRP1/MALT1/MTOR/TSC2	4
RNA	REACTOME_FC_EPSILON_RECEPTOR_FCERI_SIGNALING	REACTOME_FC_EPSILON_RECEPTOR_FCERI_SIGNALING	6/139	186/13343	0.0322581	3.09654	2.95425	0.013215	0.138135	0.116927	PSMD9/PLCG2/PSMA6/MAPK10/RASGRP1/MALT1	6
RNA	PID_PI3KCI_PATHWAY	PID_PI3KCI_PATHWAY	3/139	48/13343	0.0625	5.99955	3.56018	0.013597	0.139496	0.11808	PLCG2/ADAP1/PIK3R5	3
RNA	REACTOME_METABOLISM_OF_FAT_SOLUBLE_VITAMINS	REACTOME_METABOLISM_OF_FAT_SOLUBLE_VITAMINS	3/139	48/13343	0.0625	5.99955	3.56018	0.013597	0.139496	0.11808	LRP12/SDC3/AGRN	3
RNA	WP_INHIBITION_OF_EXOSOME_BIOGENESIS_AND_SECRETION_BY_MANUMYCIN_A_IN_CRPC_CELLS	WP_INHIBITION_OF_EXOSOME_BIOGENESIS_AND_SECRETION_BY_MANUMYCIN_A_IN_CRPC_CELLS	2/139	18/13343	0.111111	10.6659	4.21026	0.0147798	0.150238	0.127173	RAB27A/BRAF	2
RNA	WP_ERBB_SIGNALING_PATHWAY	WP_ERBB_SIGNALING_PATHWAY	4/139	91/13343	0.043956	4.21946	3.16176	0.0149992	0.151083	0.127888	PLCG2/MAPK10/MTOR/BRAF	4
RNA	REACTOME_SIGNALING_BY_FGFR1	REACTOME_SIGNALING_BY_FGFR1	3/139	50/13343	0.06	5.75957	3.45944	0.0151786	0.151513	0.128252	PPP2R1A/PPP2CA/BRAF	3
RNA	WP_SYNAPTIC_SIGNALING_PATHWAYS_ASSOCIATED_WITH_AUTISM_SPECTRUM_DISORDER	WP_SYNAPTIC_SIGNALING_PATHWAYS_ASSOCIATED_WITH_AUTISM_SPECTRUM_DISORDER	3/139	51/13343	0.0588235	5.64664	3.41109	0.0160068	0.152764	0.129311	NF1/MTOR/TSC2	3
RNA	BIOCARTA_IGF1MTOR_PATHWAY	BIOCARTA_IGF1MTOR_PATHWAY	2/139	19/13343	0.105263	10.1045	4.07456	0.016407	0.152764	0.129311	PPP2CA/MTOR	2
RNA	BIOCARTA_LIS1_PATHWAY	BIOCARTA_LIS1_PATHWAY	2/139	19/13343	0.105263	10.1045	4.07456	0.016407	0.152764	0.129311	CSNK2A1/DNAH3	2
RNA	PID_HIF1A_PATHWAY	PID_HIF1A_PATHWAY	2/139	19/13343	0.105263	10.1045	4.07456	0.016407	0.152764	0.129311	CUL2/COPS5	2
RNA	REACTOME_EPHRIN_SIGNALING	REACTOME_EPHRIN_SIGNALING	2/139	19/13343	0.105263	10.1045	4.07456	0.016407	0.152764	0.129311	ARHGEF7/GIT1	2
RNA	REACTOME_INITIATION_OF_NUCLEAR_ENVELOPE_NE_REFORMATION	REACTOME_INITIATION_OF_NUCLEAR_ENVELOPE_NE_REFORMATION	2/139	19/13343	0.105263	10.1045	4.07456	0.016407	0.152764	0.129311	PPP2R1A/PPP2CA	2
RNA	WP_APOPTOSIS_MODULATION_BY_HSP70	WP_APOPTOSIS_MODULATION_BY_HSP70	2/139	19/13343	0.105263	10.1045	4.07456	0.016407	0.152764	0.129311	MAPK10/RIPK1	2
RNA	WP_SREBF_AND_MIR33_IN_CHOLESTEROL_AND_LIPID_HOMEOSTASIS	WP_SREBF_AND_MIR33_IN_CHOLESTEROL_AND_LIPID_HOMEOSTASIS	2/139	19/13343	0.105263	10.1045	4.07456	0.016407	0.152764	0.129311	MED15/MTOR	2
RNA	REACTOME_RAC3_GTPASE_CYCLE	REACTOME_RAC3_GTPASE_CYCLE	4/139	94/13343	0.0425532	4.0848	3.07939	0.0167128	0.154315	0.130624	TFRC/JAG1/GIT1/BAIAP2	4
RNA	WP_BRAINDERIVED_NEUROTROPHIC_FACTOR_BDNF_SIGNALING_PATHWAY	WP_BRAINDERIVED_NEUROTROPHIC_FACTOR_BDNF_SIGNALING_PATHWAY	5/139	144/13343	0.0347222	3.33308	2.88806	0.0173467	0.158844	0.134458	CSNK2A1/MAPK10/PPP2CA/MTOR/TSC2	5
RNA	WP_WNT_SIGNALING_PATHWAY	WP_WNT_SIGNALING_PATHWAY	3/139	53/13343	0.0566038	5.43356	3.31812	0.017738	0.161096	0.136364	MTOR/TSC2/TCF4	3
RNA	REACTOME_DEFECTIVE_B4GALT7_CAUSES_EDS_PROGEROID_TYPE	REACTOME_DEFECTIVE_B4GALT7_CAUSES_EDS_PROGEROID_TYPE	2/139	20/13343	0.1	9.59928	3.94858	0.0181069	0.163109	0.138068	SDC3/AGRN	2
RNA	REACTOME_MYD88_INDEPENDENT_TLR4_CASCADE	REACTOME_MYD88_INDEPENDENT_TLR4_CASCADE	4/139	97/13343	0.0412371	3.95847	3.00037	0.0185444	0.165703	0.140264	PPP2R1A/MAPK10/PPP2CA/RIPK1	4
RNA	REACTOME_ION_TRANSPORT_BY_P_TYPE_ATPASES	REACTOME_ION_TRANSPORT_BY_P_TYPE_ATPASES	3/139	55/13343	0.0545455	5.23597	3.22976	0.0195696	0.172089	0.145669	ATP10A/ATP1A3/ATP2C2	3
RNA	REACTOME_RHOJ_GTPASE_CYCLE	REACTOME_RHOJ_GTPASE_CYCLE	3/139	55/13343	0.0545455	5.23597	3.22976	0.0195696	0.172089	0.145669	TFRC/ARHGEF7/GIT1	3
RNA	REACTOME_CLEC7A_DECTIN_1_SIGNALING	REACTOME_CLEC7A_DECTIN_1_SIGNALING	4/139	100/13343	0.04	3.83971	2.92446	0.0204961	0.176277	0.149214	PSMD9/PLCG2/PSMA6/MALT1	4
RNA	REACTOME_UCH_PROTEINASES	REACTOME_UCH_PROTEINASES	4/139	100/13343	0.04	3.83971	2.92446	0.0204961	0.176277	0.149214	PSMD9/PSMA6/RUVBL1/INO80E	4
RNA	WP_CCL18_SIGNALING_PATHWAY	WP_CCL18_SIGNALING_PATHWAY	3/139	56/13343	0.0535714	5.14247	3.18717	0.0205232	0.176277	0.149214	FN1/POT1-AS1/HOTAIR	3
RNA	KEGG_ACUTE_MYELOID_LEUKEMIA	KEGG_ACUTE_MYELOID_LEUKEMIA	3/139	57/13343	0.0526316	5.05225	3.14559	0.021502	0.178135	0.150787	PIK3R5/MTOR/BRAF	3
RNA	REACTOME_E2F_MEDIATED_REGULATION_OF_DNA_REPLICATION	REACTOME_E2F_MEDIATED_REGULATION_OF_DNA_REPLICATION	2/139	22/13343	0.0909091	8.72662	3.72132	0.0217183	0.178135	0.150787	PPP2R1A/PPP2CA	2
RNA	REACTOME_ERK_MAPK_TARGETS	REACTOME_ERK_MAPK_TARGETS	2/139	22/13343	0.0909091	8.72662	3.72132	0.0217183	0.178135	0.150787	PPP2R1A/PPP2CA	2
RNA	REACTOME_HS_GAG_DEGRADATION	REACTOME_HS_GAG_DEGRADATION	2/139	22/13343	0.0909091	8.72662	3.72132	0.0217183	0.178135	0.150787	SDC3/AGRN	2
RNA	WP_PI3KAKTMTOR_VITD3_SIGNALING	WP_PI3KAKTMTOR_VITD3_SIGNALING	2/139	22/13343	0.0909091	8.72662	3.72132	0.0217183	0.178135	0.150787	MTOR/TSC2	2
RNA	WP_TYPE_II_DIABETES_MELLITUS	WP_TYPE_II_DIABETES_MELLITUS	2/139	22/13343	0.0909091	8.72662	3.72132	0.0217183	0.178135	0.150787	PIK3R5/MTOR	2
RNA	KEGG_TOLL_LIKE_RECEPTOR_SIGNALING_PATHWAY	KEGG_TOLL_LIKE_RECEPTOR_SIGNALING_PATHWAY	4/139	102/13343	0.0392157	3.76442	2.87547	0.0218649	0.178135	0.150787	MAPK10/TLR5/PIK3R5/RIPK1	4
RNA	REACTOME_CDC42_GTPASE_CYCLE	REACTOME_CDC42_GTPASE_CYCLE	5/139	155/13343	0.0322581	3.09654	2.69367	0.0230318	0.184942	0.156549	TFRC/ARHGEF7/GIT1/BAIAP2/NGEF	5
RNA	WP_INTEGRINMEDIATED_CELL_ADHESION	WP_INTEGRINMEDIATED_CELL_ADHESION	4/139	104/13343	0.0384615	3.69203	2.82771	0.0232884	0.184942	0.156549	ARHGEF7/MAPK10/CAPN5/BRAF	4
RNA	WP_TOLLLIKE_RECEPTOR_SIGNALING_PATHWAY	WP_TOLLLIKE_RECEPTOR_SIGNALING_PATHWAY	4/139	104/13343	0.0384615	3.69203	2.82771	0.0232884	0.184942	0.156549	MAPK10/TLR5/PIK3R5/RIPK1	4
RNA	REACTOME_NON_INTEGRIN_MEMBRANE_ECM_INTERACTIONS	REACTOME_NON_INTEGRIN_MEMBRANE_ECM_INTERACTIONS	3/139	59/13343	0.0508475	4.88099	3.06527	0.0235351	0.184942	0.156549	FN1/SDC3/AGRN	3
RNA	REACTOME_RHOQ_GTPASE_CYCLE	REACTOME_RHOQ_GTPASE_CYCLE	3/139	59/13343	0.0508475	4.88099	3.06527	0.0235351	0.184942	0.156549	TFRC/ARHGEF7/GIT1	3
RNA	REACTOME_CARGO_RECOGNITION_FOR_CLATHRIN_MEDIATED_ENDOCYTOSIS	REACTOME_CARGO_RECOGNITION_FOR_CLATHRIN_MEDIATED_ENDOCYTOSIS	4/139	105/13343	0.0380952	3.65687	2.80426	0.0240209	0.18743	0.158655	SLC2A8/TFRC/COPS5/UBQLN1	4
RNA	WP_WNT_SIGNALING_PATHWAY_AND_PLURIPOTENCY	WP_WNT_SIGNALING_PATHWAY_AND_PLURIPOTENCY	4/139	106/13343	0.0377358	3.62237	2.7811	0.0247672	0.191902	0.16244	PPP2R5C/PPP2R1A/MAPK10/PPP2CA	4
RNA	BIOCARTA_CTCF_PATHWAY	BIOCARTA_CTCF_PATHWAY	2/139	24/13343	0.0833333	7.9994	3.52124	0.025601	0.194287	0.164459	PPP2CA/MTOR	2
RNA	BIOCARTA_WNT_PATHWAY	BIOCARTA_WNT_PATHWAY	2/139	24/13343	0.0833333	7.9994	3.52124	0.025601	0.194287	0.164459	CSNK2A1/PPP2CA	2
RNA	REACTOME_DARPP_32_EVENTS	REACTOME_DARPP_32_EVENTS	2/139	24/13343	0.0833333	7.9994	3.52124	0.025601	0.194287	0.164459	PPP2R1A/PPP2CA	2
RNA	KEGG_COLORECTAL_CANCER	KEGG_COLORECTAL_CANCER	3/139	62/13343	0.0483871	4.64481	2.95135	0.0267738	0.201482	0.170549	MAPK10/PIK3R5/BRAF	3
RNA	PID_LYMPH_ANGIOGENESIS_PATHWAY	PID_LYMPH_ANGIOGENESIS_PATHWAY	2/139	25/13343	0.08	7.67942	3.42969	0.0276401	0.201482	0.170549	FN1/FLT4	2
RNA	PID_MYC_PATHWAY	PID_MYC_PATHWAY	2/139	25/13343	0.08	7.67942	3.42969	0.0276401	0.201482	0.170549	RUVBL1/PPP2CA	2
RNA	REACTOME_BASIGIN_INTERACTIONS	REACTOME_BASIGIN_INTERACTIONS	2/139	25/13343	0.08	7.67942	3.42969	0.0276401	0.201482	0.170549	SLC16A1/BSG	2
RNA	REACTOME_CYCLIN_A_B1_B2_ASSOCIATED_EVENTS_DURING_G2_M_TRANSITION	REACTOME_CYCLIN_A_B1_B2_ASSOCIATED_EVENTS_DURING_G2_M_TRANSITION	2/139	25/13343	0.08	7.67942	3.42969	0.0276401	0.201482	0.170549	PPP2R1A/PPP2CA	2
RNA	REACTOME_SIGNALING_BY_ERYTHROPOIETIN	REACTOME_SIGNALING_BY_ERYTHROPOIETIN	2/139	25/13343	0.08	7.67942	3.42969	0.0276401	0.201482	0.170549	PLCG2/PIK3R5	2
RNA	REACTOME_NUCLEOTIDE_EXCISION_REPAIR	REACTOME_NUCLEOTIDE_EXCISION_REPAIR	4/139	110/13343	0.0363636	3.49065	2.69119	0.0278918	0.201988	0.170978	RUVBL1/ERCC4/COPS5/INO80E	4
RNA	REACTOME_A_TETRASACCHARIDE_LINKER_SEQUENCE_IS_REQUIRED_FOR_GAG_SYNTHESIS	REACTOME_A_TETRASACCHARIDE_LINKER_SEQUENCE_IS_REQUIRED_FOR_GAG_SYNTHESIS	2/139	26/13343	0.0769231	7.38406	3.34307	0.0297423	0.210347	0.178053	SDC3/AGRN	2
RNA	REACTOME_CONSTITUTIVE_SIGNALING_BY_AKT1_E17K_IN_CANCER	REACTOME_CONSTITUTIVE_SIGNALING_BY_AKT1_E17K_IN_CANCER	2/139	26/13343	0.0769231	7.38406	3.34307	0.0297423	0.210347	0.178053	MTOR/TSC2	2
RNA	REACTOME_DOWNREGULATION_OF_TGF_BETA_RECEPTOR_SIGNALING	REACTOME_DOWNREGULATION_OF_TGF_BETA_RECEPTOR_SIGNALING	2/139	26/13343	0.0769231	7.38406	3.34307	0.0297423	0.210347	0.178053	PPP1CC/NEDD4L	2
RNA	REACTOME_SIGNALING_BY_THE_B_CELL_RECEPTOR_BCR	REACTOME_SIGNALING_BY_THE_B_CELL_RECEPTOR_BCR	5/139	166/13343	0.0301205	2.89135	2.51584	0.0298055	0.210347	0.178053	PSMD9/PLCG2/PSMA6/RASGRP1/MALT1	5
RNA	REACTOME_REGULATION_OF_HMOX1_EXPRESSION_AND_ACTIVITY	REACTOME_REGULATION_OF_HMOX1_EXPRESSION_AND_ACTIVITY	3/139	65/13343	0.0461538	4.43044	2.84449	0.0302386	0.210402	0.1781	PSMD9/CSNK2A1/PSMA6	3
RNA	REACTOME_SIGNALING_BY_BRAF_AND_RAF1_FUSIONS	REACTOME_SIGNALING_BY_BRAF_AND_RAF1_FUSIONS	3/139	65/13343	0.0461538	4.43044	2.84449	0.0302386	0.210402	0.1781	FN1/MPRIP/BRAF	3
RNA	REACTOME_NEGATIVE_REGULATION_OF_THE_PI3K_AKT_NETWORK	REACTOME_NEGATIVE_REGULATION_OF_THE_PI3K_AKT_NETWORK	4/139	113/13343	0.0353982	3.39798	2.62645	0.030383	0.210402	0.1781	PPP2R5C/PPP2R1A/PPP2CA/PPP2R5B	4
RNA	REACTOME_INTEGRIN_SIGNALING	REACTOME_INTEGRIN_SIGNALING	2/139	27/13343	0.0740741	7.11058	3.26094	0.0319061	0.214254	0.181361	FN1/RASGRP1	2
RNA	REACTOME_SYNDECAN_INTERACTIONS	REACTOME_SYNDECAN_INTERACTIONS	2/139	27/13343	0.0740741	7.11058	3.26094	0.0319061	0.214254	0.181361	FN1/SDC3	2
RNA	WP_CANONICAL_AND_NONCANONICAL_NOTCH_SIGNALING	WP_CANONICAL_AND_NONCANONICAL_NOTCH_SIGNALING	2/139	27/13343	0.0740741	7.11058	3.26094	0.0319061	0.214254	0.181361	MFAP2/JAG1	2
RNA	WP_FOLLICLE_STIMULATING_HORMONE_FSH_SIGNALING_PATHWAY	WP_FOLLICLE_STIMULATING_HORMONE_FSH_SIGNALING_PATHWAY	2/139	27/13343	0.0740741	7.11058	3.26094	0.0319061	0.214254	0.181361	MTOR/TSC2	2
RNA	WP_INTRAFLAGELLAR_TRANSPORT_PROTEINS_BINDING_TO_DYNEIN	WP_INTRAFLAGELLAR_TRANSPORT_PROTEINS_BINDING_TO_DYNEIN	2/139	27/13343	0.0740741	7.11058	3.26094	0.0319061	0.214254	0.181361	IFT122/DYNC1H1	2
RNA	SIG_PIP3_SIGNALING_IN_CARDIAC_MYOCTES	SIG_PIP3_SIGNALING_IN_CARDIAC_MYOCTES	3/139	67/13343	0.0447761	4.29819	2.7768	0.0326736	0.218086	0.184605	PIK3R5/MTOR/TSC2	3
RNA	KEGG_EPITHELIAL_CELL_SIGNALING_IN_HELICOBACTER_PYLORI_INFECTION	KEGG_EPITHELIAL_CELL_SIGNALING_IN_HELICOBACTER_PYLORI_INFECTION	3/139	68/13343	0.0441176	4.23498	2.74393	0.0339284	0.225096	0.190538	PLCG2/MAPK10/GIT1	3
RNA	PID_LIS1_PATHWAY	PID_LIS1_PATHWAY	2/139	28/13343	0.0714286	6.85663	3.18289	0.03413	0.225096	0.190538	CSNK2A1/DYNC1H1	2
RNA	PID_MTOR_4PATHWAY	PID_MTOR_4PATHWAY	3/139	69/13343	0.0434783	4.1736	2.7117	0.0352079	0.226008	0.191311	MTOR/TSC2/BRAF	3
RNA	REACTOME_REGULATION_OF_PTEN_STABILITY_AND_ACTIVITY	REACTOME_REGULATION_OF_PTEN_STABILITY_AND_ACTIVITY	3/139	69/13343	0.0434783	4.1736	2.7117	0.0352079	0.226008	0.191311	PSMD9/CSNK2A1/PSMA6	3
RNA	BIOCARTA_DEATH_PATHWAY	BIOCARTA_DEATH_PATHWAY	2/139	29/13343	0.0689655	6.62019	3.10857	0.0364126	0.226008	0.191311	SPTAN1/RIPK1	2
RNA	BIOCARTA_TNFR1_PATHWAY	BIOCARTA_TNFR1_PATHWAY	2/139	29/13343	0.0689655	6.62019	3.10857	0.0364126	0.226008	0.191311	SPTAN1/RIPK1	2
RNA	REACTOME_ENERGY_DEPENDENT_REGULATION_OF_MTOR_BY_LKB1_AMPK	REACTOME_ENERGY_DEPENDENT_REGULATION_OF_MTOR_BY_LKB1_AMPK	2/139	29/13343	0.0689655	6.62019	3.10857	0.0364126	0.226008	0.191311	MTOR/TSC2	2
RNA	REACTOME_MITOPHAGY	REACTOME_MITOPHAGY	2/139	29/13343	0.0689655	6.62019	3.10857	0.0364126	0.226008	0.191311	CSNK2A1/PRKN	2
RNA	REACTOME_PEROXISOMAL_LIPID_METABOLISM	REACTOME_PEROXISOMAL_LIPID_METABOLISM	2/139	29/13343	0.0689655	6.62019	3.10857	0.0364126	0.226008	0.191311	HSD17B4/MLYCD	2
RNA	WP_NANOPARTICLEMEDIATED_ACTIVATION_OF_RECEPTOR_SIGNALING	WP_NANOPARTICLEMEDIATED_ACTIVATION_OF_RECEPTOR_SIGNALING	2/139	29/13343	0.0689655	6.62019	3.10857	0.0364126	0.226008	0.191311	FN1/MAPK10	2
RNA	KEGG_LONG_TERM_DEPRESSION	KEGG_LONG_TERM_DEPRESSION	3/139	70/13343	0.0428571	4.11398	2.68006	0.0365122	0.226008	0.191311	PPP2R1A/PPP2CA/BRAF	3
RNA	KEGG_PANCREATIC_CANCER	KEGG_PANCREATIC_CANCER	3/139	70/13343	0.0428571	4.11398	2.68006	0.0365122	0.226008	0.191311	MAPK10/PIK3R5/BRAF	3
RNA	KEGG_RENAL_CELL_CARCINOMA	KEGG_RENAL_CELL_CARCINOMA	3/139	70/13343	0.0428571	4.11398	2.68006	0.0365122	0.226008	0.191311	CUL2/PIK3R5/BRAF	3
RNA	REACTOME_L1CAM_INTERACTIONS	REACTOME_L1CAM_INTERACTIONS	4/139	121/13343	0.0330579	3.17332	2.46395	0.0376517	0.230262	0.194911	CSNK2A1/SCN11A/SPTAN1/RPS6KA4	4
RNA	REACTOME_DISORDERS_OF_TRANSMEMBRANE_TRANSPORTERS	REACTOME_DISORDERS_OF_TRANSMEMBRANE_TRANSPORTERS	5/139	177/13343	0.0282486	2.71166	2.35203	0.0377215	0.230262	0.194911	PSMD9/SLC16A1/PSMA6/BSG/SLC22A5	5
RNA	REACTOME_DEPOSITION_OF_NEW_CENPA_CONTAINING_NUCLEOSOMES_AT_THE_CENTROMERE	REACTOME_DEPOSITION_OF_NEW_CENPA_CONTAINING_NUCLEOSOMES_AT_THE_CENTROMERE	3/139	71/13343	0.0422535	4.05603	2.64901	0.0378411	0.230262	0.194911	RSF1/CENPO/RUVBL1	3
RNA	REACTOME_RAB_REGULATION_OF_TRAFFICKING	REACTOME_RAB_REGULATION_OF_TRAFFICKING	4/139	122/13343	0.0327869	3.14731	2.44459	0.0386247	0.230262	0.194911	RAB27A/GGA1/TBC1D10A/TSC2	4
RNA	PID_RAS_PATHWAY	PID_RAS_PATHWAY	2/139	30/13343	0.0666667	6.39952	3.03769	0.0387523	0.230262	0.194911	NF1/RASGRP1	2
RNA	WP_EXTRACELLULAR_VESICLEMEDIATED_SIGNALING_IN_RECIPIENT_CELLS	WP_EXTRACELLULAR_VESICLEMEDIATED_SIGNALING_IN_RECIPIENT_CELLS	2/139	30/13343	0.0666667	6.39952	3.03769	0.0387523	0.230262	0.194911	PIK3R5/MTOR	2
RNA	WP_PI3KAKTMTOR_SIGNALING_PATHWAY_AND_THERAPEUTIC_OPPORTUNITIES	WP_PI3KAKTMTOR_SIGNALING_PATHWAY_AND_THERAPEUTIC_OPPORTUNITIES	2/139	30/13343	0.0666667	6.39952	3.03769	0.0387523	0.230262	0.194911	MTOR/TSC2	2
RNA	REACTOME_GLYCOLYSIS	REACTOME_GLYCOLYSIS	3/139	72/13343	0.0416667	3.9997	2.61853	0.0391944	0.230262	0.194911	PPP2R1A/PPP2CA/GPI	3
RNA	WP_NONSMALL_CELL_LUNG_CANCER	WP_NONSMALL_CELL_LUNG_CANCER	3/139	72/13343	0.0416667	3.9997	2.61853	0.0391944	0.230262	0.194911	PLCG2/FHIT/BRAF	3
RNA	REACTOME_SIGNALING_BY_FGFR2	REACTOME_SIGNALING_BY_FGFR2	3/139	73/13343	0.0410959	3.94491	2.58859	0.0405722	0.230262	0.194911	PPP2R1A/PPP2CA/BRAF	3
RNA	WP_STEROL_REGULATORY_ELEMENTBINDING_PROTEINS_SREBP_SIGNALING	WP_STEROL_REGULATORY_ELEMENTBINDING_PROTEINS_SREBP_SIGNALING	3/139	73/13343	0.0410959	3.94491	2.58859	0.0405722	0.230262	0.194911	MED15/DBI/MTOR	3
RNA	REACTOME_CYTOPROTECTION_BY_HMOX1	REACTOME_CYTOPROTECTION_BY_HMOX1	4/139	124/13343	0.0322581	3.09654	2.40647	0.0406136	0.230262	0.194911	PSMD9/CSNK2A1/PSMA6/COX4I1	4
RNA	REACTOME_TCR_SIGNALING	REACTOME_TCR_SIGNALING	4/139	124/13343	0.0322581	3.09654	2.40647	0.0406136	0.230262	0.194911	PSMD9/PLCG2/PSMA6/MALT1	4
RNA	KEGG_ENDOCYTOSIS	KEGG_ENDOCYTOSIS	5/139	181/13343	0.0276243	2.65173	2.29553	0.040891	0.230262	0.194911	TFRC/CHMP2A/GIT1/VPS37C/NEDD4L	5
RNA	PID_AURORA_A_PATHWAY	PID_AURORA_A_PATHWAY	2/139	31/13343	0.0645161	6.19308	2.96995	0.0411479	0.230262	0.194911	ARHGEF7/GIT1	2
RNA	REACTOME_ENDOSOMAL_SORTING_COMPLEX_REQUIRED_FOR_TRANSPORT_ESCRT	REACTOME_ENDOSOMAL_SORTING_COMPLEX_REQUIRED_FOR_TRANSPORT_ESCRT	2/139	31/13343	0.0645161	6.19308	2.96995	0.0411479	0.230262	0.194911	CHMP2A/VPS37C	2
RNA	REACTOME_HS_GAG_BIOSYNTHESIS	REACTOME_HS_GAG_BIOSYNTHESIS	2/139	31/13343	0.0645161	6.19308	2.96995	0.0411479	0.230262	0.194911	SDC3/AGRN	2
RNA	REACTOME_INTERACTION_BETWEEN_L1_AND_ANKYRINS	REACTOME_INTERACTION_BETWEEN_L1_AND_ANKYRINS	2/139	31/13343	0.0645161	6.19308	2.96995	0.0411479	0.230262	0.194911	SCN11A/SPTAN1	2
RNA	REACTOME_PYRUVATE_METABOLISM	REACTOME_PYRUVATE_METABOLISM	2/139	31/13343	0.0645161	6.19308	2.96995	0.0411479	0.230262	0.194911	SLC16A1/BSG	2
RNA	REACTOME_APC_C_CDH1_MEDIATED_DEGRADATION_OF_CDC20_AND_OTHER_APC_C_CDH1_TARGETED_PROTEINS_IN_LATE_MITOSIS_EARLY_G1	REACTOME_APC_C_CDH1_MEDIATED_DEGRADATION_OF_CDC20_AND_OTHER_APC_C_CDH1_TARGETED_PROTEINS_IN_LATE_MITOSIS_EARLY_G1	3/139	74/13343	0.0405405	3.8916	2.55918	0.0419743	0.233706	0.197826	PSMD9/PSMA6/ANAPC11	3
RNA	REACTOME_ANTIGEN_PROCESSING_UBIQUITINATION_PROTEASOME_DEGRADATION	REACTOME_ANTIGEN_PROCESSING_UBIQUITINATION_PROTEASOME_DEGRADATION	7/139	308/13343	0.0227273	2.18165	2.15266	0.0422783	0.234222	0.198263	CUL2/PSMD9/PSMA6/PRKN/RNF220/ANAPC11/NEDD4L	7
RNA	REACTOME_ION_CHANNEL_TRANSPORT	REACTOME_ION_CHANNEL_TRANSPORT	5/139	183/13343	0.0273224	2.62275	2.26786	0.0425347	0.23447	0.198473	ATP10A/ATP1A3/RIPK1/ATP2C2/NEDD4L	5
RNA	REACTOME_CELLULAR_RESPONSE_TO_HYPOXIA	REACTOME_CELLULAR_RESPONSE_TO_HYPOXIA	3/139	75/13343	0.04	3.83971	2.53027	0.0434005	0.236796	0.200442	CUL2/PSMD9/PSMA6	3
RNA	PID_ALPHA_SYNUCLEIN_PATHWAY	PID_ALPHA_SYNUCLEIN_PATHWAY	2/139	32/13343	0.0625	5.99955	2.90513	0.0435978	0.236796	0.200442	CSNK2A1/PRKN	2
RNA	REACTOME_TGF_BETA_RECEPTOR_SIGNALING_ACTIVATES_SMADS	REACTOME_TGF_BETA_RECEPTOR_SIGNALING_ACTIVATES_SMADS	2/139	32/13343	0.0625	5.99955	2.90513	0.0435978	0.236796	0.200442	PPP1CC/NEDD4L	2
RNA	REACTOME_NUCLEAR_ENVELOPE_NE_REASSEMBLY	REACTOME_NUCLEAR_ENVELOPE_NE_REASSEMBLY	3/139	76/13343	0.0394737	3.78919	2.50186	0.0448508	0.242413	0.205197	PPP2R1A/CHMP2A/PPP2CA	3
RNA	REACTOME_RHO_GTPASE_CYCLE	REACTOME_RHO_GTPASE_CYCLE	9/139	450/13343	0.02	1.91986	2.03664	0.0457038	0.2444	0.206878	TFRC/ARHGAP8/ARHGEF7/JAG1/SPTAN1/CCDC187/GIT1/BAIAP2/NGEF	9
RNA	PID_INTEGRIN_A4B1_PATHWAY	PID_INTEGRIN_A4B1_PATHWAY	2/139	33/13343	0.0606061	5.81775	2.843	0.0461007	0.2444	0.206878	FN1/GIT1	2
RNA	PID_SYNDECAN_2_PATHWAY	PID_SYNDECAN_2_PATHWAY	2/139	33/13343	0.0606061	5.81775	2.843	0.0461007	0.2444	0.206878	FN1/NF1	2
RNA	WP_REGUCALCIN_IN_PROXIMAL_TUBULE_EPITHELIAL_KIDNEY_CELLS	WP_REGUCALCIN_IN_PROXIMAL_TUBULE_EPITHELIAL_KIDNEY_CELLS	2/139	33/13343	0.0606061	5.81775	2.843	0.0461007	0.2444	0.206878	MTOR/BRAF	2
RNA	PID_EPHA_FWDPATHWAY	PID_EPHA_FWDPATHWAY	2/139	34/13343	0.0588235	5.64664	2.78337	0.0486552	0.251916	0.21324	PIK3R5/NGEF	2
RNA	PID_IL8_CXCR2_PATHWAY	PID_IL8_CXCR2_PATHWAY	2/139	34/13343	0.0588235	5.64664	2.78337	0.0486552	0.251916	0.21324	PPP2R1A/PPP2CA	2
RNA	REACTOME_LATE_ENDOSOMAL_MICROAUTOPHAGY	REACTOME_LATE_ENDOSOMAL_MICROAUTOPHAGY	2/139	34/13343	0.0588235	5.64664	2.78337	0.0486552	0.251916	0.21324	CHMP2A/VPS37C	2
RNA	REACTOME_TRANSCRIPTIONAL_REGULATION_BY_E2F6	REACTOME_TRANSCRIPTIONAL_REGULATION_BY_E2F6	2/139	34/13343	0.0588235	5.64664	2.78337	0.0486552	0.251916	0.21324	MGA/EHMT1	2
RNA	WP_SEROTONIN_HTR1_GROUP_AND_FOS_PATHWAY	WP_SEROTONIN_HTR1_GROUP_AND_FOS_PATHWAY	2/139	34/13343	0.0588235	5.64664	2.78337	0.0486552	0.251916	0.21324	RASGRP1/BRAF	2
RNA	KEGG_TIGHT_JUNCTION	KEGG_TIGHT_JUNCTION	4/139	132/13343	0.030303	2.90887	2.26132	0.0491431	0.251954	0.213273	PPP2R1A/CSNK2A1/SPTAN1/PPP2CA	4
RNA	WP_ANGIOPOIETINLIKE_PROTEIN_8_REGULATORY_PATHWAY	WP_ANGIOPOIETINLIKE_PROTEIN_8_REGULATORY_PATHWAY	4/139	132/13343	0.030303	2.90887	2.26132	0.0491431	0.251954	0.213273	MAPK10/MTOR/RPS6KA4/TSC2	4
RNA	KEGG_FC_EPSILON_RI_SIGNALING_PATHWAY	KEGG_FC_EPSILON_RI_SIGNALING_PATHWAY	3/139	79/13343	0.0379747	3.6453	2.41944	0.0493447	0.251954	0.213273	PLCG2/MAPK10/PIK3R5	3
RNA	REACTOME_ACTIVATION_OF_RAS_IN_B_CELLS	REACTOME_ACTIVATION_OF_RAS_IN_B_CELLS	1/139	5/13343	0.2	19.1986	4.17582	0.0510207	0.253554	0.214627	RASGRP1	1
RNA	REACTOME_DEFECTIVE_RIPK1_MEDIATED_REGULATED_NECROSIS	REACTOME_DEFECTIVE_RIPK1_MEDIATED_REGULATED_NECROSIS	1/139	5/13343	0.2	19.1986	4.17582	0.0510207	0.253554	0.214627	RIPK1	1
RNA	REACTOME_MUSCARINIC_ACETYLCHOLINE_RECEPTORS	REACTOME_MUSCARINIC_ACETYLCHOLINE_RECEPTORS	1/139	5/13343	0.2	19.1986	4.17582	0.0510207	0.253554	0.214627	CHRM3	1
RNA	REACTOME_NEGATIVE_REGULATION_OF_TCF_DEPENDENT_SIGNALING_BY_DVL_INTERACTING_PROTEINS	REACTOME_NEGATIVE_REGULATION_OF_TCF_DEPENDENT_SIGNALING_BY_DVL_INTERACTING_PROTEINS	1/139	5/13343	0.2	19.1986	4.17582	0.0510207	0.253554	0.214627	CCDC88C	1
RNA	REACTOME_SIGNALLING_TO_P38_VIA_RIT_AND_RIN	REACTOME_SIGNALLING_TO_P38_VIA_RIT_AND_RIN	1/139	5/13343	0.2	19.1986	4.17582	0.0510207	0.253554	0.214627	BRAF	1
RNA	PID_ARF6_PATHWAY	PID_ARF6_PATHWAY	2/139	35/13343	0.0571429	5.4853	2.72605	0.0512601	0.253554	0.214627	ADAP1/GIT1	2
RNA	REACTOME_GPVI_MEDIATED_ACTIVATION_CASCADE	REACTOME_GPVI_MEDIATED_ACTIVATION_CASCADE	2/139	35/13343	0.0571429	5.4853	2.72605	0.0512601	0.253554	0.214627	PLCG2/PIK3R5	2
RNA	BIOCARTA_MAPK_PATHWAY	BIOCARTA_MAPK_PATHWAY	3/139	81/13343	0.037037	3.55529	2.3667	0.0524585	0.25777	0.218196	MAPK10/RIPK1/RPS6KA4	3
RNA	KEGG_UBIQUITIN_MEDIATED_PROTEOLYSIS	KEGG_UBIQUITIN_MEDIATED_PROTEOLYSIS	4/139	135/13343	0.0296296	2.84423	2.20968	0.0525777	0.25777	0.218196	CUL2/PRKN/ANAPC11/NEDD4L	4
RNA	KEGG_PATHWAYS_IN_CANCER	KEGG_PATHWAYS_IN_CANCER	7/139	325/13343	0.0215385	2.06754	1.99902	0.0535994	0.260381	0.220406	CUL2/PLCG2/FN1/MAPK10/PIK3R5/MTOR/BRAF	7
RNA	REACTOME_FCERI_MEDIATED_NF_KB_ACTIVATION	REACTOME_FCERI_MEDIATED_NF_KB_ACTIVATION	4/139	136/13343	0.0294118	2.82332	2.19278	0.0537511	0.260381	0.220406	PSMD9/PSMA6/RASGRP1/MALT1	4
RNA	SIG_PIP3_SIGNALING_IN_B_LYMPHOCYTES	SIG_PIP3_SIGNALING_IN_B_LYMPHOCYTES	2/139	36/13343	0.0555556	5.33293	2.6709	0.0539139	0.260381	0.220406	PLCG2/PIK3R5	2
RNA	REACTOME_SELECTIVE_AUTOPHAGY	REACTOME_SELECTIVE_AUTOPHAGY	3/139	82/13343	0.0365854	3.51193	2.34095	0.0540503	0.260381	0.220406	CSNK2A1/DYNC1H1/PRKN	3
RNA	WP_NEOVASCULARISATION_PROCESSES	WP_NEOVASCULARISATION_PROCESSES	2/139	37/13343	0.0540541	5.1888	2.61777	0.0566155	0.267812	0.226697	JAG1/FLT4	2
RNA	WP_TARGET_OF_RAPAMYCIN_TOR_SIGNALING	WP_TARGET_OF_RAPAMYCIN_TOR_SIGNALING	2/139	37/13343	0.0540541	5.1888	2.61777	0.0566155	0.267812	0.226697	MTOR/TSC2	2
RNA	REACTOME_DNA_REPAIR	REACTOME_DNA_REPAIR	7/139	330/13343	0.0212121	2.03621	1.95561	0.0572596	0.267812	0.226697	EYA4/RUVBL1/POLN/ASCC1/ERCC4/COPS5/INO80E	7
RNA	KEGG_ECM_RECEPTOR_INTERACTION	KEGG_ECM_RECEPTOR_INTERACTION	3/139	84/13343	0.0357143	3.42831	2.29063	0.0573029	0.267812	0.226697	FN1/SDC3/AGRN	3
RNA	KEGG_SMALL_CELL_LUNG_CANCER	KEGG_SMALL_CELL_LUNG_CANCER	3/139	84/13343	0.0357143	3.42831	2.29063	0.0573029	0.267812	0.226697	FN1/PIK3R5/FHIT	3
RNA	REACTOME_PI_METABOLISM	REACTOME_PI_METABOLISM	3/139	84/13343	0.0357143	3.42831	2.29063	0.0573029	0.267812	0.226697	PIP4P1/GDPD5/PIK3R5	3
RNA	REACTOME_PTEN_REGULATION	REACTOME_PTEN_REGULATION	4/139	139/13343	0.028777	2.76238	2.14299	0.0573563	0.267812	0.226697	PSMD9/CSNK2A1/PSMA6/MTOR	4
RNA	REACTOME_MITOTIC_G2_G2_M_PHASES	REACTOME_MITOTIC_G2_G2_M_PHASES	5/139	200/13343	0.025	2.39982	2.04647	0.0581082	0.267812	0.226697	PSMD9/PPP2R1A/PSMA6/DYNC1H1/PPP2CA	5
RNA	REACTOME_C_TYPE_LECTIN_RECEPTORS_CLRS	REACTOME_C_TYPE_LECTIN_RECEPTORS_CLRS	4/139	140/13343	0.0285714	2.74265	2.12669	0.0585863	0.267812	0.226697	PSMD9/PLCG2/PSMA6/MALT1	4
RNA	REACTOME_INTEGRIN_CELL_SURFACE_INTERACTIONS	REACTOME_INTEGRIN_CELL_SURFACE_INTERACTIONS	3/139	85/13343	0.0352941	3.38798	2.26603	0.0589634	0.267812	0.226697	FN1/BSG/AGRN	3
RNA	PID_FAS_PATHWAY	PID_FAS_PATHWAY	2/139	38/13343	0.0526316	5.05225	2.56653	0.0593636	0.267812	0.226697	MAPK10/RIPK1	2
RNA	PID_P38_ALPHA_BETA_DOWNSTREAM_PATHWAY	PID_P38_ALPHA_BETA_DOWNSTREAM_PATHWAY	2/139	38/13343	0.0526316	5.05225	2.56653	0.0593636	0.267812	0.226697	CSNK2A1/RPS6KA4	2
RNA	PID_RAC1_REG_PATHWAY	PID_RAC1_REG_PATHWAY	2/139	38/13343	0.0526316	5.05225	2.56653	0.0593636	0.267812	0.226697	ARHGEF7/NGEF	2
RNA	REACTOME_MOLECULES_ASSOCIATED_WITH_ELASTIC_FIBRES	REACTOME_MOLECULES_ASSOCIATED_WITH_ELASTIC_FIBRES	2/139	38/13343	0.0526316	5.05225	2.56653	0.0593636	0.267812	0.226697	FN1/MFAP2	2
RNA	WP_ALZHEIMERS_DISEASE	WP_ALZHEIMERS_DISEASE	6/139	266/13343	0.0225564	2.16525	1.96957	0.0597139	0.267812	0.226697	PSMD9/CSNK2A1/PSMA6/MAPK10/MTOR/BRAF	6
RNA	WP_FOCAL_ADHESION	WP_FOCAL_ADHESION	5/139	202/13343	0.0247525	2.37606	2.02192	0.0601296	0.267812	0.226697	FN1/MAPK10/MYLK3/PPP1CC/BRAF	5
RNA	REACTOME_TRANSPORT_OF_BILE_SALTS_AND_ORGANIC_ACIDS_METAL_IONS_AND_AMINE_COMPOUNDS	REACTOME_TRANSPORT_OF_BILE_SALTS_AND_ORGANIC_ACIDS_METAL_IONS_AND_AMINE_COMPOUNDS	3/139	86/13343	0.0348837	3.34859	2.24181	0.0606464	0.267812	0.226697	SLC16A1/BSG/SLC22A5	3
RNA	REACTOME_CLEC7A_INFLAMMASOME_PATHWAY	REACTOME_CLEC7A_INFLAMMASOME_PATHWAY	1/139	6/13343	0.166667	15.9988	3.77023	0.0609104	0.267812	0.226697	MALT1	1
RNA	REACTOME_FIBRONECTIN_MATRIX_FORMATION	REACTOME_FIBRONECTIN_MATRIX_FORMATION	1/139	6/13343	0.166667	15.9988	3.77023	0.0609104	0.267812	0.226697	FN1	1
RNA	REACTOME_NEGATIVE_FEEDBACK_REGULATION_OF_MAPK_PATHWAY	REACTOME_NEGATIVE_FEEDBACK_REGULATION_OF_MAPK_PATHWAY	1/139	6/13343	0.166667	15.9988	3.77023	0.0609104	0.267812	0.226697	BRAF	1
RNA	REACTOME_TLR3_MEDIATED_TICAM1_DEPENDENT_PROGRAMMED_CELL_DEATH	REACTOME_TLR3_MEDIATED_TICAM1_DEPENDENT_PROGRAMMED_CELL_DEATH	1/139	6/13343	0.166667	15.9988	3.77023	0.0609104	0.267812	0.226697	RIPK1	1
RNA	WP_SOMATROPH_AXIS_GH_AND_ITS_RELATIONSHIP_TO_DIETARY_RESTRICTION_AND_AGING	WP_SOMATROPH_AXIS_GH_AND_ITS_RELATIONSHIP_TO_DIETARY_RESTRICTION_AND_AGING	1/139	6/13343	0.166667	15.9988	3.77023	0.0609104	0.267812	0.226697	MTOR	1
RNA	KEGG_SPHINGOLIPID_METABOLISM	KEGG_SPHINGOLIPID_METABOLISM	2/139	39/13343	0.0512821	4.92271	2.51705	0.0621568	0.268817	0.227547	ACER3/GLA	2
RNA	PID_ATR_PATHWAY	PID_ATR_PATHWAY	2/139	39/13343	0.0512821	4.92271	2.51705	0.0621568	0.268817	0.227547	PPP2R1A/PPP2CA	2
RNA	REACTOME_FANCONI_ANEMIA_PATHWAY	REACTOME_FANCONI_ANEMIA_PATHWAY	2/139	39/13343	0.0512821	4.92271	2.51705	0.0621568	0.268817	0.227547	POLN/ERCC4	2
RNA	REACTOME_PLATELET_AGGREGATION_PLUG_FORMATION	REACTOME_PLATELET_AGGREGATION_PLUG_FORMATION	2/139	39/13343	0.0512821	4.92271	2.51705	0.0621568	0.268817	0.227547	FN1/RASGRP1	2
RNA	REACTOME_SIGNALING_BY_FGFR	REACTOME_SIGNALING_BY_FGFR	3/139	87/13343	0.0344828	3.3101	2.21793	0.0623519	0.268817	0.227547	PPP2R1A/PPP2CA/BRAF	3
RNA	REACTOME_APC_C_MEDIATED_DEGRADATION_OF_CELL_CYCLE_PROTEINS	REACTOME_APC_C_MEDIATED_DEGRADATION_OF_CELL_CYCLE_PROTEINS	3/139	88/13343	0.0340909	3.27248	2.19441	0.0640795	0.275194	0.232945	PSMD9/PSMA6/ANAPC11	3
RNA	REACTOME_CLATHRIN_MEDIATED_ENDOCYTOSIS	REACTOME_CLATHRIN_MEDIATED_ENDOCYTOSIS	4/139	145/13343	0.0275862	2.64808	2.04726	0.0649468	0.275872	0.233519	SLC2A8/TFRC/COPS5/UBQLN1	4
RNA	REACTOME_MAP2K_AND_MAPK_ACTIVATION	REACTOME_MAP2K_AND_MAPK_ACTIVATION	2/139	40/13343	0.05	4.79964	2.46924	0.0649941	0.275872	0.233519	FN1/BRAF	2
RNA	KEGG_PROSTATE_CANCER	KEGG_PROSTATE_CANCER	3/139	89/13343	0.0337079	3.23571	2.17121	0.0658292	0.275872	0.233519	PIK3R5/MTOR/BRAF	3
RNA	WNT_SIGNALING	WNT_SIGNALING	3/139	89/13343	0.0337079	3.23571	2.17121	0.0658292	0.275872	0.233519	PPP2R1A/CSNK2A1/PPP2CA	3
RNA	WP_PANCREATIC_ADENOCARCINOMA_PATHWAY	WP_PANCREATIC_ADENOCARCINOMA_PATHWAY	3/139	89/13343	0.0337079	3.23571	2.17121	0.0658292	0.275872	0.233519	MAPK10/MTOR/BRAF	3
RNA	REACTOME_PROGRAMMED_CELL_DEATH	REACTOME_PROGRAMMED_CELL_DEATH	5/139	208/13343	0.0240385	2.30752	1.94998	0.0664324	0.275872	0.233519	PSMD9/PSMA6/CHMP2A/SPTAN1/RIPK1	5
RNA	REACTOME_FORMATION_OF_THE_BETA_CATENIN_TCF_TRANSACTIVATING_COMPLEX	REACTOME_FORMATION_OF_THE_BETA_CATENIN_TCF_TRANSACTIVATING_COMPLEX	3/139	90/13343	0.0333333	3.19976	2.14835	0.0676008	0.275872	0.233519	RUVBL1/KMT2D/TCF4	3
RNA	KEGG_AMINOACYL_TRNA_BIOSYNTHESIS	KEGG_AMINOACYL_TRNA_BIOSYNTHESIS	2/139	41/13343	0.0487805	4.68258	2.42298	0.0678741	0.275872	0.233519	AARS1/NARS2	2
RNA	REACTOME_DISEASES_ASSOCIATED_WITH_GLYCOSAMINOGLYCAN_METABOLISM	REACTOME_DISEASES_ASSOCIATED_WITH_GLYCOSAMINOGLYCAN_METABOLISM	2/139	41/13343	0.0487805	4.68258	2.42298	0.0678741	0.275872	0.233519	SDC3/AGRN	2
RNA	REACTOME_MTOR_SIGNALLING	REACTOME_MTOR_SIGNALLING	2/139	41/13343	0.0487805	4.68258	2.42298	0.0678741	0.275872	0.233519	MTOR/TSC2	2
RNA	REACTOME_TRANSCRIPTIONAL_REGULATION_BY_VENTX	REACTOME_TRANSCRIPTIONAL_REGULATION_BY_VENTX	2/139	41/13343	0.0487805	4.68258	2.42298	0.0678741	0.275872	0.233519	ANAPC11/EHMT1	2
RNA	WP_NEURAL_CREST_CELL_MIGRATION_DURING_DEVELOPMENT	WP_NEURAL_CREST_CELL_MIGRATION_DURING_DEVELOPMENT	2/139	41/13343	0.0487805	4.68258	2.42298	0.0678741	0.275872	0.233519	PIK3R5/NGEF	2
RNA	REACTOME_SWITCHING_OF_ORIGINS_TO_A_POST_REPLICATIVE_STATE	REACTOME_SWITCHING_OF_ORIGINS_TO_A_POST_REPLICATIVE_STATE	3/139	91/13343	0.032967	3.1646	2.1258	0.069394	0.275872	0.233519	PSMD9/PSMA6/ANAPC11	3
RNA	REACTOME_MITOTIC_G1_PHASE_AND_G1_S_TRANSITION	REACTOME_MITOTIC_G1_PHASE_AND_G1_S_TRANSITION	4/139	149/13343	0.0268456	2.57699	1.98609	0.0702854	0.275872	0.233519	PSMD9/PPP2R1A/PSMA6/PPP2CA	4
RNA	REACTOME_RHOA_GTPASE_CYCLE	REACTOME_RHOA_GTPASE_CYCLE	4/139	149/13343	0.0268456	2.57699	1.98609	0.0702854	0.275872	0.233519	TFRC/ARHGAP8/ARHGEF7/NGEF	4
RNA	BIOCARTA_EEA1_PATHWAY	BIOCARTA_EEA1_PATHWAY	1/139	7/13343	0.142857	13.7133	3.4519	0.0706977	0.275872	0.233519	TFRC	1
RNA	REACTOME_ACTIVATION_OF_NIMA_KINASES_NEK9_NEK6_NEK7	REACTOME_ACTIVATION_OF_NIMA_KINASES_NEK9_NEK6_NEK7	1/139	7/13343	0.142857	13.7133	3.4519	0.0706977	0.275872	0.233519	NEK9	1
RNA	REACTOME_ARMS_MEDIATED_ACTIVATION	REACTOME_ARMS_MEDIATED_ACTIVATION	1/139	7/13343	0.142857	13.7133	3.4519	0.0706977	0.275872	0.233519	BRAF	1
RNA	REACTOME_ERYTHROPOIETIN_ACTIVATES_PHOSPHOLIPASE_C_GAMMA_PLCG	REACTOME_ERYTHROPOIETIN_ACTIVATES_PHOSPHOLIPASE_C_GAMMA_PLCG	1/139	7/13343	0.142857	13.7133	3.4519	0.0706977	0.275872	0.233519	PLCG2	1
RNA	REACTOME_GLYCEROPHOSPHOLIPID_CATABOLISM	REACTOME_GLYCEROPHOSPHOLIPID_CATABOLISM	1/139	7/13343	0.142857	13.7133	3.4519	0.0706977	0.275872	0.233519	GDPD5	1
RNA	REACTOME_RAS_SIGNALING_DOWNSTREAM_OF_NF1_LOSS_OF_FUNCTION_VARIANTS	REACTOME_RAS_SIGNALING_DOWNSTREAM_OF_NF1_LOSS_OF_FUNCTION_VARIANTS	1/139	7/13343	0.142857	13.7133	3.4519	0.0706977	0.275872	0.233519	NF1	1
RNA	REACTOME_SIGNALING_BY_NOTCH1_T_7_9_NOTCH1_M1580_K2555_TRANSLOCATION_MUTANT	REACTOME_SIGNALING_BY_NOTCH1_T_7_9_NOTCH1_M1580_K2555_TRANSLOCATION_MUTANT	1/139	7/13343	0.142857	13.7133	3.4519	0.0706977	0.275872	0.233519	JAG1	1
RNA	REACTOME_TYSND1_CLEAVES_PEROXISOMAL_PROTEINS	REACTOME_TYSND1_CLEAVES_PEROXISOMAL_PROTEINS	1/139	7/13343	0.142857	13.7133	3.4519	0.0706977	0.275872	0.233519	HSD17B4	1
RNA	WP_KININKALLIKREIN_PATHWAY	WP_KININKALLIKREIN_PATHWAY	1/139	7/13343	0.142857	13.7133	3.4519	0.0706977	0.275872	0.233519	BDKRB1	1
RNA	REACTOME_TRNA_AMINOACYLATION	REACTOME_TRNA_AMINOACYLATION	2/139	42/13343	0.047619	4.57109	2.3782	0.0707957	0.275872	0.233519	AARS1/NARS2	2
RNA	REACTOME_EPH_EPHRIN_SIGNALING	REACTOME_EPH_EPHRIN_SIGNALING	3/139	92/13343	0.0326087	3.1302	2.10356	0.0712088	0.275872	0.233519	ARHGEF7/GIT1/NGEF	3
RNA	REACTOME_GLUCOSE_METABOLISM	REACTOME_GLUCOSE_METABOLISM	3/139	92/13343	0.0326087	3.1302	2.10356	0.0712088	0.275872	0.233519	PPP2R1A/PPP2CA/GPI	3
RNA	REACTOME_UNFOLDED_PROTEIN_RESPONSE_UPR	REACTOME_UNFOLDED_PROTEIN_RESPONSE_UPR	3/139	92/13343	0.0326087	3.1302	2.10356	0.0712088	0.275872	0.233519	EXOSC5/EXTL3/PPP2R5B	3
RNA	WP_IL18_SIGNALING_PATHWAY	WP_IL18_SIGNALING_PATHWAY	6/139	279/13343	0.0215054	2.06436	1.84339	0.0716579	0.276644	0.234173	FN1/RASA3/ANP32A/BSG/IL17RC/AARS1	6
RNA	WP_CORTICOTROPINRELEASING_HORMONE_SIGNALING_PATHWAY	WP_CORTICOTROPINRELEASING_HORMONE_SIGNALING_PATHWAY	3/139	93/13343	0.0322581	3.09654	2.08162	0.0730448	0.280963	0.237828	PLCG2/BRAF/TCF4	3
RNA	REACTOME_TOLL_LIKE_RECEPTOR_9_TLR9_CASCADE	REACTOME_TOLL_LIKE_RECEPTOR_9_TLR9_CASCADE	3/139	94/13343	0.0319149	3.0636	2.05998	0.0749019	0.280963	0.237828	PPP2R1A/MAPK10/PPP2CA	3
RNA	WP_TNFALPHA_SIGNALING_PATHWAY	WP_TNFALPHA_SIGNALING_PATHWAY	3/139	94/13343	0.0319149	3.0636	2.05998	0.0749019	0.280963	0.237828	CSNK2A1/PPP2CA/RIPK1	3
RNA	PID_ERBB2_ERBB3_PATHWAY	PID_ERBB2_ERBB3_PATHWAY	2/139	44/13343	0.0454545	4.36331	2.29271	0.0767591	0.280963	0.237828	MAPK10/MTOR	2
RNA	REACTOME_AGGREPHAGY	REACTOME_AGGREPHAGY	2/139	44/13343	0.0454545	4.36331	2.29271	0.0767591	0.280963	0.237828	DYNC1H1/PRKN	2
RNA	WP_NEURAL_CREST_CELL_MIGRATION_IN_CANCER	WP_NEURAL_CREST_CELL_MIGRATION_IN_CANCER	2/139	44/13343	0.0454545	4.36331	2.29271	0.0767591	0.280963	0.237828	PIK3R5/NGEF	2
RNA	WP_NEURODEGENERATION_WITH_BRAIN_IRON_ACCUMULATION_NBIA_SUBTYPES_PATHWAY	WP_NEURODEGENERATION_WITH_BRAIN_IRON_ACCUMULATION_NBIA_SUBTYPES_PATHWAY	2/139	44/13343	0.0454545	4.36331	2.29271	0.0767591	0.280963	0.237828	MTOR/TSC2	2
RNA	KEGG_FC_GAMMA_R_MEDIATED_PHAGOCYTOSIS	KEGG_FC_GAMMA_R_MEDIATED_PHAGOCYTOSIS	3/139	96/13343	0.03125	2.99978	2.01754	0.0786785	0.280963	0.237828	PLCG2/PIK3R5/FCGR2B	3
RNA	REACTOME_TRANSCRIPTIONAL_REGULATION_BY_RUNX3	REACTOME_TRANSCRIPTIONAL_REGULATION_BY_RUNX3	3/139	96/13343	0.03125	2.99978	2.01754	0.0786785	0.280963	0.237828	PSMD9/PSMA6/JAG1	3
RNA	WP_CILIARY_LANDSCAPE	WP_CILIARY_LANDSCAPE	5/139	219/13343	0.0228311	2.19162	1.82428	0.0789104	0.280963	0.237828	IFT122/DYNC1H1/GLA/MCM9/COPS5	5
RNA	PID_HNF3B_PATHWAY	PID_HNF3B_PATHWAY	2/139	45/13343	0.0444444	4.26635	2.25186	0.0797987	0.280963	0.237828	TFRC/NF1	2
RNA	PID_ILK_PATHWAY	PID_ILK_PATHWAY	2/139	45/13343	0.0444444	4.26635	2.25186	0.0797987	0.280963	0.237828	ARHGEF7/RUVBL1	2
RNA	REACTOME_ELASTIC_FIBRE_FORMATION	REACTOME_ELASTIC_FIBRE_FORMATION	2/139	45/13343	0.0444444	4.26635	2.25186	0.0797987	0.280963	0.237828	FN1/MFAP2	2
RNA	REACTOME_SIGNALING_BY_MODERATE_KINASE_ACTIVITY_BRAF_MUTANTS	REACTOME_SIGNALING_BY_MODERATE_KINASE_ACTIVITY_BRAF_MUTANTS	2/139	45/13343	0.0444444	4.26635	2.25186	0.0797987	0.280963	0.237828	FN1/BRAF	2
RNA	REACTOME_SARS_COV_INFECTIONS	REACTOME_SARS_COV_INFECTIONS	4/139	156/13343	0.025641	2.46135	1.88369	0.0801531	0.280963	0.237828	ST6GAL1/CHMP2A/ATP1A3/RIPK1	4
RNA	WP_BREAST_CANCER_PATHWAY	WP_BREAST_CANCER_PATHWAY	4/139	156/13343	0.025641	2.46135	1.88369	0.0801531	0.280963	0.237828	CSNK2A1/MTOR/FLT4/BRAF	4
RNA	BIOCARTA_P35ALZHEIMERS_PATHWAY	BIOCARTA_P35ALZHEIMERS_PATHWAY	1/139	8/13343	0.125	11.9991	3.19279	0.0803837	0.280963	0.237828	PPP2CA	1
RNA	BIOCARTA_STAT3_PATHWAY	BIOCARTA_STAT3_PATHWAY	1/139	8/13343	0.125	11.9991	3.19279	0.0803837	0.280963	0.237828	MTOR	1
RNA	REACTOME_DNA_DAMAGE_REVERSAL	REACTOME_DNA_DAMAGE_REVERSAL	1/139	8/13343	0.125	11.9991	3.19279	0.0803837	0.280963	0.237828	ASCC1	1
RNA	REACTOME_HUR_ELAVL1_BINDS_AND_STABILIZES_MRNA	REACTOME_HUR_ELAVL1_BINDS_AND_STABILIZES_MRNA	1/139	8/13343	0.125	11.9991	3.19279	0.0803837	0.280963	0.237828	ANP32A	1
RNA	REACTOME_PHOSPHATE_BOND_HYDROLYSIS_BY_NTPDASE_PROTEINS	REACTOME_PHOSPHATE_BOND_HYDROLYSIS_BY_NTPDASE_PROTEINS	1/139	8/13343	0.125	11.9991	3.19279	0.0803837	0.280963	0.237828	ENTPD5	1
RNA	REACTOME_VEGF_LIGAND_RECEPTOR_INTERACTIONS	REACTOME_VEGF_LIGAND_RECEPTOR_INTERACTIONS	1/139	8/13343	0.125	11.9991	3.19279	0.0803837	0.280963	0.237828	FLT4	1
RNA	REACTOME_WNT_MEDIATED_ACTIVATION_OF_DVL	REACTOME_WNT_MEDIATED_ACTIVATION_OF_DVL	1/139	8/13343	0.125	11.9991	3.19279	0.0803837	0.280963	0.237828	CSNK2A1	1
RNA	WP_CALORIC_RESTRICTION_AND_AGING	WP_CALORIC_RESTRICTION_AND_AGING	1/139	8/13343	0.125	11.9991	3.19279	0.0803837	0.280963	0.237828	MTOR	1
RNA	WP_HIJACK_OF_UBIQUITINATION_BY_SARSCOV2	WP_HIJACK_OF_UBIQUITINATION_BY_SARSCOV2	1/139	8/13343	0.125	11.9991	3.19279	0.0803837	0.280963	0.237828	CUL2	1
RNA	WP_INSULIN_SIGNALING_IN_ADIPOCYTES_DIABETIC_CONDITION	WP_INSULIN_SIGNALING_IN_ADIPOCYTES_DIABETIC_CONDITION	1/139	8/13343	0.125	11.9991	3.19279	0.0803837	0.280963	0.237828	MTOR	1
RNA	WP_INSULIN_SIGNALING_IN_ADIPOCYTES_NORMAL_CONDITION	WP_INSULIN_SIGNALING_IN_ADIPOCYTES_NORMAL_CONDITION	1/139	8/13343	0.125	11.9991	3.19279	0.0803837	0.280963	0.237828	MTOR	1
RNA	WP_KETOGENESIS_AND_KETOLYSIS	WP_KETOGENESIS_AND_KETOLYSIS	1/139	8/13343	0.125	11.9991	3.19279	0.0803837	0.280963	0.237828	SLC16A1	1
RNA	WP_NAD_BIOSYNTHESIS_II_FROM_TRYPTOPHAN	WP_NAD_BIOSYNTHESIS_II_FROM_TRYPTOPHAN	1/139	8/13343	0.125	11.9991	3.19279	0.0803837	0.280963	0.237828	AFMID	1
RNA	WP_PEROXIREDOXIN_2_INDUCED_OVARIAN_FAILURE	WP_PEROXIREDOXIN_2_INDUCED_OVARIAN_FAILURE	1/139	8/13343	0.125	11.9991	3.19279	0.0803837	0.280963	0.237828	MAPK10	1
RNA	WP_B_CELL_RECEPTOR_SIGNALING_PATHWAY	WP_B_CELL_RECEPTOR_SIGNALING_PATHWAY	3/139	98/13343	0.0306122	2.93856	1.9762	0.0825372	0.285173	0.241392	PLCG2/MALT1/BRAF	3
RNA	BIOCARTA_KERATINOCYTE_PATHWAY	BIOCARTA_KERATINOCYTE_PATHWAY	2/139	46/13343	0.0434783	4.1736	2.21217	0.0828752	0.285173	0.241392	PPP2CA/RIPK1	2
RNA	PID_PLK1_PATHWAY	PID_PLK1_PATHWAY	2/139	46/13343	0.0434783	4.1736	2.21217	0.0828752	0.285173	0.241392	PPP2R1A/PPP2CA	2
RNA	PID_RHOA_REG_PATHWAY	PID_RHOA_REG_PATHWAY	2/139	46/13343	0.0434783	4.1736	2.21217	0.0828752	0.285173	0.241392	ARHGAP8/NGEF	2
RNA	WP_ATM_SIGNALING_IN_DEVELOPMENT_AND_DISEASE	WP_ATM_SIGNALING_IN_DEVELOPMENT_AND_DISEASE	2/139	46/13343	0.0434783	4.1736	2.21217	0.0828752	0.285173	0.241392	MTOR/TSC2	2
RNA	REACTOME_SLC_TRANSPORTER_DISORDERS	REACTOME_SLC_TRANSPORTER_DISORDERS	3/139	99/13343	0.030303	2.90887	1.95592	0.0844967	0.288958	0.244596	SLC16A1/BSG/SLC22A5	3
RNA	WP_HIPPO_SIGNALING_REGULATION_PATHWAYS	WP_HIPPO_SIGNALING_REGULATION_PATHWAYS	3/139	99/13343	0.030303	2.90887	1.95592	0.0844967	0.288958	0.244596	MTOR/FLT4/CDH13	3
RNA	PID_LKB1_PATHWAY	PID_LKB1_PATHWAY	2/139	47/13343	0.0425532	4.0848	2.1736	0.0859877	0.291233	0.246521	MTOR/TSC2	2
RNA	REACTOME_CYCLIN_D_ASSOCIATED_EVENTS_IN_G1	REACTOME_CYCLIN_D_ASSOCIATED_EVENTS_IN_G1	2/139	47/13343	0.0425532	4.0848	2.1736	0.0859877	0.291233	0.246521	PPP2R1A/PPP2CA	2
RNA	REACTOME_CELLULAR_RESPONSE_TO_CHEMICAL_STRESS	REACTOME_CELLULAR_RESPONSE_TO_CHEMICAL_STRESS	4/139	160/13343	0.025	2.39982	1.82764	0.0860855	0.291233	0.246521	PSMD9/CSNK2A1/PSMA6/COX4I1	4
RNA	PID_CXCR4_PATHWAY	PID_CXCR4_PATHWAY	3/139	100/13343	0.03	2.87978	1.93589	0.0864761	0.291233	0.246521	PIK3R5/MTOR/UBQLN1	3
RNA	REACTOME_VISUAL_PHOTOTRANSDUCTION	REACTOME_VISUAL_PHOTOTRANSDUCTION	3/139	100/13343	0.03	2.87978	1.93589	0.0864761	0.291233	0.246521	LRP12/SDC3/AGRN	3
RNA	WP_INSULIN_SIGNALING	WP_INSULIN_SIGNALING	4/139	161/13343	0.0248447	2.38491	1.81389	0.0876014	0.294128	0.248972	MAPK10/MTOR/RPS6KA4/TSC2	4
RNA	REACTOME_BETA_OXIDATION_OF_PRISTANOYL_COA	REACTOME_BETA_OXIDATION_OF_PRISTANOYL_COA	1/139	9/13343	0.111111	10.6659	2.9761	0.0899695	0.296685	0.251137	HSD17B4	1
RNA	REACTOME_MATURATION_OF_PROTEIN_3A	REACTOME_MATURATION_OF_PROTEIN_3A	1/139	9/13343	0.111111	10.6659	2.9761	0.0899695	0.296685	0.251137	ST6GAL1	1
RNA	REACTOME_PI5P_REGULATES_TP53_ACETYLATION	REACTOME_PI5P_REGULATES_TP53_ACETYLATION	1/139	9/13343	0.111111	10.6659	2.9761	0.0899695	0.296685	0.251137	PIP4P1	1
RNA	REACTOME_SERINE_BIOSYNTHESIS	REACTOME_SERINE_BIOSYNTHESIS	1/139	9/13343	0.111111	10.6659	2.9761	0.0899695	0.296685	0.251137	SERINC5	1
RNA	REACTOME_TRIF_MEDIATED_PROGRAMMED_CELL_DEATH	REACTOME_TRIF_MEDIATED_PROGRAMMED_CELL_DEATH	1/139	9/13343	0.111111	10.6659	2.9761	0.0899695	0.296685	0.251137	RIPK1	1
RNA	WP_UREA_CYCLE_AND_RELATED_DISEASES	WP_UREA_CYCLE_AND_RELATED_DISEASES	1/139	9/13343	0.111111	10.6659	2.9761	0.0899695	0.296685	0.251137	ASS1	1
RNA	REACTOME_DEUBIQUITINATION	REACTOME_DEUBIQUITINATION	6/139	297/13343	0.020202	1.93925	1.67952	0.090311	0.296927	0.251342	PSMD9/PSMA6/RUVBL1/PRKN/RIPK1/INO80E	6
RNA	WP_PHOSPHOINOSITIDES_METABOLISM	WP_PHOSPHOINOSITIDES_METABOLISM	2/139	49/13343	0.0408163	3.91807	2.09958	0.0923164	0.301543	0.255249	PLCG2/PIP4P1	2
RNA	WP_RETT_SYNDROME_CAUSING_GENES	WP_RETT_SYNDROME_CAUSING_GENES	2/139	49/13343	0.0408163	3.91807	2.09958	0.0923164	0.301543	0.255249	BRAF/TCF4	2
RNA	REACTOME_TOLL_LIKE_RECEPTOR_TLR1_TLR2_CASCADE	REACTOME_TOLL_LIKE_RECEPTOR_TLR1_TLR2_CASCADE	3/139	103/13343	0.0291262	2.79591	1.87726	0.0925314	0.301543	0.255249	PPP2R1A/MAPK10/PPP2CA	3
RNA	REACTOME_EXTRACELLULAR_MATRIX_ORGANIZATION	REACTOME_EXTRACELLULAR_MATRIX_ORGANIZATION	6/139	301/13343	0.0199336	1.91348	1.64465	0.0947855	0.306104	0.259109	FN1/MFAP2/SDC3/BSG/CAPN5/AGRN	6
RNA	REACTOME_CHONDROITIN_SULFATE_DERMATAN_SULFATE_METABOLISM	REACTOME_CHONDROITIN_SULFATE_DERMATAN_SULFATE_METABOLISM	2/139	50/13343	0.04	3.83971	2.06402	0.0955305	0.306104	0.259109	SDC3/AGRN	2
RNA	REACTOME_CROSS_PRESENTATION_OF_SOLUBLE_EXOGENOUS_ANTIGENS_ENDOSOMES	REACTOME_CROSS_PRESENTATION_OF_SOLUBLE_EXOGENOUS_ANTIGENS_ENDOSOMES	2/139	50/13343	0.04	3.83971	2.06402	0.0955305	0.306104	0.259109	PSMD9/PSMA6	2
RNA	REACTOME_IRE1ALPHA_ACTIVATES_CHAPERONES	REACTOME_IRE1ALPHA_ACTIVATES_CHAPERONES	2/139	50/13343	0.04	3.83971	2.06402	0.0955305	0.306104	0.259109	EXTL3/PPP2R5B	2
RNA	REACTOME_SARS_COV_1_INFECTION	REACTOME_SARS_COV_1_INFECTION	2/139	50/13343	0.04	3.83971	2.06402	0.0955305	0.306104	0.259109	ST6GAL1/CHMP2A	2
RNA	REACTOME_HIV_INFECTION	REACTOME_HIV_INFECTION	5/139	234/13343	0.0213675	2.05113	1.66435	0.0978105	0.306104	0.259109	PSMD9/PSMA6/CHMP2A/VPS37C/NEDD4L	5
RNA	REACTOME_SIGNALING_BY_VEGF	REACTOME_SIGNALING_BY_VEGF	3/139	106/13343	0.0283019	2.71678	1.8207	0.0987577	0.306104	0.259109	BAIAP2/MTOR/FLT4	3
RNA	PID_CASPASE_PATHWAY	PID_CASPASE_PATHWAY	2/139	51/13343	0.0392157	3.76442	2.02936	0.0987764	0.306104	0.259109	SPTAN1/RIPK1	2
RNA	REACTOME_CLASS_I_MHC_MEDIATED_ANTIGEN_PROCESSING_PRESENTATION	REACTOME_CLASS_I_MHC_MEDIATED_ANTIGEN_PROCESSING_PRESENTATION	7/139	377/13343	0.0185676	1.78236	1.58103	0.0991566	0.306104	0.259109	CUL2/PSMD9/PSMA6/PRKN/RNF220/ANAPC11/NEDD4L	7
RNA	BIOCARTA_GABA_PATHWAY	BIOCARTA_GABA_PATHWAY	1/139	10/13343	0.1	9.59928	2.79102	0.0994561	0.306104	0.259109	UBQLN1	1
RNA	BIOCARTA_SET_PATHWAY	BIOCARTA_SET_PATHWAY	1/139	10/13343	0.1	9.59928	2.79102	0.0994561	0.306104	0.259109	ANP32A	1
RNA	BIOCARTA_SODD_PATHWAY	BIOCARTA_SODD_PATHWAY	1/139	10/13343	0.1	9.59928	2.79102	0.0994561	0.306104	0.259109	RIPK1	1
RNA	PID_VEGF_VEGFR_PATHWAY	PID_VEGF_VEGFR_PATHWAY	1/139	10/13343	0.1	9.59928	2.79102	0.0994561	0.306104	0.259109	FLT4	1
RNA	REACTOME_ACETYLCHOLINE_REGULATES_INSULIN_SECRETION	REACTOME_ACETYLCHOLINE_REGULATES_INSULIN_SECRETION	1/139	10/13343	0.1	9.59928	2.79102	0.0994561	0.306104	0.259109	CHRM3	1
RNA	REACTOME_ACTIVATION_OF_THE_AP_1_FAMILY_OF_TRANSCRIPTION_FACTORS	REACTOME_ACTIVATION_OF_THE_AP_1_FAMILY_OF_TRANSCRIPTION_FACTORS	1/139	10/13343	0.1	9.59928	2.79102	0.0994561	0.306104	0.259109	MAPK10	1
RNA	REACTOME_ORGANIC_CATION_TRANSPORT	REACTOME_ORGANIC_CATION_TRANSPORT	1/139	10/13343	0.1	9.59928	2.79102	0.0994561	0.306104	0.259109	SLC22A5	1
RNA	REACTOME_UREA_CYCLE	REACTOME_UREA_CYCLE	1/139	10/13343	0.1	9.59928	2.79102	0.0994561	0.306104	0.259109	ASS1	1
RNA	WP_DEGRADATION_PATHWAY_OF_SPHINGOLIPIDS_INCLUDING_DISEASES	WP_DEGRADATION_PATHWAY_OF_SPHINGOLIPIDS_INCLUDING_DISEASES	1/139	10/13343	0.1	9.59928	2.79102	0.0994561	0.306104	0.259109	GLA	1
RNA	WP_STEROID_BIOSYNTHESIS	WP_STEROID_BIOSYNTHESIS	1/139	10/13343	0.1	9.59928	2.79102	0.0994561	0.306104	0.259109	HSD17B4	1
RNA	WP_TCA_CYCLE_IN_SENESCENCE	WP_TCA_CYCLE_IN_SENESCENCE	1/139	10/13343	0.1	9.59928	2.79102	0.0994561	0.306104	0.259109	BRAF	1
RNA	KEGG_ENDOMETRIAL_CANCER	KEGG_ENDOMETRIAL_CANCER	2/139	52/13343	0.0384615	3.69203	1.99557	0.102053	0.313226	0.265139	PIK3R5/BRAF	2
RNA	KEGG_T_CELL_RECEPTOR_SIGNALING_PATHWAY	KEGG_T_CELL_RECEPTOR_SIGNALING_PATHWAY	3/139	108/13343	0.0277778	2.66647	1.78407	0.103001	0.314393	0.266126	RASGRP1/MALT1/PIK3R5	3
RNA	REACTOME_INTEGRATION_OF_ENERGY_METABOLISM	REACTOME_INTEGRATION_OF_ENERGY_METABOLISM	3/139	108/13343	0.0277778	2.66647	1.78407	0.103001	0.314393	0.266126	PPP2R1A/CHRM3/PPP2CA	3
RNA	PID_CD8_TCR_PATHWAY	PID_CD8_TCR_PATHWAY	2/139	53/13343	0.0377358	3.62237	1.96261	0.10536	0.32071	0.271473	RASGRP1/MALT1	2
RNA	WP_BURN_WOUND_HEALING	WP_BURN_WOUND_HEALING	3/139	110/13343	0.0272727	2.61799	1.74826	0.107315	0.324193	0.274421	FN1/HOTAIR/TLR5	3
RNA	PID_TGFBR_PATHWAY	PID_TGFBR_PATHWAY	2/139	54/13343	0.037037	3.55529	1.93044	0.108695	0.324193	0.274421	PPP2CA/NEDD4L	2
RNA	REACTOME_NEGATIVE_REGULATION_OF_NOTCH4_SIGNALING	REACTOME_NEGATIVE_REGULATION_OF_NOTCH4_SIGNALING	2/139	54/13343	0.037037	3.55529	1.93044	0.108695	0.324193	0.274421	PSMD9/PSMA6	2
RNA	BIOCARTA_AKAP95_PATHWAY	BIOCARTA_AKAP95_PATHWAY	1/139	11/13343	0.0909091	8.72662	2.63029	0.108845	0.324193	0.274421	PPP2CA	1
RNA	REACTOME_CONDENSATION_OF_PROMETAPHASE_CHROMOSOMES	REACTOME_CONDENSATION_OF_PROMETAPHASE_CHROMOSOMES	1/139	11/13343	0.0909091	8.72662	2.63029	0.108845	0.324193	0.274421	CSNK2A1	1
RNA	REACTOME_NOTCH4_ACTIVATION_AND_TRANSMISSION_OF_SIGNAL_TO_THE_NUCLEUS	REACTOME_NOTCH4_ACTIVATION_AND_TRANSMISSION_OF_SIGNAL_TO_THE_NUCLEUS	1/139	11/13343	0.0909091	8.72662	2.63029	0.108845	0.324193	0.274421	JAG1	1
RNA	REACTOME_RECEPTOR_MEDIATED_MITOPHAGY	REACTOME_RECEPTOR_MEDIATED_MITOPHAGY	1/139	11/13343	0.0909091	8.72662	2.63029	0.108845	0.324193	0.274421	CSNK2A1	1
RNA	REACTOME_REGULATION_BY_C_FLIP	REACTOME_REGULATION_BY_C_FLIP	1/139	11/13343	0.0909091	8.72662	2.63029	0.108845	0.324193	0.274421	RIPK1	1
RNA	REACTOME_AMINO_ACIDS_REGULATE_MTORC1	REACTOME_AMINO_ACIDS_REGULATE_MTORC1	2/139	55/13343	0.0363636	3.49065	1.89902	0.112058	0.32519	0.275265	SH3BP4/MTOR	2
RNA	REACTOME_AUF1_HNRNP_D0_BINDS_AND_DESTABILIZES_MRNA	REACTOME_AUF1_HNRNP_D0_BINDS_AND_DESTABILIZES_MRNA	2/139	55/13343	0.0363636	3.49065	1.89902	0.112058	0.32519	0.275265	PSMD9/PSMA6	2
RNA	REACTOME_DEGRADATION_OF_AXIN	REACTOME_DEGRADATION_OF_AXIN	2/139	55/13343	0.0363636	3.49065	1.89902	0.112058	0.32519	0.275265	PSMD9/PSMA6	2
RNA	REACTOME_HEPARAN_SULFATE_HEPARIN_HS_GAG_METABOLISM	REACTOME_HEPARAN_SULFATE_HEPARIN_HS_GAG_METABOLISM	2/139	55/13343	0.0363636	3.49065	1.89902	0.112058	0.32519	0.275265	SDC3/AGRN	2
RNA	REACTOME_PYRUVATE_METABOLISM_AND_CITRIC_ACID_TCA_CYCLE	REACTOME_PYRUVATE_METABOLISM_AND_CITRIC_ACID_TCA_CYCLE	2/139	55/13343	0.0363636	3.49065	1.89902	0.112058	0.32519	0.275265	SLC16A1/BSG	2
RNA	REACTOME_REGULATION_OF_RUNX3_EXPRESSION_AND_ACTIVITY	REACTOME_REGULATION_OF_RUNX3_EXPRESSION_AND_ACTIVITY	2/139	55/13343	0.0363636	3.49065	1.89902	0.112058	0.32519	0.275265	PSMD9/PSMA6	2
RNA	REACTOME_SENSORY_PROCESSING_OF_SOUND_BY_OUTER_HAIR_CELLS_OF_THE_COCHLEA	REACTOME_SENSORY_PROCESSING_OF_SOUND_BY_OUTER_HAIR_CELLS_OF_THE_COCHLEA	2/139	55/13343	0.0363636	3.49065	1.89902	0.112058	0.32519	0.275265	TWF2/SPTAN1	2
RNA	WP_INTERFERON_TYPE_I_SIGNALING_PATHWAYS	WP_INTERFERON_TYPE_I_SIGNALING_PATHWAYS	2/139	55/13343	0.0363636	3.49065	1.89902	0.112058	0.32519	0.275265	MTOR/RPS6KA4	2
RNA	REACTOME_FATTY_ACID_METABOLISM	REACTOME_FATTY_ACID_METABOLISM	4/139	177/13343	0.0225989	2.16933	1.6068	0.113567	0.32519	0.275265	DBI/HSD17B4/MLYCD/SLC22A5	4
RNA	REACTOME_HEDGEHOG_OFF_STATE	REACTOME_HEDGEHOG_OFF_STATE	3/139	113/13343	0.0265487	2.54848	1.69602	0.113917	0.32519	0.275265	PSMD9/PSMA6/IFT122	3
RNA	KEGG_CALCIUM_SIGNALING_PATHWAY	KEGG_CALCIUM_SIGNALING_PATHWAY	4/139	178/13343	0.0224719	2.15714	1.5946	0.115292	0.32519	0.275265	PLCG2/CHRM3/MYLK3/BDKRB1	4
RNA	BIOCARTA_HIVNEF_PATHWAY	BIOCARTA_HIVNEF_PATHWAY	2/139	56/13343	0.0357143	3.42831	1.86832	0.115448	0.32519	0.275265	SPTAN1/RIPK1	2
RNA	REACTOME_DEADENYLATION_DEPENDENT_MRNA_DECAY	REACTOME_DEADENYLATION_DEPENDENT_MRNA_DECAY	2/139	56/13343	0.0357143	3.42831	1.86832	0.115448	0.32519	0.275265	TUT4/EXOSC5	2
RNA	REACTOME_REGULATED_NECROSIS	REACTOME_REGULATED_NECROSIS	2/139	56/13343	0.0357143	3.42831	1.86832	0.115448	0.32519	0.275265	CHMP2A/RIPK1	2
RNA	WP_DNA_DAMAGE_RESPONSE_ONLY_ATM_DEPENDENT	WP_DNA_DAMAGE_RESPONSE_ONLY_ATM_DEPENDENT	3/139	114/13343	0.0263158	2.52613	1.67898	0.116152	0.32519	0.275265	PPP2R5C/MAPK10/PIK3R5	3
RNA	WP_GASTRIN_SIGNALING_PATHWAY	WP_GASTRIN_SIGNALING_PATHWAY	3/139	114/13343	0.0263158	2.52613	1.67898	0.116152	0.32519	0.275265	JAG1/MTOR/TCF4	3
RNA	REACTOME_APOPTOSIS	REACTOME_APOPTOSIS	4/139	179/13343	0.0223464	2.14509	1.58248	0.11703	0.32519	0.275265	PSMD9/PSMA6/SPTAN1/RIPK1	4
RNA	BIOCARTA_HSWI_SNF_PATHWAY	BIOCARTA_HSWI_SNF_PATHWAY	1/139	12/13343	0.0833333	7.9994	2.48877	0.118136	0.32519	0.275265	NF1	1
RNA	REACTOME_ALK_MUTANTS_BIND_TKIS	REACTOME_ALK_MUTANTS_BIND_TKIS	1/139	12/13343	0.0833333	7.9994	2.48877	0.118136	0.32519	0.275265	FN1	1
RNA	REACTOME_CASPASE_MEDIATED_CLEAVAGE_OF_CYTOSKELETAL_PROTEINS	REACTOME_CASPASE_MEDIATED_CLEAVAGE_OF_CYTOSKELETAL_PROTEINS	1/139	12/13343	0.0833333	7.9994	2.48877	0.118136	0.32519	0.275265	SPTAN1	1
RNA	REACTOME_ERYTHROPOIETIN_ACTIVATES_PHOSPHOINOSITIDE_3_KINASE_PI3K	REACTOME_ERYTHROPOIETIN_ACTIVATES_PHOSPHOINOSITIDE_3_KINASE_PI3K	1/139	12/13343	0.0833333	7.9994	2.48877	0.118136	0.32519	0.275265	PIK3R5	1
RNA	REACTOME_ETHANOL_OXIDATION	REACTOME_ETHANOL_OXIDATION	1/139	12/13343	0.0833333	7.9994	2.48877	0.118136	0.32519	0.275265	ADH1B	1
RNA	REACTOME_JOSEPHIN_DOMAIN_DUBS	REACTOME_JOSEPHIN_DOMAIN_DUBS	1/139	12/13343	0.0833333	7.9994	2.48877	0.118136	0.32519	0.275265	PRKN	1
RNA	WP_AEROBIC_GLYCOLYSIS	WP_AEROBIC_GLYCOLYSIS	1/139	12/13343	0.0833333	7.9994	2.48877	0.118136	0.32519	0.275265	GPI	1
RNA	WP_ALANINE_AND_ASPARTATE_METABOLISM	WP_ALANINE_AND_ASPARTATE_METABOLISM	1/139	12/13343	0.0833333	7.9994	2.48877	0.118136	0.32519	0.275265	ASS1	1
RNA	WP_BIOMARKERS_FOR_UREA_CYCLE_DISORDERS	WP_BIOMARKERS_FOR_UREA_CYCLE_DISORDERS	1/139	12/13343	0.0833333	7.9994	2.48877	0.118136	0.32519	0.275265	ASS1	1
RNA	WP_IRON_METABOLISM_IN_PLACENTA	WP_IRON_METABOLISM_IN_PLACENTA	1/139	12/13343	0.0833333	7.9994	2.48877	0.118136	0.32519	0.275265	TFRC	1
RNA	WP_LNCRNAMEDIATED_MECHANISMS_OF_THERAPEUTIC_RESISTANCE	WP_LNCRNAMEDIATED_MECHANISMS_OF_THERAPEUTIC_RESISTANCE	1/139	12/13343	0.0833333	7.9994	2.48877	0.118136	0.32519	0.275265	HOTAIR	1
RNA	WP_NANOPARTICLE_TRIGGERED_REGULATED_NECROSIS	WP_NANOPARTICLE_TRIGGERED_REGULATED_NECROSIS	1/139	12/13343	0.0833333	7.9994	2.48877	0.118136	0.32519	0.275265	RIPK1	1
RNA	KEGG_VASCULAR_SMOOTH_MUSCLE_CONTRACTION	KEGG_VASCULAR_SMOOTH_MUSCLE_CONTRACTION	3/139	115/13343	0.026087	2.50416	1.66211	0.118403	0.32519	0.275265	MYLK3/PPP1CC/BRAF	3
RNA	WP_MAPK_SIGNALING_PATHWAY	WP_MAPK_SIGNALING_PATHWAY	5/139	249/13343	0.0200803	1.92757	1.51591	0.118793	0.32519	0.275265	NF1/MAPK10/RASGRP1/RPS6KA4/BRAF	5
RNA	REACTOME_DEGRADATION_OF_DVL	REACTOME_DEGRADATION_OF_DVL	2/139	57/13343	0.0350877	3.36817	1.83831	0.118864	0.32519	0.275265	PSMD9/PSMA6	2
RNA	REACTOME_STABILIZATION_OF_P53	REACTOME_STABILIZATION_OF_P53	2/139	57/13343	0.0350877	3.36817	1.83831	0.118864	0.32519	0.275265	PSMD9/PSMA6	2
RNA	REACTOME_NONSENSE_MEDIATED_DECAY_NMD	REACTOME_NONSENSE_MEDIATED_DECAY_NMD	3/139	116/13343	0.0258621	2.48257	1.64543	0.12067	0.329316	0.278758	PPP2R1A/SMG6/PPP2CA	3
RNA	PID_FAK_PATHWAY	PID_FAK_PATHWAY	2/139	59/13343	0.0338983	3.25399	1.78024	0.125771	0.334939	0.283518	ARHGEF7/BRAF	2
RNA	PID_NOTCH_PATHWAY	PID_NOTCH_PATHWAY	2/139	59/13343	0.0338983	3.25399	1.78024	0.125771	0.334939	0.283518	MFAP2/JAG1	2
RNA	REACTOME_CDT1_ASSOCIATION_WITH_THE_CDC6_ORC_ORIGIN_COMPLEX	REACTOME_CDT1_ASSOCIATION_WITH_THE_CDC6_ORC_ORIGIN_COMPLEX	2/139	59/13343	0.0338983	3.25399	1.78024	0.125771	0.334939	0.283518	PSMD9/PSMA6	2
RNA	REACTOME_METABOLISM_OF_POLYAMINES	REACTOME_METABOLISM_OF_POLYAMINES	2/139	59/13343	0.0338983	3.25399	1.78024	0.125771	0.334939	0.283518	PSMD9/PSMA6	2
RNA	REACTOME_NRAGE_SIGNALS_DEATH_THROUGH_JNK	REACTOME_NRAGE_SIGNALS_DEATH_THROUGH_JNK	2/139	59/13343	0.0338983	3.25399	1.78024	0.125771	0.334939	0.283518	ARHGEF7/NGEF	2
RNA	BIOCARTA_RAB_PATHWAY	BIOCARTA_RAB_PATHWAY	1/139	13/13343	0.0769231	7.38406	2.36276	0.127331	0.334939	0.283518	RAB27A	1
RNA	REACTOME_ALPHA_LINOLENIC_OMEGA3_AND_LINOLEIC_OMEGA6_ACID_METABOLISM	REACTOME_ALPHA_LINOLENIC_OMEGA3_AND_LINOLEIC_OMEGA6_ACID_METABOLISM	1/139	13/13343	0.0769231	7.38406	2.36276	0.127331	0.334939	0.283518	HSD17B4	1
RNA	REACTOME_CYTOSOLIC_IRON_SULFUR_CLUSTER_ASSEMBLY	REACTOME_CYTOSOLIC_IRON_SULFUR_CLUSTER_ASSEMBLY	1/139	13/13343	0.0769231	7.38406	2.36276	0.127331	0.334939	0.283518	CIAO3	1
RNA	REACTOME_NF_KB_ACTIVATION_THROUGH_FADD_RIP_1_PATHWAY_MEDIATED_BY_CASPASE_8_AND_10	REACTOME_NF_KB_ACTIVATION_THROUGH_FADD_RIP_1_PATHWAY_MEDIATED_BY_CASPASE_8_AND_10	1/139	13/13343	0.0769231	7.38406	2.36276	0.127331	0.334939	0.283518	RIPK1	1
RNA	REACTOME_PASSIVE_TRANSPORT_BY_AQUAPORINS	REACTOME_PASSIVE_TRANSPORT_BY_AQUAPORINS	1/139	13/13343	0.0769231	7.38406	2.36276	0.127331	0.334939	0.283518	AQP6	1
RNA	REACTOME_TNFR1_INDUCED_PROAPOPTOTIC_SIGNALING	REACTOME_TNFR1_INDUCED_PROAPOPTOTIC_SIGNALING	1/139	13/13343	0.0769231	7.38406	2.36276	0.127331	0.334939	0.283518	RIPK1	1
RNA	REACTOME_TRANSLATION_OF_REPLICASE_AND_ASSEMBLY_OF_THE_REPLICATION_TRANSCRIPTION_COMPLEX	REACTOME_TRANSLATION_OF_REPLICASE_AND_ASSEMBLY_OF_THE_REPLICATION_TRANSCRIPTION_COMPLEX	1/139	13/13343	0.0769231	7.38406	2.36276	0.127331	0.334939	0.283518	CHMP2A	1
RNA	WP_AUTOSOMAL_RECESSIVE_OSTEOPETROSIS_PATHWAYS	WP_AUTOSOMAL_RECESSIVE_OSTEOPETROSIS_PATHWAYS	1/139	13/13343	0.0769231	7.38406	2.36276	0.127331	0.334939	0.283518	SNX10	1
RNA	WP_DEVELOPMENT_OF_PULMONARY_DENDRITIC_CELLS_AND_MACROPHAGE_SUBSETS	WP_DEVELOPMENT_OF_PULMONARY_DENDRITIC_CELLS_AND_MACROPHAGE_SUBSETS	1/139	13/13343	0.0769231	7.38406	2.36276	0.127331	0.334939	0.283518	TCF4	1
RNA	WP_MAMMARY_GLAND_DEVELOPMENT_PATHWAY_PUBERTY_STAGE_2_OF_4	WP_MAMMARY_GLAND_DEVELOPMENT_PATHWAY_PUBERTY_STAGE_2_OF_4	1/139	13/13343	0.0769231	7.38406	2.36276	0.127331	0.334939	0.283518	FN1	1
RNA	WP_OSTEOBLAST_DIFFERENTIATION_AND_RELATED_DISEASES	WP_OSTEOBLAST_DIFFERENTIATION_AND_RELATED_DISEASES	3/139	119/13343	0.0252101	2.41999	1.5964	0.127567	0.334939	0.283518	MAPK10/JAG1/PIK3R5	3
RNA	REACTOME_DEGRADATION_OF_GLI1_BY_THE_PROTEASOME	REACTOME_DEGRADATION_OF_GLI1_BY_THE_PROTEASOME	2/139	60/13343	0.0333333	3.19976	1.75214	0.12926	0.337784	0.285926	PSMD9/PSMA6	2
RNA	REACTOME_SCF_SKP2_MEDIATED_DEGRADATION_OF_P27_P21	REACTOME_SCF_SKP2_MEDIATED_DEGRADATION_OF_P27_P21	2/139	60/13343	0.0333333	3.19976	1.75214	0.12926	0.337784	0.285926	PSMD9/PSMA6	2
RNA	REACTOME_SYNTHESIS_OF_DNA	REACTOME_SYNTHESIS_OF_DNA	3/139	120/13343	0.025	2.39982	1.58039	0.129897	0.33865	0.286659	PSMD9/PSMA6/ANAPC11	3
RNA	REACTOME_DEFECTIVE_CFTR_CAUSES_CYSTIC_FIBROSIS	REACTOME_DEFECTIVE_CFTR_CAUSES_CYSTIC_FIBROSIS	2/139	61/13343	0.0327869	3.14731	1.72461	0.132772	0.34032	0.288073	PSMD9/PSMA6	2
RNA	REACTOME_NUCLEAR_EVENTS_KINASE_AND_TRANSCRIPTION_FACTOR_ACTIVATION	REACTOME_NUCLEAR_EVENTS_KINASE_AND_TRANSCRIPTION_FACTOR_ACTIVATION	2/139	61/13343	0.0327869	3.14731	1.72461	0.132772	0.34032	0.288073	PPP2R1A/PPP2CA	2
RNA	WP_NOVEL_INTRACELLULAR_COMPONENTS_OF_RIGILIKE_RECEPTOR_RLR_PATHWAY	WP_NOVEL_INTRACELLULAR_COMPONENTS_OF_RIGILIKE_RECEPTOR_RLR_PATHWAY	2/139	61/13343	0.0327869	3.14731	1.72461	0.132772	0.34032	0.288073	MAPK10/RIPK1	2
RNA	KEGG_GLYCOLYSIS_GLUCONEOGENESIS	KEGG_GLYCOLYSIS_GLUCONEOGENESIS	2/139	62/13343	0.0322581	3.09654	1.69765	0.136305	0.34032	0.288073	GPI/ADH1B	2
RNA	REACTOME_DECTIN_1_MEDIATED_NONCANONICAL_NF_KB_SIGNALING	REACTOME_DECTIN_1_MEDIATED_NONCANONICAL_NF_KB_SIGNALING	2/139	62/13343	0.0322581	3.09654	1.69765	0.136305	0.34032	0.288073	PSMD9/PSMA6	2
RNA	REACTOME_O_LINKED_GLYCOSYLATION_OF_MUCINS	REACTOME_O_LINKED_GLYCOSYLATION_OF_MUCINS	2/139	62/13343	0.0322581	3.09654	1.69765	0.136305	0.34032	0.288073	ST6GAL1/GALNT11	2
RNA	BIOCARTA_AKAPCENTROSOME_PATHWAY	BIOCARTA_AKAPCENTROSOME_PATHWAY	1/139	14/13343	0.0714286	6.85663	2.24946	0.136431	0.34032	0.288073	PPP2CA	1
RNA	BIOCARTA_BLYMPHOCYTE_PATHWAY	BIOCARTA_BLYMPHOCYTE_PATHWAY	1/139	14/13343	0.0714286	6.85663	2.24946	0.136431	0.34032	0.288073	FCGR2B	1
RNA	BIOCARTA_UCALPAIN_PATHWAY	BIOCARTA_UCALPAIN_PATHWAY	1/139	14/13343	0.0714286	6.85663	2.24946	0.136431	0.34032	0.288073	SPTAN1	1
RNA	KEGG_GLYCOSPHINGOLIPID_BIOSYNTHESIS_GLOBO_SERIES	KEGG_GLYCOSPHINGOLIPID_BIOSYNTHESIS_GLOBO_SERIES	1/139	14/13343	0.0714286	6.85663	2.24946	0.136431	0.34032	0.288073	GLA	1
RNA	PID_TCR_RAS_PATHWAY	PID_TCR_RAS_PATHWAY	1/139	14/13343	0.0714286	6.85663	2.24946	0.136431	0.34032	0.288073	BRAF	1
RNA	REACTOME_AKT_PHOSPHORYLATES_TARGETS_IN_THE_CYTOSOL	REACTOME_AKT_PHOSPHORYLATES_TARGETS_IN_THE_CYTOSOL	1/139	14/13343	0.0714286	6.85663	2.24946	0.136431	0.34032	0.288073	TSC2	1
RNA	REACTOME_CARNITINE_METABOLISM	REACTOME_CARNITINE_METABOLISM	1/139	14/13343	0.0714286	6.85663	2.24946	0.136431	0.34032	0.288073	SLC22A5	1
RNA	REACTOME_PROLONGED_ERK_ACTIVATION_EVENTS	REACTOME_PROLONGED_ERK_ACTIVATION_EVENTS	1/139	14/13343	0.0714286	6.85663	2.24946	0.136431	0.34032	0.288073	BRAF	1
RNA	REACTOME_RUNX3_REGULATES_NOTCH_SIGNALING	REACTOME_RUNX3_REGULATES_NOTCH_SIGNALING	1/139	14/13343	0.0714286	6.85663	2.24946	0.136431	0.34032	0.288073	JAG1	1
RNA	REACTOME_SYNTHESIS_OF_BILE_ACIDS_AND_BILE_SALTS_VIA_24_HYDROXYCHOLESTEROL	REACTOME_SYNTHESIS_OF_BILE_ACIDS_AND_BILE_SALTS_VIA_24_HYDROXYCHOLESTEROL	1/139	14/13343	0.0714286	6.85663	2.24946	0.136431	0.34032	0.288073	CYP46A1	1
RNA	REACTOME_TRYPTOPHAN_CATABOLISM	REACTOME_TRYPTOPHAN_CATABOLISM	1/139	14/13343	0.0714286	6.85663	2.24946	0.136431	0.34032	0.288073	AFMID	1
RNA	WP_CANCER_IMMUNOTHERAPY_BY_CTLA4_BLOCKADE	WP_CANCER_IMMUNOTHERAPY_BY_CTLA4_BLOCKADE	1/139	14/13343	0.0714286	6.85663	2.24946	0.136431	0.34032	0.288073	PPP2CA	1
RNA	WP_DOPAMINE_METABOLISM	WP_DOPAMINE_METABOLISM	1/139	14/13343	0.0714286	6.85663	2.24946	0.136431	0.34032	0.288073	PPP2CA	1
RNA	WP_HIPPOMERLIN_SIGNALING_DYSREGULATION	WP_HIPPOMERLIN_SIGNALING_DYSREGULATION	3/139	123/13343	0.0243902	2.34129	1.53329	0.136977	0.34032	0.288073	FLT4/CDH13/PPP1CC	3
RNA	REACTOME_PLATELET_ACTIVATION_SIGNALING_AND_AGGREGATION	REACTOME_PLATELET_ACTIVATION_SIGNALING_AND_AGGREGATION	5/139	261/13343	0.0191571	1.83894	1.40437	0.136988	0.34032	0.288073	PLCG2/FN1/RASGRP1/PIK3R5/LHFPL2	5
RNA	WP_ALZHEIMERS_DISEASE_AND_MIRNA_EFFECTS	WP_ALZHEIMERS_DISEASE_AND_MIRNA_EFFECTS	6/139	336/13343	0.0178571	1.71416	1.36032	0.138818	0.344094	0.291267	PSMD9/CSNK2A1/PSMA6/MAPK10/MTOR/BRAF	6
RNA	REACTOME_NCAM_SIGNALING_FOR_NEURITE_OUT_GROWTH	REACTOME_NCAM_SIGNALING_FOR_NEURITE_OUT_GROWTH	2/139	63/13343	0.031746	3.04739	1.67123	0.139859	0.345132	0.292146	SPTAN1/AGRN	2
RNA	REACTOME_PEROXISOMAL_PROTEIN_IMPORT	REACTOME_PEROXISOMAL_PROTEIN_IMPORT	2/139	63/13343	0.031746	3.04739	1.67123	0.139859	0.345132	0.292146	HSD17B4/MLYCD	2
RNA	PID_TCR_PATHWAY	PID_TCR_PATHWAY	2/139	64/13343	0.03125	2.99978	1.64533	0.143434	0.347292	0.293974	RASGRP1/MALT1	2
RNA	REACTOME_ASYMMETRIC_LOCALIZATION_OF_PCP_PROTEINS	REACTOME_ASYMMETRIC_LOCALIZATION_OF_PCP_PROTEINS	2/139	64/13343	0.03125	2.99978	1.64533	0.143434	0.347292	0.293974	PSMD9/PSMA6	2
RNA	WP_PROTEASOME_DEGRADATION	WP_PROTEASOME_DEGRADATION	2/139	64/13343	0.03125	2.99978	1.64533	0.143434	0.347292	0.293974	PSMD9/PSMA6	2
RNA	REACTOME_MHC_CLASS_II_ANTIGEN_PRESENTATION	REACTOME_MHC_CLASS_II_ANTIGEN_PRESENTATION	3/139	126/13343	0.0238095	2.28554	1.48755	0.144187	0.347292	0.293974	IFI30/DYNC1H1/OSBPL1A	3
RNA	REACTOME_CELL_SURFACE_INTERACTIONS_AT_THE_VASCULAR_WALL	REACTOME_CELL_SURFACE_INTERACTIONS_AT_THE_VASCULAR_WALL	4/139	194/13343	0.0206186	1.97923	1.40963	0.144415	0.347292	0.293974	SLC16A1/FN1/SDC3/BSG	4
RNA	BIOCARTA_BCELLSURVIVAL_PATHWAY	BIOCARTA_BCELLSURVIVAL_PATHWAY	1/139	15/13343	0.0666667	6.39952	2.14676	0.145436	0.347292	0.293974	MTOR	1
RNA	BIOCARTA_HIF_PATHWAY	BIOCARTA_HIF_PATHWAY	1/139	15/13343	0.0666667	6.39952	2.14676	0.145436	0.347292	0.293974	COPS5	1
RNA	BIOCARTA_RELA_PATHWAY	BIOCARTA_RELA_PATHWAY	1/139	15/13343	0.0666667	6.39952	2.14676	0.145436	0.347292	0.293974	RIPK1	1
RNA	REACTOME_GRB2_SOS_PROVIDES_LINKAGE_TO_MAPK_SIGNALING_FOR_INTEGRINS	REACTOME_GRB2_SOS_PROVIDES_LINKAGE_TO_MAPK_SIGNALING_FOR_INTEGRINS	1/139	15/13343	0.0666667	6.39952	2.14676	0.145436	0.347292	0.293974	FN1	1
RNA	REACTOME_METABOLISM_OF_NITRIC_OXIDE_NOS3_ACTIVATION_AND_REGULATION	REACTOME_METABOLISM_OF_NITRIC_OXIDE_NOS3_ACTIVATION_AND_REGULATION	1/139	15/13343	0.0666667	6.39952	2.14676	0.145436	0.347292	0.293974	NOSIP	1
RNA	REACTOME_N_GLYCAN_ANTENNAE_ELONGATION	REACTOME_N_GLYCAN_ANTENNAE_ELONGATION	1/139	15/13343	0.0666667	6.39952	2.14676	0.145436	0.347292	0.293974	ST6GAL1	1
RNA	REACTOME_ORGANIC_CATION_ANION_ZWITTERION_TRANSPORT	REACTOME_ORGANIC_CATION_ANION_ZWITTERION_TRANSPORT	1/139	15/13343	0.0666667	6.39952	2.14676	0.145436	0.347292	0.293974	SLC22A5	1
RNA	REACTOME_P130CAS_LINKAGE_TO_MAPK_SIGNALING_FOR_INTEGRINS	REACTOME_P130CAS_LINKAGE_TO_MAPK_SIGNALING_FOR_INTEGRINS	1/139	15/13343	0.0666667	6.39952	2.14676	0.145436	0.347292	0.293974	FN1	1
RNA	REACTOME_SIGNALING_BY_NOTCH1_HD_DOMAIN_MUTANTS_IN_CANCER	REACTOME_SIGNALING_BY_NOTCH1_HD_DOMAIN_MUTANTS_IN_CANCER	1/139	15/13343	0.0666667	6.39952	2.14676	0.145436	0.347292	0.293974	JAG1	1
RNA	WP_FATTY_ACID_OMEGAOXIDATION	WP_FATTY_ACID_OMEGAOXIDATION	1/139	15/13343	0.0666667	6.39952	2.14676	0.145436	0.347292	0.293974	ADH1B	1
RNA	KEGG_MAPK_SIGNALING_PATHWAY	KEGG_MAPK_SIGNALING_PATHWAY	5/139	267/13343	0.0187266	1.79762	1.35076	0.146526	0.349142	0.29554	NF1/MAPK10/RASGRP1/RPS6KA4/BRAF	5
RNA	REACTOME_HEDGEHOG_LIGAND_BIOGENESIS	REACTOME_HEDGEHOG_LIGAND_BIOGENESIS	2/139	65/13343	0.0307692	2.95362	1.61993	0.147027	0.349584	0.295914	PSMD9/PSMA6	2
RNA	NABA_ECM_GLYCOPROTEINS	NABA_ECM_GLYCOPROTEINS	4/139	196/13343	0.0204082	1.95904	1.38776	0.148244	0.351723	0.297725	VWA5B2/FN1/MFAP2/AGRN	4
RNA	PID_HIF1_TFPATHWAY	PID_HIF1_TFPATHWAY	2/139	66/13343	0.030303	2.90887	1.59501	0.150639	0.35481	0.300338	TFRC/COPS5	2
RNA	KEGG_ADIPOCYTOKINE_SIGNALING_PATHWAY	KEGG_ADIPOCYTOKINE_SIGNALING_PATHWAY	2/139	67/13343	0.0298507	2.86546	1.57056	0.154269	0.35481	0.300338	MAPK10/MTOR	2
RNA	PID_TELOMERASE_PATHWAY	PID_TELOMERASE_PATHWAY	2/139	67/13343	0.0298507	2.86546	1.57056	0.154269	0.35481	0.300338	SMG6/MTOR	2
RNA	BIOCARTA_CK1_PATHWAY	BIOCARTA_CK1_PATHWAY	1/139	16/13343	0.0625	5.99955	2.053	0.154349	0.35481	0.300338	PPP2CA	1
RNA	KEGG_GLYOXYLATE_AND_DICARBOXYLATE_METABOLISM	KEGG_GLYOXYLATE_AND_DICARBOXYLATE_METABOLISM	1/139	16/13343	0.0625	5.99955	2.053	0.154349	0.35481	0.300338	AFMID	1
RNA	PID_DNA_PK_PATHWAY	PID_DNA_PK_PATHWAY	1/139	16/13343	0.0625	5.99955	2.053	0.154349	0.35481	0.300338	CSNK2A1	1
RNA	REACTOME_ASSEMBLY_OF_THE_HIV_VIRION	REACTOME_ASSEMBLY_OF_THE_HIV_VIRION	1/139	16/13343	0.0625	5.99955	2.053	0.154349	0.35481	0.300338	VPS37C	1
RNA	REACTOME_CASPASE_ACTIVATION_VIA_DEATH_RECEPTORS_IN_THE_PRESENCE_OF_LIGAND	REACTOME_CASPASE_ACTIVATION_VIA_DEATH_RECEPTORS_IN_THE_PRESENCE_OF_LIGAND	1/139	16/13343	0.0625	5.99955	2.053	0.154349	0.35481	0.300338	RIPK1	1
RNA	REACTOME_MRNA_DECAY_BY_3_TO_5_EXORIBONUCLEASE	REACTOME_MRNA_DECAY_BY_3_TO_5_EXORIBONUCLEASE	1/139	16/13343	0.0625	5.99955	2.053	0.154349	0.35481	0.300338	EXOSC5	1
RNA	REACTOME_RAP1_SIGNALLING	REACTOME_RAP1_SIGNALLING	1/139	16/13343	0.0625	5.99955	2.053	0.154349	0.35481	0.300338	RASGRP1	1
RNA	WP_GPR40_PATHWAY	WP_GPR40_PATHWAY	1/139	16/13343	0.0625	5.99955	2.053	0.154349	0.35481	0.300338	PLCG2	1
RNA	WP_H19_ACTION_RBE2F1_SIGNALING_AND_CDKBETACATENIN_ACTIVITY	WP_H19_ACTION_RBE2F1_SIGNALING_AND_CDKBETACATENIN_ACTIVITY	1/139	16/13343	0.0625	5.99955	2.053	0.154349	0.35481	0.300338	JAG1	1
RNA	WP_MAPK_PATHWAY_IN_CONGENITAL_THYROID_CANCER	WP_MAPK_PATHWAY_IN_CONGENITAL_THYROID_CANCER	1/139	16/13343	0.0625	5.99955	2.053	0.154349	0.35481	0.300338	BRAF	1
RNA	WP_REGULATION_OF_SISTER_CHROMATID_SEPARATION_AT_THE_METAPHASEANAPHASE_TRANSITION	WP_REGULATION_OF_SISTER_CHROMATID_SEPARATION_AT_THE_METAPHASEANAPHASE_TRANSITION	1/139	16/13343	0.0625	5.99955	2.053	0.154349	0.35481	0.300338	ANAPC11	1
RNA	WP_TRYPTOPHAN_CATABOLISM_LEADING_TO_NAD_PRODUCTION	WP_TRYPTOPHAN_CATABOLISM_LEADING_TO_NAD_PRODUCTION	1/139	16/13343	0.0625	5.99955	2.053	0.154349	0.35481	0.300338	AFMID	1
RNA	WP_22Q112_COPY_NUMBER_VARIATION_SYNDROME	WP_22Q112_COPY_NUMBER_VARIATION_SYNDROME	3/139	131/13343	0.0229008	2.19831	1.41412	0.156475	0.357813	0.30288	MED15/MALT1/PRKN	3
RNA	REACTOME_G1_S_DNA_DAMAGE_CHECKPOINTS	REACTOME_G1_S_DNA_DAMAGE_CHECKPOINTS	2/139	68/13343	0.0294118	2.82332	1.54655	0.157916	0.357813	0.30288	PSMD9/PSMA6	2
RNA	WP_AMPACTIVATED_PROTEIN_KINASE_AMPK_SIGNALING	WP_AMPACTIVATED_PROTEIN_KINASE_AMPK_SIGNALING	2/139	68/13343	0.0294118	2.82332	1.54655	0.157916	0.357813	0.30288	MTOR/TSC2	2
RNA	WP_MELANOMA	WP_MELANOMA	2/139	68/13343	0.0294118	2.82332	1.54655	0.157916	0.357813	0.30288	NF1/BRAF	2
RNA	WP_PHYSICOCHEMICAL_FEATURES_AND_TOXICITYASSOCIATED_PATHWAYS	WP_PHYSICOCHEMICAL_FEATURES_AND_TOXICITYASSOCIATED_PATHWAYS	2/139	68/13343	0.0294118	2.82332	1.54655	0.157916	0.357813	0.30288	FN1/PPP2CA	2
RNA	WP_SARSCOV2_INNATE_IMMUNITY_EVASION_AND_CELLSPECIFIC_IMMUNE_RESPONSE	WP_SARSCOV2_INNATE_IMMUNITY_EVASION_AND_CELLSPECIFIC_IMMUNE_RESPONSE	2/139	68/13343	0.0294118	2.82332	1.54655	0.157916	0.357813	0.30288	BSG/RIPK1	2
RNA	WP_THYROID_STIMULATING_HORMONE_TSH_SIGNALING_PATHWAY	WP_THYROID_STIMULATING_HORMONE_TSH_SIGNALING_PATHWAY	2/139	68/13343	0.0294118	2.82332	1.54655	0.157916	0.357813	0.30288	MTOR/BRAF	2
RNA	WP_TGFBETA_SIGNALING_PATHWAY	WP_TGFBETA_SIGNALING_PATHWAY	3/139	133/13343	0.0225564	2.16525	1.38567	0.161479	0.359425	0.304245	FN1/COPS5/NEDD4L	3
RNA	BIOCARTA_TEL_PATHWAY	BIOCARTA_TEL_PATHWAY	1/139	17/13343	0.0588235	5.64664	1.96688	0.163169	0.359425	0.304245	PPP2CA	1
RNA	BIOCARTA_TNFR2_PATHWAY	BIOCARTA_TNFR2_PATHWAY	1/139	17/13343	0.0588235	5.64664	1.96688	0.163169	0.359425	0.304245	RIPK1	1
RNA	PID_INTEGRIN5_PATHWAY	PID_INTEGRIN5_PATHWAY	1/139	17/13343	0.0588235	5.64664	1.96688	0.163169	0.359425	0.304245	FN1	1
RNA	PID_NFKAPPAB_ATYPICAL_PATHWAY	PID_NFKAPPAB_ATYPICAL_PATHWAY	1/139	17/13343	0.0588235	5.64664	1.96688	0.163169	0.359425	0.304245	CSNK2A1	1
RNA	PID_SYNDECAN_3_PATHWAY	PID_SYNDECAN_3_PATHWAY	1/139	17/13343	0.0588235	5.64664	1.96688	0.163169	0.359425	0.304245	SDC3	1
RNA	REACTOME_BUTYRATE_RESPONSE_FACTOR_1_BRF1_BINDS_AND_DESTABILIZES_MRNA	REACTOME_BUTYRATE_RESPONSE_FACTOR_1_BRF1_BINDS_AND_DESTABILIZES_MRNA	1/139	17/13343	0.0588235	5.64664	1.96688	0.163169	0.359425	0.304245	EXOSC5	1
RNA	REACTOME_KSRP_KHSRP_BINDS_AND_DESTABILIZES_MRNA	REACTOME_KSRP_KHSRP_BINDS_AND_DESTABILIZES_MRNA	1/139	17/13343	0.0588235	5.64664	1.96688	0.163169	0.359425	0.304245	EXOSC5	1
RNA	REACTOME_RIP_MEDIATED_NFKB_ACTIVATION_VIA_ZBP1	REACTOME_RIP_MEDIATED_NFKB_ACTIVATION_VIA_ZBP1	1/139	17/13343	0.0588235	5.64664	1.96688	0.163169	0.359425	0.304245	RIPK1	1
RNA	REACTOME_TRISTETRAPROLIN_TTP_ZFP36_BINDS_AND_DESTABILIZES_MRNA	REACTOME_TRISTETRAPROLIN_TTP_ZFP36_BINDS_AND_DESTABILIZES_MRNA	1/139	17/13343	0.0588235	5.64664	1.96688	0.163169	0.359425	0.304245	EXOSC5	1
RNA	WP_ACE_INHIBITOR_PATHWAY	WP_ACE_INHIBITOR_PATHWAY	1/139	17/13343	0.0588235	5.64664	1.96688	0.163169	0.359425	0.304245	BDKRB1	1
RNA	WP_AMPLIFICATION_AND_EXPANSION_OF_ONCOGENIC_PATHWAYS_AS_METASTATIC_TRAITS	WP_AMPLIFICATION_AND_EXPANSION_OF_ONCOGENIC_PATHWAYS_AS_METASTATIC_TRAITS	1/139	17/13343	0.0588235	5.64664	1.96688	0.163169	0.359425	0.304245	JAG1	1
RNA	WP_CORI_CYCLE	WP_CORI_CYCLE	1/139	17/13343	0.0588235	5.64664	1.96688	0.163169	0.359425	0.304245	GPI	1
RNA	WP_NSP1_FROM_SARSCOV2_INHIBITS_TRANSLATION_INITIATION_IN_THE_HOST_CELL	WP_NSP1_FROM_SARSCOV2_INHIBITS_TRANSLATION_INITIATION_IN_THE_HOST_CELL	1/139	17/13343	0.0588235	5.64664	1.96688	0.163169	0.359425	0.304245	EIF3B	1
RNA	REACTOME_SIGNALING_BY_NTRKS	REACTOME_SIGNALING_BY_NTRKS	3/139	134/13343	0.0223881	2.14909	1.37163	0.164	0.360539	0.305187	PPP2R1A/PPP2CA/BRAF	3
RNA	KEGG_LONG_TERM_POTENTIATION	KEGG_LONG_TERM_POTENTIATION	2/139	70/13343	0.0285714	2.74265	1.49982	0.165257	0.361153	0.305707	PPP1CC/BRAF	2
RNA	WP_HISTONE_MODIFICATIONS	WP_HISTONE_MODIFICATIONS	2/139	70/13343	0.0285714	2.74265	1.49982	0.165257	0.361153	0.305707	KMT2D/EHMT1	2
RNA	WP_PARKINUBIQUITIN_PROTEASOMAL_SYSTEM_PATHWAY	WP_PARKINUBIQUITIN_PROTEASOMAL_SYSTEM_PATHWAY	2/139	70/13343	0.0285714	2.74265	1.49982	0.165257	0.361153	0.305707	PSMD9/PRKN	2
RNA	KEGG_MELANOMA	KEGG_MELANOMA	2/139	71/13343	0.028169	2.70402	1.47707	0.16895	0.365085	0.309035	PIK3R5/BRAF	2
RNA	KEGG_RIG_I_LIKE_RECEPTOR_SIGNALING_PATHWAY	KEGG_RIG_I_LIKE_RECEPTOR_SIGNALING_PATHWAY	2/139	71/13343	0.028169	2.70402	1.47707	0.16895	0.365085	0.309035	MAPK10/RIPK1	2
RNA	REACTOME_ORC1_REMOVAL_FROM_CHROMATIN	REACTOME_ORC1_REMOVAL_FROM_CHROMATIN	2/139	71/13343	0.028169	2.70402	1.47707	0.16895	0.365085	0.309035	PSMD9/PSMA6	2
RNA	REACTOME_PKMTS_METHYLATE_HISTONE_LYSINES	REACTOME_PKMTS_METHYLATE_HISTONE_LYSINES	2/139	71/13343	0.028169	2.70402	1.47707	0.16895	0.365085	0.309035	KMT2D/EHMT1	2
RNA	REACTOME_SARS_COV_2_INFECTION	REACTOME_SARS_COV_2_INFECTION	2/139	71/13343	0.028169	2.70402	1.47707	0.16895	0.365085	0.309035	ST6GAL1/CHMP2A	2
RNA	KEGG_NATURAL_KILLER_CELL_MEDIATED_CYTOTOXICITY	KEGG_NATURAL_KILLER_CELL_MEDIATED_CYTOTOXICITY	3/139	137/13343	0.0218978	2.10203	1.33025	0.171631	0.365085	0.309035	PLCG2/PIK3R5/BRAF	3
RNA	BIOCARTA_PDZS_PATHWAY	BIOCARTA_PDZS_PATHWAY	1/139	18/13343	0.0555556	5.33293	1.88734	0.171898	0.365085	0.309035	SPTAN1	1
RNA	WP_4HYDROXYTAMOXIFEN_DEXAMETHASONE_AND_RETINOIC_ACIDS_REGULATION_OF_P27_EXPRESSION	WP_4HYDROXYTAMOXIFEN_DEXAMETHASONE_AND_RETINOIC_ACIDS_REGULATION_OF_P27_EXPRESSION	1/139	18/13343	0.0555556	5.33293	1.88734	0.171898	0.365085	0.309035	MTOR	1
RNA	WP_FATTY_ACID_TRANSPORTERS	WP_FATTY_ACID_TRANSPORTERS	1/139	18/13343	0.0555556	5.33293	1.88734	0.171898	0.365085	0.309035	DBI	1
RNA	WP_NEPHROGENESIS	WP_NEPHROGENESIS	1/139	18/13343	0.0555556	5.33293	1.88734	0.171898	0.365085	0.309035	JAG1	1
RNA	WP_NOTCH1_REGULATION_OF_ENDOTHELIAL_CELL_CALCIFICATION	WP_NOTCH1_REGULATION_OF_ENDOTHELIAL_CELL_CALCIFICATION	1/139	18/13343	0.0555556	5.33293	1.88734	0.171898	0.365085	0.309035	JAG1	1
RNA	WP_REGULATION_OF_WNT_BCATENIN_SIGNALING_BY_SMALL_MOLECULE_COMPOUNDS	WP_REGULATION_OF_WNT_BCATENIN_SIGNALING_BY_SMALL_MOLECULE_COMPOUNDS	1/139	18/13343	0.0555556	5.33293	1.88734	0.171898	0.365085	0.309035	TCF4	1
RNA	WP_TGFBETA_SIGNALING_IN_THYROID_CELLS_FOR_EPITHELIALMESENCHYMAL_TRANSITION	WP_TGFBETA_SIGNALING_IN_THYROID_CELLS_FOR_EPITHELIALMESENCHYMAL_TRANSITION	1/139	18/13343	0.0555556	5.33293	1.88734	0.171898	0.365085	0.309035	FN1	1
RNA	WP_TRANSCRIPTION_COFACTORS_SKI_AND_SKIL_PROTEIN_PARTNERS	WP_TRANSCRIPTION_COFACTORS_SKI_AND_SKIL_PROTEIN_PARTNERS	1/139	18/13343	0.0555556	5.33293	1.88734	0.171898	0.365085	0.309035	NF1	1
RNA	REACTOME_AURKA_ACTIVATION_BY_TPX2	REACTOME_AURKA_ACTIVATION_BY_TPX2	2/139	72/13343	0.0277778	2.66647	1.45471	0.172657	0.365085	0.309035	PPP2R1A/DYNC1H1	2
RNA	REACTOME_TRANS_GOLGI_NETWORK_VESICLE_BUDDING	REACTOME_TRANS_GOLGI_NETWORK_VESICLE_BUDDING	2/139	72/13343	0.0277778	2.66647	1.45471	0.172657	0.365085	0.309035	TFRC/CHMP2A	2
RNA	WP_MECP2_AND_ASSOCIATED_RETT_SYNDROME	WP_MECP2_AND_ASSOCIATED_RETT_SYNDROME	2/139	72/13343	0.0277778	2.66647	1.45471	0.172657	0.365085	0.309035	NF1/MTOR	2
RNA	REACTOME_CHROMOSOME_MAINTENANCE	REACTOME_CHROMOSOME_MAINTENANCE	3/139	138/13343	0.0217391	2.0868	1.31669	0.174198	0.365693	0.30955	RSF1/CENPO/RUVBL1	3
RNA	WP_MEASLES_VIRUS_INFECTION	WP_MEASLES_VIRUS_INFECTION	3/139	138/13343	0.0217391	2.0868	1.31669	0.174198	0.365693	0.30955	CSNK2A1/MAPK10/FCGR2B	3
RNA	REACTOME_SENSORY_PERCEPTION	REACTOME_SENSORY_PERCEPTION	5/139	284/13343	0.0176056	1.69001	1.20594	0.175021	0.365693	0.30955	LRP12/TWF2/SPTAN1/SDC3/AGRN	5
RNA	KEGG_ADHERENS_JUNCTION	KEGG_ADHERENS_JUNCTION	2/139	73/13343	0.0273973	2.62994	1.43272	0.176378	0.365693	0.30955	CSNK2A1/BAIAP2	2
RNA	KEGG_CHRONIC_MYELOID_LEUKEMIA	KEGG_CHRONIC_MYELOID_LEUKEMIA	2/139	73/13343	0.0273973	2.62994	1.43272	0.176378	0.365693	0.30955	PIK3R5/BRAF	2
RNA	REACTOME_REGULATION_OF_RUNX2_EXPRESSION_AND_ACTIVITY	REACTOME_REGULATION_OF_RUNX2_EXPRESSION_AND_ACTIVITY	2/139	73/13343	0.0273973	2.62994	1.43272	0.176378	0.365693	0.30955	PSMD9/PSMA6	2
RNA	REACTOME_PHOSPHOLIPID_METABOLISM	REACTOME_PHOSPHOLIPID_METABOLISM	4/139	211/13343	0.0189573	1.81977	1.23149	0.178157	0.365693	0.30955	CSNK2A1/PIP4P1/GDPD5/PIK3R5	4
RNA	REACTOME_DEGRADATION_OF_THE_EXTRACELLULAR_MATRIX	REACTOME_DEGRADATION_OF_THE_EXTRACELLULAR_MATRIX	3/139	140/13343	0.0214286	2.05699	1.28992	0.179363	0.365693	0.30955	FN1/BSG/CAPN5	3
RNA	REACTOME_RHOC_GTPASE_CYCLE	REACTOME_RHOC_GTPASE_CYCLE	2/139	74/13343	0.027027	2.5944	1.4111	0.180112	0.365693	0.30955	TFRC/CCDC187	2
RNA	WP_CHROMOSOMAL_AND_MICROSATELLITE_INSTABILITY_IN_COLORECTAL_CANCER	WP_CHROMOSOMAL_AND_MICROSATELLITE_INSTABILITY_IN_COLORECTAL_CANCER	2/139	74/13343	0.027027	2.5944	1.4111	0.180112	0.365693	0.30955	MAPK10/BRAF	2
RNA	WP_PRIMARY_FOCAL_SEGMENTAL_GLOMERULOSCLEROSIS_FSGS	WP_PRIMARY_FOCAL_SEGMENTAL_GLOMERULOSCLEROSIS_FSGS	2/139	74/13343	0.027027	2.5944	1.4111	0.180112	0.365693	0.30955	JAG1/AGRN	2
RNA	BIOCARTA_CHREBP_PATHWAY	BIOCARTA_CHREBP_PATHWAY	1/139	19/13343	0.0526316	5.05225	1.81351	0.180536	0.365693	0.30955	PPP2CA	1
RNA	BIOCARTA_EPO_PATHWAY	BIOCARTA_EPO_PATHWAY	1/139	19/13343	0.0526316	5.05225	1.81351	0.180536	0.365693	0.30955	CSNK2A1	1
RNA	BIOCARTA_PROTEASOME_PATHWAY	BIOCARTA_PROTEASOME_PATHWAY	1/139	19/13343	0.0526316	5.05225	1.81351	0.180536	0.365693	0.30955	PSMA6	1
RNA	REACTOME_NUCLEAR_EVENTS_STIMULATED_BY_ALK_SIGNALING_IN_CANCER	REACTOME_NUCLEAR_EVENTS_STIMULATED_BY_ALK_SIGNALING_IN_CANCER	1/139	19/13343	0.0526316	5.05225	1.81351	0.180536	0.365693	0.30955	FN1	1
RNA	REACTOME_REGULATION_OF_TP53_ACTIVITY_THROUGH_METHYLATION	REACTOME_REGULATION_OF_TP53_ACTIVITY_THROUGH_METHYLATION	1/139	19/13343	0.0526316	5.05225	1.81351	0.180536	0.365693	0.30955	EHMT1	1
RNA	REACTOME_TICAM1_RIP1_MEDIATED_IKK_COMPLEX_RECRUITMENT	REACTOME_TICAM1_RIP1_MEDIATED_IKK_COMPLEX_RECRUITMENT	1/139	19/13343	0.0526316	5.05225	1.81351	0.180536	0.365693	0.30955	RIPK1	1
RNA	WP_HOSTPATHOGEN_INTERACTION_OF_HUMAN_CORONAVIRUSES_AUTOPHAGY	WP_HOSTPATHOGEN_INTERACTION_OF_HUMAN_CORONAVIRUSES_AUTOPHAGY	1/139	19/13343	0.0526316	5.05225	1.81351	0.180536	0.365693	0.30955	MTOR	1
RNA	WP_MIR5093P_ALTERATION_OF_YAP1ECM_AXIS	WP_MIR5093P_ALTERATION_OF_YAP1ECM_AXIS	1/139	19/13343	0.0526316	5.05225	1.81351	0.180536	0.365693	0.30955	FN1	1
RNA	WP_MYD88_DISTINCT_INPUTOUTPUT_PATHWAY	WP_MYD88_DISTINCT_INPUTOUTPUT_PATHWAY	1/139	19/13343	0.0526316	5.05225	1.81351	0.180536	0.365693	0.30955	TLR5	1
RNA	WP_OVERVIEW_OF_NANOPARTICLE_EFFECTS	WP_OVERVIEW_OF_NANOPARTICLE_EFFECTS	1/139	19/13343	0.0526316	5.05225	1.81351	0.180536	0.365693	0.30955	FN1	1
RNA	WP_PROTEOGLYCAN_BIOSYNTHESIS	WP_PROTEOGLYCAN_BIOSYNTHESIS	1/139	19/13343	0.0526316	5.05225	1.81351	0.180536	0.365693	0.30955	EXTL3	1
RNA	WP_SEROTONIN_RECEPTOR_467_AND_NR3C_SIGNALING	WP_SEROTONIN_RECEPTOR_467_AND_NR3C_SIGNALING	1/139	19/13343	0.0526316	5.05225	1.81351	0.180536	0.365693	0.30955	BRAF	1
RNA	REACTOME_DEATH_RECEPTOR_SIGNALLING	REACTOME_DEATH_RECEPTOR_SIGNALLING	3/139	141/13343	0.0212766	2.0424	1.2767	0.181962	0.367238	0.310858	ARHGEF7/NGEF/RIPK1	3
RNA	REACTOME_MITOTIC_PROPHASE	REACTOME_MITOTIC_PROPHASE	3/139	141/13343	0.0212766	2.0424	1.2767	0.181962	0.367238	0.310858	PPP2R1A/NEK9/PPP2CA	3
RNA	REACTOME_SIGNALING_BY_TGF_BETA_RECEPTOR_COMPLEX	REACTOME_SIGNALING_BY_TGF_BETA_RECEPTOR_COMPLEX	2/139	75/13343	0.0266667	2.55981	1.38984	0.183857	0.369371	0.312663	PPP1CC/NEDD4L	2
RNA	WP_PEPTIDE_GPCRS	WP_PEPTIDE_GPCRS	2/139	75/13343	0.0266667	2.55981	1.38984	0.183857	0.369371	0.312663	CCR9/BDKRB1	2
RNA	WP_MALIGNANT_PLEURAL_MESOTHELIOMA	WP_MALIGNANT_PLEURAL_MESOTHELIOMA	7/139	446/13343	0.0156951	1.50661	1.11652	0.184019	0.369371	0.312663	CSNK2A1/FN1/MAPK10/MTOR/FLT4/CDH13/TSC2	7
RNA	KEGG_PHOSPHATIDYLINOSITOL_SIGNALING_SYSTEM	KEGG_PHOSPHATIDYLINOSITOL_SIGNALING_SYSTEM	2/139	76/13343	0.0263158	2.52613	1.36891	0.187614	0.371465	0.314436	PLCG2/PIK3R5	2
RNA	KEGG_VEGF_SIGNALING_PATHWAY	KEGG_VEGF_SIGNALING_PATHWAY	2/139	76/13343	0.0263158	2.52613	1.36891	0.187614	0.371465	0.314436	PLCG2/PIK3R5	2
RNA	REACTOME_CELL_DEATH_SIGNALLING_VIA_NRAGE_NRIF_AND_NADE	REACTOME_CELL_DEATH_SIGNALLING_VIA_NRAGE_NRIF_AND_NADE	2/139	76/13343	0.0263158	2.52613	1.36891	0.187614	0.371465	0.314436	ARHGEF7/NGEF	2
RNA	REACTOME_ECM_PROTEOGLYCANS	REACTOME_ECM_PROTEOGLYCANS	2/139	76/13343	0.0263158	2.52613	1.36891	0.187614	0.371465	0.314436	FN1/AGRN	2
RNA	WP_LEPTIN_SIGNALING_PATHWAY	WP_LEPTIN_SIGNALING_PATHWAY	2/139	76/13343	0.0263158	2.52613	1.36891	0.187614	0.371465	0.314436	PLCG2/MTOR	2
RNA	BIOCARTA_GSK3_PATHWAY	BIOCARTA_GSK3_PATHWAY	1/139	20/13343	0.05	4.79964	1.7447	0.189085	0.371465	0.314436	PPP2CA	1
RNA	BIOCARTA_NGF_PATHWAY	BIOCARTA_NGF_PATHWAY	1/139	20/13343	0.05	4.79964	1.7447	0.189085	0.371465	0.314436	CSNK2A1	1
RNA	REACTOME_ABERRANT_REGULATION_OF_MITOTIC_EXIT_IN_CANCER_DUE_TO_RB1_DEFECTS	REACTOME_ABERRANT_REGULATION_OF_MITOTIC_EXIT_IN_CANCER_DUE_TO_RB1_DEFECTS	1/139	20/13343	0.05	4.79964	1.7447	0.189085	0.371465	0.314436	ANAPC11	1
RNA	REACTOME_CONVERSION_FROM_APC_C_CDC20_TO_APC_C_CDH1_IN_LATE_ANAPHASE	REACTOME_CONVERSION_FROM_APC_C_CDC20_TO_APC_C_CDH1_IN_LATE_ANAPHASE	1/139	20/13343	0.05	4.79964	1.7447	0.189085	0.371465	0.314436	ANAPC11	1
RNA	REACTOME_NOTCH4_INTRACELLULAR_DOMAIN_REGULATES_TRANSCRIPTION	REACTOME_NOTCH4_INTRACELLULAR_DOMAIN_REGULATES_TRANSCRIPTION	1/139	20/13343	0.05	4.79964	1.7447	0.189085	0.371465	0.314436	FLT4	1
RNA	REACTOME_PHOSPHORYLATION_OF_THE_APC_C	REACTOME_PHOSPHORYLATION_OF_THE_APC_C	1/139	20/13343	0.05	4.79964	1.7447	0.189085	0.371465	0.314436	ANAPC11	1
RNA	WP_SEROTONIN_RECEPTOR_2_AND_ELKSRFGATA4_SIGNALING	WP_SEROTONIN_RECEPTOR_2_AND_ELKSRFGATA4_SIGNALING	1/139	20/13343	0.05	4.79964	1.7447	0.189085	0.371465	0.314436	RASGRP1	1
RNA	REACTOME_METABOLISM_OF_CARBOHYDRATES	REACTOME_METABOLISM_OF_CARBOHYDRATES	5/139	293/13343	0.0170648	1.6381	1.13314	0.190912	0.37439	0.316912	PPP2R1A/PPP2CA/GPI/SDC3/AGRN	5
RNA	REACTOME_SENSORY_PROCESSING_OF_SOUND	REACTOME_SENSORY_PROCESSING_OF_SOUND	2/139	77/13343	0.025974	2.49332	1.34832	0.191382	0.374648	0.317131	TWF2/SPTAN1	2
RNA	REACTOME_UB_SPECIFIC_PROCESSING_PROTEASES	REACTOME_UB_SPECIFIC_PROCESSING_PROTEASES	4/139	219/13343	0.0182648	1.75329	1.15324	0.194889	0.374795	0.317254	PSMD9/PSMA6/RUVBL1/RIPK1	4
RNA	KEGG_PEROXISOME	KEGG_PEROXISOME	2/139	78/13343	0.025641	2.46135	1.32805	0.19516	0.374795	0.317254	HSD17B4/MLYCD	2
RNA	REACTOME_ABC_TRANSPORTER_DISORDERS	REACTOME_ABC_TRANSPORTER_DISORDERS	2/139	78/13343	0.025641	2.46135	1.32805	0.19516	0.374795	0.317254	PSMD9/PSMA6	2
RNA	REACTOME_TRANSCRIPTION_COUPLED_NUCLEOTIDE_EXCISION_REPAIR_TC_NER	REACTOME_TRANSCRIPTION_COUPLED_NUCLEOTIDE_EXCISION_REPAIR_TC_NER	2/139	78/13343	0.025641	2.46135	1.32805	0.19516	0.374795	0.317254	ERCC4/COPS5	2
RNA	BIOCARTA_CERAMIDE_PATHWAY	BIOCARTA_CERAMIDE_PATHWAY	1/139	21/13343	0.047619	4.57109	1.68031	0.197545	0.374795	0.317254	RIPK1	1
RNA	BIOCARTA_IGF1_PATHWAY	BIOCARTA_IGF1_PATHWAY	1/139	21/13343	0.047619	4.57109	1.68031	0.197545	0.374795	0.317254	CSNK2A1	1
RNA	BIOCARTA_IL6_PATHWAY	BIOCARTA_IL6_PATHWAY	1/139	21/13343	0.047619	4.57109	1.68031	0.197545	0.374795	0.317254	CSNK2A1	1
RNA	BIOCARTA_INSULIN_PATHWAY	BIOCARTA_INSULIN_PATHWAY	1/139	21/13343	0.047619	4.57109	1.68031	0.197545	0.374795	0.317254	CSNK2A1	1
RNA	BIOCARTA_NFKB_PATHWAY	BIOCARTA_NFKB_PATHWAY	1/139	21/13343	0.047619	4.57109	1.68031	0.197545	0.374795	0.317254	RIPK1	1
RNA	BIOCARTA_RHO_PATHWAY	BIOCARTA_RHO_PATHWAY	1/139	21/13343	0.047619	4.57109	1.68031	0.197545	0.374795	0.317254	BAIAP2	1
RNA	PID_P38_MK2_PATHWAY	PID_P38_MK2_PATHWAY	1/139	21/13343	0.047619	4.57109	1.68031	0.197545	0.374795	0.317254	TSC2	1
RNA	REACTOME_CELLULAR_HEXOSE_TRANSPORT	REACTOME_CELLULAR_HEXOSE_TRANSPORT	1/139	21/13343	0.047619	4.57109	1.68031	0.197545	0.374795	0.317254	SLC2A8	1
RNA	REACTOME_INHIBITION_OF_THE_PROTEOLYTIC_ACTIVITY_OF_APC_C_REQUIRED_FOR_THE_ONSET_OF_ANAPHASE_BY_MITOTIC_SPINDLE_CHECKPOINT_COMPONENTS	REACTOME_INHIBITION_OF_THE_PROTEOLYTIC_ACTIVITY_OF_APC_C_REQUIRED_FOR_THE_ONSET_OF_ANAPHASE_BY_MITOTIC_SPINDLE_CHECKPOINT_COMPONENTS	1/139	21/13343	0.047619	4.57109	1.68031	0.197545	0.374795	0.317254	ANAPC11	1
RNA	REACTOME_MITOCHONDRIAL_TRNA_AMINOACYLATION	REACTOME_MITOCHONDRIAL_TRNA_AMINOACYLATION	1/139	21/13343	0.047619	4.57109	1.68031	0.197545	0.374795	0.317254	NARS2	1
RNA	REACTOME_SIGNAL_TRANSDUCTION_BY_L1	REACTOME_SIGNAL_TRANSDUCTION_BY_L1	1/139	21/13343	0.047619	4.57109	1.68031	0.197545	0.374795	0.317254	CSNK2A1	1
RNA	REACTOME_ZBP1_DAI_MEDIATED_INDUCTION_OF_TYPE_I_IFNS	REACTOME_ZBP1_DAI_MEDIATED_INDUCTION_OF_TYPE_I_IFNS	1/139	21/13343	0.047619	4.57109	1.68031	0.197545	0.374795	0.317254	RIPK1	1
RNA	WP_INTERACTIONS_BETWEEN_LOXL4_AND_OXIDATIVE_STRESS_PATHWAY	WP_INTERACTIONS_BETWEEN_LOXL4_AND_OXIDATIVE_STRESS_PATHWAY	1/139	21/13343	0.047619	4.57109	1.68031	0.197545	0.374795	0.317254	FN1	1
RNA	WP_UREA_CYCLE_AND_METABOLISM_OF_AMINO_GROUPS	WP_UREA_CYCLE_AND_METABOLISM_OF_AMINO_GROUPS	1/139	21/13343	0.047619	4.57109	1.68031	0.197545	0.374795	0.317254	ASS1	1
RNA	KEGG_CARDIAC_MUSCLE_CONTRACTION	KEGG_CARDIAC_MUSCLE_CONTRACTION	2/139	79/13343	0.0253165	2.4302	1.30809	0.198947	0.374887	0.317332	ATP1A3/COX4I1	2
RNA	PID_MYC_ACTIV_PATHWAY	PID_MYC_ACTIV_PATHWAY	2/139	79/13343	0.0253165	2.4302	1.30809	0.198947	0.374887	0.317332	TFRC/RUVBL1	2
RNA	REACTOME_THE_ROLE_OF_GTSE1_IN_G2_M_PROGRESSION_AFTER_G2_CHECKPOINT	REACTOME_THE_ROLE_OF_GTSE1_IN_G2_M_PROGRESSION_AFTER_G2_CHECKPOINT	2/139	79/13343	0.0253165	2.4302	1.30809	0.198947	0.374887	0.317332	PSMD9/PSMA6	2
RNA	WP_REGULATORY_CIRCUITS_OF_THE_STAT3_SIGNALING_PATHWAY	WP_REGULATORY_CIRCUITS_OF_THE_STAT3_SIGNALING_PATHWAY	2/139	79/13343	0.0253165	2.4302	1.30809	0.198947	0.374887	0.317332	MAPK10/MTOR	2
RNA	REACTOME_G_ALPHA_12_13_SIGNALLING_EVENTS	REACTOME_G_ALPHA_12_13_SIGNALLING_EVENTS	2/139	80/13343	0.025	2.39982	1.28843	0.202743	0.381392	0.322839	ARHGEF7/NGEF	2
RNA	REACTOME_SIGNALING_BY_HEDGEHOG	REACTOME_SIGNALING_BY_HEDGEHOG	3/139	150/13343	0.02	1.91986	1.16241	0.205782	0.381533	0.322959	PSMD9/PSMA6/IFT122	3
RNA	BIOCARTA_AKT_PATHWAY	BIOCARTA_AKT_PATHWAY	1/139	22/13343	0.0454545	4.36331	1.61985	0.205918	0.381533	0.322959	PPP2CA	1
RNA	BIOCARTA_IL2_PATHWAY	BIOCARTA_IL2_PATHWAY	1/139	22/13343	0.0454545	4.36331	1.61985	0.205918	0.381533	0.322959	CSNK2A1	1
RNA	KEGG_BETA_ALANINE_METABOLISM	KEGG_BETA_ALANINE_METABOLISM	1/139	22/13343	0.0454545	4.36331	1.61985	0.205918	0.381533	0.322959	MLYCD	1
RNA	PID_PDGFRA_PATHWAY	PID_PDGFRA_PATHWAY	1/139	22/13343	0.0454545	4.36331	1.61985	0.205918	0.381533	0.322959	CSNK2A1	1
RNA	REACTOME_CD28_DEPENDENT_PI3K_AKT_SIGNALING	REACTOME_CD28_DEPENDENT_PI3K_AKT_SIGNALING	1/139	22/13343	0.0454545	4.36331	1.61985	0.205918	0.381533	0.322959	MTOR	1
RNA	REACTOME_JNK_C_JUN_KINASES_PHOSPHORYLATION_AND_ACTIVATION_MEDIATED_BY_ACTIVATED_HUMAN_TAK1	REACTOME_JNK_C_JUN_KINASES_PHOSPHORYLATION_AND_ACTIVATION_MEDIATED_BY_ACTIVATED_HUMAN_TAK1	1/139	22/13343	0.0454545	4.36331	1.61985	0.205918	0.381533	0.322959	MAPK10	1
RNA	REACTOME_NOTCH2_ACTIVATION_AND_TRANSMISSION_OF_SIGNAL_TO_THE_NUCLEUS	REACTOME_NOTCH2_ACTIVATION_AND_TRANSMISSION_OF_SIGNAL_TO_THE_NUCLEUS	1/139	22/13343	0.0454545	4.36331	1.61985	0.205918	0.381533	0.322959	JAG1	1
RNA	REACTOME_PINK1_PRKN_MEDIATED_MITOPHAGY	REACTOME_PINK1_PRKN_MEDIATED_MITOPHAGY	1/139	22/13343	0.0454545	4.36331	1.61985	0.205918	0.381533	0.322959	PRKN	1
RNA	REACTOME_RECRUITMENT_OF_MITOTIC_CENTROSOME_PROTEINS_AND_COMPLEXES	REACTOME_RECRUITMENT_OF_MITOTIC_CENTROSOME_PROTEINS_AND_COMPLEXES	2/139	81/13343	0.0246914	2.37019	1.26907	0.206548	0.382062	0.323406	PPP2R1A/DYNC1H1	2
RNA	REACTOME_SIGNALING_BY_INTERLEUKINS	REACTOME_SIGNALING_BY_INTERLEUKINS	7/139	463/13343	0.0151188	1.4513	1.01405	0.208596	0.385208	0.326069	PSMD9/PPP2R1A/FN1/PSMA6/MAPK10/PPP2CA/IL17RC	7
RNA	REACTOME_HIV_LIFE_CYCLE	REACTOME_HIV_LIFE_CYCLE	3/139	152/13343	0.0197368	1.89459	1.13808	0.211172	0.387807	0.328269	CHMP2A/VPS37C/NEDD4L	3
RNA	REACTOME_METABOLISM_OF_STEROIDS	REACTOME_METABOLISM_OF_STEROIDS	3/139	153/13343	0.0196078	1.88221	1.12606	0.213878	0.387807	0.328269	HSD17B4/OSBPL1A/CYP46A1	3
RNA	BIOCARTA_PTDINS_PATHWAY	BIOCARTA_PTDINS_PATHWAY	1/139	23/13343	0.0434783	4.1736	1.56289	0.214204	0.387807	0.328269	JAG1	1
RNA	KEGG_PROXIMAL_TUBULE_BICARBONATE_RECLAMATION	KEGG_PROXIMAL_TUBULE_BICARBONATE_RECLAMATION	1/139	23/13343	0.0434783	4.1736	1.56289	0.214204	0.387807	0.328269	ATP1A3	1
RNA	PID_NFKAPPAB_CANONICAL_PATHWAY	PID_NFKAPPAB_CANONICAL_PATHWAY	1/139	23/13343	0.0434783	4.1736	1.56289	0.214204	0.387807	0.328269	MALT1	1
RNA	REACTOME_IKK_COMPLEX_RECRUITMENT_MEDIATED_BY_RIP1	REACTOME_IKK_COMPLEX_RECRUITMENT_MEDIATED_BY_RIP1	1/139	23/13343	0.0434783	4.1736	1.56289	0.214204	0.387807	0.328269	RIPK1	1
RNA	REACTOME_NEPHRIN_FAMILY_INTERACTIONS	REACTOME_NEPHRIN_FAMILY_INTERACTIONS	1/139	23/13343	0.0434783	4.1736	1.56289	0.214204	0.387807	0.328269	SPTAN1	1
RNA	REACTOME_POST_CHAPERONIN_TUBULIN_FOLDING_PATHWAY	REACTOME_POST_CHAPERONIN_TUBULIN_FOLDING_PATHWAY	1/139	23/13343	0.0434783	4.1736	1.56289	0.214204	0.387807	0.328269	TBCD	1
RNA	REACTOME_TELOMERE_EXTENSION_BY_TELOMERASE	REACTOME_TELOMERE_EXTENSION_BY_TELOMERASE	1/139	23/13343	0.0434783	4.1736	1.56289	0.214204	0.387807	0.328269	RUVBL1	1
RNA	REACTOME_TERMINATION_OF_O_GLYCAN_BIOSYNTHESIS	REACTOME_TERMINATION_OF_O_GLYCAN_BIOSYNTHESIS	1/139	23/13343	0.0434783	4.1736	1.56289	0.214204	0.387807	0.328269	ST6GAL1	1
RNA	WP_ESTROGEN_SIGNALING_PATHWAY	WP_ESTROGEN_SIGNALING_PATHWAY	1/139	23/13343	0.0434783	4.1736	1.56289	0.214204	0.387807	0.328269	BRAF	1
RNA	WP_KYNURENINE_PATHWAY_AND_LINKS_TO_CELL_SENESCENCE	WP_KYNURENINE_PATHWAY_AND_LINKS_TO_CELL_SENESCENCE	1/139	23/13343	0.0434783	4.1736	1.56289	0.214204	0.387807	0.328269	AFMID	1
RNA	REACTOME_CYCLIN_A_CDK2_ASSOCIATED_EVENTS_AT_S_PHASE_ENTRY	REACTOME_CYCLIN_A_CDK2_ASSOCIATED_EVENTS_AT_S_PHASE_ENTRY	2/139	85/13343	0.0235294	2.25865	1.19438	0.221839	0.394278	0.333746	PSMD9/PSMA6	2
RNA	BIOCARTA_EIF4_PATHWAY	BIOCARTA_EIF4_PATHWAY	1/139	24/13343	0.0416667	3.9997	1.50908	0.222404	0.394278	0.333746	MTOR	1
RNA	BIOCARTA_STRESS_PATHWAY	BIOCARTA_STRESS_PATHWAY	1/139	24/13343	0.0416667	3.9997	1.50908	0.222404	0.394278	0.333746	RIPK1	1
RNA	BIOCARTA_TPO_PATHWAY	BIOCARTA_TPO_PATHWAY	1/139	24/13343	0.0416667	3.9997	1.50908	0.222404	0.394278	0.333746	CSNK2A1	1
RNA	BIOCARTA_VDR_PATHWAY	BIOCARTA_VDR_PATHWAY	1/139	24/13343	0.0416667	3.9997	1.50908	0.222404	0.394278	0.333746	TSC2	1
RNA	REACTOME_APC_C_CDC20_MEDIATED_DEGRADATION_OF_CYCLIN_B	REACTOME_APC_C_CDC20_MEDIATED_DEGRADATION_OF_CYCLIN_B	1/139	24/13343	0.0416667	3.9997	1.50908	0.222404	0.394278	0.333746	ANAPC11	1
RNA	REACTOME_CYTOSOLIC_TRNA_AMINOACYLATION	REACTOME_CYTOSOLIC_TRNA_AMINOACYLATION	1/139	24/13343	0.0416667	3.9997	1.50908	0.222404	0.394278	0.333746	AARS1	1
RNA	REACTOME_MTORC1_MEDIATED_SIGNALLING	REACTOME_MTORC1_MEDIATED_SIGNALLING	1/139	24/13343	0.0416667	3.9997	1.50908	0.222404	0.394278	0.333746	MTOR	1
RNA	REACTOME_SYNTHESIS_OF_BILE_ACIDS_AND_BILE_SALTS_VIA_7ALPHA_HYDROXYCHOLESTEROL	REACTOME_SYNTHESIS_OF_BILE_ACIDS_AND_BILE_SALTS_VIA_7ALPHA_HYDROXYCHOLESTEROL	1/139	24/13343	0.0416667	3.9997	1.50908	0.222404	0.394278	0.333746	HSD17B4	1
RNA	REACTOME_TRIGLYCERIDE_CATABOLISM	REACTOME_TRIGLYCERIDE_CATABOLISM	1/139	24/13343	0.0416667	3.9997	1.50908	0.222404	0.394278	0.333746	PPP1CC	1
RNA	WP_GPCRS_CLASS_B_SECRETINLIKE	WP_GPCRS_CLASS_B_SECRETINLIKE	1/139	24/13343	0.0416667	3.9997	1.50908	0.222404	0.394278	0.333746	ADGRG2	1
RNA	WP_NANOPARTICLE_TRIGGERED_AUTOPHAGIC_CELL_DEATH	WP_NANOPARTICLE_TRIGGERED_AUTOPHAGIC_CELL_DEATH	1/139	24/13343	0.0416667	3.9997	1.50908	0.222404	0.394278	0.333746	TSC2	1
RNA	WP_UREA_CYCLE_AND_ASSOCIATED_PATHWAYS	WP_UREA_CYCLE_AND_ASSOCIATED_PATHWAYS	1/139	24/13343	0.0416667	3.9997	1.50908	0.222404	0.394278	0.333746	ASS1	1
RNA	KEGG_TGF_BETA_SIGNALING_PATHWAY	KEGG_TGF_BETA_SIGNALING_PATHWAY	2/139	86/13343	0.0232558	2.23239	1.17636	0.225677	0.398168	0.33704	PPP2R1A/PPP2CA	2
RNA	REACTOME_HEDGEHOG_ON_STATE	REACTOME_HEDGEHOG_ON_STATE	2/139	86/13343	0.0232558	2.23239	1.17636	0.225677	0.398168	0.33704	PSMD9/PSMA6	2
RNA	WP_APOPTOSIS	WP_APOPTOSIS	2/139	86/13343	0.0232558	2.23239	1.17636	0.225677	0.398168	0.33704	MAPK10/RIPK1	2
RNA	REACTOME_NEDDYLATION	REACTOME_NEDDYLATION	4/139	234/13343	0.017094	1.6409	1.0148	0.227481	0.400337	0.338876	CUL2/PSMD9/PSMA6/COPS5	4
RNA	KEGG_APOPTOSIS	KEGG_APOPTOSIS	2/139	87/13343	0.0229885	2.20673	1.15859	0.22952	0.400337	0.338876	PIK3R5/RIPK1	2
RNA	REACTOME_FCERI_MEDIATED_MAPK_ACTIVATION	REACTOME_FCERI_MEDIATED_MAPK_ACTIVATION	2/139	87/13343	0.0229885	2.20673	1.15859	0.22952	0.400337	0.338876	PLCG2/MAPK10	2
RNA	REACTOME_POTENTIAL_THERAPEUTICS_FOR_SARS	REACTOME_POTENTIAL_THERAPEUTICS_FOR_SARS	2/139	87/13343	0.0229885	2.20673	1.15859	0.22952	0.400337	0.338876	ATP1A3/RIPK1	2
RNA	REACTOME_REGULATION_OF_PLK1_ACTIVITY_AT_G2_M_TRANSITION	REACTOME_REGULATION_OF_PLK1_ACTIVITY_AT_G2_M_TRANSITION	2/139	87/13343	0.0229885	2.20673	1.15859	0.22952	0.400337	0.338876	PPP2R1A/DYNC1H1	2
RNA	PID_INTEGRIN_A9B1_PATHWAY	PID_INTEGRIN_A9B1_PATHWAY	1/139	25/13343	0.04	3.83971	1.45811	0.230519	0.400337	0.338876	FN1	1
RNA	REACTOME_DEADENYLATION_OF_MRNA	REACTOME_DEADENYLATION_OF_MRNA	1/139	25/13343	0.04	3.83971	1.45811	0.230519	0.400337	0.338876	TUT4	1
RNA	REACTOME_G_BETA_GAMMA_SIGNALLING_THROUGH_PI3KGAMMA	REACTOME_G_BETA_GAMMA_SIGNALLING_THROUGH_PI3KGAMMA	1/139	25/13343	0.04	3.83971	1.45811	0.230519	0.400337	0.338876	PIK3R5	1
RNA	REACTOME_NOTCH3_ACTIVATION_AND_TRANSMISSION_OF_SIGNAL_TO_THE_NUCLEUS	REACTOME_NOTCH3_ACTIVATION_AND_TRANSMISSION_OF_SIGNAL_TO_THE_NUCLEUS	1/139	25/13343	0.04	3.83971	1.45811	0.230519	0.400337	0.338876	JAG1	1
RNA	WP_RELATIONSHIP_BETWEEN_INFLAMMATION_COX2_AND_EGFR	WP_RELATIONSHIP_BETWEEN_INFLAMMATION_COX2_AND_EGFR	1/139	25/13343	0.04	3.83971	1.45811	0.230519	0.400337	0.338876	BRAF	1
RNA	REACTOME_HCMV_INFECTION	REACTOME_HCMV_INFECTION	3/139	160/13343	0.01875	1.79987	1.04432	0.233024	0.404017	0.34199	DYNC1H1/CHMP2A/VPS37C	3
RNA	REACTOME_RAC2_GTPASE_CYCLE	REACTOME_RAC2_GTPASE_CYCLE	2/139	88/13343	0.0227273	2.18165	1.14106	0.233367	0.404017	0.34199	TFRC/GIT1	2
RNA	REACTOME_TRANSCRIPTIONAL_REGULATION_BY_RUNX1	REACTOME_TRANSCRIPTIONAL_REGULATION_BY_RUNX1	4/139	237/13343	0.0168776	1.62013	0.988299	0.234165	0.404765	0.342624	PSMD9/CSNK2A1/PSMA6/KMT2D	4
RNA	KEGG_GALACTOSE_METABOLISM	KEGG_GALACTOSE_METABOLISM	1/139	26/13343	0.0384615	3.69203	1.40971	0.23855	0.405393	0.343155	GLA	1
RNA	KEGG_GLYCOSAMINOGLYCAN_BIOSYNTHESIS_HEPARAN_SULFATE	KEGG_GLYCOSAMINOGLYCAN_BIOSYNTHESIS_HEPARAN_SULFATE	1/139	26/13343	0.0384615	3.69203	1.40971	0.23855	0.405393	0.343155	EXTL3	1
RNA	PID_INSULIN_GLUCOSE_PATHWAY	PID_INSULIN_GLUCOSE_PATHWAY	1/139	26/13343	0.0384615	3.69203	1.40971	0.23855	0.405393	0.343155	PPP1CC	1
RNA	REACTOME_APC_CDC20_MEDIATED_DEGRADATION_OF_NEK2A	REACTOME_APC_CDC20_MEDIATED_DEGRADATION_OF_NEK2A	1/139	26/13343	0.0384615	3.69203	1.40971	0.23855	0.405393	0.343155	ANAPC11	1
RNA	REACTOME_CASPASE_ACTIVATION_VIA_EXTRINSIC_APOPTOTIC_SIGNALLING_PATHWAY	REACTOME_CASPASE_ACTIVATION_VIA_EXTRINSIC_APOPTOTIC_SIGNALLING_PATHWAY	1/139	26/13343	0.0384615	3.69203	1.40971	0.23855	0.405393	0.343155	RIPK1	1
RNA	REACTOME_DECTIN_2_FAMILY	REACTOME_DECTIN_2_FAMILY	1/139	26/13343	0.0384615	3.69203	1.40971	0.23855	0.405393	0.343155	PLCG2	1
RNA	REACTOME_N_GLYCAN_ANTENNAE_ELONGATION_IN_THE_MEDIAL_TRANS_GOLGI	REACTOME_N_GLYCAN_ANTENNAE_ELONGATION_IN_THE_MEDIAL_TRANS_GOLGI	1/139	26/13343	0.0384615	3.69203	1.40971	0.23855	0.405393	0.343155	ST6GAL1	1
RNA	REACTOME_PURINERGIC_SIGNALING_IN_LEISHMANIASIS_INFECTION	REACTOME_PURINERGIC_SIGNALING_IN_LEISHMANIASIS_INFECTION	1/139	26/13343	0.0384615	3.69203	1.40971	0.23855	0.405393	0.343155	ENTPD5	1
RNA	REACTOME_SYNTHESIS_OF_IP3_AND_IP4_IN_THE_CYTOSOL	REACTOME_SYNTHESIS_OF_IP3_AND_IP4_IN_THE_CYTOSOL	1/139	26/13343	0.0384615	3.69203	1.40971	0.23855	0.405393	0.343155	PLCG2	1
RNA	WP_PPARALPHA_PATHWAY	WP_PPARALPHA_PATHWAY	1/139	26/13343	0.0384615	3.69203	1.40971	0.23855	0.405393	0.343155	DBI	1
RNA	REACTOME_S_PHASE	REACTOME_S_PHASE	3/139	162/13343	0.0185185	1.77764	1.02171	0.238553	0.405393	0.343155	PSMD9/PSMA6/ANAPC11	3
RNA	REACTOME_OPIOID_SIGNALLING	REACTOME_OPIOID_SIGNALLING	2/139	90/13343	0.0222222	2.13317	1.10669	0.241073	0.408424	0.345721	PPP2R1A/PPP2CA	2
RNA	REACTOME_SPHINGOLIPID_METABOLISM	REACTOME_SPHINGOLIPID_METABOLISM	2/139	90/13343	0.0222222	2.13317	1.10669	0.241073	0.408424	0.345721	ACER3/GLA	2
RNA	BIOCARTA_EGF_PATHWAY	BIOCARTA_EGF_PATHWAY	1/139	27/13343	0.037037	3.55529	1.36364	0.246498	0.410707	0.347653	CSNK2A1	1
RNA	BIOCARTA_ERK_PATHWAY	BIOCARTA_ERK_PATHWAY	1/139	27/13343	0.037037	3.55529	1.36364	0.246498	0.410707	0.347653	PPP2CA	1
RNA	BIOCARTA_VEGF_PATHWAY	BIOCARTA_VEGF_PATHWAY	1/139	27/13343	0.037037	3.55529	1.36364	0.246498	0.410707	0.347653	FLT4	1
RNA	KEGG_PENTOSE_PHOSPHATE_PATHWAY	KEGG_PENTOSE_PHOSPHATE_PATHWAY	1/139	27/13343	0.037037	3.55529	1.36364	0.246498	0.410707	0.347653	GPI	1
RNA	REACTOME_ATF4_ACTIVATES_GENES_IN_RESPONSE_TO_ENDOPLASMIC_RETICULUM_STRESS	REACTOME_ATF4_ACTIVATES_GENES_IN_RESPONSE_TO_ENDOPLASMIC_RETICULUM_STRESS	1/139	27/13343	0.037037	3.55529	1.36364	0.246498	0.410707	0.347653	EXOSC5	1
RNA	REACTOME_EFFECTS_OF_PIP2_HYDROLYSIS	REACTOME_EFFECTS_OF_PIP2_HYDROLYSIS	1/139	27/13343	0.037037	3.55529	1.36364	0.246498	0.410707	0.347653	RASGRP1	1
RNA	REACTOME_INSULIN_PROCESSING	REACTOME_INSULIN_PROCESSING	1/139	27/13343	0.037037	3.55529	1.36364	0.246498	0.410707	0.347653	RAB27A	1
RNA	REACTOME_PYROPTOSIS	REACTOME_PYROPTOSIS	1/139	27/13343	0.037037	3.55529	1.36364	0.246498	0.410707	0.347653	CHMP2A	1
RNA	REACTOME_VEGFR2_MEDIATED_VASCULAR_PERMEABILITY	REACTOME_VEGFR2_MEDIATED_VASCULAR_PERMEABILITY	1/139	27/13343	0.037037	3.55529	1.36364	0.246498	0.410707	0.347653	MTOR	1
RNA	WP_FGFR3_SIGNALING_IN_CHONDROCYTE_PROLIFERATION_AND_TERMINAL_DIFFERENTIATION	WP_FGFR3_SIGNALING_IN_CHONDROCYTE_PROLIFERATION_AND_TERMINAL_DIFFERENTIATION	1/139	27/13343	0.037037	3.55529	1.36364	0.246498	0.410707	0.347653	PPP2CA	1
RNA	WP_MTHFR_DEFICIENCY	WP_MTHFR_DEFICIENCY	1/139	27/13343	0.037037	3.55529	1.36364	0.246498	0.410707	0.347653	EHMT1	1
RNA	WP_CHEMOKINE_SIGNALING_PATHWAY	WP_CHEMOKINE_SIGNALING_PATHWAY	3/139	165/13343	0.0181818	1.74532	0.988388	0.246887	0.410737	0.347679	PIK3R5/CCR9/BRAF	3
RNA	REACTOME_PCP_CE_PATHWAY	REACTOME_PCP_CE_PATHWAY	2/139	92/13343	0.0217391	2.0868	1.07321	0.248792	0.413285	0.349836	PSMD9/PSMA6	2
RNA	REACTOME_SIGNALING_BY_NOTCH	REACTOME_SIGNALING_BY_NOTCH	4/139	245/13343	0.0163265	1.56723	0.9194	0.252213	0.4163	0.352387	PSMD9/PSMA6/JAG1/FLT4	4
RNA	REACTOME_MAPK6_MAPK4_SIGNALING	REACTOME_MAPK6_MAPK4_SIGNALING	2/139	93/13343	0.0215054	2.06436	1.05679	0.252654	0.4163	0.352387	PSMD9/PSMA6	2
RNA	BIOCARTA_NO1_PATHWAY	BIOCARTA_NO1_PATHWAY	1/139	28/13343	0.0357143	3.42831	1.31971	0.254364	0.4163	0.352387	FLT4	1
RNA	BIOCARTA_PDGF_PATHWAY	BIOCARTA_PDGF_PATHWAY	1/139	28/13343	0.0357143	3.42831	1.31971	0.254364	0.4163	0.352387	CSNK2A1	1
RNA	PID_TRAIL_PATHWAY	PID_TRAIL_PATHWAY	1/139	28/13343	0.0357143	3.42831	1.31971	0.254364	0.4163	0.352387	RIPK1	1
RNA	REACTOME_DOWNREGULATION_OF_SMAD2_3_SMAD4_TRANSCRIPTIONAL_ACTIVITY	REACTOME_DOWNREGULATION_OF_SMAD2_3_SMAD4_TRANSCRIPTIONAL_ACTIVITY	1/139	28/13343	0.0357143	3.42831	1.31971	0.254364	0.4163	0.352387	NEDD4L	1
RNA	REACTOME_ENDOGENOUS_STEROLS	REACTOME_ENDOGENOUS_STEROLS	1/139	28/13343	0.0357143	3.42831	1.31971	0.254364	0.4163	0.352387	CYP46A1	1
RNA	REACTOME_SYNTHESIS_OF_PC	REACTOME_SYNTHESIS_OF_PC	1/139	28/13343	0.0357143	3.42831	1.31971	0.254364	0.4163	0.352387	CSNK2A1	1
RNA	REACTOME_TRP_CHANNELS	REACTOME_TRP_CHANNELS	1/139	28/13343	0.0357143	3.42831	1.31971	0.254364	0.4163	0.352387	RIPK1	1
RNA	WP_SPHINGOLIPID_METABOLISM_IN_SENESCENCE	WP_SPHINGOLIPID_METABOLISM_IN_SENESCENCE	1/139	28/13343	0.0357143	3.42831	1.31971	0.254364	0.4163	0.352387	MTOR	1
RNA	REACTOME_ACTIVATION_OF_NMDA_RECEPTORS_AND_POSTSYNAPTIC_EVENTS	REACTOME_ACTIVATION_OF_NMDA_RECEPTORS_AND_POSTSYNAPTIC_EVENTS	2/139	94/13343	0.0212766	2.0424	1.04057	0.256519	0.41859	0.354326	ARHGEF7/GIT1	2
RNA	WP_GPCRS_OTHER	WP_GPCRS_OTHER	2/139	94/13343	0.0212766	2.0424	1.04057	0.256519	0.41859	0.354326	CHRM3/CELSR3	2
RNA	REACTOME_RECRUITMENT_OF_NUMA_TO_MITOTIC_CENTROSOMES	REACTOME_RECRUITMENT_OF_NUMA_TO_MITOTIC_CENTROSOMES	2/139	95/13343	0.0210526	2.0209	1.02456	0.260384	0.419133	0.354786	PPP2R1A/DYNC1H1	2
RNA	WP_THYROID_HORMONES_PRODUCTION_AND_PERIPHERAL_DOWNSTREAM_SIGNALING_EFFECTS	WP_THYROID_HORMONES_PRODUCTION_AND_PERIPHERAL_DOWNSTREAM_SIGNALING_EFFECTS	2/139	95/13343	0.0210526	2.0209	1.02456	0.260384	0.419133	0.354786	MTOR/TSC2	2
RNA	REACTOME_SLC_MEDIATED_TRANSMEMBRANE_TRANSPORT	REACTOME_SLC_MEDIATED_TRANSMEMBRANE_TRANSPORT	4/139	249/13343	0.0160643	1.54205	0.885871	0.261348	0.419133	0.354786	SLC16A1/SLC2A8/BSG/SLC22A5	4
RNA	KEGG_THYROID_CANCER	KEGG_THYROID_CANCER	1/139	29/13343	0.0344828	3.3101	1.27773	0.262148	0.419133	0.354786	BRAF	1
RNA	REACTOME_DAP12_SIGNALING	REACTOME_DAP12_SIGNALING	1/139	29/13343	0.0344828	3.3101	1.27773	0.262148	0.419133	0.354786	PLCG2	1
RNA	REACTOME_EPHA_MEDIATED_GROWTH_CONE_COLLAPSE	REACTOME_EPHA_MEDIATED_GROWTH_CONE_COLLAPSE	1/139	29/13343	0.0344828	3.3101	1.27773	0.262148	0.419133	0.354786	NGEF	1
RNA	REACTOME_MATURATION_OF_SARS_COV_2_SPIKE_PROTEIN	REACTOME_MATURATION_OF_SARS_COV_2_SPIKE_PROTEIN	1/139	29/13343	0.0344828	3.3101	1.27773	0.262148	0.419133	0.354786	ST6GAL1	1
RNA	REACTOME_MYOGENESIS	REACTOME_MYOGENESIS	1/139	29/13343	0.0344828	3.3101	1.27773	0.262148	0.419133	0.354786	TCF4	1
RNA	REACTOME_RIPK1_MEDIATED_REGULATED_NECROSIS	REACTOME_RIPK1_MEDIATED_REGULATED_NECROSIS	1/139	29/13343	0.0344828	3.3101	1.27773	0.262148	0.419133	0.354786	RIPK1	1
RNA	REACTOME_TRANSLATION_OF_SARS_COV_1_STRUCTURAL_PROTEINS	REACTOME_TRANSLATION_OF_SARS_COV_1_STRUCTURAL_PROTEINS	1/139	29/13343	0.0344828	3.3101	1.27773	0.262148	0.419133	0.354786	ST6GAL1	1
RNA	WP_CANNABINOID_RECEPTOR_SIGNALING	WP_CANNABINOID_RECEPTOR_SIGNALING	1/139	29/13343	0.0344828	3.3101	1.27773	0.262148	0.419133	0.354786	MAPK10	1
RNA	WP_GASTRIC_CANCER_NETWORK_1	WP_GASTRIC_CANCER_NETWORK_1	1/139	29/13343	0.0344828	3.3101	1.27773	0.262148	0.419133	0.354786	RUVBL1	1
RNA	WP_RAS_AND_BRADYKININ_PATHWAYS_IN_COVID19	WP_RAS_AND_BRADYKININ_PATHWAYS_IN_COVID19	1/139	29/13343	0.0344828	3.3101	1.27773	0.262148	0.419133	0.354786	BDKRB1	1
RNA	WP_T_CELL_RECEPTOR_AND_COSTIMULATORY_SIGNALING	WP_T_CELL_RECEPTOR_AND_COSTIMULATORY_SIGNALING	1/139	29/13343	0.0344828	3.3101	1.27773	0.262148	0.419133	0.354786	RASGRP1	1
RNA	REACTOME_REGULATION_OF_EXPRESSION_OF_SLITS_AND_ROBOS	REACTOME_REGULATION_OF_EXPRESSION_OF_SLITS_AND_ROBOS	3/139	172/13343	0.0174419	1.67429	0.913206	0.266503	0.423505	0.358487	CUL2/PSMD9/PSMA6	3
RNA	REACTOME_ANCHORING_OF_THE_BASAL_BODY_TO_THE_PLASMA_MEMBRANE	REACTOME_ANCHORING_OF_THE_BASAL_BODY_TO_THE_PLASMA_MEMBRANE	2/139	97/13343	0.0206186	1.97923	0.993104	0.268116	0.423505	0.358487	PPP2R1A/DYNC1H1	2
RNA	REACTOME_P75_NTR_RECEPTOR_MEDIATED_SIGNALLING	REACTOME_P75_NTR_RECEPTOR_MEDIATED_SIGNALLING	2/139	97/13343	0.0206186	1.97923	0.993104	0.268116	0.423505	0.358487	ARHGEF7/NGEF	2
RNA	BIOCARTA_FAS_PATHWAY	BIOCARTA_FAS_PATHWAY	1/139	30/13343	0.0333333	3.19976	1.23755	0.269851	0.423505	0.358487	SPTAN1	1
RNA	KEGG_O_GLYCAN_BIOSYNTHESIS	KEGG_O_GLYCAN_BIOSYNTHESIS	1/139	30/13343	0.0333333	3.19976	1.23755	0.269851	0.423505	0.358487	GALNT11	1
RNA	PID_P38_ALPHA_BETA_PATHWAY	PID_P38_ALPHA_BETA_PATHWAY	1/139	30/13343	0.0333333	3.19976	1.23755	0.269851	0.423505	0.358487	RIPK1	1
RNA	REACTOME_MET_ACTIVATES_PTK2_SIGNALING	REACTOME_MET_ACTIVATES_PTK2_SIGNALING	1/139	30/13343	0.0333333	3.19976	1.23755	0.269851	0.423505	0.358487	FN1	1
RNA	REACTOME_REGULATION_OF_TP53_ACTIVITY_THROUGH_ACETYLATION	REACTOME_REGULATION_OF_TP53_ACTIVITY_THROUGH_ACETYLATION	1/139	30/13343	0.0333333	3.19976	1.23755	0.269851	0.423505	0.358487	PIP4P1	1
RNA	REACTOME_TNFR1_INDUCED_NFKAPPAB_SIGNALING_PATHWAY	REACTOME_TNFR1_INDUCED_NFKAPPAB_SIGNALING_PATHWAY	1/139	30/13343	0.0333333	3.19976	1.23755	0.269851	0.423505	0.358487	RIPK1	1
RNA	WP_AUTOPHAGY	WP_AUTOPHAGY	1/139	30/13343	0.0333333	3.19976	1.23755	0.269851	0.423505	0.358487	MTOR	1
RNA	WP_MATRIX_METALLOPROTEINASES	WP_MATRIX_METALLOPROTEINASES	1/139	30/13343	0.0333333	3.19976	1.23755	0.269851	0.423505	0.358487	BSG	1
RNA	WP_SPHINGOLIPID_PATHWAY	WP_SPHINGOLIPID_PATHWAY	1/139	30/13343	0.0333333	3.19976	1.23755	0.269851	0.423505	0.358487	PPP2CA	1
RNA	WP_TLR4_SIGNALING_AND_TOLERANCE	WP_TLR4_SIGNALING_AND_TOLERANCE	1/139	30/13343	0.0333333	3.19976	1.23755	0.269851	0.423505	0.358487	RIPK1	1
RNA	REACTOME_PROTEIN_FOLDING	REACTOME_PROTEIN_FOLDING	2/139	98/13343	0.0204082	1.95904	0.977659	0.271983	0.425645	0.360298	TBCD/CSNK2A1	2
RNA	WP_SMALL_CELL_LUNG_CANCER	WP_SMALL_CELL_LUNG_CANCER	2/139	98/13343	0.0204082	1.95904	0.977659	0.271983	0.425645	0.360298	FN1/FHIT	2
RNA	PID_AR_NONGENOMIC_PATHWAY	PID_AR_NONGENOMIC_PATHWAY	1/139	31/13343	0.0322581	3.09654	1.19902	0.277474	0.429387	0.363466	PLCG2	1
RNA	PID_CD40_PATHWAY	PID_CD40_PATHWAY	1/139	31/13343	0.0322581	3.09654	1.19902	0.277474	0.429387	0.363466	MAPK10	1
RNA	PID_NEPHRIN_NEPH1_PATHWAY	PID_NEPHRIN_NEPH1_PATHWAY	1/139	31/13343	0.0322581	3.09654	1.19902	0.277474	0.429387	0.363466	MAPK10	1
RNA	REACTOME_ACTIVATED_NOTCH1_TRANSMITS_SIGNAL_TO_THE_NUCLEUS	REACTOME_ACTIVATED_NOTCH1_TRANSMITS_SIGNAL_TO_THE_NUCLEUS	1/139	31/13343	0.0322581	3.09654	1.19902	0.277474	0.429387	0.363466	JAG1	1
RNA	REACTOME_DISEASES_OF_IMMUNE_SYSTEM	REACTOME_DISEASES_OF_IMMUNE_SYSTEM	1/139	31/13343	0.0322581	3.09654	1.19902	0.277474	0.429387	0.363466	TLR5	1
RNA	REACTOME_EGFR_DOWNREGULATION	REACTOME_EGFR_DOWNREGULATION	1/139	31/13343	0.0322581	3.09654	1.19902	0.277474	0.429387	0.363466	ARHGEF7	1
RNA	REACTOME_TRANSFERRIN_ENDOCYTOSIS_AND_RECYCLING	REACTOME_TRANSFERRIN_ENDOCYTOSIS_AND_RECYCLING	1/139	31/13343	0.0322581	3.09654	1.19902	0.277474	0.429387	0.363466	TFRC	1
RNA	WP_ETHANOL_EFFECTS_ON_HISTONE_MODIFICATIONS	WP_ETHANOL_EFFECTS_ON_HISTONE_MODIFICATIONS	1/139	31/13343	0.0322581	3.09654	1.19902	0.277474	0.429387	0.363466	ADH1B	1
RNA	REACTOME_THE_CITRIC_ACID_TCA_CYCLE_AND_RESPIRATORY_ELECTRON_TRANSPORT	REACTOME_THE_CITRIC_ACID_TCA_CYCLE_AND_RESPIRATORY_ELECTRON_TRANSPORT	3/139	178/13343	0.0168539	1.61786	0.851436	0.283463	0.432604	0.366188	SLC16A1/BSG/COX4I1	3
RNA	REACTOME_TNFR2_NON_CANONICAL_NF_KB_PATHWAY	REACTOME_TNFR2_NON_CANONICAL_NF_KB_PATHWAY	2/139	101/13343	0.019802	1.90085	0.932396	0.283576	0.432604	0.366188	PSMD9/PSMA6	2
RNA	WP_MICRORNAS_IN_CARDIOMYOCYTE_HYPERTROPHY	WP_MICRORNAS_IN_CARDIOMYOCYTE_HYPERTROPHY	2/139	101/13343	0.019802	1.90085	0.932396	0.283576	0.432604	0.366188	MYLK3/MTOR	2
RNA	KEGG_ALANINE_ASPARTATE_AND_GLUTAMATE_METABOLISM	KEGG_ALANINE_ASPARTATE_AND_GLUTAMATE_METABOLISM	1/139	32/13343	0.03125	2.99978	1.16203	0.285019	0.432604	0.366188	ASS1	1
RNA	PID_SYNDECAN_4_PATHWAY	PID_SYNDECAN_4_PATHWAY	1/139	32/13343	0.03125	2.99978	1.16203	0.285019	0.432604	0.366188	FN1	1
RNA	PID_WNT_NONCANONICAL_PATHWAY	PID_WNT_NONCANONICAL_PATHWAY	1/139	32/13343	0.03125	2.99978	1.16203	0.285019	0.432604	0.366188	MAPK10	1
RNA	REACTOME_G_PROTEIN_BETA_GAMMA_SIGNALLING	REACTOME_G_PROTEIN_BETA_GAMMA_SIGNALLING	1/139	32/13343	0.03125	2.99978	1.16203	0.285019	0.432604	0.366188	PIK3R5	1
RNA	REACTOME_NUCLEAR_SIGNALING_BY_ERBB4	REACTOME_NUCLEAR_SIGNALING_BY_ERBB4	1/139	32/13343	0.03125	2.99978	1.16203	0.285019	0.432604	0.366188	ADAP1	1
RNA	REACTOME_PERK_REGULATES_GENE_EXPRESSION	REACTOME_PERK_REGULATES_GENE_EXPRESSION	1/139	32/13343	0.03125	2.99978	1.16203	0.285019	0.432604	0.366188	EXOSC5	1
RNA	REACTOME_PHASE_0_RAPID_DEPOLARISATION	REACTOME_PHASE_0_RAPID_DEPOLARISATION	1/139	32/13343	0.03125	2.99978	1.16203	0.285019	0.432604	0.366188	SCN11A	1
RNA	REACTOME_SEALING_OF_THE_NUCLEAR_ENVELOPE_NE_BY_ESCRT_III	REACTOME_SEALING_OF_THE_NUCLEAR_ENVELOPE_NE_BY_ESCRT_III	1/139	32/13343	0.03125	2.99978	1.16203	0.285019	0.432604	0.366188	CHMP2A	1
RNA	WP_IL17_SIGNALING_PATHWAY	WP_IL17_SIGNALING_PATHWAY	1/139	32/13343	0.03125	2.99978	1.16203	0.285019	0.432604	0.366188	IL17RC	1
RNA	WP_MONOAMINE_TRANSPORT	WP_MONOAMINE_TRANSPORT	1/139	32/13343	0.03125	2.99978	1.16203	0.285019	0.432604	0.366188	TSC2	1
RNA	WP_TOLLLIKE_RECEPTOR_SIGNALING_RELATED_TO_MYD88	WP_TOLLLIKE_RECEPTOR_SIGNALING_RELATED_TO_MYD88	1/139	32/13343	0.03125	2.99978	1.16203	0.285019	0.432604	0.366188	TLR5	1
RNA	REACTOME_COPI_MEDIATED_ANTEROGRADE_TRANSPORT	REACTOME_COPI_MEDIATED_ANTEROGRADE_TRANSPORT	2/139	102/13343	0.0196078	1.88221	0.917651	0.287438	0.434414	0.367721	DYNC1H1/SPTAN1	2
RNA	REACTOME_INTERLEUKIN_1_SIGNALING	REACTOME_INTERLEUKIN_1_SIGNALING	2/139	102/13343	0.0196078	1.88221	0.917651	0.287438	0.434414	0.367721	PSMD9/PSMA6	2
RNA	REACTOME_ABC_FAMILY_PROTEINS_MEDIATED_TRANSPORT	REACTOME_ABC_FAMILY_PROTEINS_MEDIATED_TRANSPORT	2/139	103/13343	0.0194175	1.86394	0.903072	0.291298	0.434414	0.367721	PSMD9/PSMA6	2
RNA	WP_LNCRNA_IN_CANONICAL_WNT_SIGNALING_AND_COLORECTAL_CANCER	WP_LNCRNA_IN_CANONICAL_WNT_SIGNALING_AND_COLORECTAL_CANCER	2/139	103/13343	0.0194175	1.86394	0.903072	0.291298	0.434414	0.367721	CSNK2A1/RUVBL1	2
RNA	BIOCARTA_AGR_PATHWAY	BIOCARTA_AGR_PATHWAY	1/139	33/13343	0.030303	2.90887	1.12645	0.292485	0.434414	0.367721	AGRN	1
RNA	KEGG_PROPANOATE_METABOLISM	KEGG_PROPANOATE_METABOLISM	1/139	33/13343	0.030303	2.90887	1.12645	0.292485	0.434414	0.367721	MLYCD	1
RNA	PID_EPO_PATHWAY	PID_EPO_PATHWAY	1/139	33/13343	0.030303	2.90887	1.12645	0.292485	0.434414	0.367721	PLCG2	1
RNA	REACTOME_ADHERENS_JUNCTIONS_INTERACTIONS	REACTOME_ADHERENS_JUNCTIONS_INTERACTIONS	1/139	33/13343	0.030303	2.90887	1.12645	0.292485	0.434414	0.367721	CDH13	1
RNA	REACTOME_CD28_CO_STIMULATION	REACTOME_CD28_CO_STIMULATION	1/139	33/13343	0.030303	2.90887	1.12645	0.292485	0.434414	0.367721	MTOR	1
RNA	REACTOME_SIALIC_ACID_METABOLISM	REACTOME_SIALIC_ACID_METABOLISM	1/139	33/13343	0.030303	2.90887	1.12645	0.292485	0.434414	0.367721	ST6GAL1	1
RNA	REACTOME_SIGNALING_BY_NOTCH2	REACTOME_SIGNALING_BY_NOTCH2	1/139	33/13343	0.030303	2.90887	1.12645	0.292485	0.434414	0.367721	JAG1	1
RNA	WP_HOSTPATHOGEN_INTERACTION_OF_HUMAN_CORONAVIRUSES_INTERFERON_INDUCTION	WP_HOSTPATHOGEN_INTERACTION_OF_HUMAN_CORONAVIRUSES_INTERFERON_INDUCTION	1/139	33/13343	0.030303	2.90887	1.12645	0.292485	0.434414	0.367721	RIPK1	1
RNA	WP_INFLAMMATORY_RESPONSE_PATHWAY	WP_INFLAMMATORY_RESPONSE_PATHWAY	1/139	33/13343	0.030303	2.90887	1.12645	0.292485	0.434414	0.367721	FN1	1
RNA	WP_MAMMARY_GLAND_DEVELOPMENT_PATHWAY_PREGNANCY_AND_LACTATION_STAGE_3_OF_4	WP_MAMMARY_GLAND_DEVELOPMENT_PATHWAY_PREGNANCY_AND_LACTATION_STAGE_3_OF_4	1/139	33/13343	0.030303	2.90887	1.12645	0.292485	0.434414	0.367721	ATP2C2	1
RNA	WP_MONOAMINE_GPCRS	WP_MONOAMINE_GPCRS	1/139	33/13343	0.030303	2.90887	1.12645	0.292485	0.434414	0.367721	CHRM3	1
RNA	WP_RESISTIN_AS_A_REGULATOR_OF_INFLAMMATION	WP_RESISTIN_AS_A_REGULATOR_OF_INFLAMMATION	1/139	33/13343	0.030303	2.90887	1.12645	0.292485	0.434414	0.367721	PLCG2	1
RNA	REACTOME_SIGNALING_BY_TGFB_FAMILY_MEMBERS	REACTOME_SIGNALING_BY_TGFB_FAMILY_MEMBERS	2/139	104/13343	0.0192308	1.84602	0.888654	0.295155	0.437793	0.370581	PPP1CC/NEDD4L	2
RNA	REACTOME_PI3K_AKT_SIGNALING_IN_CANCER	REACTOME_PI3K_AKT_SIGNALING_IN_CANCER	2/139	105/13343	0.0190476	1.82843	0.874393	0.299009	0.440079	0.372516	MTOR/TSC2	2
RNA	PID_IL2_PI3K_PATHWAY	PID_IL2_PI3K_PATHWAY	1/139	34/13343	0.0294118	2.82332	1.09218	0.299874	0.440079	0.372516	MTOR	1
RNA	PID_MAPK_TRK_PATHWAY	PID_MAPK_TRK_PATHWAY	1/139	34/13343	0.0294118	2.82332	1.09218	0.299874	0.440079	0.372516	BRAF	1
RNA	REACTOME_GLUCONEOGENESIS	REACTOME_GLUCONEOGENESIS	1/139	34/13343	0.0294118	2.82332	1.09218	0.299874	0.440079	0.372516	GPI	1
RNA	REACTOME_SIGNALLING_TO_ERKS	REACTOME_SIGNALLING_TO_ERKS	1/139	34/13343	0.0294118	2.82332	1.09218	0.299874	0.440079	0.372516	BRAF	1
RNA	SIG_CD40PATHWAYMAP	SIG_CD40PATHWAYMAP	1/139	34/13343	0.0294118	2.82332	1.09218	0.299874	0.440079	0.372516	MAPK10	1
RNA	WP_OXIDATIVE_STRESS_RESPONSE	WP_OXIDATIVE_STRESS_RESPONSE	1/139	34/13343	0.0294118	2.82332	1.09218	0.299874	0.440079	0.372516	MAPK10	1
RNA	WP_P38_MAPK_SIGNALING_PATHWAY	WP_P38_MAPK_SIGNALING_PATHWAY	1/139	34/13343	0.0294118	2.82332	1.09218	0.299874	0.440079	0.372516	RIPK1	1
RNA	WP_CILIOPATHIES	WP_CILIOPATHIES	3/139	184/13343	0.0163043	1.5651	0.791932	0.300518	0.440441	0.372823	IFT122/NEK9/GALNT11	3
RNA	REACTOME_ANTIGEN_PROCESSING_CROSS_PRESENTATION	REACTOME_ANTIGEN_PROCESSING_CROSS_PRESENTATION	2/139	106/13343	0.0188679	1.81119	0.860287	0.30286	0.44212	0.374243	PSMD9/PSMA6	2
RNA	REACTOME_PHASE_I_FUNCTIONALIZATION_OF_COMPOUNDS	REACTOME_PHASE_I_FUNCTIONALIZATION_OF_COMPOUNDS	2/139	106/13343	0.0188679	1.81119	0.860287	0.30286	0.44212	0.374243	CYP46A1/ADH1B	2
RNA	REACTOME_STIMULI_SENSING_CHANNELS	REACTOME_STIMULI_SENSING_CHANNELS	2/139	106/13343	0.0188679	1.81119	0.860287	0.30286	0.44212	0.374243	RIPK1/NEDD4L	2
RNA	WP_VEGFAVEGFR2_SIGNALING_PATHWAY	WP_VEGFAVEGFR2_SIGNALING_PATHWAY	6/139	438/13343	0.0136986	1.31497	0.687689	0.306126	0.443179	0.37514	FN1/JAG1/PPP2CA/BSG/MTOR/LRRFIP2	6
RNA	REACTOME_TRANSPORT_TO_THE_GOLGI_AND_SUBSEQUENT_MODIFICATION	REACTOME_TRANSPORT_TO_THE_GOLGI_AND_SUBSEQUENT_MODIFICATION	3/139	186/13343	0.016129	1.54827	0.772571	0.306217	0.443179	0.37514	ST6GAL1/DYNC1H1/SPTAN1	3
RNA	WP_VITAMIN_D_RECEPTOR_PATHWAY	WP_VITAMIN_D_RECEPTOR_PATHWAY	3/139	186/13343	0.016129	1.54827	0.772571	0.306217	0.443179	0.37514	RASGRP1/BDKRB1/ATP2C2	3
RNA	PID_HIV_NEF_PATHWAY	PID_HIV_NEF_PATHWAY	1/139	35/13343	0.0285714	2.74265	1.05914	0.307186	0.443179	0.37514	RIPK1	1
RNA	PID_PI3KCI_AKT_PATHWAY	PID_PI3KCI_AKT_PATHWAY	1/139	35/13343	0.0285714	2.74265	1.05914	0.307186	0.443179	0.37514	MTOR	1
RNA	REACTOME_LYSOSOME_VESICLE_BIOGENESIS	REACTOME_LYSOSOME_VESICLE_BIOGENESIS	1/139	35/13343	0.0285714	2.74265	1.05914	0.307186	0.443179	0.37514	CHMP2A	1
RNA	REACTOME_NUCLEOTIDE_CATABOLISM	REACTOME_NUCLEOTIDE_CATABOLISM	1/139	35/13343	0.0285714	2.74265	1.05914	0.307186	0.443179	0.37514	ENTPD5	1
RNA	REACTOME_REGULATION_OF_TNFR1_SIGNALING	REACTOME_REGULATION_OF_TNFR1_SIGNALING	1/139	35/13343	0.0285714	2.74265	1.05914	0.307186	0.443179	0.37514	RIPK1	1
RNA	WP_ALPHA_6_BETA_4_SIGNALING_PATHWAY	WP_ALPHA_6_BETA_4_SIGNALING_PATHWAY	1/139	35/13343	0.0285714	2.74265	1.05914	0.307186	0.443179	0.37514	MTOR	1
RNA	REACTOME_AMYLOID_FIBER_FORMATION	REACTOME_AMYLOID_FIBER_FORMATION	2/139	108/13343	0.0185185	1.77764	0.832523	0.310551	0.446871	0.378265	GGA1/PRKN	2
RNA	WP_THERMOGENESIS	WP_THERMOGENESIS	2/139	108/13343	0.0185185	1.77764	0.832523	0.310551	0.446871	0.378265	MTOR/TSC2	2
RNA	WP_COMPLEMENT_SYSTEM_IN_NEURONAL_DEVELOPMENT_AND_PLASTICITY	WP_COMPLEMENT_SYSTEM_IN_NEURONAL_DEVELOPMENT_AND_PLASTICITY	2/139	109/13343	0.0183486	1.76134	0.818859	0.31439	0.44714	0.378493	MARK1/ATP10A	2
RNA	BIOCARTA_P38MAPK_PATHWAY	BIOCARTA_P38MAPK_PATHWAY	1/139	36/13343	0.0277778	2.66647	1.02724	0.314422	0.44714	0.378493	RIPK1	1
RNA	REACTOME_NUCLEAR_PORE_COMPLEX_NPC_DISASSEMBLY	REACTOME_NUCLEAR_PORE_COMPLEX_NPC_DISASSEMBLY	1/139	36/13343	0.0277778	2.66647	1.02724	0.314422	0.44714	0.378493	NEK9	1
RNA	REACTOME_RHO_GTPASES_ACTIVATE_WASPS_AND_WAVES	REACTOME_RHO_GTPASES_ACTIVATE_WASPS_AND_WAVES	1/139	36/13343	0.0277778	2.66647	1.02724	0.314422	0.44714	0.378493	BAIAP2	1
RNA	WP_HOSTPATHOGEN_INTERACTION_OF_HUMAN_CORONAVIRUSES_MAPK_SIGNALING	WP_HOSTPATHOGEN_INTERACTION_OF_HUMAN_CORONAVIRUSES_MAPK_SIGNALING	1/139	36/13343	0.0277778	2.66647	1.02724	0.314422	0.44714	0.378493	MAPK10	1
RNA	WP_MITOCHONDRIAL_COMPLEX_IV_ASSEMBLY	WP_MITOCHONDRIAL_COMPLEX_IV_ASSEMBLY	1/139	36/13343	0.0277778	2.66647	1.02724	0.314422	0.44714	0.378493	COX4I1	1
RNA	WP_TYPE_2_PAPILLARY_RENAL_CELL_CARCINOMA	WP_TYPE_2_PAPILLARY_RENAL_CELL_CARCINOMA	1/139	36/13343	0.0277778	2.66647	1.02724	0.314422	0.44714	0.378493	CUL2	1
RNA	KEGG_CHEMOKINE_SIGNALING_PATHWAY	KEGG_CHEMOKINE_SIGNALING_PATHWAY	3/139	189/13343	0.015873	1.5237	0.743954	0.314774	0.44714	0.378493	PIK3R5/CCR9/BRAF	3
RNA	REACTOME_DNA_REPLICATION	REACTOME_DNA_REPLICATION	3/139	189/13343	0.015873	1.5237	0.743954	0.314774	0.44714	0.378493	PSMD9/PSMA6/ANAPC11	3
RNA	REACTOME_METABOLISM_OF_VITAMINS_AND_COFACTORS	REACTOME_METABOLISM_OF_VITAMINS_AND_COFACTORS	3/139	189/13343	0.015873	1.5237	0.743954	0.314774	0.44714	0.378493	LRP12/SDC3/AGRN	3
RNA	REACTOME_SENESCENCE_ASSOCIATED_SECRETORY_PHENOTYPE_SASP	REACTOME_SENESCENCE_ASSOCIATED_SECRETORY_PHENOTYPE_SASP	2/139	110/13343	0.0181818	1.74532	0.805336	0.318225	0.451464	0.382153	ANAPC11/EHMT1	2
RNA	REACTOME_HDR_THROUGH_SINGLE_STRAND_ANNEALING_SSA	REACTOME_HDR_THROUGH_SINGLE_STRAND_ANNEALING_SSA	1/139	37/13343	0.027027	2.5944	0.996413	0.321583	0.451692	0.382346	ERCC4	1
RNA	REACTOME_MITOCHONDRIAL_FATTY_ACID_BETA_OXIDATION	REACTOME_MITOCHONDRIAL_FATTY_ACID_BETA_OXIDATION	1/139	37/13343	0.027027	2.5944	0.996413	0.321583	0.451692	0.382346	DBI	1
RNA	REACTOME_RHOH_GTPASE_CYCLE	REACTOME_RHOH_GTPASE_CYCLE	1/139	37/13343	0.027027	2.5944	0.996413	0.321583	0.451692	0.382346	TFRC	1
RNA	REACTOME_RUNX1_INTERACTS_WITH_CO_FACTORS_WHOSE_PRECISE_EFFECT_ON_RUNX1_TARGETS_IS_NOT_KNOWN	REACTOME_RUNX1_INTERACTS_WITH_CO_FACTORS_WHOSE_PRECISE_EFFECT_ON_RUNX1_TARGETS_IS_NOT_KNOWN	1/139	37/13343	0.027027	2.5944	0.996413	0.321583	0.451692	0.382346	CSNK2A1	1
RNA	WP_FACTORS_AND_PATHWAYS_AFFECTING_INSULINLIKE_GROWTH_FACTOR_IGF1AKT_SIGNALING	WP_FACTORS_AND_PATHWAYS_AFFECTING_INSULINLIKE_GROWTH_FACTOR_IGF1AKT_SIGNALING	1/139	37/13343	0.027027	2.5944	0.996413	0.321583	0.451692	0.382346	MTOR	1
RNA	WP_PHOTODYNAMIC_THERAPYINDUCED_HIF1_SURVIVAL_SIGNALING	WP_PHOTODYNAMIC_THERAPYINDUCED_HIF1_SURVIVAL_SIGNALING	1/139	37/13343	0.027027	2.5944	0.996413	0.321583	0.451692	0.382346	SLC16A1	1
RNA	WP_PRION_DISEASE_PATHWAY	WP_PRION_DISEASE_PATHWAY	1/139	37/13343	0.027027	2.5944	0.996413	0.321583	0.451692	0.382346	CHD2	1
RNA	NABA_CORE_MATRISOME	NABA_CORE_MATRISOME	4/139	275/13343	0.0145455	1.39626	0.681249	0.321998	0.451692	0.382346	VWA5B2/FN1/MFAP2/AGRN	4
RNA	REACTOME_O_LINKED_GLYCOSYLATION	REACTOME_O_LINKED_GLYCOSYLATION	2/139	111/13343	0.018018	1.7296	0.791952	0.322055	0.451692	0.382346	ST6GAL1/GALNT11	2
RNA	REACTOME_APOPTOTIC_CLEAVAGE_OF_CELLULAR_PROTEINS	REACTOME_APOPTOTIC_CLEAVAGE_OF_CELLULAR_PROTEINS	1/139	38/13343	0.0263158	2.52613	0.966585	0.32867	0.457496	0.387259	SPTAN1	1
RNA	REACTOME_COOPERATION_OF_PDCL_PHLP1_AND_TRIC_CCT_IN_G_PROTEIN_BETA_FOLDING	REACTOME_COOPERATION_OF_PDCL_PHLP1_AND_TRIC_CCT_IN_G_PROTEIN_BETA_FOLDING	1/139	38/13343	0.0263158	2.52613	0.966585	0.32867	0.457496	0.387259	CSNK2A1	1
RNA	REACTOME_DISEASES_OF_MITOTIC_CELL_CYCLE	REACTOME_DISEASES_OF_MITOTIC_CELL_CYCLE	1/139	38/13343	0.0263158	2.52613	0.966585	0.32867	0.457496	0.387259	ANAPC11	1
RNA	REACTOME_HSF1_DEPENDENT_TRANSACTIVATION	REACTOME_HSF1_DEPENDENT_TRANSACTIVATION	1/139	38/13343	0.0263158	2.52613	0.966585	0.32867	0.457496	0.387259	MTOR	1
RNA	REACTOME_TRIGLYCERIDE_METABOLISM	REACTOME_TRIGLYCERIDE_METABOLISM	1/139	38/13343	0.0263158	2.52613	0.966585	0.32867	0.457496	0.387259	PPP1CC	1
RNA	WP_WNT_SIGNALING_IN_KIDNEY_DISEASE	WP_WNT_SIGNALING_IN_KIDNEY_DISEASE	1/139	38/13343	0.0263158	2.52613	0.966585	0.32867	0.457496	0.387259	MAPK10	1
RNA	REACTOME_HCMV_LATE_EVENTS	REACTOME_HCMV_LATE_EVENTS	2/139	114/13343	0.0175439	1.68408	0.752599	0.333512	0.463653	0.392471	CHMP2A/VPS37C	2
RNA	REACTOME_CELLULAR_SENESCENCE	REACTOME_CELLULAR_SENESCENCE	3/139	196/13343	0.0153061	1.46928	0.679062	0.334757	0.463763	0.392564	MAPK10/ANAPC11/EHMT1	3
RNA	PID_AURORA_B_PATHWAY	PID_AURORA_B_PATHWAY	1/139	39/13343	0.025641	2.46135	0.937695	0.335684	0.463763	0.392564	PPP1CC	1
RNA	PID_ECADHERIN_NASCENT_AJ_PATHWAY	PID_ECADHERIN_NASCENT_AJ_PATHWAY	1/139	39/13343	0.025641	2.46135	0.937695	0.335684	0.463763	0.392564	CSNK2A1	1
RNA	REACTOME_GENERATION_OF_SECOND_MESSENGER_MOLECULES	REACTOME_GENERATION_OF_SECOND_MESSENGER_MOLECULES	1/139	39/13343	0.025641	2.46135	0.937695	0.335684	0.463763	0.392564	PLCG2	1
RNA	REACTOME_OVARIAN_TUMOR_DOMAIN_PROTEASES	REACTOME_OVARIAN_TUMOR_DOMAIN_PROTEASES	1/139	39/13343	0.025641	2.46135	0.937695	0.335684	0.463763	0.392564	RIPK1	1
RNA	KEGG_LEUKOCYTE_TRANSENDOTHELIAL_MIGRATION	KEGG_LEUKOCYTE_TRANSENDOTHELIAL_MIGRATION	2/139	116/13343	0.0172414	1.65505	0.727004	0.34112	0.469256	0.397214	PLCG2/PIK3R5	2
RNA	KEGG_TRYPTOPHAN_METABOLISM	KEGG_TRYPTOPHAN_METABOLISM	1/139	40/13343	0.025	2.39982	0.909688	0.342625	0.469256	0.397214	AFMID	1
RNA	NABA_BASEMENT_MEMBRANES	NABA_BASEMENT_MEMBRANES	1/139	40/13343	0.025	2.39982	0.909688	0.342625	0.469256	0.397214	AGRN	1
RNA	PID_IFNG_PATHWAY	PID_IFNG_PATHWAY	1/139	40/13343	0.025	2.39982	0.909688	0.342625	0.469256	0.397214	MTOR	1
RNA	WP_ATM_SIGNALING_PATHWAY	WP_ATM_SIGNALING_PATHWAY	1/139	40/13343	0.025	2.39982	0.909688	0.342625	0.469256	0.397214	RIPK1	1
RNA	WP_G13_SIGNALING_PATHWAY	WP_G13_SIGNALING_PATHWAY	1/139	40/13343	0.025	2.39982	0.909688	0.342625	0.469256	0.397214	MAPK10	1
RNA	WP_MICROGLIA_PATHOGEN_PHAGOCYTOSIS_PATHWAY	WP_MICROGLIA_PATHOGEN_PHAGOCYTOSIS_PATHWAY	1/139	40/13343	0.025	2.39982	0.909688	0.342625	0.469256	0.397214	PLCG2	1
RNA	WP_EMBRYONIC_STEM_CELL_PLURIPOTENCY_PATHWAYS	WP_EMBRYONIC_STEM_CELL_PLURIPOTENCY_PATHWAYS	2/139	118/13343	0.0169492	1.627	0.701897	0.348701	0.474557	0.401701	MTOR/BRAF	2
RNA	PID_ECADHERIN_STABILIZATION_PATHWAY	PID_ECADHERIN_STABILIZATION_PATHWAY	1/139	41/13343	0.0243902	2.34129	0.882512	0.349493	0.474557	0.401701	GIT1	1
RNA	PID_ERBB1_INTERNALIZATION_PATHWAY	PID_ERBB1_INTERNALIZATION_PATHWAY	1/139	41/13343	0.0243902	2.34129	0.882512	0.349493	0.474557	0.401701	ARHGEF7	1
RNA	REACTOME_DUAL_INCISION_IN_GG_NER	REACTOME_DUAL_INCISION_IN_GG_NER	1/139	41/13343	0.0243902	2.34129	0.882512	0.349493	0.474557	0.401701	ERCC4	1
RNA	REACTOME_MET_PROMOTES_CELL_MOTILITY	REACTOME_MET_PROMOTES_CELL_MOTILITY	1/139	41/13343	0.0243902	2.34129	0.882512	0.349493	0.474557	0.401701	FN1	1
RNA	WP_BLADDER_CANCER	WP_BLADDER_CANCER	1/139	41/13343	0.0243902	2.34129	0.882512	0.349493	0.474557	0.401701	BRAF	1
RNA	WP_OXIDATIVE_DAMAGE_RESPONSE	WP_OXIDATIVE_DAMAGE_RESPONSE	1/139	41/13343	0.0243902	2.34129	0.882512	0.349493	0.474557	0.401701	MAPK10	1
RNA	REACTOME_METABOLISM_OF_AMINO_ACIDS_AND_DERIVATIVES	REACTOME_METABOLISM_OF_AMINO_ACIDS_AND_DERIVATIVES	5/139	374/13343	0.013369	1.28333	0.57021	0.350436	0.475055	0.402122	PSMD9/ASS1/PSMA6/AFMID/SERINC5	5
RNA	REACTOME_CILIUM_ASSEMBLY	REACTOME_CILIUM_ASSEMBLY	3/139	202/13343	0.0148515	1.42564	0.62541	0.351872	0.475055	0.402122	PPP2R1A/IFT122/DYNC1H1	3
RNA	REACTOME_TRANSCRIPTIONAL_REGULATION_BY_RUNX2	REACTOME_TRANSCRIPTIONAL_REGULATION_BY_RUNX2	2/139	120/13343	0.0166667	1.59988	0.67726	0.356254	0.475055	0.402122	PSMD9/PSMA6	2
RNA	KEGG_BLADDER_CANCER	KEGG_BLADDER_CANCER	1/139	42/13343	0.0238095	2.28554	0.856119	0.356291	0.475055	0.402122	BRAF	1
RNA	KEGG_FATTY_ACID_METABOLISM	KEGG_FATTY_ACID_METABOLISM	1/139	42/13343	0.0238095	2.28554	0.856119	0.356291	0.475055	0.402122	ADH1B	1
RNA	KEGG_TYROSINE_METABOLISM	KEGG_TYROSINE_METABOLISM	1/139	42/13343	0.0238095	2.28554	0.856119	0.356291	0.475055	0.402122	ADH1B	1
RNA	PID_UPA_UPAR_PATHWAY	PID_UPA_UPAR_PATHWAY	1/139	42/13343	0.0238095	2.28554	0.856119	0.356291	0.475055	0.402122	FN1	1
RNA	REACTOME_AMINE_LIGAND_BINDING_RECEPTORS	REACTOME_AMINE_LIGAND_BINDING_RECEPTORS	1/139	42/13343	0.0238095	2.28554	0.856119	0.356291	0.475055	0.402122	CHRM3	1
RNA	REACTOME_DEACTIVATION_OF_THE_BETA_CATENIN_TRANSACTIVATING_COMPLEX	REACTOME_DEACTIVATION_OF_THE_BETA_CATENIN_TRANSACTIVATING_COMPLEX	1/139	42/13343	0.0238095	2.28554	0.856119	0.356291	0.475055	0.402122	KMT2D	1
RNA	REACTOME_NCAM1_INTERACTIONS	REACTOME_NCAM1_INTERACTIONS	1/139	42/13343	0.0238095	2.28554	0.856119	0.356291	0.475055	0.402122	AGRN	1
RNA	REACTOME_RND1_GTPASE_CYCLE	REACTOME_RND1_GTPASE_CYCLE	1/139	42/13343	0.0238095	2.28554	0.856119	0.356291	0.475055	0.402122	TFRC	1
RNA	WP_COMMON_PATHWAYS_UNDERLYING_DRUG_ADDICTION	WP_COMMON_PATHWAYS_UNDERLYING_DRUG_ADDICTION	1/139	42/13343	0.0238095	2.28554	0.856119	0.356291	0.475055	0.402122	PPP1CC	1
RNA	WP_SPLICING_FACTOR_NOVA_REGULATED_SYNAPTIC_PROTEINS	WP_SPLICING_FACTOR_NOVA_REGULATED_SYNAPTIC_PROTEINS	1/139	42/13343	0.0238095	2.28554	0.856119	0.356291	0.475055	0.402122	AGRN	1
RNA	WP_TNFRELATED_WEAK_INDUCER_OF_APOPTOSIS_TWEAK_SIGNALING_PATHWAY	WP_TNFRELATED_WEAK_INDUCER_OF_APOPTOSIS_TWEAK_SIGNALING_PATHWAY	1/139	42/13343	0.0238095	2.28554	0.856119	0.356291	0.475055	0.402122	RIPK1	1
RNA	WP_TRYPTOPHAN_METABOLISM	WP_TRYPTOPHAN_METABOLISM	1/139	42/13343	0.0238095	2.28554	0.856119	0.356291	0.475055	0.402122	AFMID	1
RNA	KEGG_LYSOSOME	KEGG_LYSOSOME	2/139	121/13343	0.0165289	1.58666	0.665111	0.360019	0.479448	0.405841	GGA1/GLA	2
RNA	PID_CXCR3_PATHWAY	PID_CXCR3_PATHWAY	1/139	43/13343	0.0232558	2.23239	0.830466	0.363018	0.479981	0.406292	MTOR	1
RNA	PID_INTEGRIN3_PATHWAY	PID_INTEGRIN3_PATHWAY	1/139	43/13343	0.0232558	2.23239	0.830466	0.363018	0.479981	0.406292	FN1	1
RNA	REACTOME_FORMATION_OF_INCISION_COMPLEX_IN_GG_NER	REACTOME_FORMATION_OF_INCISION_COMPLEX_IN_GG_NER	1/139	43/13343	0.0232558	2.23239	0.830466	0.363018	0.479981	0.406292	ERCC4	1
RNA	REACTOME_RND2_GTPASE_CYCLE	REACTOME_RND2_GTPASE_CYCLE	1/139	43/13343	0.0232558	2.23239	0.830466	0.363018	0.479981	0.406292	TFRC	1
RNA	REACTOME_VOLTAGE_GATED_POTASSIUM_CHANNELS	REACTOME_VOLTAGE_GATED_POTASSIUM_CHANNELS	1/139	43/13343	0.0232558	2.23239	0.830466	0.363018	0.479981	0.406292	KCNAB2	1
RNA	WP_MIRNA_TARGETS_IN_ECM_AND_MEMBRANE_RECEPTORS	WP_MIRNA_TARGETS_IN_ECM_AND_MEMBRANE_RECEPTORS	1/139	43/13343	0.0232558	2.23239	0.830466	0.363018	0.479981	0.406292	FN1	1
RNA	KEGG_AMINO_SUGAR_AND_NUCLEOTIDE_SUGAR_METABOLISM	KEGG_AMINO_SUGAR_AND_NUCLEOTIDE_SUGAR_METABOLISM	1/139	44/13343	0.0227273	2.18165	0.805513	0.369675	0.48245	0.408382	GPI	1
RNA	KEGG_LYSINE_DEGRADATION	KEGG_LYSINE_DEGRADATION	1/139	44/13343	0.0227273	2.18165	0.805513	0.369675	0.48245	0.408382	EHMT1	1
RNA	KEGG_NUCLEOTIDE_EXCISION_REPAIR	KEGG_NUCLEOTIDE_EXCISION_REPAIR	1/139	44/13343	0.0227273	2.18165	0.805513	0.369675	0.48245	0.408382	ERCC4	1
RNA	KEGG_VASOPRESSIN_REGULATED_WATER_REABSORPTION	KEGG_VASOPRESSIN_REGULATED_WATER_REABSORPTION	1/139	44/13343	0.0227273	2.18165	0.805513	0.369675	0.48245	0.408382	DYNC1H1	1
RNA	PID_CERAMIDE_PATHWAY	PID_CERAMIDE_PATHWAY	1/139	44/13343	0.0227273	2.18165	0.805513	0.369675	0.48245	0.408382	RIPK1	1
RNA	REACTOME_DAP12_INTERACTIONS	REACTOME_DAP12_INTERACTIONS	1/139	44/13343	0.0227273	2.18165	0.805513	0.369675	0.48245	0.408382	PLCG2	1
RNA	REACTOME_TNF_SIGNALING	REACTOME_TNF_SIGNALING	1/139	44/13343	0.0227273	2.18165	0.805513	0.369675	0.48245	0.408382	RIPK1	1
RNA	WP_FAS_LIGAND_PATHWAY_AND_STRESS_INDUCTION_OF_HEAT_SHOCK_PROTEINS	WP_FAS_LIGAND_PATHWAY_AND_STRESS_INDUCTION_OF_HEAT_SHOCK_PROTEINS	1/139	44/13343	0.0227273	2.18165	0.805513	0.369675	0.48245	0.408382	SPTAN1	1
RNA	WP_METABOLIC_REPROGRAMMING_IN_COLON_CANCER	WP_METABOLIC_REPROGRAMMING_IN_COLON_CANCER	1/139	44/13343	0.0227273	2.18165	0.805513	0.369675	0.48245	0.408382	GPI	1
RNA	WP_NUCLEOTIDE_EXCISION_REPAIR	WP_NUCLEOTIDE_EXCISION_REPAIR	1/139	44/13343	0.0227273	2.18165	0.805513	0.369675	0.48245	0.408382	ERCC4	1
RNA	WP_VASOPRESSINREGULATED_WATER_REABSORPTION	WP_VASOPRESSINREGULATED_WATER_REABSORPTION	1/139	44/13343	0.0227273	2.18165	0.805513	0.369675	0.48245	0.408382	DYNC1H1	1
RNA	REACTOME_GLYCOSAMINOGLYCAN_METABOLISM	REACTOME_GLYCOSAMINOGLYCAN_METABOLISM	2/139	124/13343	0.016129	1.54827	0.629321	0.371265	0.483955	0.409656	SDC3/AGRN	2
RNA	PID_RHOA_PATHWAY	PID_RHOA_PATHWAY	1/139	45/13343	0.0222222	2.13317	0.781222	0.376263	0.487602	0.412743	SCAI	1
RNA	REACTOME_GLYCOSPHINGOLIPID_METABOLISM	REACTOME_GLYCOSPHINGOLIPID_METABOLISM	1/139	45/13343	0.0222222	2.13317	0.781222	0.376263	0.487602	0.412743	GLA	1
RNA	REACTOME_SPHINGOLIPID_DE_NOVO_BIOSYNTHESIS	REACTOME_SPHINGOLIPID_DE_NOVO_BIOSYNTHESIS	1/139	45/13343	0.0222222	2.13317	0.781222	0.376263	0.487602	0.412743	ACER3	1
RNA	SIG_CHEMOTAXIS	SIG_CHEMOTAXIS	1/139	45/13343	0.0222222	2.13317	0.781222	0.376263	0.487602	0.412743	PIK3R5	1
RNA	WP_GLYCOLYSIS_AND_GLUCONEOGENESIS	WP_GLYCOLYSIS_AND_GLUCONEOGENESIS	1/139	45/13343	0.0222222	2.13317	0.781222	0.376263	0.487602	0.412743	GPI	1
RNA	REACTOME_NEUTROPHIL_DEGRANULATION	REACTOME_NEUTROPHIL_DEGRANULATION	6/139	479/13343	0.0125261	1.20242	0.462901	0.38218	0.48975	0.414561	DYNC1H1/RAB27A/SPTAN1/KCNAB2/GPI/GLA	6
RNA	REACTOME_CARDIAC_CONDUCTION	REACTOME_CARDIAC_CONDUCTION	2/139	127/13343	0.015748	1.5117	0.594471	0.382433	0.48975	0.414561	SCN11A/ATP1A3	2
RNA	KEGG_N_GLYCAN_BIOSYNTHESIS	KEGG_N_GLYCAN_BIOSYNTHESIS	1/139	46/13343	0.0217391	2.0868	0.75756	0.382783	0.48975	0.414561	ST6GAL1	1
RNA	KEGG_PROTEASOME	KEGG_PROTEASOME	1/139	46/13343	0.0217391	2.0868	0.75756	0.382783	0.48975	0.414561	PSMA6	1
RNA	PID_PS1_PATHWAY	PID_PS1_PATHWAY	1/139	46/13343	0.0217391	2.0868	0.75756	0.382783	0.48975	0.414561	CSNK2A1	1
RNA	PID_SYNDECAN_1_PATHWAY	PID_SYNDECAN_1_PATHWAY	1/139	46/13343	0.0217391	2.0868	0.75756	0.382783	0.48975	0.414561	BSG	1
RNA	PID_TNF_PATHWAY	PID_TNF_PATHWAY	1/139	46/13343	0.0217391	2.0868	0.75756	0.382783	0.48975	0.414561	RIPK1	1
RNA	REACTOME_TRANSCRIPTIONAL_ACTIVITY_OF_SMAD2_SMAD3_SMAD4_HETEROTRIMER	REACTOME_TRANSCRIPTIONAL_ACTIVITY_OF_SMAD2_SMAD3_SMAD4_HETEROTRIMER	1/139	46/13343	0.0217391	2.0868	0.75756	0.382783	0.48975	0.414561	NEDD4L	1
RNA	SIG_BCR_SIGNALING_PATHWAY	SIG_BCR_SIGNALING_PATHWAY	1/139	46/13343	0.0217391	2.0868	0.75756	0.382783	0.48975	0.414561	PLCG2	1
RNA	WP_ENVELOPE_PROTEINS_AND_THEIR_POTENTIAL_ROLES_IN_EDMD_PHYSIOPATHOLOGY	WP_ENVELOPE_PROTEINS_AND_THEIR_POTENTIAL_ROLES_IN_EDMD_PHYSIOPATHOLOGY	1/139	46/13343	0.0217391	2.0868	0.75756	0.382783	0.48975	0.414561	SYNE1	1
RNA	WP_OXYSTEROLS_DERIVED_FROM_CHOLESTEROL	WP_OXYSTEROLS_DERIVED_FROM_CHOLESTEROL	1/139	46/13343	0.0217391	2.0868	0.75756	0.382783	0.48975	0.414561	CYP46A1	1
RNA	REACTOME_RUNX1_REGULATES_TRANSCRIPTION_OF_GENES_INVOLVED_IN_DIFFERENTIATION_OF_HSCS	REACTOME_RUNX1_REGULATES_TRANSCRIPTION_OF_GENES_INVOLVED_IN_DIFFERENTIATION_OF_HSCS	2/139	128/13343	0.015625	1.49989	0.583054	0.386137	0.493472	0.417712	PSMD9/PSMA6	2
RNA	KEGG_NOTCH_SIGNALING_PATHWAY	KEGG_NOTCH_SIGNALING_PATHWAY	1/139	47/13343	0.0212766	2.0424	0.734494	0.389235	0.495146	0.419129	JAG1	1
RNA	WP_ENDOPLASMIC_RETICULUM_STRESS_RESPONSE_IN_CORONAVIRUS_INFECTION	WP_ENDOPLASMIC_RETICULUM_STRESS_RESPONSE_IN_CORONAVIRUS_INFECTION	1/139	47/13343	0.0212766	2.0424	0.734494	0.389235	0.495146	0.419129	PPP1CC	1
RNA	WP_NOTCH_SIGNALING	WP_NOTCH_SIGNALING	1/139	47/13343	0.0212766	2.0424	0.734494	0.389235	0.495146	0.419129	JAG1	1
RNA	WP_THYMIC_STROMAL_LYMPHOPOIETIN_TSLP_SIGNALING_PATHWAY	WP_THYMIC_STROMAL_LYMPHOPOIETIN_TSLP_SIGNALING_PATHWAY	1/139	47/13343	0.0212766	2.0424	0.734494	0.389235	0.495146	0.419129	MTOR	1
RNA	REACTOME_G_ALPHA_Q_SIGNALLING_EVENTS	REACTOME_G_ALPHA_Q_SIGNALLING_EVENTS	3/139	216/13343	0.0138889	1.33323	0.506591	0.391576	0.497553	0.421166	CHRM3/RASGRP1/BDKRB1	3
RNA	KEGG_PARKINSONS_DISEASE	KEGG_PARKINSONS_DISEASE	2/139	130/13343	0.0153846	1.47681	0.56051	0.393517	0.498688	0.422127	PRKN/COX4I1	2
RNA	REACTOME_CELL_CELL_COMMUNICATION	REACTOME_CELL_CELL_COMMUNICATION	2/139	130/13343	0.0153846	1.47681	0.56051	0.393517	0.498688	0.422127	SPTAN1/CDH13	2
RNA	KEGG_INTESTINAL_IMMUNE_NETWORK_FOR_IGA_PRODUCTION	KEGG_INTESTINAL_IMMUNE_NETWORK_FOR_IGA_PRODUCTION	1/139	48/13343	0.0208333	1.99985	0.711994	0.39562	0.498688	0.422127	CCR9	1
RNA	REACTOME_INOSITOL_PHOSPHATE_METABOLISM	REACTOME_INOSITOL_PHOSPHATE_METABOLISM	1/139	48/13343	0.0208333	1.99985	0.711994	0.39562	0.498688	0.422127	PLCG2	1
RNA	WP_ARYL_HYDROCARBON_RECEPTOR_PATHWAY_WP2586	WP_ARYL_HYDROCARBON_RECEPTOR_PATHWAY_WP2586	1/139	48/13343	0.0208333	1.99985	0.711994	0.39562	0.498688	0.422127	NF1	1
RNA	WP_CHOLESTEROL_METABOLISM_WITH_BLOCH_AND_KANDUTSCHRUSSELL_PATHWAYS	WP_CHOLESTEROL_METABOLISM_WITH_BLOCH_AND_KANDUTSCHRUSSELL_PATHWAYS	1/139	48/13343	0.0208333	1.99985	0.711994	0.39562	0.498688	0.422127	CYP46A1	1
RNA	WP_MECHANOREGULATION_AND_PATHOLOGY_OF_YAPTAZ_VIA_HIPPO_AND_NONHIPPO_MECHANISMS	WP_MECHANOREGULATION_AND_PATHOLOGY_OF_YAPTAZ_VIA_HIPPO_AND_NONHIPPO_MECHANISMS	1/139	48/13343	0.0208333	1.99985	0.711994	0.39562	0.498688	0.422127	MAPK10	1
RNA	REACTOME_HOST_INTERACTIONS_OF_HIV_FACTORS	REACTOME_HOST_INTERACTIONS_OF_HIV_FACTORS	2/139	131/13343	0.0152672	1.46554	0.54938	0.397192	0.49955	0.422857	PSMD9/PSMA6	2
RNA	REACTOME_SIGNALING_BY_ROBO_RECEPTORS	REACTOME_SIGNALING_BY_ROBO_RECEPTORS	3/139	218/13343	0.0137615	1.321	0.490288	0.397206	0.49955	0.422857	CUL2/PSMD9/PSMA6	3
RNA	REACTOME_RESPONSE_TO_ELEVATED_PLATELET_CYTOSOLIC_CA2	REACTOME_RESPONSE_TO_ELEVATED_PLATELET_CYTOSOLIC_CA2	2/139	132/13343	0.0151515	1.45444	0.538341	0.400857	0.500954	0.424045	FN1/LHFPL2	2
RNA	KEGG_GLYCEROLIPID_METABOLISM	KEGG_GLYCEROLIPID_METABOLISM	1/139	49/13343	0.0204082	1.95904	0.690034	0.401939	0.500954	0.424045	GLA	1
RNA	PID_ANGIOPOIETIN_RECEPTOR_PATHWAY	PID_ANGIOPOIETIN_RECEPTOR_PATHWAY	1/139	49/13343	0.0204082	1.95904	0.690034	0.401939	0.500954	0.424045	FN1	1
RNA	PID_FOXO_PATHWAY	PID_FOXO_PATHWAY	1/139	49/13343	0.0204082	1.95904	0.690034	0.401939	0.500954	0.424045	MAPK10	1
RNA	REACTOME_RECYCLING_PATHWAY_OF_L1	REACTOME_RECYCLING_PATHWAY_OF_L1	1/139	49/13343	0.0204082	1.95904	0.690034	0.401939	0.500954	0.424045	RPS6KA4	1
RNA	REACTOME_SIGNALING_BY_NOTCH3	REACTOME_SIGNALING_BY_NOTCH3	1/139	49/13343	0.0204082	1.95904	0.690034	0.401939	0.500954	0.424045	JAG1	1
RNA	REACTOME_TRANSLATION_OF_SARS_COV_2_STRUCTURAL_PROTEINS	REACTOME_TRANSLATION_OF_SARS_COV_2_STRUCTURAL_PROTEINS	1/139	49/13343	0.0204082	1.95904	0.690034	0.401939	0.500954	0.424045	ST6GAL1	1
RNA	WP_MICROTUBULE_CYTOSKELETON_REGULATION	WP_MICROTUBULE_CYTOSKELETON_REGULATION	1/139	49/13343	0.0204082	1.95904	0.690034	0.401939	0.500954	0.424045	MARK1	1
RNA	REACTOME_SIGNALING_BY_EGFR	REACTOME_SIGNALING_BY_EGFR	1/139	50/13343	0.02	1.91986	0.668588	0.408192	0.507606	0.429676	ARHGEF7	1
RNA	WP_INTERLEUKIN1_IL1_STRUCTURAL_PATHWAY	WP_INTERLEUKIN1_IL1_STRUCTURAL_PATHWAY	1/139	50/13343	0.02	1.91986	0.668588	0.408192	0.507606	0.429676	MAPK10	1
RNA	REACTOME_G_ALPHA_I_SIGNALLING_EVENTS	REACTOME_G_ALPHA_I_SIGNALLING_EVENTS	4/139	314/13343	0.0127389	1.22284	0.409981	0.414263	0.514147	0.435213	PPP2R1A/PPP2CA/CCR9/BDKRB1	4
RNA	REACTOME_EXTENSION_OF_TELOMERES	REACTOME_EXTENSION_OF_TELOMERES	1/139	51/13343	0.0196078	1.88221	0.647631	0.41438	0.514147	0.435213	RUVBL1	1
RNA	BIOCARTA_PPARA_PATHWAY	BIOCARTA_PPARA_PATHWAY	1/139	52/13343	0.0192308	1.84602	0.627143	0.420505	0.519419	0.439676	HSD17B4	1
RNA	KEGG_STARCH_AND_SUCROSE_METABOLISM	KEGG_STARCH_AND_SUCROSE_METABOLISM	1/139	52/13343	0.0192308	1.84602	0.627143	0.420505	0.519419	0.439676	GPI	1
RNA	REACTOME_APOPTOTIC_EXECUTION_PHASE	REACTOME_APOPTOTIC_EXECUTION_PHASE	1/139	52/13343	0.0192308	1.84602	0.627143	0.420505	0.519419	0.439676	SPTAN1	1
RNA	REACTOME_AQUAPORIN_MEDIATED_TRANSPORT	REACTOME_AQUAPORIN_MEDIATED_TRANSPORT	1/139	52/13343	0.0192308	1.84602	0.627143	0.420505	0.519419	0.439676	AQP6	1
RNA	PID_NFAT_3PATHWAY	PID_NFAT_3PATHWAY	1/139	53/13343	0.0188679	1.81119	0.6071	0.426565	0.522248	0.44207	CSNK2A1	1
RNA	REACTOME_COPI_INDEPENDENT_GOLGI_TO_ER_RETROGRADE_TRAFFIC	REACTOME_COPI_INDEPENDENT_GOLGI_TO_ER_RETROGRADE_TRAFFIC	1/139	53/13343	0.0188679	1.81119	0.6071	0.426565	0.522248	0.44207	DYNC1H1	1
RNA	REACTOME_FORMATION_OF_TC_NER_PRE_INCISION_COMPLEX	REACTOME_FORMATION_OF_TC_NER_PRE_INCISION_COMPLEX	1/139	53/13343	0.0188679	1.81119	0.6071	0.426565	0.522248	0.44207	COPS5	1
RNA	REACTOME_NUCLEAR_ENVELOPE_BREAKDOWN	REACTOME_NUCLEAR_ENVELOPE_BREAKDOWN	1/139	53/13343	0.0188679	1.81119	0.6071	0.426565	0.522248	0.44207	NEK9	1
RNA	REACTOME_NUCLEAR_RECEPTOR_TRANSCRIPTION_PATHWAY	REACTOME_NUCLEAR_RECEPTOR_TRANSCRIPTION_PATHWAY	1/139	53/13343	0.0188679	1.81119	0.6071	0.426565	0.522248	0.44207	NRBP1	1
RNA	REACTOME_SYNTHESIS_OF_PIPS_AT_THE_PLASMA_MEMBRANE	REACTOME_SYNTHESIS_OF_PIPS_AT_THE_PLASMA_MEMBRANE	1/139	53/13343	0.0188679	1.81119	0.6071	0.426565	0.522248	0.44207	PIK3R5	1
RNA	WP_CARDIAC_PROGENITOR_DIFFERENTIATION	WP_CARDIAC_PROGENITOR_DIFFERENTIATION	1/139	53/13343	0.0188679	1.81119	0.6071	0.426565	0.522248	0.44207	MYLK3	1
RNA	WP_TRANSLATION_FACTORS	WP_TRANSLATION_FACTORS	1/139	53/13343	0.0188679	1.81119	0.6071	0.426565	0.522248	0.44207	EIF3B	1
RNA	REACTOME_INTERLEUKIN_1_FAMILY_SIGNALING	REACTOME_INTERLEUKIN_1_FAMILY_SIGNALING	2/139	140/13343	0.0142857	1.37133	0.453156	0.42979	0.52495	0.444357	PSMD9/PSMA6	2
RNA	KEGG_ARGININE_AND_PROLINE_METABOLISM	KEGG_ARGININE_AND_PROLINE_METABOLISM	1/139	54/13343	0.0185185	1.77764	0.587485	0.432563	0.52495	0.444357	ASS1	1
RNA	KEGG_INOSITOL_PHOSPHATE_METABOLISM	KEGG_INOSITOL_PHOSPHATE_METABOLISM	1/139	54/13343	0.0185185	1.77764	0.587485	0.432563	0.52495	0.444357	PLCG2	1
RNA	KEGG_VIBRIO_CHOLERAE_INFECTION	KEGG_VIBRIO_CHOLERAE_INFECTION	1/139	54/13343	0.0185185	1.77764	0.587485	0.432563	0.52495	0.444357	PLCG2	1
RNA	PID_RAC1_PATHWAY	PID_RAC1_PATHWAY	1/139	54/13343	0.0185185	1.77764	0.587485	0.432563	0.52495	0.444357	BAIAP2	1
RNA	PID_TAP63_PATHWAY	PID_TAP63_PATHWAY	1/139	54/13343	0.0185185	1.77764	0.587485	0.432563	0.52495	0.444357	JAG1	1
RNA	REACTOME_INTRAFLAGELLAR_TRANSPORT	REACTOME_INTRAFLAGELLAR_TRANSPORT	1/139	54/13343	0.0185185	1.77764	0.587485	0.432563	0.52495	0.444357	IFT122	1
RNA	REACTOME_ION_HOMEOSTASIS	REACTOME_ION_HOMEOSTASIS	1/139	54/13343	0.0185185	1.77764	0.587485	0.432563	0.52495	0.444357	ATP1A3	1
RNA	KEGG_CYTOSOLIC_DNA_SENSING_PATHWAY	KEGG_CYTOSOLIC_DNA_SENSING_PATHWAY	1/139	55/13343	0.0181818	1.74532	0.568279	0.438498	0.529255	0.448001	RIPK1	1
RNA	REACTOME_SIGNALING_BY_ALK_IN_CANCER	REACTOME_SIGNALING_BY_ALK_IN_CANCER	1/139	55/13343	0.0181818	1.74532	0.568279	0.438498	0.529255	0.448001	FN1	1
RNA	WP_NRP1TRIGGERED_SIGNALING_PATHWAYS_IN_PANCREATIC_CANCER	WP_NRP1TRIGGERED_SIGNALING_PATHWAYS_IN_PANCREATIC_CANCER	1/139	55/13343	0.0181818	1.74532	0.568279	0.438498	0.529255	0.448001	CHD2	1
RNA	WP_PATHOGENIC_ESCHERICHIA_COLI_INFECTION	WP_PATHOGENIC_ESCHERICHIA_COLI_INFECTION	1/139	55/13343	0.0181818	1.74532	0.568279	0.438498	0.529255	0.448001	TLR5	1
RNA	WP_RANKLRANK_SIGNALING_PATHWAY	WP_RANKLRANK_SIGNALING_PATHWAY	1/139	55/13343	0.0181818	1.74532	0.568279	0.438498	0.529255	0.448001	MTOR	1
RNA	REACTOME_DISEASES_OF_GLYCOSYLATION	REACTOME_DISEASES_OF_GLYCOSYLATION	2/139	143/13343	0.013986	1.34256	0.422551	0.440452	0.530458	0.44902	SDC3/AGRN	2
RNA	REACTOME_FCGAMMA_RECEPTOR_FCGR_DEPENDENT_PHAGOCYTOSIS	REACTOME_FCGAMMA_RECEPTOR_FCGR_DEPENDENT_PHAGOCYTOSIS	2/139	143/13343	0.013986	1.34256	0.422551	0.440452	0.530458	0.44902	PLCG2/BAIAP2	2
RNA	WP_ECTODERM_DIFFERENTIATION	WP_ECTODERM_DIFFERENTIATION	2/139	144/13343	0.0138889	1.33323	0.4125	0.443982	0.532861	0.451054	CCDC88C/NARS2	2
RNA	KEGG_PATHOGENIC_ESCHERICHIA_COLI_INFECTION	KEGG_PATHOGENIC_ESCHERICHIA_COLI_INFECTION	1/139	56/13343	0.0178571	1.71416	0.549464	0.444371	0.532861	0.451054	TLR5	1
RNA	PID_TXA2PATHWAY	PID_TXA2PATHWAY	1/139	56/13343	0.0178571	1.71416	0.549464	0.444371	0.532861	0.451054	PIK3R5	1
RNA	REACTOME_GOLGI_ASSOCIATED_VESICLE_BIOGENESIS	REACTOME_GOLGI_ASSOCIATED_VESICLE_BIOGENESIS	1/139	56/13343	0.0178571	1.71416	0.549464	0.444371	0.532861	0.451054	TFRC	1
RNA	REACTOME_HSP90_CHAPERONE_CYCLE_FOR_STEROID_HORMONE_RECEPTORS_SHR_IN_THE_PRESENCE_OF_LIGAND	REACTOME_HSP90_CHAPERONE_CYCLE_FOR_STEROID_HORMONE_RECEPTORS_SHR_IN_THE_PRESENCE_OF_LIGAND	1/139	57/13343	0.0175439	1.68408	0.531025	0.450184	0.538485	0.455815	DYNC1H1	1
RNA	WP_CARDIAC_HYPERTROPHIC_RESPONSE	WP_CARDIAC_HYPERTROPHIC_RESPONSE	1/139	57/13343	0.0175439	1.68408	0.531025	0.450184	0.538485	0.455815	MTOR	1
RNA	REACTOME_BETA_CATENIN_INDEPENDENT_WNT_SIGNALING	REACTOME_BETA_CATENIN_INDEPENDENT_WNT_SIGNALING	2/139	146/13343	0.0136986	1.31497	0.392621	0.451006	0.538485	0.455815	PSMD9/PSMA6	2
RNA	REACTOME_DNA_REPLICATION_PRE_INITIATION	REACTOME_DNA_REPLICATION_PRE_INITIATION	2/139	146/13343	0.0136986	1.31497	0.392621	0.451006	0.538485	0.455815	PSMD9/PSMA6	2
RNA	REACTOME_CHEMOKINE_RECEPTORS_BIND_CHEMOKINES	REACTOME_CHEMOKINE_RECEPTORS_BIND_CHEMOKINES	1/139	58/13343	0.0172414	1.65505	0.512946	0.455936	0.542036	0.45882	CCR9	1
RNA	REACTOME_IRON_UPTAKE_AND_TRANSPORT	REACTOME_IRON_UPTAKE_AND_TRANSPORT	1/139	58/13343	0.0172414	1.65505	0.512946	0.455936	0.542036	0.45882	TFRC	1
RNA	REACTOME_SIGNALING_BY_ERBB4	REACTOME_SIGNALING_BY_ERBB4	1/139	58/13343	0.0172414	1.65505	0.512946	0.455936	0.542036	0.45882	ADAP1	1
RNA	REACTOME_SIGNALING_BY_NOTCH1_PEST_DOMAIN_MUTANTS_IN_CANCER	REACTOME_SIGNALING_BY_NOTCH1_PEST_DOMAIN_MUTANTS_IN_CANCER	1/139	58/13343	0.0172414	1.65505	0.512946	0.455936	0.542036	0.45882	JAG1	1
RNA	KEGG_RNA_DEGRADATION	KEGG_RNA_DEGRADATION	1/139	59/13343	0.0169492	1.627	0.495213	0.461629	0.545293	0.461577	EXOSC5	1
RNA	PID_ATF2_PATHWAY	PID_ATF2_PATHWAY	1/139	59/13343	0.0169492	1.627	0.495213	0.461629	0.545293	0.461577	NF1	1
RNA	PID_P53_REGULATION_PATHWAY	PID_P53_REGULATION_PATHWAY	1/139	59/13343	0.0169492	1.627	0.495213	0.461629	0.545293	0.461577	PPP2CA	1
RNA	WP_COMPLEMENT_AND_COAGULATION_CASCADES	WP_COMPLEMENT_AND_COAGULATION_CASCADES	1/139	59/13343	0.0169492	1.627	0.495213	0.461629	0.545293	0.461577	BDKRB1	1
RNA	WP_MET_IN_TYPE_1_PAPILLARY_RENAL_CELL_CARCINOMA	WP_MET_IN_TYPE_1_PAPILLARY_RENAL_CELL_CARCINOMA	1/139	59/13343	0.0169492	1.627	0.495213	0.461629	0.545293	0.461577	BRAF	1
RNA	WP_MIRNA_REGULATION_OF_PROSTATE_CANCER_SIGNALING_PATHWAYS	WP_MIRNA_REGULATION_OF_PROSTATE_CANCER_SIGNALING_PATHWAYS	1/139	59/13343	0.0169492	1.627	0.495213	0.461629	0.545293	0.461577	MTOR	1
RNA	PID_FCER1_PATHWAY	PID_FCER1_PATHWAY	1/139	60/13343	0.0166667	1.59988	0.477812	0.467262	0.550773	0.466216	FCGR2B	1
RNA	REACTOME_ACTIVATION_OF_THE_MRNA_UPON_BINDING_OF_THE_CAP_BINDING_COMPLEX_AND_EIFS_AND_SUBSEQUENT_BINDING_TO_43S	REACTOME_ACTIVATION_OF_THE_MRNA_UPON_BINDING_OF_THE_CAP_BINDING_COMPLEX_AND_EIFS_AND_SUBSEQUENT_BINDING_TO_43S	1/139	60/13343	0.0166667	1.59988	0.477812	0.467262	0.550773	0.466216	EIF3B	1
RNA	PID_AR_PATHWAY	PID_AR_PATHWAY	1/139	61/13343	0.0163934	1.57365	0.460731	0.472837	0.554982	0.469779	TCF4	1
RNA	PID_TRKR_PATHWAY	PID_TRKR_PATHWAY	1/139	61/13343	0.0163934	1.57365	0.460731	0.472837	0.554982	0.469779	NEDD4L	1
RNA	REACTOME_REGULATION_OF_PTEN_GENE_TRANSCRIPTION	REACTOME_REGULATION_OF_PTEN_GENE_TRANSCRIPTION	1/139	61/13343	0.0163934	1.57365	0.460731	0.472837	0.554982	0.469779	MTOR	1
RNA	WP_MODULATORS_OF_TCR_SIGNALING_AND_T_CELL_ACTIVATION	WP_MODULATORS_OF_TCR_SIGNALING_AND_T_CELL_ACTIVATION	1/139	61/13343	0.0163934	1.57365	0.460731	0.472837	0.554982	0.469779	MALT1	1
RNA	KEGG_NOD_LIKE_RECEPTOR_SIGNALING_PATHWAY	KEGG_NOD_LIKE_RECEPTOR_SIGNALING_PATHWAY	1/139	62/13343	0.016129	1.54827	0.443957	0.478354	0.559366	0.47349	MAPK10	1
RNA	PID_IL12_2PATHWAY	PID_IL12_2PATHWAY	1/139	62/13343	0.016129	1.54827	0.443957	0.478354	0.559366	0.47349	MTOR	1
RNA	WP_TCELL_ANTIGEN_RECEPTOR_TCR_PATHWAY_DURING_STAPHYLOCOCCUS_AUREUS_INFECTION	WP_TCELL_ANTIGEN_RECEPTOR_TCR_PATHWAY_DURING_STAPHYLOCOCCUS_AUREUS_INFECTION	1/139	62/13343	0.016129	1.54827	0.443957	0.478354	0.559366	0.47349	MALT1	1
RNA	WP_HEPATITIS_B_INFECTION	WP_HEPATITIS_B_INFECTION	2/139	154/13343	0.012987	1.24666	0.315877	0.478591	0.559366	0.47349	MAPK10/BRAF	2
RNA	REACTOME_ER_TO_GOLGI_ANTEROGRADE_TRANSPORT	REACTOME_ER_TO_GOLGI_ANTEROGRADE_TRANSPORT	2/139	155/13343	0.0129032	1.23862	0.306579	0.481981	0.560738	0.474651	DYNC1H1/SPTAN1	2
RNA	WP_MESODERMAL_COMMITMENT_PATHWAY	WP_MESODERMAL_COMMITMENT_PATHWAY	2/139	155/13343	0.0129032	1.23862	0.306579	0.481981	0.560738	0.474651	PPP2CA/TCF4	2
RNA	PID_MYC_REPRESS_PATHWAY	PID_MYC_REPRESS_PATHWAY	1/139	63/13343	0.015873	1.5237	0.427479	0.483814	0.560738	0.474651	TSC2	1
RNA	REACTOME_SYNTHESIS_OF_SUBSTRATES_IN_N_GLYCAN_BIOSYTHESIS	REACTOME_SYNTHESIS_OF_SUBSTRATES_IN_N_GLYCAN_BIOSYTHESIS	1/139	63/13343	0.015873	1.5237	0.427479	0.483814	0.560738	0.474651	ST6GAL1	1
RNA	WP_ENDOMETRIAL_CANCER	WP_ENDOMETRIAL_CANCER	1/139	63/13343	0.015873	1.5237	0.427479	0.483814	0.560738	0.474651	BRAF	1
RNA	WP_NOTCH_SIGNALING_PATHWAY	WP_NOTCH_SIGNALING_PATHWAY	1/139	63/13343	0.015873	1.5237	0.427479	0.483814	0.560738	0.474651	JAG1	1
RNA	WP_OXIDATION_BY_CYTOCHROME_P450	WP_OXIDATION_BY_CYTOCHROME_P450	1/139	63/13343	0.015873	1.5237	0.427479	0.483814	0.560738	0.474651	CYP46A1	1
RNA	WP_TYROBP_CAUSAL_NETWORK_IN_MICROGLIA	WP_TYROBP_CAUSAL_NETWORK_IN_MICROGLIA	1/139	63/13343	0.015873	1.5237	0.427479	0.483814	0.560738	0.474651	LHFPL2	1
RNA	REACTOME_CELLULAR_RESPONSE_TO_STARVATION	REACTOME_CELLULAR_RESPONSE_TO_STARVATION	2/139	157/13343	0.0127389	1.22284	0.28817	0.488719	0.56405	0.477454	SH3BP4/MTOR	2
RNA	KEGG_RETINOL_METABOLISM	KEGG_RETINOL_METABOLISM	1/139	64/13343	0.015625	1.49989	0.411287	0.489216	0.56405	0.477454	ADH1B	1
RNA	PID_ERA_GENOMIC_PATHWAY	PID_ERA_GENOMIC_PATHWAY	1/139	64/13343	0.015625	1.49989	0.411287	0.489216	0.56405	0.477454	ANP32A	1
RNA	PID_IL4_2PATHWAY	PID_IL4_2PATHWAY	1/139	64/13343	0.015625	1.49989	0.411287	0.489216	0.56405	0.477454	MTOR	1
RNA	REACTOME_CYTOSOLIC_SENSORS_OF_PATHOGEN_ASSOCIATED_DNA	REACTOME_CYTOSOLIC_SENSORS_OF_PATHOGEN_ASSOCIATED_DNA	1/139	64/13343	0.015625	1.49989	0.411287	0.489216	0.56405	0.477454	RIPK1	1
RNA	PID_CD8_TCR_DOWNSTREAM_PATHWAY	PID_CD8_TCR_DOWNSTREAM_PATHWAY	1/139	65/13343	0.0153846	1.47681	0.395369	0.494563	0.566676	0.479678	BRAF	1
RNA	PID_RB_1PATHWAY	PID_RB_1PATHWAY	1/139	65/13343	0.0153846	1.47681	0.395369	0.494563	0.566676	0.479678	PPP2CA	1
RNA	REACTOME_CELL_CELL_JUNCTION_ORGANIZATION	REACTOME_CELL_CELL_JUNCTION_ORGANIZATION	1/139	65/13343	0.0153846	1.47681	0.395369	0.494563	0.566676	0.479678	CDH13	1
RNA	REACTOME_DUAL_INCISION_IN_TC_NER	REACTOME_DUAL_INCISION_IN_TC_NER	1/139	65/13343	0.0153846	1.47681	0.395369	0.494563	0.566676	0.479678	ERCC4	1
RNA	REACTOME_RAB_GERANYLGERANYLATION	REACTOME_RAB_GERANYLGERANYLATION	1/139	65/13343	0.0153846	1.47681	0.395369	0.494563	0.566676	0.479678	RAB27A	1
RNA	WP_FERROPTOSIS	WP_FERROPTOSIS	1/139	65/13343	0.0153846	1.47681	0.395369	0.494563	0.566676	0.479678	TFRC	1
RNA	KEGG_PURINE_METABOLISM	KEGG_PURINE_METABOLISM	2/139	159/13343	0.0125786	1.20746	0.270002	0.495402	0.567052	0.479995	FHIT/ENTPD5	2
RNA	PID_INTEGRIN1_PATHWAY	PID_INTEGRIN1_PATHWAY	1/139	66/13343	0.0151515	1.45444	0.379717	0.499854	0.569207	0.48182	FN1	1
RNA	REACTOME_CYTOCHROME_P450_ARRANGED_BY_SUBSTRATE_TYPE	REACTOME_CYTOCHROME_P450_ARRANGED_BY_SUBSTRATE_TYPE	1/139	66/13343	0.0151515	1.45444	0.379717	0.499854	0.569207	0.48182	CYP46A1	1
RNA	WP_ONCOSTATIN_M_SIGNALING_PATHWAY	WP_ONCOSTATIN_M_SIGNALING_PATHWAY	1/139	66/13343	0.0151515	1.45444	0.379717	0.499854	0.569207	0.48182	MTOR	1
RNA	WP_PATHWAYS_AFFECTED_IN_ADENOID_CYSTIC_CARCINOMA	WP_PATHWAYS_AFFECTED_IN_ADENOID_CYSTIC_CARCINOMA	1/139	66/13343	0.0151515	1.45444	0.379717	0.499854	0.569207	0.48182	MGA	1
RNA	WP_PRADERWILLI_AND_ANGELMAN_SYNDROME	WP_PRADERWILLI_AND_ANGELMAN_SYNDROME	1/139	66/13343	0.0151515	1.45444	0.379717	0.499854	0.569207	0.48182	ATP10A	1
RNA	WP_PPAR_SIGNALING_PATHWAY	WP_PPAR_SIGNALING_PATHWAY	1/139	67/13343	0.0149254	1.43273	0.364321	0.50509	0.574579	0.486367	DBI	1
RNA	WP_GPCRS_CLASS_A_RHODOPSINLIKE	WP_GPCRS_CLASS_A_RHODOPSINLIKE	3/139	258/13343	0.0116279	1.1162	0.193365	0.505877	0.574884	0.486625	CHRM3/CCR9/BDKRB1	3
RNA	WP_EGFEGFR_SIGNALING_PATHWAY	WP_EGFEGFR_SIGNALING_PATHWAY	2/139	163/13343	0.0122699	1.17783	0.234367	0.508604	0.577391	0.488747	MTOR/BRAF	2
RNA	KEGG_P53_SIGNALING_PATHWAY	KEGG_P53_SIGNALING_PATHWAY	1/139	68/13343	0.0147059	1.41166	0.349172	0.510272	0.5781	0.489347	TSC2	1
RNA	PID_P75_NTR_PATHWAY	PID_P75_NTR_PATHWAY	1/139	68/13343	0.0147059	1.41166	0.349172	0.510272	0.5781	0.489347	MAPK10	1
RNA	REACTOME_PROTEIN_LOCALIZATION	REACTOME_PROTEIN_LOCALIZATION	2/139	164/13343	0.0121951	1.17064	0.225599	0.51187	0.578726	0.489877	HSD17B4/MLYCD	2
RNA	WP_EPITHELIAL_TO_MESENCHYMAL_TRANSITION_IN_COLORECTAL_CANCER	WP_EPITHELIAL_TO_MESENCHYMAL_TRANSITION_IN_COLORECTAL_CANCER	2/139	164/13343	0.0121951	1.17064	0.225599	0.51187	0.578726	0.489877	FN1/JAG1	2
RNA	KEGG_COMPLEMENT_AND_COAGULATION_CASCADES	KEGG_COMPLEMENT_AND_COAGULATION_CASCADES	1/139	69/13343	0.0144928	1.3912	0.334263	0.5154	0.580349	0.491251	BDKRB1	1
RNA	KEGG_PPAR_SIGNALING_PATHWAY	KEGG_PPAR_SIGNALING_PATHWAY	1/139	69/13343	0.0144928	1.3912	0.334263	0.5154	0.580349	0.491251	DBI	1
RNA	PID_VEGFR1_2_PATHWAY	PID_VEGFR1_2_PATHWAY	1/139	69/13343	0.0144928	1.3912	0.334263	0.5154	0.580349	0.491251	BRAF	1
RNA	WP_RAC1PAK1P38MMP2_PATHWAY	WP_RAC1PAK1P38MMP2_PATHWAY	1/139	69/13343	0.0144928	1.3912	0.334263	0.5154	0.580349	0.491251	FN1	1
RNA	KEGG_METABOLISM_OF_XENOBIOTICS_BY_CYTOCHROME_P450	KEGG_METABOLISM_OF_XENOBIOTICS_BY_CYTOCHROME_P450	1/139	70/13343	0.0142857	1.37133	0.319584	0.520475	0.5831	0.49358	ADH1B	1
RNA	PID_AP1_PATHWAY	PID_AP1_PATHWAY	1/139	70/13343	0.0142857	1.37133	0.319584	0.520475	0.5831	0.49358	COPS5	1
RNA	REACTOME_CIRCADIAN_CLOCK	REACTOME_CIRCADIAN_CLOCK	1/139	70/13343	0.0142857	1.37133	0.319584	0.520475	0.5831	0.49358	PPP1CC	1
RNA	REACTOME_RHOB_GTPASE_CYCLE	REACTOME_RHOB_GTPASE_CYCLE	1/139	70/13343	0.0142857	1.37133	0.319584	0.520475	0.5831	0.49358	TFRC	1
RNA	WP_3Q29_COPY_NUMBER_VARIATION_SYNDROME	WP_3Q29_COPY_NUMBER_VARIATION_SYNDROME	1/139	70/13343	0.0142857	1.37133	0.319584	0.520475	0.5831	0.49358	TFRC	1
RNA	REACTOME_DNA_DOUBLE_STRAND_BREAK_REPAIR	REACTOME_DNA_DOUBLE_STRAND_BREAK_REPAIR	2/139	167/13343	0.011976	1.14961	0.19962	0.521581	0.583749	0.494129	EYA4/ERCC4	2
RNA	REACTOME_G2_M_CHECKPOINTS	REACTOME_G2_M_CHECKPOINTS	2/139	168/13343	0.0119048	1.14277	0.191067	0.524789	0.586354	0.496335	PSMD9/PSMA6	2
RNA	WP_GLUCOCORTICOID_RECEPTOR_PATHWAY	WP_GLUCOCORTICOID_RECEPTOR_PATHWAY	1/139	71/13343	0.0140845	1.35201	0.305128	0.525496	0.586354	0.496335	SEC14L1	1
RNA	WP_NONGENOMIC_ACTIONS_OF_125_DIHYDROXYVITAMIN_D3	WP_NONGENOMIC_ACTIONS_OF_125_DIHYDROXYVITAMIN_D3	1/139	71/13343	0.0140845	1.35201	0.305128	0.525496	0.586354	0.496335	PLCG2	1
RNA	KEGG_DRUG_METABOLISM_CYTOCHROME_P450	KEGG_DRUG_METABOLISM_CYTOCHROME_P450	1/139	72/13343	0.0138889	1.33323	0.29089	0.530466	0.591304	0.500524	ADH1B	1
RNA	PID_AVB3_INTEGRIN_PATHWAY	PID_AVB3_INTEGRIN_PATHWAY	1/139	74/13343	0.0135135	1.2972	0.263033	0.54025	0.599797	0.507714	FN1	1
RNA	REACTOME_RHOG_GTPASE_CYCLE	REACTOME_RHOG_GTPASE_CYCLE	1/139	74/13343	0.0135135	1.2972	0.263033	0.54025	0.599797	0.507714	TFRC	1
RNA	REACTOME_SIGNALING_BY_NOTCH1	REACTOME_SIGNALING_BY_NOTCH1	1/139	74/13343	0.0135135	1.2972	0.263033	0.54025	0.599797	0.507714	JAG1	1
RNA	WP_CYTOSOLIC_DNASENSING_PATHWAY	WP_CYTOSOLIC_DNASENSING_PATHWAY	1/139	74/13343	0.0135135	1.2972	0.263033	0.54025	0.599797	0.507714	RIPK1	1
RNA	REACTOME_CHROMATIN_MODIFYING_ENZYMES	REACTOME_CHROMATIN_MODIFYING_ENZYMES	3/139	272/13343	0.0110294	1.05874	0.100429	0.541548	0.600636	0.508423	RUVBL1/KMT2D/EHMT1	3
RNA	WP_NUCLEOTIDE_EXCISION_REPAIR_IN_XERODERMA_PIGMENTOSUM	WP_NUCLEOTIDE_EXCISION_REPAIR_IN_XERODERMA_PIGMENTOSUM	1/139	76/13343	0.0131579	1.26306	0.235964	0.549833	0.608606	0.51517	ERCC4	1
RNA	WP_PROLACTIN_SIGNALING_PATHWAY	WP_PROLACTIN_SIGNALING_PATHWAY	1/139	76/13343	0.0131579	1.26306	0.235964	0.549833	0.608606	0.51517	MTOR	1
RNA	REACTOME_MEIOTIC_SYNAPSIS	REACTOME_MEIOTIC_SYNAPSIS	1/139	77/13343	0.012987	1.24666	0.22271	0.554549	0.612603	0.518553	SYNE1	1
RNA	WP_JOUBERT_SYNDROME	WP_JOUBERT_SYNDROME	1/139	77/13343	0.012987	1.24666	0.22271	0.554549	0.612603	0.518553	MTOR	1
RNA	REACTOME_BIOSYNTHESIS_OF_THE_N_GLYCAN_PRECURSOR_DOLICHOL_LIPID_LINKED_OLIGOSACCHARIDE_LLO_AND_TRANSFER_TO_A_NASCENT_PROTEIN	REACTOME_BIOSYNTHESIS_OF_THE_N_GLYCAN_PRECURSOR_DOLICHOL_LIPID_LINKED_OLIGOSACCHARIDE_LLO_AND_TRANSFER_TO_A_NASCENT_PROTEIN	1/139	78/13343	0.0128205	1.23068	0.209635	0.559216	0.615916	0.521358	ST6GAL1	1
RNA	REACTOME_DNA_DOUBLE_STRAND_BREAK_RESPONSE	REACTOME_DNA_DOUBLE_STRAND_BREAK_RESPONSE	1/139	78/13343	0.0128205	1.23068	0.209635	0.559216	0.615916	0.521358	EYA4	1
RNA	REACTOME_REGULATION_OF_INSULIN_SECRETION	REACTOME_REGULATION_OF_INSULIN_SECRETION	1/139	78/13343	0.0128205	1.23068	0.209635	0.559216	0.615916	0.521358	CHRM3	1
RNA	PID_MET_PATHWAY	PID_MET_PATHWAY	1/139	79/13343	0.0126582	1.2151	0.196734	0.563835	0.619157	0.524101	MTOR	1
RNA	PID_P73PATHWAY	PID_P73PATHWAY	1/139	79/13343	0.0126582	1.2151	0.196734	0.563835	0.619157	0.524101	NEDD4L	1
RNA	REACTOME_SIGNALING_BY_MET	REACTOME_SIGNALING_BY_MET	1/139	79/13343	0.0126582	1.2151	0.196734	0.563835	0.619157	0.524101	FN1	1
RNA	KEGG_HUNTINGTONS_DISEASE	KEGG_HUNTINGTONS_DISEASE	2/139	182/13343	0.010989	1.05487	0.0764645	0.568183	0.622942	0.527305	DNAH3/COX4I1	2
RNA	PID_BETA_CATENIN_NUC_PATHWAY	PID_BETA_CATENIN_NUC_PATHWAY	1/139	80/13343	0.0125	1.19991	0.184003	0.568406	0.622942	0.527305	TCF4	1
RNA	WP_DNA_IRDAMAGE_AND_CELLULAR_RESPONSE_VIA_ATR	WP_DNA_IRDAMAGE_AND_CELLULAR_RESPONSE_VIA_ATR	1/139	81/13343	0.0123457	1.1851	0.171436	0.572929	0.627278	0.530976	POLN	1
RNA	WP_METAPATHWAY_BIOTRANSFORMATION_PHASE_I_AND_II	WP_METAPATHWAY_BIOTRANSFORMATION_PHASE_I_AND_II	2/139	185/13343	0.0108108	1.03776	0.0530626	0.577106	0.629071	0.532493	KCNAB2/CYP46A1	2
RNA	PID_REG_GR_PATHWAY	PID_REG_GR_PATHWAY	1/139	82/13343	0.0121951	1.17064	0.159028	0.577406	0.629071	0.532493	MAPK10	1
RNA	PID_SMAD2_3NUCLEAR_PATHWAY	PID_SMAD2_3NUCLEAR_PATHWAY	1/139	82/13343	0.0121951	1.17064	0.159028	0.577406	0.629071	0.532493	MED15	1
RNA	REACTOME_DDX58_IFIH1_MEDIATED_INDUCTION_OF_INTERFERON_ALPHA_BETA	REACTOME_DDX58_IFIH1_MEDIATED_INDUCTION_OF_INTERFERON_ALPHA_BETA	1/139	82/13343	0.0121951	1.17064	0.159028	0.577406	0.629071	0.532493	RIPK1	1
RNA	REACTOME_ROLE_OF_PHOSPHOLIPIDS_IN_PHAGOCYTOSIS	REACTOME_ROLE_OF_PHOSPHOLIPIDS_IN_PHAGOCYTOSIS	1/139	82/13343	0.0121951	1.17064	0.159028	0.577406	0.629071	0.532493	PLCG2	1
RNA	REACTOME_TRANSCRIPTIONAL_REGULATION_OF_WHITE_ADIPOCYTE_DIFFERENTIATION	REACTOME_TRANSCRIPTIONAL_REGULATION_OF_WHITE_ADIPOCYTE_DIFFERENTIATION	1/139	84/13343	0.0119048	1.14277	0.134676	0.586219	0.637419	0.53956	MED15	1
RNA	WP_PARKINSONS_DISEASE_PATHWAY	WP_PARKINSONS_DISEASE_PATHWAY	1/139	84/13343	0.0119048	1.14277	0.134676	0.586219	0.637419	0.53956	PRKN	1
RNA	REACTOME_ANTIGEN_ACTIVATES_B_CELL_RECEPTOR_BCR_LEADING_TO_GENERATION_OF_SECOND_MESSENGERS	REACTOME_ANTIGEN_ACTIVATES_B_CELL_RECEPTOR_BCR_LEADING_TO_GENERATION_OF_SECOND_MESSENGERS	1/139	86/13343	0.0116279	1.1162	0.110913	0.594849	0.645537	0.546431	PLCG2	1
RNA	REACTOME_FCERI_MEDIATED_CA_2_MOBILIZATION	REACTOME_FCERI_MEDIATED_CA_2_MOBILIZATION	1/139	86/13343	0.0116279	1.1162	0.110913	0.594849	0.645537	0.546431	PLCG2	1
RNA	REACTOME_TRANSLATION	REACTOME_TRANSLATION	3/139	295/13343	0.0101695	0.976198	-0.0424148	0.596836	0.647059	0.547719	EIF3B/AARS1/NARS2	3
RNA	KEGG_HEMATOPOIETIC_CELL_LINEAGE	KEGG_HEMATOPOIETIC_CELL_LINEAGE	1/139	87/13343	0.0114943	1.10337	0.0992418	0.599097	0.647656	0.548225	TFRC	1
RNA	WP_ACUTE_VIRAL_MYOCARDITIS	WP_ACUTE_VIRAL_MYOCARDITIS	1/139	87/13343	0.0114943	1.10337	0.0992418	0.599097	0.647656	0.548225	TLR5	1
RNA	REACTOME_ORGANELLE_BIOGENESIS_AND_MAINTENANCE	REACTOME_ORGANELLE_BIOGENESIS_AND_MAINTENANCE	3/139	296/13343	0.0101351	0.9729	-0.0483753	0.59914	0.647656	0.548225	PPP2R1A/IFT122/DYNC1H1	3
RNA	KEGG_ANTIGEN_PROCESSING_AND_PRESENTATION	KEGG_ANTIGEN_PROCESSING_AND_PRESENTATION	1/139	88/13343	0.0113636	1.09083	0.0877068	0.603301	0.651518	0.551494	IFI30	1
RNA	REACTOME_MUSCLE_CONTRACTION	REACTOME_MUSCLE_CONTRACTION	2/139	195/13343	0.0102564	0.984542	-0.0223109	0.605878	0.653664	0.553311	SCN11A/ATP1A3	2
RNA	WP_HAIR_FOLLICLE_DEVELOPMENT_CYTODIFFERENTIATION_PART_3_OF_3	WP_HAIR_FOLLICLE_DEVELOPMENT_CYTODIFFERENTIATION_PART_3_OF_3	1/139	89/13343	0.011236	1.07857	0.0763041	0.607461	0.654734	0.554216	TCF4	1
RNA	REACTOME_RAB_GEFS_EXCHANGE_GTP_FOR_GDP_ON_RABS	REACTOME_RAB_GEFS_EXCHANGE_GTP_FOR_GDP_ON_RABS	1/139	90/13343	0.0111111	1.06659	0.0650305	0.611578	0.657891	0.556889	RAB27A	1
RNA	WP_NCRNAS_INVOLVED_IN_WNT_SIGNALING_IN_HEPATOCELLULAR_CARCINOMA	WP_NCRNAS_INVOLVED_IN_WNT_SIGNALING_IN_HEPATOCELLULAR_CARCINOMA	1/139	90/13343	0.0111111	1.06659	0.0650305	0.611578	0.657891	0.556889	CSNK2A1	1
RNA	REACTOME_PEPTIDE_LIGAND_BINDING_RECEPTORS	REACTOME_PEPTIDE_LIGAND_BINDING_RECEPTORS	2/139	198/13343	0.010101	0.969624	-0.0441818	0.614219	0.659074	0.55789	CCR9/BDKRB1	2
RNA	REACTOME_PEPTIDE_HORMONE_METABOLISM	REACTOME_PEPTIDE_HORMONE_METABOLISM	1/139	91/13343	0.010989	1.05487	0.0538826	0.615652	0.659074	0.55789	RAB27A	1
RNA	WP_AMINO_ACID_METABOLISM	WP_AMINO_ACID_METABOLISM	1/139	91/13343	0.010989	1.05487	0.0538826	0.615652	0.659074	0.55789	ASS1	1
RNA	WP_APOPTOSIS_MODULATION_AND_SIGNALING	WP_APOPTOSIS_MODULATION_AND_SIGNALING	1/139	91/13343	0.010989	1.05487	0.0538826	0.615652	0.659074	0.55789	RIPK1	1
RNA	WP_TCELL_RECEPTOR_TCR_SIGNALING_PATHWAY	WP_TCELL_RECEPTOR_TCR_SIGNALING_PATHWAY	1/139	91/13343	0.010989	1.05487	0.0538826	0.615652	0.659074	0.55789	MALT1	1
RNA	REACTOME_ASPARAGINE_N_LINKED_GLYCOSYLATION	REACTOME_ASPARAGINE_N_LINKED_GLYCOSYLATION	3/139	305/13343	0.00983607	0.944192	-0.10116	0.619496	0.661473	0.55992	ST6GAL1/DYNC1H1/SPTAN1	3
RNA	REACTOME_CELL_JUNCTION_ORGANIZATION	REACTOME_CELL_JUNCTION_ORGANIZATION	1/139	92/13343	0.0108696	1.0434	0.0428573	0.619683	0.661473	0.55992	CDH13	1
RNA	REACTOME_REGULATION_OF_TP53_ACTIVITY_THROUGH_PHOSPHORYLATION	REACTOME_REGULATION_OF_TP53_ACTIVITY_THROUGH_PHOSPHORYLATION	1/139	92/13343	0.0108696	1.0434	0.0428573	0.619683	0.661473	0.55992	CSNK2A1	1
RNA	REACTOME_INTERFERON_GAMMA_SIGNALING	REACTOME_INTERFERON_GAMMA_SIGNALING	1/139	93/13343	0.0107527	1.03218	0.0319517	0.623672	0.66509	0.562983	IFI30	1
RNA	REACTOME_LEISHMANIA_INFECTION	REACTOME_LEISHMANIA_INFECTION	3/139	308/13343	0.00974026	0.934995	-0.118422	0.626125	0.667064	0.564654	PLCG2/BAIAP2/ENTPD5	3
RNA	REACTOME_FCGR3A_MEDIATED_IL10_SYNTHESIS	REACTOME_FCGR3A_MEDIATED_IL10_SYNTHESIS	1/139	95/13343	0.0105263	1.01045	0.010488	0.631527	0.672173	0.568978	PLCG2	1
RNA	REACTOME_NEUROTRANSMITTER_RECEPTORS_AND_POSTSYNAPTIC_SIGNAL_TRANSMISSION	REACTOME_NEUROTRANSMITTER_RECEPTORS_AND_POSTSYNAPTIC_SIGNAL_TRANSMISSION	2/139	205/13343	0.0097561	0.936515	-0.0939826	0.633158	0.673262	0.569899	ARHGEF7/GIT1	2
RNA	REACTOME_RUNX1_REGULATES_GENES_INVOLVED_IN_MEGAKARYOCYTE_DIFFERENTIATION_AND_PLATELET_FUNCTION	REACTOME_RUNX1_REGULATES_GENES_INVOLVED_IN_MEGAKARYOCYTE_DIFFERENTIATION_AND_PLATELET_FUNCTION	1/139	96/13343	0.0104167	0.999925	-7.56059e-05	0.635393	0.674991	0.571363	KMT2D	1
RNA	WP_CIRCADIAN_RHYTHM_GENES	WP_CIRCADIAN_RHYTHM_GENES	2/139	207/13343	0.00966184	0.927467	-0.107909	0.638435	0.677573	0.573549	MAPK10/PPP1CC	2
RNA	REACTOME_METABOLISM_OF_NUCLEOTIDES	REACTOME_METABOLISM_OF_NUCLEOTIDES	1/139	97/13343	0.0103093	0.989617	-0.0105305	0.639219	0.677756	0.573703	ENTPD5	1
RNA	KEGG_PYRIMIDINE_METABOLISM	KEGG_PYRIMIDINE_METABOLISM	1/139	98/13343	0.0102041	0.979518	-0.0208793	0.643005	0.681118	0.57655	ENTPD5	1
RNA	WP_NUCLEAR_RECEPTORS_METAPATHWAY	WP_NUCLEAR_RECEPTORS_METAPATHWAY	3/139	321/13343	0.00934579	0.897129	-0.191413	0.653942	0.69026	0.584288	SEC14L1/DBI/SLC2A8	3
RNA	KEGG_GNRH_SIGNALING_PATHWAY	KEGG_GNRH_SIGNALING_PATHWAY	1/139	101/13343	0.00990099	0.950424	-0.0513124	0.654128	0.69026	0.584288	MAPK10	1
RNA	REACTOME_CELLULAR_RESPONSE_TO_HEAT_STRESS	REACTOME_CELLULAR_RESPONSE_TO_HEAT_STRESS	1/139	101/13343	0.00990099	0.950424	-0.0513124	0.654128	0.69026	0.584288	MTOR	1
RNA	REACTOME_DISEASES_OF_PROGRAMMED_CELL_DEATH	REACTOME_DISEASES_OF_PROGRAMMED_CELL_DEATH	1/139	101/13343	0.00990099	0.950424	-0.0513124	0.654128	0.69026	0.584288	RIPK1	1
RNA	WP_NEURAL_CREST_DIFFERENTIATION	WP_NEURAL_CREST_DIFFERENTIATION	1/139	102/13343	0.00980392	0.941106	-0.0612599	0.657758	0.693431	0.586972	TCF4	1
RNA	REACTOME_POTASSIUM_CHANNELS	REACTOME_POTASSIUM_CHANNELS	1/139	103/13343	0.00970874	0.931969	-0.0711126	0.661351	0.695234	0.588499	KCNAB2	1
RNA	REACTOME_RESPIRATORY_ELECTRON_TRANSPORT	REACTOME_RESPIRATORY_ELECTRON_TRANSPORT	1/139	103/13343	0.00970874	0.931969	-0.0711126	0.661351	0.695234	0.588499	COX4I1	1
RNA	WP_GENES_RELATED_TO_PRIMARY_CILIUM_DEVELOPMENT_BASED_ON_CRISPR	WP_GENES_RELATED_TO_PRIMARY_CILIUM_DEVELOPMENT_BASED_ON_CRISPR	1/139	103/13343	0.00970874	0.931969	-0.0711126	0.661351	0.695234	0.588499	IFT122	1
RNA	WP_7Q1123_COPY_NUMBER_VARIATION_SYNDROME	WP_7Q1123_COPY_NUMBER_VARIATION_SYNDROME	1/139	106/13343	0.00943396	0.905593	-0.100122	0.671906	0.704992	0.596759	VPS37C	1
RNA	WP_ELECTRON_TRANSPORT_CHAIN_OXPHOS_SYSTEM_IN_MITOCHONDRIA	WP_ELECTRON_TRANSPORT_CHAIN_OXPHOS_SYSTEM_IN_MITOCHONDRIA	1/139	106/13343	0.00943396	0.905593	-0.100122	0.671906	0.704992	0.596759	COX4I1	1
RNA	WP_NETWORK_MAP_OF_SARSCOV2_SIGNALING_PATHWAY	WP_NETWORK_MAP_OF_SARSCOV2_SIGNALING_PATHWAY	2/139	221/13343	0.00904977	0.868713	-0.201921	0.673729	0.706191	0.597773	FN1/MTOR	2
RNA	REACTOME_CLASS_A_1_RHODOPSIN_LIKE_RECEPTORS	REACTOME_CLASS_A_1_RHODOPSIN_LIKE_RECEPTORS	3/139	331/13343	0.00906344	0.870025	-0.245678	0.674323	0.706191	0.597773	CHRM3/CCR9/BDKRB1	3
RNA	REACTOME_BIOLOGICAL_OXIDATIONS	REACTOME_BIOLOGICAL_OXIDATIONS	2/139	222/13343	0.00900901	0.8648	-0.208418	0.676141	0.707426	0.598819	CYP46A1/ADH1B	2
RNA	REACTOME_INTERLEUKIN_4_AND_INTERLEUKIN_13_SIGNALING	REACTOME_INTERLEUKIN_4_AND_INTERLEUKIN_13_SIGNALING	1/139	111/13343	0.00900901	0.8648	-0.146754	0.688777	0.719288	0.60886	FN1	1
RNA	REACTOME_TELOMERE_MAINTENANCE	REACTOME_TELOMERE_MAINTENANCE	1/139	111/13343	0.00900901	0.8648	-0.146754	0.688777	0.719288	0.60886	RUVBL1	1
RNA	REACTOME_PARASITE_INFECTION	REACTOME_PARASITE_INFECTION	1/139	116/13343	0.00862069	0.827524	-0.191422	0.704786	0.735314	0.622425	BAIAP2	1
RNA	REACTOME_MEIOSIS	REACTOME_MEIOSIS	1/139	117/13343	0.00854701	0.820451	-0.200136	0.707889	0.737162	0.62399	SYNE1	1
RNA	WP_WNT_SIGNALING	WP_WNT_SIGNALING	1/139	117/13343	0.00854701	0.820451	-0.200136	0.707889	0.737162	0.62399	CSNK2A1	1
RNA	REACTOME_ACTIVATION_OF_ANTERIOR_HOX_GENES_IN_HINDBRAIN_DEVELOPMENT_DURING_EARLY_EMBRYOGENESIS	REACTOME_ACTIVATION_OF_ANTERIOR_HOX_GENES_IN_HINDBRAIN_DEVELOPMENT_DURING_EARLY_EMBRYOGENESIS	1/139	120/13343	0.00833333	0.79994	-0.225866	0.717003	0.744554	0.630247	KMT2D	1
RNA	REACTOME_EUKARYOTIC_TRANSLATION_INITIATION	REACTOME_EUKARYOTIC_TRANSLATION_INITIATION	1/139	120/13343	0.00833333	0.79994	-0.225866	0.717003	0.744554	0.630247	EIF3B	1
RNA	REACTOME_REGULATION_OF_LIPID_METABOLISM_BY_PPARALPHA	REACTOME_REGULATION_OF_LIPID_METABOLISM_BY_PPARALPHA	1/139	120/13343	0.00833333	0.79994	-0.225866	0.717003	0.744554	0.630247	MED15	1
RNA	WP_DNA_REPAIR_PATHWAYS_FULL_NETWORK	WP_DNA_REPAIR_PATHWAYS_FULL_NETWORK	1/139	121/13343	0.00826446	0.793329	-0.234309	0.719978	0.746943	0.632269	ERCC4	1
RNA	WP_CELL_CYCLE	WP_CELL_CYCLE	1/139	122/13343	0.00819672	0.786826	-0.242687	0.722921	0.749295	0.63426	ANAPC11	1
RNA	REACTOME_OXIDATIVE_STRESS_INDUCED_SENESCENCE	REACTOME_OXIDATIVE_STRESS_INDUCED_SENESCENCE	1/139	124/13343	0.00806452	0.774136	-0.259253	0.728717	0.753892	0.638151	MAPK10	1
RNA	REACTOME_REGULATION_OF_INSULIN_LIKE_GROWTH_FACTOR_IGF_TRANSPORT_AND_UPTAKE_BY_INSULIN_LIKE_GROWTH_FACTOR_BINDING_PROTEINS_IGFBPS	REACTOME_REGULATION_OF_INSULIN_LIKE_GROWTH_FACTOR_IGF_TRANSPORT_AND_UPTAKE_BY_INSULIN_LIKE_GROWTH_FACTOR_BINDING_PROTEINS_IGFBPS	1/139	124/13343	0.00806452	0.774136	-0.259253	0.728717	0.753892	0.638151	FN1	1
RNA	REACTOME_DISEASES_OF_METABOLISM	REACTOME_DISEASES_OF_METABOLISM	2/139	246/13343	0.00813008	0.780429	-0.356633	0.729802	0.75431	0.638505	SDC3/AGRN	2
RNA	KEGG_CELL_CYCLE	KEGG_CELL_CYCLE	1/139	125/13343	0.008	0.767942	-0.267444	0.73157	0.755433	0.639455	ANAPC11	1
RNA	REACTOME_RESPIRATORY_ELECTRON_TRANSPORT_ATP_SYNTHESIS_BY_CHEMIOSMOTIC_COUPLING_AND_HEAT_PRODUCTION_BY_UNCOUPLING_PROTEINS	REACTOME_RESPIRATORY_ELECTRON_TRANSPORT_ATP_SYNTHESIS_BY_CHEMIOSMOTIC_COUPLING_AND_HEAT_PRODUCTION_BY_UNCOUPLING_PROTEINS	1/139	127/13343	0.00787402	0.755849	-0.283645	0.737186	0.760523	0.643764	COX4I1	1
RNA	REACTOME_GLYCEROPHOSPHOLIPID_BIOSYNTHESIS	REACTOME_GLYCEROPHOSPHOLIPID_BIOSYNTHESIS	1/139	128/13343	0.0078125	0.749944	-0.291658	0.73995	0.762665	0.645577	CSNK2A1	1
RNA	KEGG_AXON_GUIDANCE	KEGG_AXON_GUIDANCE	1/139	129/13343	0.00775194	0.74413	-0.299614	0.742685	0.764773	0.647361	NGEF	1
RNA	KEGG_OXIDATIVE_PHOSPHORYLATION	KEGG_OXIDATIVE_PHOSPHORYLATION	1/139	132/13343	0.00757576	0.727218	-0.323147	0.750721	0.772329	0.653758	COX4I1	1
RNA	KEGG_CELL_ADHESION_MOLECULES_CAMS	KEGG_CELL_ADHESION_MOLECULES_CAMS	1/139	133/13343	0.0075188	0.72175	-0.330883	0.753344	0.774309	0.655433	SDC3	1
RNA	REACTOME_GOLGI_TO_ER_RETROGRADE_TRANSPORT	REACTOME_GOLGI_TO_ER_RETROGRADE_TRANSPORT	1/139	134/13343	0.00746269	0.716364	-0.338566	0.755939	0.776256	0.657082	DYNC1H1	1
RNA	REACTOME_HCMV_EARLY_EVENTS	REACTOME_HCMV_EARLY_EVENTS	1/139	136/13343	0.00735294	0.705829	-0.353779	0.761049	0.78078	0.660911	DYNC1H1	1
RNA	PID_P53_DOWNSTREAM_PATHWAY	PID_P53_DOWNSTREAM_PATHWAY	1/139	137/13343	0.00729927	0.700677	-0.361309	0.763564	0.782635	0.662481	TSC2	1
RNA	REACTOME_HOMOLOGY_DIRECTED_REPAIR	REACTOME_HOMOLOGY_DIRECTED_REPAIR	1/139	138/13343	0.00724638	0.6956	-0.368791	0.766052	0.78446	0.664026	ERCC4	1
RNA	KEGG_CYTOKINE_CYTOKINE_RECEPTOR_INTERACTION	KEGG_CYTOKINE_CYTOKINE_RECEPTOR_INTERACTION	2/139	265/13343	0.00754717	0.724474	-0.464815	0.766806	0.784507	0.664066	CCR9/FLT4	2
RNA	KEGG_SYSTEMIC_LUPUS_ERYTHEMATOSUS	KEGG_SYSTEMIC_LUPUS_ERYTHEMATOSUS	1/139	139/13343	0.00719424	0.690596	-0.376224	0.768515	0.78553	0.664932	FCGR2B	1
RNA	REACTOME_HATS_ACETYLATE_HISTONES	REACTOME_HATS_ACETYLATE_HISTONES	1/139	140/13343	0.00714286	0.685663	-0.383609	0.770952	0.787295	0.666426	RUVBL1	1
RNA	REACTOME_TRANSMISSION_ACROSS_CHEMICAL_SYNAPSES	REACTOME_TRANSMISSION_ACROSS_CHEMICAL_SYNAPSES	2/139	270/13343	0.00740741	0.711058	-0.492119	0.775789	0.791504	0.669989	ARHGEF7/GIT1	2
RNA	REACTOME_REPRODUCTION	REACTOME_REPRODUCTION	1/139	143/13343	0.00699301	0.671278	-0.405485	0.778111	0.793143	0.671376	SYNE1	1
RNA	KEGG_NEUROACTIVE_LIGAND_RECEPTOR_INTERACTION	KEGG_NEUROACTIVE_LIGAND_RECEPTOR_INTERACTION	2/139	272/13343	0.00735294	0.705829	-0.502915	0.779297	0.793622	0.671782	CHRM3/BDKRB1	2
RNA	WP_NEUROINFLAMMATION_AND_GLUTAMATERGIC_SIGNALING	WP_NEUROINFLAMMATION_AND_GLUTAMATERGIC_SIGNALING	1/139	144/13343	0.00694444	0.666617	-0.412686	0.780447	0.794064	0.672156	PPP1CC	1
RNA	WP_ENDODERM_DIFFERENTIATION	WP_ENDODERM_DIFFERENTIATION	1/139	145/13343	0.00689655	0.662019	-0.419843	0.782759	0.794956	0.672911	TCF4	1
RNA	WP_NRF2_PATHWAY	WP_NRF2_PATHWAY	1/139	145/13343	0.00689655	0.662019	-0.419843	0.782759	0.794956	0.672911	SLC2A8	1
RNA	WP_CALCIUM_REGULATION_IN_CARDIAC_CELLS	WP_CALCIUM_REGULATION_IN_CARDIAC_CELLS	1/139	152/13343	0.00657895	0.631532	-0.468758	0.798281	0.809978	0.685626	CHRM3	1
RNA	WP_OREXIN_RECEPTOR_PATHWAY	WP_OREXIN_RECEPTOR_PATHWAY	1/139	154/13343	0.00649351	0.62333	-0.48237	0.80251	0.813524	0.688628	FLT4	1
RNA	KEGG_JAK_STAT_SIGNALING_PATHWAY	KEGG_JAK_STAT_SIGNALING_PATHWAY	1/139	155/13343	0.00645161	0.619308	-0.489119	0.804592	0.814144	0.689153	PIK3R5	1
RNA	WP_MALE_INFERTILITY	WP_MALE_INFERTILITY	1/139	155/13343	0.00645161	0.619308	-0.489119	0.804592	0.814144	0.689153	CHD2	1
RNA	REACTOME_NEURONAL_SYSTEM	REACTOME_NEURONAL_SYSTEM	3/139	411/13343	0.00729927	0.700677	-0.632401	0.806323	0.815151	0.690005	ARHGEF7/GIT1/KCNAB2	3
RNA	WP_MYOMETRIAL_RELAXATION_AND_CONTRACTION_PATHWAYS	WP_MYOMETRIAL_RELAXATION_AND_CONTRACTION_PATHWAYS	1/139	158/13343	0.00632911	0.607549	-0.509142	0.810706	0.818835	0.693124	PLCG2	1
RNA	WP_NONALCOHOLIC_FATTY_LIVER_DISEASE	WP_NONALCOHOLIC_FATTY_LIVER_DISEASE	1/139	160/13343	0.00625	0.599955	-0.522308	0.814676	0.822096	0.695884	COX4I1	1
RNA	WP_SUDDEN_INFANT_DEATH_SYNDROME_SIDS_SUSCEPTIBILITY_PATHWAYS	WP_SUDDEN_INFANT_DEATH_SYNDROME_SIDS_SUSCEPTIBILITY_PATHWAYS	1/139	162/13343	0.00617284	0.592548	-0.535334	0.818564	0.825267	0.698568	ATP1A3	1
RNA	KEGG_ALZHEIMERS_DISEASE	KEGG_ALZHEIMERS_DISEASE	1/139	166/13343	0.0060241	0.57827	-0.560978	0.826098	0.832106	0.704357	COX4I1	1
RNA	NABA_ECM_AFFILIATED	NABA_ECM_AFFILIATED	1/139	170/13343	0.00588235	0.564664	-0.586101	0.833321	0.838619	0.709871	SDC3	1
RNA	REACTOME_GPCR_LIGAND_BINDING	REACTOME_GPCR_LIGAND_BINDING	3/139	463/13343	0.00647948	0.621984	-0.849392	0.865636	0.870349	0.736729	CHRM3/CCR9/BDKRB1	3
RNA	REACTOME_IMMUNOREGULATORY_INTERACTIONS_BETWEEN_A_LYMPHOID_AND_A_NON_LYMPHOID_CELL	REACTOME_IMMUNOREGULATORY_INTERACTIONS_BETWEEN_A_LYMPHOID_AND_A_NON_LYMPHOID_CELL	1/139	191/13343	0.0052356	0.50258	-0.71041	0.866629	0.870558	0.736906	FCGR2B	1
RNA	REACTOME_INTERFERON_SIGNALING	REACTOME_INTERFERON_SIGNALING	1/139	203/13343	0.00492611	0.472871	-0.776484	0.882601	0.884997	0.749128	IFI30	1
RNA	REACTOME_INTRA_GOLGI_AND_RETROGRADE_GOLGI_TO_ER_TRAFFIC	REACTOME_INTRA_GOLGI_AND_RETROGRADE_GOLGI_TO_ER_TRAFFIC	1/139	203/13343	0.00492611	0.472871	-0.776484	0.882601	0.884997	0.749128	DYNC1H1	1
RNA	REACTOME_RRNA_PROCESSING	REACTOME_RRNA_PROCESSING	1/139	205/13343	0.00487805	0.468258	-0.787188	0.885072	0.886672	0.750546	EXOSC5	1
RNA	REACTOME_ANTI_INFLAMMATORY_RESPONSE_FAVOURING_LEISHMANIA_PARASITE_INFECTION	REACTOME_ANTI_INFLAMMATORY_RESPONSE_FAVOURING_LEISHMANIA_PARASITE_INFECTION	1/139	223/13343	0.0044843	0.430461	-0.879983	0.905109	0.905927	0.766845	PLCG2	1
RNA	NABA_SECRETED_FACTORS	NABA_SECRETED_FACTORS	1/139	343/13343	0.00291545	0.279862	-1.3863	0.973722	0.973722	0.824231	CBLN2	1
AB	REACTOME_SIGNALING_BY_ROBO_RECEPTORS	REACTOME_SIGNALING_BY_ROBO_RECEPTORS	42/342	218/13343	0.192661	7.51658	15.7338	3.76547e-25	5.85154e-22	4.97042e-22	RPL30/RPS6/RPLP0/RPL7/RPL5/PFN1/RPL6/RPL18A/RPS18/RPS16/EIF4A3/RPS29/RHOA/RPS2/RPS4X/RPS10/PSMD7/RPL36/RPL7A/RPL10A/RPS17/RPLP2/PSMD5/FAU/PSMB4/PSMA4/PSMC5/PSMD8/PRKACA/RPL27/PSMA7/ETF1/RPS13/CUL2/RPL37A/PFN2/PSMC4/RPL8/RPL3L/CAP2/PSMB3/RPS11	42
AB	REACTOME_REGULATION_OF_EXPRESSION_OF_SLITS_AND_ROBOS	REACTOME_REGULATION_OF_EXPRESSION_OF_SLITS_AND_ROBOS	37/342	172/13343	0.215116	8.39268	15.8268	5.02387e-24	2.64887e-21	2.25001e-21	RPL30/RPS6/RPLP0/RPL7/RPL5/RPL6/RPL18A/RPS18/RPS16/EIF4A3/RPS29/RPS2/RPS4X/RPS10/PSMD7/RPL36/RPL7A/RPL10A/RPS17/RPLP2/PSMD5/FAU/PSMB4/PSMA4/PSMC5/PSMD8/RPL27/PSMA7/ETF1/RPS13/CUL2/RPL37A/PSMC4/RPL8/RPL3L/PSMB3/RPS11	37
AB	REACTOME_EUKARYOTIC_TRANSLATION_INITIATION	REACTOME_EUKARYOTIC_TRANSLATION_INITIATION	32/342	120/13343	0.266667	10.4039	16.783	5.11365e-24	2.64887e-21	2.25001e-21	RPL30/RPS6/RPLP0/RPL7/RPL5/RPL6/RPL18A/RPS18/RPS16/RPS29/RPS2/RPS4X/RPS10/EIF5B/RPL36/RPL7A/RPL10A/RPS17/EIF2B2/EIF1AX/RPLP2/EIF3M/EIF3K/FAU/RPL27/EIF2S1/RPS13/RPL37A/EIF2S2/RPL8/RPL3L/RPS11	32
AB	REACTOME_TRANSLATION	REACTOME_TRANSLATION	46/342	295/13343	0.155932	6.08364	14.3202	2.09906e-23	8.15484e-21	6.92689e-21	RPL30/RPS6/RPLP0/RPL7/RPL5/RPL6/RPL18A/RPS18/RPS16/RPS29/RPS2/RPS4X/RPS10/EIF5B/RPL36/RPL7A/RPL10A/RPS17/MRPL54/EIF2B2/SRP14/DARS1/EIF1AX/EEF1E1/RPLP2/MRPS12/EIF3M/EIF3K/FAU/MRPS10/RPL27/EIF2S1/ETF1/RPS13/RPL37A/AIMP1/PTCD3/EIF2S2/GARS1/MRPL21/RPL8/HARS2/RPL3L/MRPL57/RPS11/MRPL39	46
AB	REACTOME_RESPONSE_OF_EIF2AK4_GCN2_TO_AMINO_ACID_DEFICIENCY	REACTOME_RESPONSE_OF_EIF2AK4_GCN2_TO_AMINO_ACID_DEFICIENCY	28/342	102/13343	0.27451	10.7099	15.9658	1.5935e-21	4.95259e-19	4.20684e-19	RPL30/RPS6/RPLP0/RPL7/RPL5/RPL6/RPL18A/RPS18/RPS16/RPS29/RPS2/RPS4X/RPS10/RPL36/RPL7A/RPL10A/RPS17/ASNS/RPLP2/FAU/RPL27/EIF2S1/RPS13/RPL37A/EIF2S2/RPL8/RPL3L/RPS11	28
AB	KEGG_RIBOSOME	KEGG_RIBOSOME	25/342	88/13343	0.284091	11.0837	15.3924	9.65858e-20	2.50157e-17	2.12489e-17	RPL30/RPS6/RPLP0/RPL7/RPL5/RPL6/RPL18A/RPS18/RPS16/RPS29/RPS2/RPS4X/RPS10/RPL36/RPL7A/RPL10A/RPS17/RPLP2/FAU/RPL27/RPS13/RPL37A/RPL8/RPL3L/RPS11	25
AB	REACTOME_SELENOAMINO_ACID_METABOLISM	REACTOME_SELENOAMINO_ACID_METABOLISM	28/342	118/13343	0.237288	9.25771	14.6129	1.19425e-19	2.65122e-17	2.25201e-17	RPL30/RPS6/RPLP0/RPL7/RPL5/RPL6/RPL18A/RPS18/RPS16/RPS29/RPS2/RPS4X/RPS10/RPL36/RPL7A/RPL10A/RPS17/DARS1/EEF1E1/RPLP2/FAU/RPL27/RPS13/RPL37A/AIMP1/RPL8/RPL3L/RPS11	28
AB	WP_CYTOPLASMIC_RIBOSOMAL_PROTEINS	WP_CYTOPLASMIC_RIBOSOMAL_PROTEINS	25/342	90/13343	0.277778	10.8374	15.1873	1.7754e-19	3.44872e-17	2.92941e-17	RPL30/RPS6/RPLP0/RPL7/RPL5/RPL6/RPL18A/RPS18/RPS16/RPS29/RPS2/RPS4X/RPS10/RPL36/RPL7A/RPL10A/RPS17/RPLP2/FAU/RPL27/RPS13/RPL37A/RPL8/RPL3L/RPS11	25
AB	REACTOME_INFLUENZA_INFECTION	REACTOME_INFLUENZA_INFECTION	31/342	157/13343	0.197452	7.70352	13.7035	3.98822e-19	6.88633e-17	5.8494e-17	RPL30/RPS6/CALR/RPLP0/RPL7/RPL5/RPL6/RPL18A/RPS18/RPS16/RPS29/RPS2/RPS4X/RPS10/RPL36/RPL7A/RPL10A/RPS17/RPLP2/KPNA4/FAU/IPO5/RPL27/NUP37/RPS13/NUP205/EIF2AK2/RPL37A/RPL8/RPL3L/RPS11	31
AB	REACTOME_EUKARYOTIC_TRANSLATION_ELONGATION	REACTOME_EUKARYOTIC_TRANSLATION_ELONGATION	25/342	94/13343	0.265957	10.3762	14.7957	5.70746e-19	8.8694e-17	7.53385e-17	RPL30/RPS6/RPLP0/RPL7/RPL5/RPL6/RPL18A/RPS18/RPS16/RPS29/RPS2/RPS4X/RPS10/RPL36/RPL7A/RPL10A/RPS17/RPLP2/FAU/RPL27/RPS13/RPL37A/RPL8/RPL3L/RPS11	25
AB	REACTOME_NONSENSE_MEDIATED_DECAY_NMD	REACTOME_NONSENSE_MEDIATED_DECAY_NMD	27/342	116/13343	0.232759	9.08099	14.1774	9.39663e-19	1.32749e-16	1.1276e-16	RPL30/RPS6/RPLP0/RPL7/RPL5/RPL6/RPL18A/RPS18/RPS16/EIF4A3/RPS29/RPS2/RPS4X/RPS10/RPL36/RPL7A/RPL10A/RPS17/RPLP2/FAU/RPL27/ETF1/RPS13/RPL37A/RPL8/RPL3L/RPS11	27
AB	REACTOME_METABOLISM_OF_AMINO_ACIDS_AND_DERIVATIVES	REACTOME_METABOLISM_OF_AMINO_ACIDS_AND_DERIVATIVES	45/342	374/13343	0.120321	4.69427	11.7529	2.66493e-18	3.45108e-16	2.93142e-16	RPL30/RPS6/RPLP0/RPL7/RPL5/RPL6/RPL18A/RPS18/RPS16/RPS29/RPS2/RPS4X/RPS10/PSMD7/RPL36/RPL7A/RPL10A/RPS17/DARS1/ASNS/EEF1E1/RPLP2/DLST/GOT2/PSMD5/OAT/FAU/PSMB4/PSMA4/PSMC5/PSMD8/RPL27/PSMA7/RPS13/SLC25A10/RPL37A/AIMP1/PSMC4/ACADSB/RPL8/RPL3L/ETHE1/PSMB3/RPS11/BCAT1	45
AB	REACTOME_SRP_DEPENDENT_COTRANSLATIONAL_PROTEIN_TARGETING_TO_MEMBRANE	REACTOME_SRP_DEPENDENT_COTRANSLATIONAL_PROTEIN_TARGETING_TO_MEMBRANE	26/342	113/13343	0.230088	8.97682	13.811	5.74854e-18	6.87172e-16	5.83698e-16	RPL30/RPS6/RPLP0/RPL7/RPL5/RPL6/RPL18A/RPS18/RPS16/RPS29/RPS2/RPS4X/RPS10/RPL36/RPL7A/RPL10A/RPS17/SRP14/RPLP2/FAU/RPL27/RPS13/RPL37A/RPL8/RPL3L/RPS11	26
AB	REACTOME_CELLULAR_RESPONSE_TO_STARVATION	REACTOME_CELLULAR_RESPONSE_TO_STARVATION	28/342	157/13343	0.178344	6.95802	12.1795	3.62214e-16	4.02057e-14	3.41516e-14	RPL30/RPS6/RPLP0/RPL7/RPL5/RPL6/RPL18A/RPS18/RPS16/RPS29/RPS2/RPS4X/RPS10/RPL36/RPL7A/RPL10A/RPS17/ASNS/RPLP2/FAU/RPL27/EIF2S1/RPS13/RPL37A/EIF2S2/RPL8/RPL3L/RPS11	28
AB	REACTOME_RRNA_PROCESSING	REACTOME_RRNA_PROCESSING	31/342	205/13343	0.15122	5.89977	11.4663	1.12824e-15	1.16886e-13	9.92853e-14	RPL30/RPS6/RPLP0/RPL7/RPL5/RPL6/RPL18A/RPS18/RPS16/RPS29/RPS2/RPS4X/RPS10/RPL36/RPL7A/RPL10A/RPS17/RPLP2/FAU/DDX21/RPL27/RPS13/RPL37A/NOB1/NOP56/TBL3/RPL8/RPL3L/WDR36/RPS11/EXOSC8	31
AB	REACTOME_ACTIVATION_OF_THE_MRNA_UPON_BINDING_OF_THE_CAP_BINDING_COMPLEX_AND_EIFS_AND_SUBSEQUENT_BINDING_TO_43S	REACTOME_ACTIVATION_OF_THE_MRNA_UPON_BINDING_OF_THE_CAP_BINDING_COMPLEX_AND_EIFS_AND_SUBSEQUENT_BINDING_TO_43S	16/342	60/13343	0.266667	10.4039	11.8405	1.31686e-12	1.279e-10	1.08641e-10	RPS6/RPS18/RPS16/RPS29/RPS2/RPS4X/RPS10/RPS17/EIF1AX/EIF3M/EIF3K/FAU/EIF2S1/RPS13/EIF2S2/RPS11	16
AB	REACTOME_MRNA_SPLICING	REACTOME_MRNA_SPLICING	23/342	188/13343	0.12234	4.77307	8.45012	4.98728e-10	4.55896e-08	3.87247e-08	PTBP1/EIF4A3/FUS/HNRNPA1/SNRPD2/SNRNP200/PRPF31/SRRM1/HNRNPH1/ELAVL1/CWC27/EFTUD2/SNRPA1/U2AF1/SRSF4/SF3B3/PRPF3/DHX15/HNRNPA3/HNRNPH2/CRNKL1/WDR33/TXNL4A	23
AB	REACTOME_CYTOPROTECTION_BY_HMOX1	REACTOME_CYTOPROTECTION_BY_HMOX1	18/342	124/13343	0.145161	5.66341	8.46156	2.53861e-09	2.19166e-07	1.86165e-07	ALB/PSMD7/COX5A/CSNK2B/PSMD5/COX6C/PSMB4/PSMA4/PSMC5/HMOX2/PSMD8/PSMA7/COX7C/STAT3/PSMC4/COX7A2L/PSMB3/SKP1	18
AB	REACTOME_PROCESSING_OF_CAPPED_INTRON_CONTAINING_PRE_MRNA	REACTOME_PROCESSING_OF_CAPPED_INTRON_CONTAINING_PRE_MRNA	25/342	242/13343	0.103306	4.03044	7.71606	3.13461e-09	2.56378e-07	2.17773e-07	PTBP1/EIF4A3/FUS/HNRNPA1/SNRPD2/SNRNP200/PRPF31/SRRM1/HNRNPH1/ELAVL1/CWC27/EFTUD2/SNRPA1/NUP37/NUP205/U2AF1/SRSF4/SF3B3/PRPF3/DHX15/HNRNPA3/HNRNPH2/CRNKL1/WDR33/TXNL4A	25
AB	REACTOME_CELLULAR_RESPONSE_TO_CHEMICAL_STRESS	REACTOME_CELLULAR_RESPONSE_TO_CHEMICAL_STRESS	20/342	160/13343	0.125	4.87683	8.00137	4.75111e-09	3.69161e-07	3.13573e-07	ALB/PSMD7/GSTP1/COX5A/CSNK2B/PSMD5/COX6C/PSMB4/PSMA4/PSMC5/HMOX2/PSMD8/PSMA7/COX7C/SOD1/STAT3/PSMC4/COX7A2L/PSMB3/SKP1	20
AB	REACTOME_HOST_INTERACTIONS_OF_HIV_FACTORS	REACTOME_HOST_INTERACTIONS_OF_HIV_FACTORS	18/342	131/13343	0.137405	5.36079	8.13489	6.23203e-09	4.6117e-07	3.91727e-07	PSMD7/BANF1/SLC25A5/ARF1/AP1G1/PSMD5/PSMB4/PSMA4/PSMC5/PSMD8/PSMA7/NUP37/NUP205/AP2B1/PSMC4/PACS1/PSMB3/SKP1	18
AB	REACTOME_PTEN_REGULATION	REACTOME_PTEN_REGULATION	17/342	139/13343	0.122302	4.77157	7.24957	9.58228e-08	6.76858e-06	5.74937e-06	PSMD7/RBBP4/CSNK2B/PSMD5/PSMB4/PSMA4/PSMC5/RBBP7/PSMD8/PSMA7/USP7/PSMC4/OTUD3/BMI1/SUZ12/KDM1A/PSMB3	17
AB	REACTOME_HIV_INFECTION	REACTOME_HIV_INFECTION	22/342	234/13343	0.0940171	3.66804	6.67807	1.53281e-07	1.03565e-05	8.79699e-06	VTA1/PSMD7/BANF1/SLC25A5/ARF1/AP1G1/PSMD5/PSMB4/PSMA4/PSMC5/PSMD8/PSMA7/NUP37/NUP205/CHMP4A/AP2B1/PSMC4/PACS1/PSMB3/ELOA/NEDD4L/SKP1	22
AB	REACTOME_INTERLEUKIN_12_FAMILY_SIGNALING	REACTOME_INTERLEUKIN_12_FAMILY_SIGNALING	11/342	57/13343	0.192982	7.52914	8.01182	1.71749e-07	1.11208e-05	9.44621e-06	RPLP0/CNN2/STAT1/ARF1/HNRNPDL/GSTO1/PITPNA/SNRPA1/TALDO1/SOD1/STAT3	11
AB	WP_MRNA_PROCESSING	WP_MRNA_PROCESSING	16/342	133/13343	0.120301	4.69349	6.94299	2.88667e-07	1.78003e-05	1.51199e-05	PTBP1/FUS/HNRNPA1/SNRPD2/SRRM1/HNRNPH1/EFTUD2/SNRPA1/U2AF1/SRSF4/SF3B3/PRPF3/DHX15/HNRNPH2/SUGP2/TXNL4A	16
AB	REACTOME_DEGRADATION_OF_GLI1_BY_THE_PROTEASOME	REACTOME_DEGRADATION_OF_GLI1_BY_THE_PROTEASOME	11/342	60/13343	0.183333	7.15268	7.74688	2.97817e-07	1.78003e-05	1.51199e-05	PSMD7/PSMD5/PSMB4/PSMA4/PSMC5/PSMD8/PRKACA/PSMA7/PSMC4/PSMB3/SKP1	11
AB	REACTOME_GENE_AND_PROTEIN_EXPRESSION_BY_JAK_STAT_SIGNALING_AFTER_INTERLEUKIN_12_STIMULATION	REACTOME_GENE_AND_PROTEIN_EXPRESSION_BY_JAK_STAT_SIGNALING_AFTER_INTERLEUKIN_12_STIMULATION	9/342	38/13343	0.236842	9.2403	8.25017	3.63609e-07	2.09277e-05	1.77764e-05	RPLP0/CNN2/ARF1/HNRNPDL/GSTO1/PITPNA/SNRPA1/TALDO1/SOD1	9
AB	REACTOME_DECTIN_1_MEDIATED_NONCANONICAL_NF_KB_SIGNALING	REACTOME_DECTIN_1_MEDIATED_NONCANONICAL_NF_KB_SIGNALING	11/342	62/13343	0.177419	6.92195	7.58019	4.21932e-07	2.34172e-05	1.98911e-05	PSMD7/PSMD5/PSMB4/PSMA4/PSMC5/PSMD8/PSMA7/UBA3/PSMC4/PSMB3/SKP1	11
AB	WP_PROTEASOME_DEGRADATION	WP_PROTEASOME_DEGRADATION	11/342	64/13343	0.171875	6.70564	7.42073	5.89659e-07	3.15976e-05	2.68396e-05	PSMD7/HLA-B/PSMD5/PSMB4/UCHL1/PSMA4/PSMC5/PSMD8/PSMA7/PSMC4/PSMB3	11
AB	REACTOME_REGULATION_OF_HMOX1_EXPRESSION_AND_ACTIVITY	REACTOME_REGULATION_OF_HMOX1_EXPRESSION_AND_ACTIVITY	11/342	65/13343	0.169231	6.60247	7.34354	6.93714e-07	3.59344e-05	3.05234e-05	PSMD7/CSNK2B/PSMD5/PSMB4/PSMA4/PSMC5/PSMD8/PSMA7/PSMC4/PSMB3/SKP1	11
AB	REACTOME_MITOTIC_METAPHASE_AND_ANAPHASE	REACTOME_MITOTIC_METAPHASE_AND_ANAPHASE	21/342	236/13343	0.0889831	3.47164	6.21333	7.36997e-07	3.69449e-05	3.13818e-05	PSMD7/TNPO1/BANF1/NUDC/TMPO/PSMD5/PSMB4/TUBB6/PSMA4/PSMC5/PSMD8/INCENP/PSMA7/NUP37/NUP205/CHMP4A/PSMC4/STAG2/CDC20/PSMB3/ERCC6L	21
AB	KEGG_SPLICEOSOME	KEGG_SPLICEOSOME	15/342	127/13343	0.11811	4.60803	6.62608	8.64765e-07	4.19951e-05	3.56715e-05	EIF4A3/HNRNPA1/SNRPD2/SNRNP200/PRPF31/EFTUD2/SNRPA1/U2AF1/SRSF4/SF3B3/PRPF3/DHX15/HNRNPA3/CRNKL1/TXNL4A	15
AB	REACTOME_NEGATIVE_REGULATION_OF_NOTCH4_SIGNALING	REACTOME_NEGATIVE_REGULATION_OF_NOTCH4_SIGNALING	10/342	54/13343	0.185185	7.22493	7.43396	9.42336e-07	4.43755e-05	3.76934e-05	PSMD7/PSMD5/PSMB4/PSMA4/PSMC5/PSMD8/PSMA7/PSMC4/PSMB3/SKP1	10
AB	KEGG_PARKINSONS_DISEASE	KEGG_PARKINSONS_DISEASE	15/342	130/13343	0.115385	4.50169	6.50704	1.16889e-06	5.34251e-05	4.53804e-05	SLC25A5/COX5A/ATP5PB/VDAC3/NDUFS7/COX6C/UCHL1/UQCRFS1/NDUFB7/COX7C/ATP5F1B/NDUFA7/NDUFS4/COX7A2L/UQCRC1	15
AB	REACTOME_REGULATION_OF_PTEN_STABILITY_AND_ACTIVITY	REACTOME_REGULATION_OF_PTEN_STABILITY_AND_ACTIVITY	11/342	69/13343	0.15942	6.21972	7.05028	1.28991e-06	5.72718e-05	4.86478e-05	PSMD7/CSNK2B/PSMD5/PSMB4/PSMA4/PSMC5/PSMD8/PSMA7/PSMC4/OTUD3/PSMB3	11
AB	REACTOME_ORC1_REMOVAL_FROM_CHROMATIN	REACTOME_ORC1_REMOVAL_FROM_CHROMATIN	11/342	71/13343	0.15493	6.04452	6.91219	1.73e-06	7.46783e-05	6.34333e-05	PSMD7/MCM2/PSMD5/PSMB4/PSMA4/PSMC5/PSMD8/PSMA7/PSMC4/PSMB3/SKP1	11
AB	REACTOME_REGULATION_OF_MRNA_STABILITY_BY_PROTEINS_THAT_BIND_AU_RICH_ELEMENTS	REACTOME_REGULATION_OF_MRNA_STABILITY_BY_PROTEINS_THAT_BIND_AU_RICH_ELEMENTS	12/342	87/13343	0.137931	5.38133	6.64958	2.09364e-06	8.62997e-05	7.33047e-05	PSMD7/TNPO1/PSMD5/PSMB4/PSMA4/PSMC5/PSMD8/PSMA7/ELAVL1/PSMC4/PSMB3/EXOSC8	12
AB	REACTOME_NEUTROPHIL_DEGRANULATION	REACTOME_NEUTROPHIL_DEGRANULATION	31/342	479/13343	0.0647182	2.52495	5.51279	2.11029e-06	8.62997e-05	7.33047e-05	CNN2/GPI/GDI2/RHOA/RAB10/PSMD7/SRP14/GSTP1/LAMP1/CSNK2B/COPB1/HLA-B/PDAP1/HMOX2/RAP2C/FTL/VAPA/RAP2B/LTA4H/PYGL/PRCP/PFKL/CCT8/CPNE3/HSP90AB1/COTL1/NIT2/ATG7/CYB5R3/AGA/HMGB1	31
AB	REACTOME_REGULATION_OF_RUNX2_EXPRESSION_AND_ACTIVITY	REACTOME_REGULATION_OF_RUNX2_EXPRESSION_AND_ACTIVITY	11/342	73/13343	0.150685	5.87892	6.77929	2.29678e-06	9.15179e-05	7.77372e-05	STAT1/PSMD7/PSMD5/PSMB4/PSMA4/PSMC5/PSMD8/PSMA7/PSMC4/PSMB3/SKP1	11
AB	REACTOME_INTERLEUKIN_12_SIGNALING	REACTOME_INTERLEUKIN_12_SIGNALING	9/342	47/13343	0.191489	7.47088	7.20754	2.48014e-06	9.63533e-05	8.18445e-05	RPLP0/CNN2/ARF1/HNRNPDL/GSTO1/PITPNA/SNRPA1/TALDO1/SOD1	9
AB	REACTOME_SCF_SKP2_MEDIATED_DEGRADATION_OF_P27_P21	REACTOME_SCF_SKP2_MEDIATED_DEGRADATION_OF_P27_P21	10/342	60/13343	0.166667	6.50244	6.92816	2.59011e-06	9.81715e-05	8.33889e-05	PSMD7/PSMD5/PSMB4/PSMA4/PSMC5/PSMD8/PSMA7/PSMC4/PSMB3/SKP1	10
AB	REACTOME_DEFECTIVE_CFTR_CAUSES_CYSTIC_FIBROSIS	REACTOME_DEFECTIVE_CFTR_CAUSES_CYSTIC_FIBROSIS	10/342	61/13343	0.163934	6.39584	6.85058	3.02834e-06	0.000107736	9.15131e-05	PSMD7/PSMD5/PSMB4/PSMA4/PSMC5/PSMD8/PSMA7/ERLIN1/PSMC4/PSMB3	10
AB	REACTOME_ANTIGEN_PROCESSING_CROSS_PRESENTATION	REACTOME_ANTIGEN_PROCESSING_CROSS_PRESENTATION	13/342	106/13343	0.122642	4.78481	6.34509	3.05044e-06	0.000107736	9.15131e-05	CALR/PSMD7/HLA-B/PSMD5/PSMB4/PSMA4/PSMC5/PSMD8/PSMA7/PSMC4/TAPBP/PSMB3/HMGB1	13
AB	WP_ELECTRON_TRANSPORT_CHAIN_OXPHOS_SYSTEM_IN_MITOCHONDRIA	WP_ELECTRON_TRANSPORT_CHAIN_OXPHOS_SYSTEM_IN_MITOCHONDRIA	13/342	106/13343	0.122642	4.78481	6.34509	3.05044e-06	0.000107736	9.15131e-05	SLC25A5/COX5A/ATP5PB/NDUFS7/COX6C/UQCRFS1/NDUFB7/COX7C/ATP5F1B/NDUFA7/NDUFS4/COX7A2L/UQCRC1	13
AB	REACTOME_PCP_CE_PATHWAY	REACTOME_PCP_CE_PATHWAY	12/342	92/13343	0.130435	5.08886	6.38274	3.8184e-06	0.000131862	0.000112006	PFN1/RHOA/PSMD7/PSMD5/PSMB4/PSMA4/PSMC5/PSMD8/PSMA7/AP2B1/PSMC4/PSMB3	12
AB	REACTOME_CROSS_PRESENTATION_OF_SOLUBLE_EXOGENOUS_ANTIGENS_ENDOSOMES	REACTOME_CROSS_PRESENTATION_OF_SOLUBLE_EXOGENOUS_ANTIGENS_ENDOSOMES	9/342	50/13343	0.18	7.02263	6.91982	4.26156e-06	0.000143967	0.000122288	PSMD7/PSMD5/PSMB4/PSMA4/PSMC5/PSMD8/PSMA7/PSMC4/PSMB3	9
AB	REACTOME_THE_ROLE_OF_GTSE1_IN_G2_M_PROGRESSION_AFTER_G2_CHECKPOINT	REACTOME_THE_ROLE_OF_GTSE1_IN_G2_M_PROGRESSION_AFTER_G2_CHECKPOINT	11/342	79/13343	0.139241	5.43242	6.40843	5.08545e-06	0.000168144	0.000142825	PSMD7/PSMD5/PSMB4/TUBB6/PSMA4/PSMC5/PSMD8/PSMA7/HSP90AB1/PSMC4/PSMB3	11
AB	REACTOME_HEDGEHOG_OFF_STATE	REACTOME_HEDGEHOG_OFF_STATE	13/342	113/13343	0.115044	4.48841	6.03979	6.26394e-06	0.000202795	0.000172258	PSMD7/PSMD5/PSMB4/TUBB6/PSMA4/PSMC5/PSMD8/PRKACA/PSMA7/PSMC4/PRKAR2B/PSMB3/SKP1	13
AB	WP_TRANSLATION_FACTORS	WP_TRANSLATION_FACTORS	9/342	53/13343	0.169811	6.62512	6.65492	7.04465e-06	0.000223416	0.000189774	EIF1/EIF5B/EIF2B2/EIF1AX/EIF2S1/ETF1/EIF6/EIF2AK2/EIF2S2	9
AB	REACTOME_CLEC7A_DECTIN_1_SIGNALING	REACTOME_CLEC7A_DECTIN_1_SIGNALING	12/342	100/13343	0.12	4.68175	5.99372	9.20121e-06	0.000283295	0.000240637	PSMD7/PSMD5/PSMB4/PSMA4/PSMC5/PSMD8/PSMA7/UBE2N/UBA3/PSMC4/PSMB3/SKP1	12
AB	REACTOME_AUF1_HNRNP_D0_BINDS_AND_DESTABILIZES_MRNA	REACTOME_AUF1_HNRNP_D0_BINDS_AND_DESTABILIZES_MRNA	9/342	55/13343	0.163636	6.38421	6.48946	9.66193e-06	0.000283295	0.000240637	PSMD7/PSMD5/PSMB4/PSMA4/PSMC5/PSMD8/PSMA7/PSMC4/PSMB3	9
AB	REACTOME_DEGRADATION_OF_AXIN	REACTOME_DEGRADATION_OF_AXIN	9/342	55/13343	0.163636	6.38421	6.48946	9.66193e-06	0.000283295	0.000240637	PSMD7/PSMD5/PSMB4/PSMA4/PSMC5/PSMD8/PSMA7/PSMC4/PSMB3	9
AB	REACTOME_REGULATION_OF_RUNX3_EXPRESSION_AND_ACTIVITY	REACTOME_REGULATION_OF_RUNX3_EXPRESSION_AND_ACTIVITY	9/342	55/13343	0.163636	6.38421	6.48946	9.66193e-06	0.000283295	0.000240637	PSMD7/PSMD5/PSMB4/PSMA4/PSMC5/PSMD8/PSMA7/PSMC4/PSMB3	9
AB	REACTOME_CYCLIN_A_CDK2_ASSOCIATED_EVENTS_AT_S_PHASE_ENTRY	REACTOME_CYCLIN_A_CDK2_ASSOCIATED_EVENTS_AT_S_PHASE_ENTRY	11/342	85/13343	0.129412	5.04895	6.07363	1.0469e-05	0.000301273	0.000255908	PSMD7/RBBP4/PSMD5/PSMB4/PSMA4/PSMC5/PSMD8/PSMA7/PSMC4/PSMB3/SKP1	11
AB	REACTOME_INTERLEUKIN_1_SIGNALING	REACTOME_INTERLEUKIN_1_SIGNALING	12/342	102/13343	0.117647	4.58996	5.90288	1.13037e-05	0.000319381	0.000271289	PSMD7/PSMD5/PSMB4/PSMA4/PSMC5/PSMD8/PSMA7/UBE2N/PSMC4/PSMB3/HMGB1/SKP1	12
AB	REACTOME_ABC_FAMILY_PROTEINS_MEDIATED_TRANSPORT	REACTOME_ABC_FAMILY_PROTEINS_MEDIATED_TRANSPORT	12/342	103/13343	0.116505	4.54539	5.85833	1.25044e-05	0.000346996	0.000294746	PSMD7/PSMD5/PSMB4/PSMA4/PSMC5/PSMD8/PSMA7/EIF2S1/ERLIN1/PSMC4/EIF2S2/PSMB3	12
AB	REACTOME_DEGRADATION_OF_DVL	REACTOME_DEGRADATION_OF_DVL	9/342	57/13343	0.157895	6.1602	6.33202	1.30682e-05	0.000350137	0.000297413	PSMD7/PSMD5/PSMB4/PSMA4/PSMC5/PSMD8/PSMA7/PSMC4/PSMB3	9
AB	REACTOME_STABILIZATION_OF_P53	REACTOME_STABILIZATION_OF_P53	9/342	57/13343	0.157895	6.1602	6.33202	1.30682e-05	0.000350137	0.000297413	PSMD7/PSMD5/PSMB4/PSMA4/PSMC5/PSMD8/PSMA7/PSMC4/PSMB3	9
AB	REACTOME_THE_CITRIC_ACID_TCA_CYCLE_AND_RESPIRATORY_ELECTRON_TRANSPORT	REACTOME_THE_CITRIC_ACID_TCA_CYCLE_AND_RESPIRATORY_ELECTRON_TRANSPORT	16/342	178/13343	0.0898876	3.50693	5.46106	1.37554e-05	0.000362304	0.000307749	LDHA/CS/COX5A/ATP5PB/DLST/NDUFS7/COX6C/UQCRFS1/NDUFB7/COX7C/ATP5F1B/NDUFA7/NDUFS4/COX7A2L/IDH3B/UQCRC1	16
AB	REACTOME_CLASS_I_MHC_MEDIATED_ANTIGEN_PROCESSING_PRESENTATION	REACTOME_CLASS_I_MHC_MEDIATED_ANTIGEN_PROCESSING_PRESENTATION	25/342	377/13343	0.066313	2.58718	5.07023	1.39968e-05	0.000362518	0.00030793	CALR/PSMD7/UBA6/HLA-B/SAR1B/PSMD5/UBE2E2/PSMB4/PSMA4/PSMC5/PSMD8/PSMA7/UBE2N/UBE3C/CUL2/UBA3/PSMC4/TAPBP/BCAP31/CDC20/PSMB3/ATG7/HMGB1/NEDD4L/SKP1	25
AB	REACTOME_APC_C_MEDIATED_DEGRADATION_OF_CELL_CYCLE_PROTEINS	REACTOME_APC_C_MEDIATED_DEGRADATION_OF_CELL_CYCLE_PROTEINS	11/342	88/13343	0.125	4.87683	5.91784	1.46659e-05	0.000369945	0.000314239	PSMD7/PSMD5/PSMB4/PSMA4/PSMC5/PSMD8/PSMA7/PSMC4/CDC20/PSMB3/SKP1	11
AB	REACTOME_APOPTOSIS	REACTOME_APOPTOSIS	16/342	179/13343	0.0893855	3.48734	5.43379	1.47597e-05	0.000369945	0.000314239	H1-4/H1-3/YWHAQ/PSMD7/PSMD5/PSMB4/PSMA4/PSMC5/PSMD8/PSMA7/STAT3/TJP2/PSMC4/BCAP31/PSMB3/HMGB1	16
AB	REACTOME_MITOTIC_G2_G2_M_PHASES	REACTOME_MITOTIC_G2_G2_M_PHASES	17/342	200/13343	0.085	3.31624	5.35287	1.55302e-05	0.000383078	0.000325394	PSMD7/RBBP4/PSMD5/PSMB4/TUBB6/PSMA4/PSMC5/PSMD8/PRKACA/PSMA7/PPP1CB/HMMR/HSP90AB1/PSMC4/PRKAR2B/PSMB3/SKP1	17
AB	REACTOME_CDT1_ASSOCIATION_WITH_THE_CDC6_ORC_ORIGIN_COMPLEX	REACTOME_CDT1_ASSOCIATION_WITH_THE_CDC6_ORC_ORIGIN_COMPLEX	9/342	59/13343	0.152542	5.95138	6.18192	1.74487e-05	0.000417158	0.000354343	PSMD7/PSMD5/PSMB4/PSMA4/PSMC5/PSMD8/PSMA7/PSMC4/PSMB3	9
AB	REACTOME_METABOLISM_OF_POLYAMINES	REACTOME_METABOLISM_OF_POLYAMINES	9/342	59/13343	0.152542	5.95138	6.18192	1.74487e-05	0.000417158	0.000354343	PSMD7/PSMD5/PSMB4/PSMA4/PSMC5/PSMD8/PSMA7/PSMC4/PSMB3	9
AB	REACTOME_APC_C_CDH1_MEDIATED_DEGRADATION_OF_CDC20_AND_OTHER_APC_C_CDH1_TARGETED_PROTEINS_IN_LATE_MITOSIS_EARLY_G1	REACTOME_APC_C_CDH1_MEDIATED_DEGRADATION_OF_CDC20_AND_OTHER_APC_C_CDH1_TARGETED_PROTEINS_IN_LATE_MITOSIS_EARLY_G1	10/342	74/13343	0.135135	5.27225	5.97707	1.79592e-05	0.000421557	0.000358079	PSMD7/PSMD5/PSMB4/PSMA4/PSMC5/PSMD8/PSMA7/PSMC4/CDC20/PSMB3	10
AB	KEGG_HUNTINGTONS_DISEASE	KEGG_HUNTINGTONS_DISEASE	16/342	182/13343	0.0879121	3.42986	5.35312	1.81752e-05	0.000421557	0.000358079	SLC25A5/COX5A/ATP5PB/VDAC3/NDUFS7/COX6C/UQCRFS1/NDUFB7/COX7C/ATP5F1B/SOD1/NDUFA7/NDUFS4/AP2B1/COX7A2L/UQCRC1	16
AB	KEGG_PROTEASOME	KEGG_PROTEASOME	8/342	46/13343	0.173913	6.78515	6.37459	1.91352e-05	0.000430958	0.000366065	PSMD7/PSMB4/PSMA4/PSMC5/PSMD8/PSMA7/PSMC4/PSMB3	8
AB	PID_PLK1_PATHWAY	PID_PLK1_PATHWAY	8/342	46/13343	0.173913	6.78515	6.37459	1.91352e-05	0.000430958	0.000366065	TPT1/RHOA/NUDC/INCENP/PPP1CB/STAG2/CDC20/ERCC6L	8
AB	REACTOME_SWITCHING_OF_ORIGINS_TO_A_POST_REPLICATIVE_STATE	REACTOME_SWITCHING_OF_ORIGINS_TO_A_POST_REPLICATIVE_STATE	11/342	91/13343	0.120879	4.71605	5.76895	2.02513e-05	0.000443384	0.000376619	PSMD7/MCM2/PSMD5/PSMB4/PSMA4/PSMC5/PSMD8/PSMA7/PSMC4/PSMB3/SKP1	11
AB	REACTOME_CELLULAR_RESPONSE_TO_HYPOXIA	REACTOME_CELLULAR_RESPONSE_TO_HYPOXIA	10/342	75/13343	0.133333	5.20195	5.91853	2.02576e-05	0.000443384	0.000376619	PSMD7/PSMD5/PSMB4/PSMA4/PSMC5/PSMD8/PSMA7/CUL2/PSMC4/PSMB3	10
AB	REACTOME_GLUCOSE_METABOLISM	REACTOME_GLUCOSE_METABOLISM	11/342	92/13343	0.119565	4.66479	5.72076	2.24829e-05	0.000485257	0.000412187	GAPDH/GPI/ENO3/GOT2/PRKACA/NUP37/PFKM/NUP205/SLC25A10/PFKL/ADPGK	11
AB	REACTOME_M_PHASE	REACTOME_M_PHASE	26/342	415/13343	0.0626506	2.44429	4.84783	2.52809e-05	0.000538172	0.000457134	PSMD7/TNPO1/BANF1/NUDC/CSNK2B/TMPO/PSMD5/PSMB4/TUBB6/PSMA4/PSMC5/PSMD8/INCENP/PRKACA/ARPP19/PSMA7/NUP37/NUP205/CHMP4A/NEK7/PSMC4/STAG2/CDC20/PRKAR2B/PSMB3/ERCC6L	26
AB	REACTOME_PROGRAMMED_CELL_DEATH	REACTOME_PROGRAMMED_CELL_DEATH	17/342	208/13343	0.0817308	3.18869	5.15985	2.58311e-05	0.000542453	0.000460771	H1-4/H1-3/YWHAQ/PSMD7/PSMD5/PSMB4/PSMA4/PSMC5/PSMD8/PSMA7/STAT3/CHMP4A/TJP2/PSMC4/BCAP31/PSMB3/HMGB1	17
AB	REACTOME_ABC_TRANSPORTER_DISORDERS	REACTOME_ABC_TRANSPORTER_DISORDERS	10/342	78/13343	0.128205	5.00187	5.749	2.87291e-05	0.000595267	0.000505632	PSMD7/PSMD5/PSMB4/PSMA4/PSMC5/PSMD8/PSMA7/ERLIN1/PSMC4/PSMB3	10
AB	REACTOME_SEPARATION_OF_SISTER_CHROMATIDS	REACTOME_SEPARATION_OF_SISTER_CHROMATIDS	16/342	191/13343	0.0837696	3.26824	5.12088	3.30098e-05	0.000674963	0.000573328	PSMD7/NUDC/PSMD5/PSMB4/TUBB6/PSMA4/PSMC5/PSMD8/INCENP/PSMA7/NUP37/PSMC4/STAG2/CDC20/PSMB3/ERCC6L	16
AB	REACTOME_NEDDYLATION	REACTOME_NEDDYLATION	18/342	234/13343	0.0769231	3.00112	5.00879	3.38121e-05	0.000680819	0.000578302	PSMD7/COPS2/PSMD5/PSMB4/PSMA4/PSMC5/RBBP7/PSMD8/PSMA7/DDB1/CUL2/COPS7B/UBA3/PSMC4/COMMD2/PSMB3/UBXN7/SKP1	18
AB	REACTOME_ASYMMETRIC_LOCALIZATION_OF_PCP_PROTEINS	REACTOME_ASYMMETRIC_LOCALIZATION_OF_PCP_PROTEINS	9/342	64/13343	0.140625	5.48643	5.83503	3.41724e-05	0.000680819	0.000578302	PSMD7/PSMD5/PSMB4/PSMA4/PSMC5/PSMD8/PSMA7/PSMC4/PSMB3	9
AB	BIOCARTA_EIF_PATHWAY	BIOCARTA_EIF_PATHWAY	5/342	16/13343	0.3125	12.1921	7.26506	3.7183e-05	0.000731422	0.000621285	EIF1/EIF1AX/EIF2S1/EIF6/EIF2S2	5
AB	REACTOME_HEDGEHOG_LIGAND_BIOGENESIS	REACTOME_HEDGEHOG_LIGAND_BIOGENESIS	9/342	65/13343	0.138462	5.40202	5.77003	3.87822e-05	0.000753343	0.000639905	PSMD7/PSMD5/PSMB4/PSMA4/PSMC5/PSMD8/PSMA7/PSMC4/PSMB3	9
AB	REACTOME_DOWNSTREAM_SIGNALING_EVENTS_OF_B_CELL_RECEPTOR_BCR	REACTOME_DOWNSTREAM_SIGNALING_EVENTS_OF_B_CELL_RECEPTOR_BCR	10/342	81/13343	0.123457	4.81662	5.58794	4.00681e-05	0.000768714	0.000652962	PSMD7/PSMD5/PSMB4/PSMA4/PSMC5/PSMD8/PSMA7/PSMC4/PSMB3/SKP1	10
AB	REACTOME_SIGNALING_BY_NOTCH4	REACTOME_SIGNALING_BY_NOTCH4	10/342	82/13343	0.121951	4.75788	5.53601	4.46112e-05	0.000845436	0.000718131	PSMD7/PSMD5/PSMB4/PSMA4/PSMC5/PSMD8/PSMA7/PSMC4/PSMB3/SKP1	10
AB	REACTOME_UCH_PROTEINASES	REACTOME_UCH_PROTEINASES	11/342	100/13343	0.11	4.29161	5.35858	4.93676e-05	0.000924304	0.000785123	ACTB/PSMD7/PSMD5/PSMB4/UCHL1/PSMA4/PSMC5/PSMD8/PSMA7/PSMC4/PSMB3	11
AB	BIOCARTA_VEGF_PATHWAY	BIOCARTA_VEGF_PATHWAY	6/342	27/13343	0.222222	8.66992	6.47024	5.09331e-05	0.000942263	0.000800378	EIF1/EIF2B2/EIF1AX/ELAVL1/EIF2S1/EIF2S2	6
AB	REACTOME_TNFR2_NON_CANONICAL_NF_KB_PATHWAY	REACTOME_TNFR2_NON_CANONICAL_NF_KB_PATHWAY	11/342	101/13343	0.108911	4.24912	5.31599	5.41541e-05	0.000990064	0.000840981	PSMD7/PSMD5/PSMB4/PSMA4/PSMC5/PSMD8/PSMA7/UBA3/PSMC4/PSMB3/SKP1	11
AB	REACTOME_G1_S_DNA_DAMAGE_CHECKPOINTS	REACTOME_G1_S_DNA_DAMAGE_CHECKPOINTS	9/342	68/13343	0.132353	5.1637	5.5828	5.58871e-05	0.00099826	0.000847943	PSMD7/PSMD5/PSMB4/PSMA4/PSMC5/PSMD8/PSMA7/PSMC4/PSMB3	9
AB	REACTOME_REGULATION_OF_RAS_BY_GAPS	REACTOME_REGULATION_OF_RAS_BY_GAPS	9/342	68/13343	0.132353	5.1637	5.5828	5.58871e-05	0.00099826	0.000847943	PSMD7/PSMD5/PSMB4/PSMA4/PSMC5/PSMD8/PSMA7/PSMC4/PSMB3	9
AB	REACTOME_SYNTHESIS_OF_DNA	REACTOME_SYNTHESIS_OF_DNA	12/342	120/13343	0.1	3.90146	5.17819	5.84152e-05	0.00101997	0.000866382	PSMD7/MCM2/PSMD5/PSMB4/PSMA4/PSMC5/PSMD8/RPA1/PSMA7/PSMC4/PSMB3/SKP1	12
AB	REACTOME_TRANSCRIPTIONAL_REGULATION_BY_RUNX2	REACTOME_TRANSCRIPTIONAL_REGULATION_BY_RUNX2	12/342	120/13343	0.1	3.90146	5.17819	5.84152e-05	0.00101997	0.000866382	STAT1/PSMD7/PSMD5/PSMB4/PSMA4/PSMC5/PSMD8/PSMA7/SMAD4/PSMC4/PSMB3/SKP1	12
AB	REACTOME_DEGRADATION_OF_BETA_CATENIN_BY_THE_DESTRUCTION_COMPLEX	REACTOME_DEGRADATION_OF_BETA_CATENIN_BY_THE_DESTRUCTION_COMPLEX	10/342	85/13343	0.117647	4.58996	5.38511	6.09685e-05	0.00105167	0.000893308	PSMD7/PSMD5/PSMB4/PSMA4/PSMC5/PSMD8/PSMA7/PSMC4/PSMB3/SKP1	10
AB	WP_VEGFAVEGFR2_SIGNALING_PATHWAY	WP_VEGFAVEGFR2_SIGNALING_PATHWAY	26/342	438/13343	0.0593607	2.31594	4.5418	6.27095e-05	0.00105167	0.000893308	RPS6/LDHA/CALR/RPL7/RPL5/PFN1/RPL18A/GAPDH/ALB/RHOA/STAT1/RPL10A/NAPA/RPLP2/LUC7L/EWSR1/RPL27/STAT3/EIF2A/FXR2/CAPZB/LRRFIP2/RCN1/RPS11/ELOA/HMGB1	26
AB	REACTOME_C_TYPE_LECTIN_RECEPTORS_CLRS	REACTOME_C_TYPE_LECTIN_RECEPTORS_CLRS	13/342	140/13343	0.0928571	3.62279	5.05971	6.29376e-05	0.00105167	0.000893308	PSMD7/PSMD5/PSMB4/PSMA4/PSMC5/PSMD8/PRKACA/PSMA7/UBE2N/UBA3/PSMC4/PSMB3/SKP1	13
AB	REACTOME_INTERLEUKIN_1_FAMILY_SIGNALING	REACTOME_INTERLEUKIN_1_FAMILY_SIGNALING	13/342	140/13343	0.0928571	3.62279	5.05971	6.29376e-05	0.00105167	0.000893308	PSMD7/PSMD5/PSMB4/PSMA4/PSMC5/PSMD8/PSMA7/UBE2N/STAT3/PSMC4/PSMB3/HMGB1/SKP1	13
AB	REACTOME_S_PHASE	REACTOME_S_PHASE	14/342	162/13343	0.0864198	3.37163	4.92568	7.28967e-05	0.00120512	0.00102366	PSMD7/MCM2/RBBP4/PSMD5/PSMB4/PSMA4/PSMC5/PSMD8/RPA1/PSMA7/PSMC4/STAG2/PSMB3/SKP1	14
AB	REACTOME_FOLDING_OF_ACTIN_BY_CCT_TRIC	REACTOME_FOLDING_OF_ACTIN_BY_CCT_TRIC	4/342	10/13343	0.4	15.6058	7.49373	7.88139e-05	0.00128923	0.0010951	CCT3/ACTB/CCT6A/CCT8	4
AB	KEGG_FATTY_ACID_METABOLISM	KEGG_FATTY_ACID_METABOLISM	7/342	42/13343	0.166667	6.50244	5.79259	8.51578e-05	0.00137849	0.00117092	ADH5/ACAA2/CPT2/HADH/ACSL4/ALDH3A2/ACADSB	7
AB	REACTOME_GLYCOLYSIS	REACTOME_GLYCOLYSIS	9/342	72/13343	0.125	4.87683	5.34966	8.82288e-05	0.00141348	0.00120064	GAPDH/GPI/ENO3/PRKACA/NUP37/PFKM/NUP205/PFKL/ADPGK	9
AB	REACTOME_RESPIRATORY_ELECTRON_TRANSPORT_ATP_SYNTHESIS_BY_CHEMIOSMOTIC_COUPLING_AND_HEAT_PRODUCTION_BY_UNCOUPLING_PROTEINS	REACTOME_RESPIRATORY_ELECTRON_TRANSPORT_ATP_SYNTHESIS_BY_CHEMIOSMOTIC_COUPLING_AND_HEAT_PRODUCTION_BY_UNCOUPLING_PROTEINS	12/342	127/13343	0.0944882	3.68642	4.93357	0.000101518	0.00160978	0.00136738	COX5A/ATP5PB/NDUFS7/COX6C/UQCRFS1/NDUFB7/COX7C/ATP5F1B/NDUFA7/NDUFS4/COX7A2L/UQCRC1	12
AB	WP_METABOLIC_REPROGRAMMING_IN_COLON_CANCER	WP_METABOLIC_REPROGRAMMING_IN_COLON_CANCER	7/342	44/13343	0.159091	6.20687	5.61085	0.00011576	0.00181707	0.00154346	LDHA/GAPDH/GPI/DLST/GOT2/TALDO1/PFKL	7
AB	REACTOME_MITOTIC_G1_PHASE_AND_G1_S_TRANSITION	REACTOME_MITOTIC_G1_PHASE_AND_G1_S_TRANSITION	13/342	149/13343	0.0872483	3.40396	4.78594	0.000119263	0.00185334	0.00157427	PSMD7/MCM2/RBBP4/PSMD5/PSMB4/PSMA4/PSMC5/PSMD8/RPA1/PSMA7/PSMC4/PSMB3/SKP1	13
AB	REACTOME_SIGNALING_BY_HEDGEHOG	REACTOME_SIGNALING_BY_HEDGEHOG	13/342	150/13343	0.0866667	3.38127	4.75682	0.000127619	0.00196357	0.0016679	PSMD7/PSMD5/PSMB4/TUBB6/PSMA4/PSMC5/PSMD8/PRKACA/PSMA7/PSMC4/PRKAR2B/PSMB3/SKP1	13
AB	REACTOME_INTRACELLULAR_SIGNALING_BY_SECOND_MESSENGERS	REACTOME_INTRACELLULAR_SIGNALING_BY_SECOND_MESSENGERS	20/342	307/13343	0.0651466	2.54167	4.43224	0.000129846	0.00197825	0.00168037	PSMD7/RBBP4/CSNK2B/PSMD5/PSMB4/PSMA4/PSMC5/RBBP7/PSMD8/PRKACA/PSMA7/USP7/PSMC4/OTUD3/PRKAR2B/BMI1/SUZ12/IRS1/KDM1A/PSMB3	20
AB	REACTOME_MAPK6_MAPK4_SIGNALING	REACTOME_MAPK6_MAPK4_SIGNALING	10/342	93/13343	0.107527	4.19512	5.01483	0.000131364	0.00198194	0.0016835	PSMD7/PSMD5/PSMB4/PSMA4/PSMC5/PSMD8/PRKACA/PSMA7/PSMC4/PSMB3	10
AB	WP_GLYCOLYSIS_AND_GLUCONEOGENESIS	WP_GLYCOLYSIS_AND_GLUCONEOGENESIS	7/342	45/13343	0.155556	6.06894	5.52415	0.000134106	0.00200385	0.00170212	LDHA/GAPDH/GPI/ENO3/GOT2/PFKM/PFKL	7
AB	KEGG_OXIDATIVE_PHOSPHORYLATION	KEGG_OXIDATIVE_PHOSPHORYLATION	12/342	132/13343	0.0909091	3.54678	4.76921	0.000146985	0.00217538	0.00184781	COX5A/ATP5PB/NDUFS7/COX6C/UQCRFS1/NDUFB7/COX7C/ATP5F1B/NDUFA7/NDUFS4/COX7A2L/UQCRC1	12
AB	REACTOME_SIGNALING_BY_INTERLEUKINS	REACTOME_SIGNALING_BY_INTERLEUKINS	26/342	463/13343	0.0561555	2.19089	4.22998	0.000154453	0.00226434	0.00192338	RPLP0/CNN2/STAT1/PSMD7/ARF1/PSMD5/PSMB4/PSMA4/PSMC5/PSMD8/HNRNPDL/PRKACA/PSMA7/UBE2N/GSTO1/PITPNA/SNRPA1/TALDO1/SOD1/STAT3/PSMC4/HSP90B1/IRS1/PSMB3/HMGB1/SKP1	26
AB	REACTOME_TRANSCRIPTIONAL_REGULATION_BY_RUNX3	REACTOME_TRANSCRIPTIONAL_REGULATION_BY_RUNX3	10/342	96/13343	0.104167	4.06402	4.88657	0.000171383	0.00248905	0.00211425	PSMD7/PSMD5/PSMB4/PSMA4/PSMC5/PSMD8/PSMA7/SMAD4/PSMC4/PSMB3	10
AB	KEGG_GLYCOLYSIS_GLUCONEOGENESIS	KEGG_GLYCOLYSIS_GLUCONEOGENESIS	8/342	62/13343	0.129032	5.03414	5.16377	0.000173647	0.00249859	0.00212235	LDHA/GAPDH/GPI/ENO3/ADH5/PFKM/PFKL/ALDH3A2	8
AB	WP_AEROBIC_GLYCOLYSIS	WP_AEROBIC_GLYCOLYSIS	4/342	12/13343	0.333333	13.0049	6.74764	0.000178359	0.00254284	0.00215995	LDHA/GAPDH/GPI/PFKM	4
AB	SIG_REGULATION_OF_THE_ACTIN_CYTOSKELETON_BY_RHO_GTPASES	SIG_REGULATION_OF_THE_ACTIN_CYTOSKELETON_BY_RHO_GTPASES	6/342	35/13343	0.171429	6.68822	5.46499	0.000234961	0.00331936	0.00281953	PFN1/GDI2/RPS4X/ACTR3/PFN2/GDI1	6
AB	REACTOME_DEUBIQUITINATION	REACTOME_DEUBIQUITINATION	19/342	297/13343	0.0639731	2.49588	4.22837	0.000240587	0.00334244	0.00283914	RHOA/ACTB/PSMD7/VDAC3/PSMD5/PSMB4/UCHL1/PSMA4/PSMC5/PSMD8/PSMA7/USP7/SMAD4/PSMC4/OTUD3/CDC20/USP3/USP14/PSMB3	19
AB	REACTOME_ANTIVIRAL_MECHANISM_BY_IFN_STIMULATED_GENES	REACTOME_ANTIVIRAL_MECHANISM_BY_IFN_STIMULATED_GENES	9/342	82/13343	0.109756	4.28209	4.83509	0.000242746	0.00334244	0.00283914	EIF4A3/STAT1/OAS3/KPNA4/PDE12/UBE2N/NUP37/NUP205/EIF2AK2	9
AB	WP_NONALCOHOLIC_FATTY_LIVER_DISEASE	WP_NONALCOHOLIC_FATTY_LIVER_DISEASE	13/342	160/13343	0.08125	3.16994	4.47853	0.000243048	0.00334244	0.00283914	COX5A/NDUFS7/COX6C/UQCRFS1/NDUFB7/EIF2S1/COX7C/NDUFA7/NDUFS4/COX7A2L/VMP1/IRS1/UQCRC1	13
AB	REACTOME_RESPIRATORY_ELECTRON_TRANSPORT	REACTOME_RESPIRATORY_ELECTRON_TRANSPORT	10/342	103/13343	0.0970874	3.78783	4.60655	0.000306053	0.00417198	0.00354377	COX5A/NDUFS7/COX6C/UQCRFS1/NDUFB7/COX7C/NDUFA7/NDUFS4/COX7A2L/UQCRC1	10
AB	REACTOME_TCR_SIGNALING	REACTOME_TCR_SIGNALING	11/342	124/13343	0.0887097	3.46097	4.46533	0.00034163	0.0045869	0.00389621	PSMD7/PSMD5/PSMB4/PSMA4/PSMC5/PSMD8/PSMA7/UBE2N/PSMC4/PSMB3/SKP1	11
AB	BIOCARTA_PRC2_PATHWAY	BIOCARTA_PRC2_PATHWAY	4/342	14/13343	0.285714	11.147	6.16083	0.000346306	0.0045869	0.00389621	RBBP4/RBBP7/BMI1/SUZ12	4
AB	REACTOME_HEDGEHOG_ON_STATE	REACTOME_HEDGEHOG_ON_STATE	9/342	86/13343	0.104651	4.08293	4.65184	0.000348284	0.0045869	0.00389621	PSMD7/PSMD5/PSMB4/PSMA4/PSMC5/PSMD8/PSMA7/PSMC4/PSMB3	9
AB	KEGG_ALZHEIMERS_DISEASE	KEGG_ALZHEIMERS_DISEASE	13/342	166/13343	0.0783133	3.05536	4.32185	0.000348297	0.0045869	0.00389621	GAPDH/COX5A/ATP5PB/NDUFS7/COX6C/UQCRFS1/NDUFB7/COX7C/ATP5F1B/NDUFA7/NDUFS4/COX7A2L/UQCRC1	13
AB	REACTOME_ANTIGEN_PRESENTATION_FOLDING_ASSEMBLY_AND_PEPTIDE_LOADING_OF_CLASS_I_MHC	REACTOME_ANTIGEN_PRESENTATION_FOLDING_ASSEMBLY_AND_PEPTIDE_LOADING_OF_CLASS_I_MHC	5/342	25/13343	0.2	7.80292	5.52181	0.000374064	0.004878	0.00414347	CALR/HLA-B/SAR1B/TAPBP/BCAP31	5
AB	REACTOME_BETA_CATENIN_INDEPENDENT_WNT_SIGNALING	REACTOME_BETA_CATENIN_INDEPENDENT_WNT_SIGNALING	12/342	146/13343	0.0821918	3.20668	4.34824	0.000376679	0.004878	0.00414347	PFN1/RHOA/PSMD7/PSMD5/PSMB4/PSMA4/PSMC5/PSMD8/PSMA7/AP2B1/PSMC4/PSMB3	12
AB	REACTOME_ANTIGEN_PROCESSING_UBIQUITINATION_PROTEASOME_DEGRADATION	REACTOME_ANTIGEN_PROCESSING_UBIQUITINATION_PROTEASOME_DEGRADATION	19/342	308/13343	0.0616883	2.40675	4.05108	0.000380029	0.0048807	0.00414577	PSMD7/UBA6/PSMD5/UBE2E2/PSMB4/PSMA4/PSMC5/PSMD8/PSMA7/UBE2N/UBE3C/CUL2/UBA3/PSMC4/CDC20/PSMB3/ATG7/NEDD4L/SKP1	19
AB	REACTOME_G2_M_CHECKPOINTS	REACTOME_G2_M_CHECKPOINTS	13/342	168/13343	0.077381	3.01899	4.27118	0.000391065	0.00498127	0.00423119	YWHAQ/PSMD7/MCM2/PSMD5/PSMB4/PSMA4/PSMC5/PSMD8/RPA1/PSMA7/UBE2N/PSMC4/PSMB3	13
AB	REACTOME_UB_SPECIFIC_PROCESSING_PROTEASES	REACTOME_UB_SPECIFIC_PROCESSING_PROTEASES	15/342	219/13343	0.0684932	2.67223	4.04689	0.000529997	0.00665214	0.00565046	PSMD7/VDAC3/PSMD5/PSMB4/PSMA4/PSMC5/PSMD8/PSMA7/USP7/SMAD4/PSMC4/CDC20/USP3/USP14/PSMB3	15
AB	WP_AMINO_ACID_METABOLISM	WP_AMINO_ACID_METABOLISM	9/342	91/13343	0.0989011	3.85859	4.43779	0.000530801	0.00665214	0.00565046	LDHA/ADH5/CS/ASNS/DLST/HADH/GOT2/OAT/BCAT1	9
AB	REACTOME_CELL_CYCLE_CHECKPOINTS	REACTOME_CELL_CYCLE_CHECKPOINTS	18/342	292/13343	0.0616438	2.40501	3.93717	0.000543245	0.0067214	0.0057093	YWHAQ/PSMD7/MCM2/NUDC/PSMD5/PSMB4/PSMA4/PSMC5/PSMD8/RPA1/INCENP/PSMA7/UBE2N/NUP37/PSMC4/CDC20/PSMB3/ERCC6L	18
AB	KEGG_PENTOSE_PHOSPHATE_PATHWAY	KEGG_PENTOSE_PHOSPHATE_PATHWAY	5/342	27/13343	0.185185	7.22493	5.25127	0.000544978	0.0067214	0.0057093	GPI/PRPS2/PFKM/TALDO1/PFKL	5
AB	REACTOME_FCERI_MEDIATED_NF_KB_ACTIVATION	REACTOME_FCERI_MEDIATED_NF_KB_ACTIVATION	11/342	136/13343	0.0808824	3.15559	4.09798	0.000749432	0.00917022	0.00778938	PSMD7/PSMD5/PSMB4/PSMA4/PSMC5/PSMD8/PSMA7/UBE2N/PSMC4/PSMB3/SKP1	11
AB	WP_CORI_CYCLE	WP_CORI_CYCLE	4/342	17/13343	0.235294	9.17991	5.47341	0.000774754	0.00933308	0.00792772	LDHA/GAPDH/GPI/TALDO1	4
AB	WP_NSP1_FROM_SARSCOV2_INHIBITS_TRANSLATION_INITIATION_IN_THE_HOST_CELL	WP_NSP1_FROM_SARSCOV2_INHIBITS_TRANSLATION_INITIATION_IN_THE_HOST_CELL	4/342	17/13343	0.235294	9.17991	5.47341	0.000774754	0.00933308	0.00792772	EIF1/EIF1AX/EIF2S1/EIF2S2	4
AB	REACTOME_RECYCLING_OF_EIF2_GDP	REACTOME_RECYCLING_OF_EIF2_GDP	3/342	8/13343	0.375	14.6305	6.25453	0.000849383	0.0101534	0.0086245	EIF2B2/EIF2S1/EIF2S2	3
AB	REACTOME_PROTEIN_FOLDING	REACTOME_PROTEIN_FOLDING	9/342	98/13343	0.0918367	3.58298	4.16239	0.000911522	0.0107421	0.00912456	CCT3/ACTB/CSNK2B/TUBB6/CCT6A/CCT8/NOP56/STAT3/GNA11	9
AB	KEGG_CARDIAC_MUSCLE_CONTRACTION	KEGG_CARDIAC_MUSCLE_CONTRACTION	8/342	79/13343	0.101266	3.95085	4.26637	0.000919369	0.0107421	0.00912456	TPM2/COX5A/COX6C/UQCRFS1/TPM1/COX7C/COX7A2L/UQCRC1	8
AB	PID_MYC_ACTIV_PATHWAY	PID_MYC_ACTIV_PATHWAY	8/342	79/13343	0.101266	3.95085	4.26637	0.000919369	0.0107421	0.00912456	LDHA/GAPDH/NME1/EIF2S1/PFKM/SMAD4/BMI1/BCAT1	8
AB	BIOCARTA_PROTEASOME_PATHWAY	BIOCARTA_PROTEASOME_PATHWAY	4/342	19/13343	0.210526	8.2136	5.10325	0.00121167	0.0140517	0.0119358	PSMB4/PSMA4/PSMA7/PSMB3	4
AB	REACTOME_DNA_REPLICATION_PRE_INITIATION	REACTOME_DNA_REPLICATION_PRE_INITIATION	11/342	146/13343	0.0753425	2.93946	3.82168	0.00134321	0.0154619	0.0131336	PSMD7/MCM2/PSMD5/PSMB4/PSMA4/PSMC5/PSMD8/RPA1/PSMA7/PSMC4/PSMB3	11
AB	WP_ALZHEIMERS_DISEASE	WP_ALZHEIMERS_DISEASE	16/342	266/13343	0.0601504	2.34674	3.59838	0.00140895	0.0160247	0.0136117	GAPDH/PSMD7/SLC25A5/CSNK2B/VDAC3/PSMB4/TUBB6/PSMA4/PSMC5/PSMD8/PSMA7/EIF2S1/EIF2AK2/PSMC4/IRS1/PSMB3	16
AB	REACTOME_COOPERATION_OF_PREFOLDIN_AND_TRIC_CCT_IN_ACTIN_AND_TUBULIN_FOLDING	REACTOME_COOPERATION_OF_PREFOLDIN_AND_TRIC_CCT_IN_ACTIN_AND_TUBULIN_FOLDING	5/342	33/13343	0.151515	5.91131	4.58142	0.00141273	0.0160247	0.0136117	CCT3/ACTB/TUBB6/CCT6A/CCT8	5
AB	WP_EXERCISEINDUCED_CIRCADIAN_REGULATION	WP_EXERCISEINDUCED_CIRCADIAN_REGULATION	6/342	49/13343	0.122449	4.7773	4.29622	0.00149824	0.0168715	0.014331	GSTP1/IDI1/PSMA4/VAPA/UGP2/PURA	6
AB	WP_CILIARY_LANDSCAPE	WP_CILIARY_LANDSCAPE	14/342	219/13343	0.0639269	2.49409	3.61576	0.00156409	0.0174863	0.0148532	PSMD7/MCM2/EIF5B/NUDC/COPS2/COX6C/PSMD8/TIPRL/EFTUD2/COPS7B/AIMP1/NEK7/PSMC4/GDI1	14
AB	REACTOME_GLUCONEOGENESIS	REACTOME_GLUCONEOGENESIS	5/342	34/13343	0.147059	5.73744	4.48586	0.00162201	0.0180043	0.0152932	GAPDH/GPI/ENO3/GOT2/SLC25A10	5
AB	REACTOME_RUNX1_REGULATES_TRANSCRIPTION_OF_GENES_INVOLVED_IN_DIFFERENTIATION_OF_HSCS	REACTOME_RUNX1_REGULATES_TRANSCRIPTION_OF_GENES_INVOLVED_IN_DIFFERENTIATION_OF_HSCS	10/342	128/13343	0.078125	3.04802	3.77607	0.00167707	0.0184834	0.0157002	PSMD7/PSMD5/PSMB4/PSMA4/PSMC5/PSMD8/PSMA7/PSMC4/KMT2A/PSMB3	10
AB	BIOCARTA_EIF2_PATHWAY	BIOCARTA_EIF2_PATHWAY	3/342	10/13343	0.3	11.7044	5.49203	0.00175185	0.0190357	0.0161693	EIF2S1/EIF2AK2/EIF2S2	3
AB	BIOCARTA_RNA_PATHWAY	BIOCARTA_RNA_PATHWAY	3/342	10/13343	0.3	11.7044	5.49203	0.00175185	0.0190357	0.0161693	EIF2S1/EIF2AK2/EIF2S2	3
AB	REACTOME_DISEASES_OF_SIGNAL_TRANSDUCTION_BY_GROWTH_FACTOR_RECEPTORS_AND_SECOND_MESSENGERS	REACTOME_DISEASES_OF_SIGNAL_TRANSDUCTION_BY_GROWTH_FACTOR_RECEPTORS_AND_SECOND_MESSENGERS	22/342	432/13343	0.0509259	1.98686	3.38182	0.00176392	0.0190357	0.0161693	RPS6/ACTB/STAT1/PSMD7/ATIC/PSMD5/PSMB4/PSMA4/PSMC5/PSMD8/PSMA7/AGK/AP3B1/PPP1CB/SMAD4/STAT3/PEBP1/PSMC4/IRS1/PSMB3/ATG7/SKP1	22
AB	REACTOME_NEF_MEDIATES_DOWN_MODULATION_OF_CELL_SURFACE_RECEPTORS_BY_RECRUITING_THEM_TO_CLATHRIN_ADAPTERS	REACTOME_NEF_MEDIATES_DOWN_MODULATION_OF_CELL_SURFACE_RECEPTORS_BY_RECRUITING_THEM_TO_CLATHRIN_ADAPTERS	4/342	21/13343	0.190476	7.43136	4.78369	0.00179682	0.019257	0.0163573	ARF1/AP1G1/AP2B1/PACS1	4
AB	REACTOME_RHOBTB_GTPASE_CYCLE	REACTOME_RHOBTB_GTPASE_CYCLE	5/342	35/13343	0.142857	5.57352	4.39403	0.00185319	0.019725	0.0167548	COPS2/SRRM1/CCT6A/HSP90AB1/MSI2	5
AB	REACTOME_DISORDERS_OF_TRANSMEMBRANE_TRANSPORTERS	REACTOME_DISORDERS_OF_TRANSMEMBRANE_TRANSPORTERS	12/342	177/13343	0.0677966	2.64506	3.57336	0.00203936	0.0215589	0.0183126	PSMD7/PSMD5/PSMB4/PSMA4/PSMC5/PSMD8/PSMA7/ERLIN1/NUP37/NUP205/PSMC4/PSMB3	12
AB	KEGG_UBIQUITIN_MEDIATED_PROTEOLYSIS	KEGG_UBIQUITIN_MEDIATED_PROTEOLYSIS	10/342	135/13343	0.0740741	2.88997	3.57964	0.0024887	0.0261314	0.0221965	UBA6/UBE2E2/UBE2N/UBE3C/DDB1/CUL2/UBA3/CDC20/NEDD4L/SKP1	10
AB	REACTOME_RHOBTB2_GTPASE_CYCLE	REACTOME_RHOBTB2_GTPASE_CYCLE	4/342	23/13343	0.173913	6.78515	4.50362	0.00255331	0.0266298	0.0226199	SRRM1/CCT6A/HSP90AB1/MSI2	4
AB	REACTOME_COOPERATION_OF_PDCL_PHLP1_AND_TRIC_CCT_IN_G_PROTEIN_BETA_FOLDING	REACTOME_COOPERATION_OF_PDCL_PHLP1_AND_TRIC_CCT_IN_G_PROTEIN_BETA_FOLDING	5/342	38/13343	0.131579	5.1335	4.13845	0.00269136	0.0278825	0.023684	CCT3/CSNK2B/CCT6A/CCT8/GNA11	5
AB	REACTOME_GOLGI_ASSOCIATED_VESICLE_BIOGENESIS	REACTOME_GOLGI_ASSOCIATED_VESICLE_BIOGENESIS	6/342	56/13343	0.107143	4.18014	3.86778	0.00299515	0.0307002	0.0260774	ARF1/NAPA/AP1G1/FTL/AP3B1/DTNBP1	6
AB	REACTOME_CYTOSOLIC_TRNA_AMINOACYLATION	REACTOME_CYTOSOLIC_TRNA_AMINOACYLATION	4/342	24/13343	0.166667	6.50244	4.37583	0.00300285	0.0307002	0.0260774	DARS1/EEF1E1/AIMP1/GARS1	4
AB	REACTOME_ASSOCIATION_OF_TRIC_CCT_WITH_TARGET_PROTEINS_DURING_BIOSYNTHESIS	REACTOME_ASSOCIATION_OF_TRIC_CCT_WITH_TARGET_PROTEINS_DURING_BIOSYNTHESIS	5/342	39/13343	0.128205	5.00187	4.05919	0.00302343	0.0307086	0.0260845	CCT3/CCT6A/CCT8/NOP56/STAT3	5
AB	REACTOME_RHO_GTPASES_ACTIVATE_FORMINS	REACTOME_RHO_GTPASES_ACTIVATE_FORMINS	10/342	140/13343	0.0714286	2.78676	3.4469	0.00324145	0.0327092	0.0277839	PFN1/RHOA/ACTB/NUDC/TUBB6/INCENP/NUP37/PFN2/CDC20/ERCC6L	10
AB	REACTOME_NUCLEAR_ENVELOPE_NE_REASSEMBLY	REACTOME_NUCLEAR_ENVELOPE_NE_REASSEMBLY	7/342	76/13343	0.0921053	3.59345	3.67734	0.00328398	0.0329245	0.0279668	TNPO1/BANF1/TMPO/TUBB6/NUP37/NUP205/CHMP4A	7
AB	REACTOME_DNA_REPLICATION	REACTOME_DNA_REPLICATION	12/342	189/13343	0.0634921	2.47712	3.31705	0.00349989	0.0348643	0.0296145	PSMD7/MCM2/PSMD5/PSMB4/PSMA4/PSMC5/PSMD8/RPA1/PSMA7/PSMC4/PSMB3/SKP1	12
AB	REACTOME_METABOLISM_OF_CARBOHYDRATES	REACTOME_METABOLISM_OF_CARBOHYDRATES	16/342	293/13343	0.0546075	2.13049	3.17344	0.00371485	0.0367699	0.0312331	GAPDH/GPI/ENO3/GOT2/PRPS2/PRKACA/NUP37/PFKM/NUP205/TALDO1/PYGL/SLC25A10/PFKL/HMMR/ADPGK/UGP2	16
AB	REACTOME_APOPTOSIS_INDUCED_DNA_FRAGMENTATION	REACTOME_APOPTOSIS_INDUCED_DNA_FRAGMENTATION	3/342	13/13343	0.230769	9.00337	4.68236	0.00394335	0.0387846	0.0329445	H1-4/H1-3/HMGB1	3
AB	REACTOME_FORMATION_OF_TUBULIN_FOLDING_INTERMEDIATES_BY_CCT_TRIC	REACTOME_FORMATION_OF_TUBULIN_FOLDING_INTERMEDIATES_BY_CCT_TRIC	4/342	26/13343	0.153846	6.00225	4.1408	0.00405813	0.0396625	0.0336902	CCT3/TUBB6/CCT6A/CCT8	4
AB	REACTOME_TRNA_AMINOACYLATION	REACTOME_TRNA_AMINOACYLATION	5/342	42/13343	0.119048	4.6446	3.83678	0.00419648	0.0407583	0.0346209	DARS1/EEF1E1/AIMP1/GARS1/HARS2	5
AB	REACTOME_FGFR2_ALTERNATIVE_SPLICING	REACTOME_FGFR2_ALTERNATIVE_SPLICING	4/342	27/13343	0.148148	5.77994	4.0323	0.00466912	0.0450671	0.038281	PTBP1/HNRNPA1/TIAL1/HNRNPH1	4
AB	BIOCARTA_SM_PATHWAY	BIOCARTA_SM_PATHWAY	3/342	14/13343	0.214286	8.36028	4.46884	0.00492437	0.0466826	0.0396532	SNRPD2/SNRPA1/U2AF1	3
AB	REACTOME_DEGRADATION_OF_CYSTEINE_AND_HOMOCYSTEINE	REACTOME_DEGRADATION_OF_CYSTEINE_AND_HOMOCYSTEINE	3/342	14/13343	0.214286	8.36028	4.46884	0.00492437	0.0466826	0.0396532	GOT2/SLC25A10/ETHE1	3
AB	REACTOME_SIGNALING_BY_WNT	REACTOME_SIGNALING_BY_WNT	17/342	329/13343	0.0516717	2.01595	3.02623	0.00492661	0.0466826	0.0396532	PFN1/RHOA/PSMD7/CSNK2B/TMED5/PSMD5/PSMB4/PSMA4/PSMC5/PSMD8/PSMA7/CHD8/AP2B1/PSMC4/PSMB3/LEO1/SKP1	17
AB	WP_OXIDATIVE_PHOSPHORYLATION	WP_OXIDATIVE_PHOSPHORYLATION	6/342	62/13343	0.0967742	3.77561	3.55282	0.0049903	0.0469995	0.0399224	ATP5PB/NDUFS7/NDUFB7/ATP5F1B/NDUFA7/NDUFS4	6
AB	KEGG_VALINE_LEUCINE_AND_ISOLEUCINE_DEGRADATION	KEGG_VALINE_LEUCINE_AND_ISOLEUCINE_DEGRADATION	5/342	44/13343	0.113636	4.43348	3.69987	0.00513923	0.0481106	0.0408661	ACAA2/HADH/ALDH3A2/ACADSB/BCAT1	5
AB	REACTOME_THE_ROLE_OF_NEF_IN_HIV_1_REPLICATION_AND_DISEASE_PATHOGENESIS	REACTOME_THE_ROLE_OF_NEF_IN_HIV_1_REPLICATION_AND_DISEASE_PATHOGENESIS	4/342	28/13343	0.142857	5.57352	3.92911	0.00533903	0.0496817	0.0422007	ARF1/AP1G1/AP2B1/PACS1	4
AB	REACTOME_TRANSPORT_OF_MATURE_TRANSCRIPT_TO_CYTOPLASM	REACTOME_TRANSPORT_OF_MATURE_TRANSCRIPT_TO_CYTOPLASM	7/342	84/13343	0.0833333	3.25122	3.35689	0.00572149	0.0529238	0.0449545	EIF4A3/SRRM1/NUP37/NUP205/U2AF1/SRSF4/WDR33	7
AB	PID_ARF6_DOWNSTREAM_PATHWAY	PID_ARF6_DOWNSTREAM_PATHWAY	3/342	15/13343	0.2	7.80292	4.27557	0.00603977	0.0542139	0.0460504	RHOA/NME1/ARF1	3
AB	PID_THROMBIN_PAR4_PATHWAY	PID_THROMBIN_PAR4_PATHWAY	3/342	15/13343	0.2	7.80292	4.27557	0.00603977	0.0542139	0.0460504	RHOA/F2/GNA11	3
AB	REACTOME_RESPONSE_OF_EIF2AK1_HRI_TO_HEME_DEFICIENCY	REACTOME_RESPONSE_OF_EIF2AK1_HRI_TO_HEME_DEFICIENCY	3/342	15/13343	0.2	7.80292	4.27557	0.00603977	0.0542139	0.0460504	ASNS/EIF2S1/EIF2S2	3
AB	WP_ALZHEIMERS_DISEASE_AND_MIRNA_EFFECTS	WP_ALZHEIMERS_DISEASE_AND_MIRNA_EFFECTS	17/342	336/13343	0.0505952	1.97395	2.93261	0.00605355	0.0542139	0.0460504	GAPDH/PSMD7/SLC25A5/CSNK2B/VDAC3/PSMB4/TUBB6/PSMA4/PSMC5/PSMD8/PSMA7/EIF2S1/EIF2AK2/PSMC4/VMP1/IRS1/PSMB3	17
AB	BIOCARTA_BIOPEPTIDES_PATHWAY	BIOCARTA_BIOPEPTIDES_PATHWAY	4/342	29/13343	0.137931	5.38133	3.83077	0.00607028	0.0542139	0.0460504	STAT1/STAT3/F2/GNA11	4
AB	WP_PHOTODYNAMIC_THERAPYINDUCED_UNFOLDED_PROTEIN_RESPONSE	WP_PHOTODYNAMIC_THERAPYINDUCED_UNFOLDED_PROTEIN_RESPONSE	4/342	29/13343	0.137931	5.38133	3.83077	0.00607028	0.0542139	0.0460504	CALR/ASNS/HSP90B1/EIF2A	4
AB	WP_CLEAR_CELL_RENAL_CELL_CARCINOMA_PATHWAYS	WP_CLEAR_CELL_RENAL_CELL_CARCINOMA_PATHWAYS	7/342	87/13343	0.0804598	3.13911	3.24654	0.00691809	0.0614326	0.0521821	LDHA/GAPDH/GPI/ENO3/PFKM/PFKL/STAT3	7
AB	REACTOME_NUCLEOTIDE_EXCISION_REPAIR	REACTOME_NUCLEOTIDE_EXCISION_REPAIR	8/342	110/13343	0.0727273	2.83743	3.13843	0.00730383	0.0644895	0.0547787	ACTB/COPS2/HMGN1/RPA1/UBE2N/DDB1/COPS7B/USP7	8
AB	REACTOME_FC_EPSILON_RECEPTOR_FCERI_SIGNALING	REACTOME_FC_EPSILON_RECEPTOR_FCERI_SIGNALING	11/342	186/13343	0.0591398	2.30732	2.91202	0.00852853	0.0742081	0.0630339	PSMD7/PSMD5/PSMB4/PSMA4/PSMC5/PSMD8/PSMA7/UBE2N/PSMC4/PSMB3/SKP1	11
AB	REACTOME_PERK_REGULATES_GENE_EXPRESSION	REACTOME_PERK_REGULATES_GENE_EXPRESSION	4/342	32/13343	0.125	4.87683	3.56108	0.00865488	0.0742081	0.0630339	ASNS/EIF2S1/EIF2S2/EXOSC8	4
AB	REACTOME_FORMATION_OF_SENESCENCE_ASSOCIATED_HETEROCHROMATIN_FOCI_SAHF	REACTOME_FORMATION_OF_SENESCENCE_ASSOCIATED_HETEROCHROMATIN_FOCI_SAHF	3/342	17/13343	0.176471	6.88493	3.93778	0.00869104	0.0742081	0.0630339	H1-4/H1-3/HMGA2	3
AB	WP_AIRWAY_SMOOTH_MUSCLE_CELL_CONTRACTION	WP_AIRWAY_SMOOTH_MUSCLE_CELL_CONTRACTION	3/342	17/13343	0.176471	6.88493	3.93778	0.00869104	0.0742081	0.0630339	RHOA/PPP1CB/GDI1	3
AB	WP_INTERACTOME_OF_POLYCOMB_REPRESSIVE_COMPLEX_2_PRC2	WP_INTERACTOME_OF_POLYCOMB_REPRESSIVE_COMPLEX_2_PRC2	3/342	17/13343	0.176471	6.88493	3.93778	0.00869104	0.0742081	0.0630339	RBBP4/RBBP7/SUZ12	3
AB	WP_MITOCHONDRIAL_LONG_CHAIN_FATTY_ACID_BETAOXIDATION	WP_MITOCHONDRIAL_LONG_CHAIN_FATTY_ACID_BETAOXIDATION	3/342	17/13343	0.176471	6.88493	3.93778	0.00869104	0.0742081	0.0630339	CPT2/HADH/ACSL4	3
AB	WP_PARKINUBIQUITIN_PROTEASOMAL_SYSTEM_PATHWAY	WP_PARKINUBIQUITIN_PROTEASOMAL_SYSTEM_PATHWAY	6/342	70/13343	0.0857143	3.34411	3.18917	0.00898114	0.0762661	0.064782	PSMD7/PSMD5/TUBB6/PSMC5/PSMD8/PSMC4	6
AB	REACTOME_SULFIDE_OXIDATION_TO_SULFATE	REACTOME_SULFIDE_OXIDATION_TO_SULFATE	2/342	6/13343	0.333333	13.0049	4.77023	0.00917748	0.0770909	0.0654826	SLC25A10/ETHE1	2
AB	WP_FLUOROACETIC_ACID_TOXICITY	WP_FLUOROACETIC_ACID_TOXICITY	2/342	6/13343	0.333333	13.0049	4.77023	0.00917748	0.0770909	0.0654826	CS/ALDH3A2	2
AB	REACTOME_UNFOLDED_PROTEIN_RESPONSE_UPR	REACTOME_UNFOLDED_PROTEIN_RESPONSE_UPR	7/342	92/13343	0.076087	2.9685	3.07285	0.00931164	0.0777972	0.0660826	CALR/ASNS/MYDGF/EIF2S1/EIF2S2/HSP90B1/EXOSC8	7
AB	WP_TCA_CYCLE_AKA_KREBS_OR_CITRIC_ACID_CYCLE	WP_TCA_CYCLE_AKA_KREBS_OR_CITRIC_ACID_CYCLE	3/342	18/13343	0.166667	6.50244	3.78872	0.010234	0.0847951	0.0720267	CS/DLST/IDH3B	3
AB	REACTOME_TRANS_GOLGI_NETWORK_VESICLE_BUDDING	REACTOME_TRANS_GOLGI_NETWORK_VESICLE_BUDDING	6/342	72/13343	0.0833333	3.25122	3.10647	0.0102583	0.0847951	0.0720267	ARF1/NAPA/AP1G1/FTL/AP3B1/DTNBP1	6
AB	REACTOME_APOPTOTIC_EXECUTION_PHASE	REACTOME_APOPTOTIC_EXECUTION_PHASE	5/342	52/13343	0.0961538	3.75141	3.22413	0.0104202	0.085226	0.0723927	H1-4/H1-3/TJP2/BCAP31/HMGB1	5
AB	REACTOME_MRNA_SPLICING_MINOR_PATHWAY	REACTOME_MRNA_SPLICING_MINOR_PATHWAY	5/342	52/13343	0.0961538	3.75141	3.22413	0.0104202	0.085226	0.0723927	SNRPD2/SNRNP200/EFTUD2/SF3B3/TXNL4A	5
AB	REACTOME_SIGNALING_BY_THE_B_CELL_RECEPTOR_BCR	REACTOME_SIGNALING_BY_THE_B_CELL_RECEPTOR_BCR	10/342	166/13343	0.060241	2.35028	2.83925	0.0105113	0.0855216	0.0726438	PSMD7/PSMD5/PSMB4/PSMA4/PSMC5/PSMD8/PSMA7/PSMC4/PSMB3/SKP1	10
AB	REACTOME_TRANSCRIPTIONAL_REGULATION_BY_E2F6	REACTOME_TRANSCRIPTIONAL_REGULATION_BY_E2F6	4/342	34/13343	0.117647	4.58996	3.39931	0.0107247	0.086803	0.0737323	RBBP4/RBBP7/BMI1/SUZ12	4
AB	WP_STEROL_REGULATORY_ELEMENTBINDING_PROTEINS_SREBP_SIGNALING	WP_STEROL_REGULATORY_ELEMENTBINDING_PROTEINS_SREBP_SIGNALING	6/342	73/13343	0.0821918	3.20668	3.0662	0.0109431	0.0881116	0.0748438	FDPS/SAR1B/IDI1/PRKACA/SEC23B/SIRT1	6
AB	REACTOME_FORMATION_OF_TC_NER_PRE_INCISION_COMPLEX	REACTOME_FORMATION_OF_TC_NER_PRE_INCISION_COMPLEX	5/342	53/13343	0.0943396	3.68062	3.17137	0.0112704	0.0898164	0.0762919	COPS2/HMGN1/DDB1/COPS7B/USP7	5
AB	REACTOME_NUCLEAR_ENVELOPE_BREAKDOWN	REACTOME_NUCLEAR_ENVELOPE_BREAKDOWN	5/342	53/13343	0.0943396	3.68062	3.17137	0.0112704	0.0898164	0.0762919	BANF1/TMPO/NUP37/NUP205/NEK7	5
AB	REACTOME_MITOCHONDRIAL_TRANSLATION	REACTOME_MITOCHONDRIAL_TRANSLATION	7/342	96/13343	0.0729167	2.84482	2.94215	0.011624	0.0921616	0.078284	MRPL54/MRPS12/MRPS10/PTCD3/MRPL21/MRPL57/MRPL39	7
AB	REACTOME_NUCLEAR_EVENTS_STIMULATED_BY_ALK_SIGNALING_IN_CANCER	REACTOME_NUCLEAR_EVENTS_STIMULATED_BY_ALK_SIGNALING_IN_CANCER	3/342	19/13343	0.157895	6.1602	3.65058	0.0119257	0.0935987	0.0795047	RPS6/STAT3/SKP1	3
AB	REACTOME_SCAVENGING_BY_CLASS_A_RECEPTORS	REACTOME_SCAVENGING_BY_CLASS_A_RECEPTORS	3/342	19/13343	0.157895	6.1602	3.65058	0.0119257	0.0935987	0.0795047	CALR/FTL/HSP90B1	3
AB	WP_ARACHIDONATE_EPOXYGENASE_EPOXIDE_HYDROLASE	WP_ARACHIDONATE_EPOXYGENASE_EPOXIDE_HYDROLASE	2/342	7/13343	0.285714	11.147	4.35522	0.012632	0.0986441	0.0837903	GSTP1/COX5A	2
AB	REACTOME_GLUTATHIONE_CONJUGATION	REACTOME_GLUTATHIONE_CONJUGATION	4/342	36/13343	0.111111	4.33496	3.24965	0.0130896	0.100858	0.0856706	GSTP1/ESD/GSTO1/GGCT	4
AB	WP_MITOCHONDRIAL_COMPLEX_IV_ASSEMBLY	WP_MITOCHONDRIAL_COMPLEX_IV_ASSEMBLY	4/342	36/13343	0.111111	4.33496	3.24965	0.0130896	0.100858	0.0856706	COX5A/COX6C/COX7C/CMC1	4
AB	REACTOME_SIGNALING_BY_ALK_IN_CANCER	REACTOME_SIGNALING_BY_ALK_IN_CANCER	5/342	55/13343	0.0909091	3.54678	3.06958	0.0131102	0.100858	0.0856706	RPS6/ATIC/STAT3/IRS1/SKP1	5
AB	WP_LEPTIN_SIGNALING_PATHWAY	WP_LEPTIN_SIGNALING_PATHWAY	6/342	76/13343	0.0789474	3.0801	2.94944	0.0131906	0.100976	0.0857711	RPS6/RHOA/STAT1/KPNA4/STAT3/IRS1	6
AB	REACTOME_INTERACTIONS_OF_VPR_WITH_HOST_CELLULAR_PROTEINS	REACTOME_INTERACTIONS_OF_VPR_WITH_HOST_CELLULAR_PROTEINS	4/342	37/13343	0.108108	4.2178	3.17886	0.014387	0.109595	0.0930922	BANF1/SLC25A5/NUP37/NUP205	4
AB	REACTOME_TRANSCRIPTION_COUPLED_NUCLEOTIDE_EXCISION_REPAIR_TC_NER	REACTOME_TRANSCRIPTION_COUPLED_NUCLEOTIDE_EXCISION_REPAIR_TC_NER	6/342	78/13343	0.0769231	3.00112	2.87477	0.0148571	0.112624	0.095665	COPS2/HMGN1/RPA1/DDB1/COPS7B/USP7	6
AB	REACTOME_HSP90_CHAPERONE_CYCLE_FOR_STEROID_HORMONE_RECEPTORS_SHR_IN_THE_PRESENCE_OF_LIGAND	REACTOME_HSP90_CHAPERONE_CYCLE_FOR_STEROID_HORMONE_RECEPTORS_SHR_IN_THE_PRESENCE_OF_LIGAND	5/342	57/13343	0.0877193	3.42234	2.97242	0.0151427	0.114232	0.0970311	TUBB6/CAPZA2/DNAJA2/HSP90AB1/CAPZB	5
AB	REACTOME_INTERFERON_SIGNALING	REACTOME_INTERFERON_SIGNALING	11/342	203/13343	0.0541872	2.11409	2.59422	0.015662	0.117013	0.0993935	EIF4A3/STAT1/OAS3/HLA-B/KPNA4/IFIT5/PDE12/UBE2N/NUP37/NUP205/EIF2AK2	11
AB	REACTOME_MITOTIC_PROMETAPHASE	REACTOME_MITOTIC_PROMETAPHASE	11/342	203/13343	0.0541872	2.11409	2.59422	0.015662	0.117013	0.0993935	NUDC/CSNK2B/TUBB6/INCENP/PRKACA/NUP37/NEK7/STAG2/CDC20/PRKAR2B/ERCC6L	11
AB	REACTOME_DNA_DAMAGE_RECOGNITION_IN_GG_NER	REACTOME_DNA_DAMAGE_RECOGNITION_IN_GG_NER	4/342	38/13343	0.105263	4.1068	3.11052	0.0157629	0.117162	0.09952	ACTB/COPS2/DDB1/COPS7B	4
AB	REACTOME_COPI_MEDIATED_ANTEROGRADE_TRANSPORT	REACTOME_COPI_MEDIATED_ANTEROGRADE_TRANSPORT	7/342	102/13343	0.0686275	2.67747	2.75823	0.0158327	0.117162	0.09952	ARF1/NAPA/COPB1/TMED9/TUBB6/CAPZA2/CAPZB	7
AB	REACTOME_VITAMIN_C_ASCORBATE_METABOLISM	REACTOME_VITAMIN_C_ASCORBATE_METABOLISM	2/342	8/13343	0.25	9.75365	4.01673	0.0165596	0.119641	0.101626	GSTO1/CYB5R3	2
AB	WP_HIF1A_AND_PPARG_REGULATION_OF_GLYCOLYSIS	WP_HIF1A_AND_PPARG_REGULATION_OF_GLYCOLYSIS	2/342	8/13343	0.25	9.75365	4.01673	0.0165596	0.119641	0.101626	LDHA/GAPDH	2
AB	WP_HIJACK_OF_UBIQUITINATION_BY_SARSCOV2	WP_HIJACK_OF_UBIQUITINATION_BY_SARSCOV2	2/342	8/13343	0.25	9.75365	4.01673	0.0165596	0.119641	0.101626	CUL2/UBA3	2
AB	WP_INSULIN_SIGNALING_IN_ADIPOCYTES_DIABETIC_CONDITION	WP_INSULIN_SIGNALING_IN_ADIPOCYTES_DIABETIC_CONDITION	2/342	8/13343	0.25	9.75365	4.01673	0.0165596	0.119641	0.101626	RPS6/IRS1	2
AB	WP_INSULIN_SIGNALING_IN_ADIPOCYTES_NORMAL_CONDITION	WP_INSULIN_SIGNALING_IN_ADIPOCYTES_NORMAL_CONDITION	2/342	8/13343	0.25	9.75365	4.01673	0.0165596	0.119641	0.101626	RPS6/IRS1	2
AB	REACTOME_TCF_DEPENDENT_SIGNALING_IN_RESPONSE_TO_WNT	REACTOME_TCF_DEPENDENT_SIGNALING_IN_RESPONSE_TO_WNT	12/342	232/13343	0.0517241	2.018	2.53693	0.0166296	0.119641	0.101626	PSMD7/CSNK2B/PSMD5/PSMB4/PSMA4/PSMC5/PSMD8/PSMA7/CHD8/PSMC4/PSMB3/LEO1	12
AB	REACTOME_CITRIC_ACID_CYCLE_TCA_CYCLE	REACTOME_CITRIC_ACID_CYCLE_TCA_CYCLE	3/342	22/13343	0.136364	5.32018	3.28912	0.0179127	0.12769	0.108462	CS/DLST/IDH3B	3
AB	WP_FATTY_ACID_BIOSYNTHESIS	WP_FATTY_ACID_BIOSYNTHESIS	3/342	22/13343	0.136364	5.32018	3.28912	0.0179127	0.12769	0.108462	ACAA2/HADH/ACSL4	3
AB	REACTOME_RRNA_MODIFICATION_IN_THE_NUCLEUS_AND_CYTOSOL	REACTOME_RRNA_MODIFICATION_IN_THE_NUCLEUS_AND_CYTOSOL	5/342	60/13343	0.0833333	3.25122	2.83453	0.01857	0.131511	0.111709	RPS6/RPS2/NOP56/TBL3/WDR36	5
AB	REACTOME_ONCOGENIC_MAPK_SIGNALING	REACTOME_ONCOGENIC_MAPK_SIGNALING	6/342	82/13343	0.0731707	2.85473	2.73234	0.0186181	0.131511	0.111709	ACTB/AGK/AP3B1/PPP1CB/PEBP1/ATG7	6
AB	REACTOME_TRANSCRIPTIONAL_REGULATION_BY_RUNX1	REACTOME_TRANSCRIPTIONAL_REGULATION_BY_RUNX1	12/342	237/13343	0.0506329	1.97542	2.45735	0.0193215	0.135863	0.115405	PSMD7/CSNK2B/PSMD5/PSMB4/PSMA4/PSMC5/PSMD8/PSMA7/PSMC4/BMI1/KMT2A/PSMB3	12
AB	REACTOME_REGULATION_OF_PTEN_GENE_TRANSCRIPTION	REACTOME_REGULATION_OF_PTEN_GENE_TRANSCRIPTION	5/342	61/13343	0.0819672	3.19792	2.79049	0.0198169	0.138718	0.11783	RBBP4/RBBP7/BMI1/SUZ12/KDM1A	5
AB	BIOCARTA_PTDINS_PATHWAY	BIOCARTA_PTDINS_PATHWAY	3/342	23/13343	0.130435	5.08886	3.18309	0.0202166	0.13963	0.118604	ARF1/PFKM/PFKL	3
AB	REACTOME_MITOCHONDRIAL_CALCIUM_ION_TRANSPORT	REACTOME_MITOCHONDRIAL_CALCIUM_ION_TRANSPORT	3/342	23/13343	0.130435	5.08886	3.18309	0.0202166	0.13963	0.118604	PHB2/VDAC3/YME1L1	3
AB	WP_PROGERIAASSOCIATED_LIPODYSTROPHY	WP_PROGERIAASSOCIATED_LIPODYSTROPHY	3/342	23/13343	0.130435	5.08886	3.18309	0.0202166	0.13963	0.118604	BANF1/SMAD4/ZMPSTE24	3
AB	REACTOME_NS1_MEDIATED_EFFECTS_ON_HOST_PATHWAYS	REACTOME_NS1_MEDIATED_EFFECTS_ON_HOST_PATHWAYS	4/342	41/13343	0.097561	3.8063	2.91879	0.0203757	0.140105	0.119008	KPNA4/NUP37/NUP205/EIF2AK2	4
AB	REACTOME_GLOBAL_GENOME_NUCLEOTIDE_EXCISION_REPAIR_GG_NER	REACTOME_GLOBAL_GENOME_NUCLEOTIDE_EXCISION_REPAIR_GG_NER	6/342	84/13343	0.0714286	2.78676	2.66431	0.0207228	0.14022	0.119106	ACTB/COPS2/RPA1/UBE2N/DDB1/COPS7B	6
AB	BIOCARTA_IL22BP_PATHWAY	BIOCARTA_IL22BP_PATHWAY	2/342	9/13343	0.222222	8.66992	3.73308	0.0209338	0.14022	0.119106	STAT1/STAT3	2
AB	REACTOME_INTERLEUKIN_9_SIGNALING	REACTOME_INTERLEUKIN_9_SIGNALING	2/342	9/13343	0.222222	8.66992	3.73308	0.0209338	0.14022	0.119106	STAT1/STAT3	2
AB	REACTOME_NEF_MEDIATED_CD4_DOWN_REGULATION	REACTOME_NEF_MEDIATED_CD4_DOWN_REGULATION	2/342	9/13343	0.222222	8.66992	3.73308	0.0209338	0.14022	0.119106	ARF1/AP2B1	2
AB	REACTOME_OAS_ANTIVIRAL_RESPONSE	REACTOME_OAS_ANTIVIRAL_RESPONSE	2/342	9/13343	0.222222	8.66992	3.73308	0.0209338	0.14022	0.119106	OAS3/PDE12	2
AB	REACTOME_PI3K_AKT_ACTIVATION	REACTOME_PI3K_AKT_ACTIVATION	2/342	9/13343	0.222222	8.66992	3.73308	0.0209338	0.14022	0.119106	RHOA/IRS1	2
AB	REACTOME_RHOF_GTPASE_CYCLE	REACTOME_RHOF_GTPASE_CYCLE	4/342	42/13343	0.0952381	3.71568	2.85888	0.0220788	0.147255	0.125081	ACTB/TMPO/CAPZB/ARHGAP12	4
AB	PID_S1P_S1P2_PATHWAY	PID_S1P_S1P2_PATHWAY	3/342	24/13343	0.125	4.87683	3.08306	0.0226757	0.149314	0.12683	RHOA/IRS1/GNA11	3
AB	REACTOME_GROWTH_HORMONE_RECEPTOR_SIGNALING	REACTOME_GROWTH_HORMONE_RECEPTOR_SIGNALING	3/342	24/13343	0.125	4.87683	3.08306	0.0226757	0.149314	0.12683	STAT1/STAT3/IRS1	3
AB	WP_NAD_METABOLISM_IN_ONCOGENEINDUCED_SENESCENCE_AND_MITOCHONDRIAL_DYSFUNCTIONASSOCIATED_SENESCENCE	WP_NAD_METABOLISM_IN_ONCOGENEINDUCED_SENESCENCE_AND_MITOCHONDRIAL_DYSFUNCTIONASSOCIATED_SENESCENCE	3/342	24/13343	0.125	4.87683	3.08306	0.0226757	0.149314	0.12683	GOT2/ELAVL1/SIRT1	3
AB	REACTOME_CHROMATIN_MODIFYING_ENZYMES	REACTOME_CHROMATIN_MODIFYING_ENZYMES	13/342	272/13343	0.0477941	1.86467	2.33677	0.0233313	0.152982	0.129946	ACTB/RPS2/RBBP4/RBBP7/HAT1/JMJD6/MRGBP/KMT2A/SUZ12/KDM1A/ELP3/BRD8/ATF7IP	13
AB	REACTOME_TRNA_MODIFICATION_IN_THE_NUCLEUS_AND_CYTOSOL	REACTOME_TRNA_MODIFICATION_IN_THE_NUCLEUS_AND_CYTOSOL	4/342	43/13343	0.0930233	3.62927	2.80078	0.0238662	0.155833	0.132367	TRMT11/WDR4/DUS2/PUS7	4
AB	REACTOME_TP53_REGULATES_METABOLIC_GENES	REACTOME_TP53_REGULATES_METABOLIC_GENES	6/342	87/13343	0.0689655	2.69066	2.56594	0.0241732	0.157176	0.133509	GPI/YWHAQ/COX5A/COX6C/COX7C/COX7A2L	6
AB	REACTOME_SIGNALING_BY_BRAF_AND_RAF1_FUSIONS	REACTOME_SIGNALING_BY_BRAF_AND_RAF1_FUSIONS	5/342	65/13343	0.0769231	3.00112	2.62301	0.0253486	0.163928	0.139243	ACTB/AGK/AP3B1/PEBP1/ATG7	5
AB	REACTOME_ATF6_ATF6_ALPHA_ACTIVATES_CHAPERONE_GENES	REACTOME_ATF6_ATF6_ALPHA_ACTIVATES_CHAPERONE_GENES	2/342	10/13343	0.2	7.80292	3.49033	0.0257292	0.163928	0.139243	CALR/HSP90B1	2
AB	REACTOME_INTERLEUKIN_21_SIGNALING	REACTOME_INTERLEUKIN_21_SIGNALING	2/342	10/13343	0.2	7.80292	3.49033	0.0257292	0.163928	0.139243	STAT1/STAT3	2
AB	REACTOME_NEF_MEDIATED_DOWNREGULATION_OF_MHC_CLASS_I_COMPLEX_CELL_SURFACE_EXPRESSION	REACTOME_NEF_MEDIATED_DOWNREGULATION_OF_MHC_CLASS_I_COMPLEX_CELL_SURFACE_EXPRESSION	2/342	10/13343	0.2	7.80292	3.49033	0.0257292	0.163928	0.139243	AP1G1/PACS1	2
AB	WP_INTERLEUKIN11_SIGNALING_PATHWAY	WP_INTERLEUKIN11_SIGNALING_PATHWAY	4/342	44/13343	0.0909091	3.54678	2.74438	0.0257389	0.163928	0.139243	RPS6/STAT1/STAT3/PTPA	4
AB	PID_HDAC_CLASSI_PATHWAY	PID_HDAC_CLASSI_PATHWAY	5/342	66/13343	0.0757576	2.95565	2.58315	0.0268711	0.169059	0.143603	RBBP4/RBBP7/PRKACA/STAT3/SIRT1	5
AB	REACTOME_RNA_POLYMERASE_II_TRANSCRIPTION_TERMINATION	REACTOME_RNA_POLYMERASE_II_TRANSCRIPTION_TERMINATION	5/342	66/13343	0.0757576	2.95565	2.58315	0.0268711	0.169059	0.143603	EIF4A3/SRRM1/U2AF1/SRSF4/WDR33	5
AB	WP_AGERAGE_PATHWAY	WP_AGERAGE_PATHWAY	5/342	66/13343	0.0757576	2.95565	2.58315	0.0268711	0.169059	0.143603	RHOA/STAT1/SOD1/STAT3/IRS1	5
AB	SIG_CHEMOTAXIS	SIG_CHEMOTAXIS	4/342	45/13343	0.0888889	3.46797	2.6896	0.0276976	0.173557	0.147423	GDI2/RPS4X/ACTR3/GDI1	4
AB	KEGG_GALACTOSE_METABOLISM	KEGG_GALACTOSE_METABOLISM	3/342	26/13343	0.115385	4.50169	2.89865	0.0280595	0.173723	0.147564	PFKM/PFKL/UGP2	3
AB	PID_ALK1_PATHWAY	PID_ALK1_PATHWAY	3/342	26/13343	0.115385	4.50169	2.89865	0.0280595	0.173723	0.147564	CSNK2B/SMAD4/ID1	3
AB	WP_EPO_RECEPTOR_SIGNALING	WP_EPO_RECEPTOR_SIGNALING	3/342	26/13343	0.115385	4.50169	2.89865	0.0280595	0.173723	0.147564	STAT1/STAT3/IRS1	3
AB	WP_ANDROGEN_RECEPTOR_SIGNALING_PATHWAY	WP_ANDROGEN_RECEPTOR_SIGNALING_PATHWAY	6/342	91/13343	0.0659341	2.57239	2.44105	0.0293437	0.180953	0.153705	CALR/RHOA/SMAD4/STAT3/KDM1A/SIRT1	6
AB	WP_ENVELOPE_PROTEINS_AND_THEIR_POTENTIAL_ROLES_IN_EDMD_PHYSIOPATHOLOGY	WP_ENVELOPE_PROTEINS_AND_THEIR_POTENTIAL_ROLES_IN_EDMD_PHYSIOPATHOLOGY	4/342	46/13343	0.0869565	3.39258	2.63635	0.0297428	0.182689	0.15518	RHOA/BANF1/TMPO/SMAD4	4
AB	WP_PHYSICOCHEMICAL_FEATURES_AND_TOXICITYASSOCIATED_PATHWAYS	WP_PHYSICOCHEMICAL_FEATURES_AND_TOXICITYASSOCIATED_PATHWAYS	5/342	68/13343	0.0735294	2.86872	2.50563	0.0300879	0.183073	0.155506	PFN1/RHOA/ACTR3/SOD1/PFN2	5
AB	BIOCARTA_AKAP13_PATHWAY	BIOCARTA_AKAP13_PATHWAY	2/342	11/13343	0.181818	7.09357	3.27911	0.0309217	0.183073	0.155506	RHOA/PRKAR2B	2
AB	BIOCARTA_PLCE_PATHWAY	BIOCARTA_PLCE_PATHWAY	2/342	11/13343	0.181818	7.09357	3.27911	0.0309217	0.183073	0.155506	RAP2B/PRKAR2B	2
AB	REACTOME_ASPARTATE_AND_ASPARAGINE_METABOLISM	REACTOME_ASPARTATE_AND_ASPARAGINE_METABOLISM	2/342	11/13343	0.181818	7.09357	3.27911	0.0309217	0.183073	0.155506	ASNS/GOT2	2
AB	REACTOME_FREE_FATTY_ACIDS_REGULATE_INSULIN_SECRETION	REACTOME_FREE_FATTY_ACIDS_REGULATE_INSULIN_SECRETION	2/342	11/13343	0.181818	7.09357	3.27911	0.0309217	0.183073	0.155506	ACSL4/GNA11	2
AB	REACTOME_INTERLEUKIN_27_SIGNALING	REACTOME_INTERLEUKIN_27_SIGNALING	2/342	11/13343	0.181818	7.09357	3.27911	0.0309217	0.183073	0.155506	STAT1/STAT3	2
AB	REACTOME_INTERLEUKIN_6_SIGNALING	REACTOME_INTERLEUKIN_6_SIGNALING	2/342	11/13343	0.181818	7.09357	3.27911	0.0309217	0.183073	0.155506	STAT1/STAT3	2
AB	REACTOME_SIGNALING_BY_LEPTIN	REACTOME_SIGNALING_BY_LEPTIN	2/342	11/13343	0.181818	7.09357	3.27911	0.0309217	0.183073	0.155506	STAT3/IRS1	2
AB	WP_GLYCOLYSIS_IN_SENESCENCE	WP_GLYCOLYSIS_IN_SENESCENCE	2/342	11/13343	0.181818	7.09357	3.27911	0.0309217	0.183073	0.155506	LDHA/GAPDH	2
AB	REACTOME_POSTMITOTIC_NUCLEAR_PORE_COMPLEX_NPC_REFORMATION	REACTOME_POSTMITOTIC_NUCLEAR_PORE_COMPLEX_NPC_REFORMATION	3/342	27/13343	0.111111	4.33496	2.81333	0.0309833	0.183073	0.155506	TNPO1/NUP37/NUP205	3
AB	REACTOME_BUDDING_AND_MATURATION_OF_HIV_VIRION	REACTOME_BUDDING_AND_MATURATION_OF_HIV_VIRION	3/342	28/13343	0.107143	4.18014	2.73206	0.0340606	0.199737	0.169661	VTA1/CHMP4A/NEDD4L	3
AB	REACTOME_SULFUR_AMINO_ACID_METABOLISM	REACTOME_SULFUR_AMINO_ACID_METABOLISM	3/342	28/13343	0.107143	4.18014	2.73206	0.0340606	0.199737	0.169661	GOT2/SLC25A10/ETHE1	3
AB	REACTOME_PKMTS_METHYLATE_HISTONE_LYSINES	REACTOME_PKMTS_METHYLATE_HISTONE_LYSINES	5/342	71/13343	0.0704225	2.74751	2.3945	0.0353503	0.20652	0.175423	RBBP4/RBBP7/KMT2A/SUZ12/ATF7IP	5
AB	REACTOME_ATF6_ATF6_ALPHA_ACTIVATES_CHAPERONES	REACTOME_ATF6_ATF6_ALPHA_ACTIVATES_CHAPERONES	2/342	12/13343	0.166667	6.50244	3.09278	0.0364877	0.208463	0.177073	CALR/HSP90B1	2
AB	REACTOME_CREB1_PHOSPHORYLATION_THROUGH_THE_ACTIVATION_OF_ADENYLATE_CYCLASE	REACTOME_CREB1_PHOSPHORYLATION_THROUGH_THE_ACTIVATION_OF_ADENYLATE_CYCLASE	2/342	12/13343	0.166667	6.50244	3.09278	0.0364877	0.208463	0.177073	PRKACA/PRKAR2B	2
AB	REACTOME_INTERLEUKIN_35_SIGNALLING	REACTOME_INTERLEUKIN_35_SIGNALLING	2/342	12/13343	0.166667	6.50244	3.09278	0.0364877	0.208463	0.177073	STAT1/STAT3	2
AB	REACTOME_SIGNALING_BY_PDGFRA_TRANSMEMBRANE_JUXTAMEMBRANE_AND_KINASE_DOMAIN_MUTANTS	REACTOME_SIGNALING_BY_PDGFRA_TRANSMEMBRANE_JUXTAMEMBRANE_AND_KINASE_DOMAIN_MUTANTS	2/342	12/13343	0.166667	6.50244	3.09278	0.0364877	0.208463	0.177073	STAT1/STAT3	2
AB	WP_ALANINE_AND_ASPARTATE_METABOLISM	WP_ALANINE_AND_ASPARTATE_METABOLISM	2/342	12/13343	0.166667	6.50244	3.09278	0.0364877	0.208463	0.177073	DARS1/GOT2	2
AB	WP_IL10_ANTIINFLAMMATORY_SIGNALING_PATHWAY	WP_IL10_ANTIINFLAMMATORY_SIGNALING_PATHWAY	2/342	12/13343	0.166667	6.50244	3.09278	0.0364877	0.208463	0.177073	STAT1/STAT3	2
AB	WP_PDGFRBETA_PATHWAY	WP_PDGFRBETA_PATHWAY	3/342	29/13343	0.103448	4.036	2.65449	0.0372903	0.212268	0.180305	STAT1/EIF2AK2/STAT3	3
AB	REACTOME_RHO_GTPASE_EFFECTORS	REACTOME_RHO_GTPASE_EFFECTORS	14/342	322/13343	0.0434783	1.69629	2.0513	0.038254	0.216959	0.184289	PFN1/RHOA/ACTB/YWHAQ/NUDC/ACTR3/TUBB6/INCENP/NUP37/PPP1CB/PFN2/CDC20/KDM1A/ERCC6L	14
AB	KEGG_ADHERENS_JUNCTION	KEGG_ADHERENS_JUNCTION	5/342	73/13343	0.0684932	2.67223	2.32358	0.0391552	0.221262	0.187945	RHOA/ACTB/CSNK2B/SMAD4/PTPRF	5
AB	REACTOME_SYNTHESIS_OF_ACTIVE_UBIQUITIN_ROLES_OF_E1_AND_E2_ENZYMES	REACTOME_SYNTHESIS_OF_ACTIVE_UBIQUITIN_ROLES_OF_E1_AND_E2_ENZYMES	3/342	30/13343	0.1	3.90146	2.58033	0.0406709	0.22821	0.193847	UBA6/UBE2T/USP7	3
AB	REACTOME_AUTOPHAGY	REACTOME_AUTOPHAGY	8/342	151/13343	0.0529801	2.067	2.13861	0.0406784	0.22821	0.193847	CSNK2B/TOMM40/GABARAPL2/TUBB6/UBE2N/CHMP4A/HSP90AB1/ATG7	8
AB	REACTOME_RHO_GTPASE_CYCLE	REACTOME_RHO_GTPASE_CYCLE	18/342	450/13343	0.04	1.56058	1.96203	0.0417923	0.233616	0.198438	RHOA/ACTB/NUDC/COPS2/TMPO/ANLN/SRRM1/HMOX2/CCT6A/ALDH3A2/TJP2/HSP90AB1/BCAP31/MSI2/CAPZB/LRRC1/HSPE1/ARHGAP12	18
AB	BIOCARTA_IL10_PATHWAY	BIOCARTA_IL10_PATHWAY	2/342	13/13343	0.153846	6.00225	2.92656	0.0424048	0.234509	0.199197	STAT1/STAT3	2
AB	REACTOME_ADVANCED_GLYCOSYLATION_ENDPRODUCT_RECEPTOR_SIGNALING	REACTOME_ADVANCED_GLYCOSYLATION_ENDPRODUCT_RECEPTOR_SIGNALING	2/342	13/13343	0.153846	6.00225	2.92656	0.0424048	0.234509	0.199197	CAPZA2/HMGB1	2
AB	WP_MEVALONATE_ARM_OF_CHOLESTEROL_BIOSYNTHESIS_PATHWAY	WP_MEVALONATE_ARM_OF_CHOLESTEROL_BIOSYNTHESIS_PATHWAY	2/342	13/13343	0.153846	6.00225	2.92656	0.0424048	0.234509	0.199197	FDPS/IDI1	2
AB	REACTOME_MAPK_FAMILY_SIGNALING_CASCADES	REACTOME_MAPK_FAMILY_SIGNALING_CASCADES	14/342	327/13343	0.0428135	1.67035	1.99055	0.0426095	0.234806	0.199449	ACTB/PSMD7/PSMD5/PSMB4/PSMA4/PSMC5/PSMD8/PRKACA/PSMA7/PPP1CB/PEBP1/PSMC4/IRS1/PSMB3	14
AB	REACTOME_MHC_CLASS_II_ANTIGEN_PRESENTATION	REACTOME_MHC_CLASS_II_ANTIGEN_PRESENTATION	7/342	126/13343	0.0555556	2.16748	2.13552	0.0434045	0.237502	0.201739	ARF1/AP1G1/SAR1B/TUBB6/CAPZA2/AP2B1/CAPZB	7
AB	REACTOME_RESOLUTION_OF_SISTER_CHROMATID_COHESION	REACTOME_RESOLUTION_OF_SISTER_CHROMATID_COHESION	7/342	126/13343	0.0555556	2.16748	2.13552	0.0434045	0.237502	0.201739	NUDC/TUBB6/INCENP/NUP37/STAG2/CDC20/ERCC6L	7
AB	KEGG_CITRATE_CYCLE_TCA_CYCLE	KEGG_CITRATE_CYCLE_TCA_CYCLE	3/342	31/13343	0.0967742	3.77561	2.5093	0.0442007	0.238499	0.202586	CS/DLST/IDH3B	3
AB	REACTOME_ENDOSOMAL_SORTING_COMPLEX_REQUIRED_FOR_TRANSPORT_ESCRT	REACTOME_ENDOSOMAL_SORTING_COMPLEX_REQUIRED_FOR_TRANSPORT_ESCRT	3/342	31/13343	0.0967742	3.77561	2.5093	0.0442007	0.238499	0.202586	VTA1/CHMP4A/SNF8	3
AB	WP_CELL_MIGRATION_AND_INVASION_THROUGH_P75NTR	WP_CELL_MIGRATION_AND_INVASION_THROUGH_P75NTR	3/342	31/13343	0.0967742	3.77561	2.5093	0.0442007	0.238499	0.202586	RHOA/ARF1/STAT3	3
AB	WP_TYPE_I_INTERFERON_INDUCTION_AND_SIGNALING_DURING_SARSCOV2_INFECTION	WP_TYPE_I_INTERFERON_INDUCTION_AND_SIGNALING_DURING_SARSCOV2_INFECTION	3/342	31/13343	0.0967742	3.77561	2.5093	0.0442007	0.238499	0.202586	STAT1/OAS3/EIF2AK2	3
AB	REACTOME_CELLULAR_RESPONSE_TO_HEAT_STRESS	REACTOME_CELLULAR_RESPONSE_TO_HEAT_STRESS	6/342	101/13343	0.0594059	2.3177	2.15593	0.0452902	0.243533	0.206862	ST13/RPA1/NUP37/NUP205/HSP90AB1/SIRT1	6
AB	REACTOME_ER_TO_GOLGI_ANTEROGRADE_TRANSPORT	REACTOME_ER_TO_GOLGI_ANTEROGRADE_TRANSPORT	8/342	155/13343	0.0516129	2.01366	2.05875	0.046243	0.247799	0.210485	ARF1/NAPA/COPB1/SAR1B/TMED9/TUBB6/CAPZA2/CAPZB	8
AB	REACTOME_SUMOYLATION_OF_DNA_DAMAGE_RESPONSE_AND_REPAIR_PROTEINS	REACTOME_SUMOYLATION_OF_DNA_DAMAGE_RESPONSE_AND_REPAIR_PROTEINS	5/342	77/13343	0.0649351	2.53342	2.18862	0.0474879	0.253595	0.215409	RPA1/NUP37/NUP205/STAG2/BMI1	5
AB	KEGG_ALANINE_ASPARTATE_AND_GLUTAMATE_METABOLISM	KEGG_ALANINE_ASPARTATE_AND_GLUTAMATE_METABOLISM	3/342	32/13343	0.09375	3.65762	2.44117	0.0478778	0.253932	0.215695	ASNS/GOT2/NIT2	3
AB	REACTOME_TGF_BETA_RECEPTOR_SIGNALING_ACTIVATES_SMADS	REACTOME_TGF_BETA_RECEPTOR_SIGNALING_ACTIVATES_SMADS	3/342	32/13343	0.09375	3.65762	2.44117	0.0478778	0.253932	0.215695	PPP1CB/SMAD4/NEDD4L	3
AB	PID_PDGFRB_PATHWAY	PID_PDGFRB_PATHWAY	7/342	129/13343	0.0542636	2.11707	2.06773	0.0482217	0.254561	0.216229	RHOA/YWHAQ/STAT1/ACTR3/SIPA1/EIF2AK2/STAT3	7
AB	BIOCARTA_AKAPCENTROSOME_PATHWAY	BIOCARTA_AKAPCENTROSOME_PATHWAY	2/342	14/13343	0.142857	5.57352	2.77684	0.0486516	0.254561	0.216229	RHOA/PRKAR2B	2
AB	REACTOME_GLUTAMATE_AND_GLUTAMINE_METABOLISM	REACTOME_GLUTAMATE_AND_GLUTAMINE_METABOLISM	2/342	14/13343	0.142857	5.57352	2.77684	0.0486516	0.254561	0.216229	GOT2/OAT	2
AB	WP_DOPAMINE_METABOLISM	WP_DOPAMINE_METABOLISM	2/342	14/13343	0.142857	5.57352	2.77684	0.0486516	0.254561	0.216229	PRKACA/SOD1	2
AB	KEGG_VIBRIO_CHOLERAE_INFECTION	KEGG_VIBRIO_CHOLERAE_INFECTION	4/342	54/13343	0.0740741	2.88997	2.25705	0.049261	0.255172	0.216748	ACTB/ARF1/PRKACA/TJP2	4
AB	PID_TGFBR_PATHWAY	PID_TGFBR_PATHWAY	4/342	54/13343	0.0740741	2.88997	2.25705	0.049261	0.255172	0.216748	RHOA/SMAD4/EIF2A/NEDD4L	4
AB	REACTOME_SNRNP_ASSEMBLY	REACTOME_SNRNP_ASSEMBLY	4/342	54/13343	0.0740741	2.88997	2.25705	0.049261	0.255172	0.216748	SNRPD2/NUP37/NUP205/GEMIN4	4
AB	REACTOME_SIGNALING_BY_NOTCH	REACTOME_SIGNALING_BY_NOTCH	11/342	245/13343	0.044898	1.75168	1.92596	0.0512442	0.263706	0.223997	STAT1/PSMD7/PSMD5/PSMB4/PSMA4/PSMC5/PSMD8/PSMA7/PSMC4/PSMB3/SKP1	11
AB	WP_HOSTPATHOGEN_INTERACTION_OF_HUMAN_CORONAVIRUSES_INTERFERON_INDUCTION	WP_HOSTPATHOGEN_INTERACTION_OF_HUMAN_CORONAVIRUSES_INTERFERON_INDUCTION	3/342	33/13343	0.0909091	3.54678	2.37572	0.0517002	0.263706	0.223997	STAT1/OAS3/EIF2AK2	3
AB	REACTOME_PROTEIN_UBIQUITINATION	REACTOME_PROTEIN_UBIQUITINATION	5/342	79/13343	0.0632911	2.46928	2.1243	0.0520188	0.263706	0.223997	UBA6/UBE2T/UBE2N/USP7/LEO1	5
AB	PID_IL2_1PATHWAY	PID_IL2_1PATHWAY	4/342	55/13343	0.0727273	2.83743	2.21461	0.0520964	0.263706	0.223997	RHOA/STAT1/STAT3/IRS1	4
AB	REACTOME_PYRUVATE_METABOLISM_AND_CITRIC_ACID_TCA_CYCLE	REACTOME_PYRUVATE_METABOLISM_AND_CITRIC_ACID_TCA_CYCLE	4/342	55/13343	0.0727273	2.83743	2.21461	0.0520964	0.263706	0.223997	LDHA/CS/DLST/IDH3B	4
AB	WP_INTERFERON_TYPE_I_SIGNALING_PATHWAYS	WP_INTERFERON_TYPE_I_SIGNALING_PATHWAYS	4/342	55/13343	0.0727273	2.83743	2.21461	0.0520964	0.263706	0.223997	RPS6/STAT1/STAT3/IRS1	4
AB	WP_PATHOGENIC_ESCHERICHIA_COLI_INFECTION	WP_PATHOGENIC_ESCHERICHIA_COLI_INFECTION	4/342	55/13343	0.0727273	2.83743	2.21461	0.0520964	0.263706	0.223997	RHOA/ACTB/YWHAQ/TUBB6	4
AB	PID_ERBB1_DOWNSTREAM_PATHWAY	PID_ERBB1_DOWNSTREAM_PATHWAY	6/342	105/13343	0.0571429	2.22941	2.05123	0.0529299	0.267056	0.226843	RPS6/YWHAQ/STAT1/ACTR3/STAT3/PEBP1	6
AB	REACTOME_HCMV_INFECTION	REACTOME_HCMV_INFECTION	8/342	160/13343	0.05	1.95073	1.96221	0.0538705	0.270921	0.230126	RBBP4/TUBB6/RBBP7/NUP37/NUP205/CHMP4A/SUZ12/SNF8	8
AB	WP_7Q1123_COPY_NUMBER_VARIATION_SYNDROME	WP_7Q1123_COPY_NUMBER_VARIATION_SYNDROME	6/342	106/13343	0.0566038	2.20837	2.02579	0.054955	0.272356	0.231345	GAPDH/ATP5PB/DLST/DDX21/ATP5F1B/EIF2A	6
AB	KEGG_PATHOGENIC_ESCHERICHIA_COLI_INFECTION	KEGG_PATHOGENIC_ESCHERICHIA_COLI_INFECTION	4/342	56/13343	0.0714286	2.78676	2.17311	0.055019	0.272356	0.231345	RHOA/ACTB/YWHAQ/TUBB6	4
AB	KEGG_TERPENOID_BACKBONE_BIOSYNTHESIS	KEGG_TERPENOID_BACKBONE_BIOSYNTHESIS	2/342	15/13343	0.133333	5.20195	2.64088	0.0552072	0.272356	0.231345	FDPS/IDI1	2
AB	REACTOME_HEME_DEGRADATION	REACTOME_HEME_DEGRADATION	2/342	15/13343	0.133333	5.20195	2.64088	0.0552072	0.272356	0.231345	ALB/HMOX2	2
AB	REACTOME_PENTOSE_PHOSPHATE_PATHWAY	REACTOME_PENTOSE_PHOSPHATE_PATHWAY	2/342	15/13343	0.133333	5.20195	2.64088	0.0552072	0.272356	0.231345	PRPS2/TALDO1	2
AB	WP_CHOLESTEROL_BIOSYNTHESIS_PATHWAY	WP_CHOLESTEROL_BIOSYNTHESIS_PATHWAY	2/342	15/13343	0.133333	5.20195	2.64088	0.0552072	0.272356	0.231345	FDPS/IDI1	2
AB	WP_FATTY_ACID_BETAOXIDATION	WP_FATTY_ACID_BETAOXIDATION	3/342	34/13343	0.0882353	3.44247	2.31276	0.0556656	0.273748	0.232527	CPT2/HADH/ACSL4	3
AB	REACTOME_GOLGI_TO_ER_RETROGRADE_TRANSPORT	REACTOME_GOLGI_TO_ER_RETROGRADE_TRANSPORT	7/342	134/13343	0.0522388	2.03808	1.95876	0.0569809	0.279332	0.237271	ARF1/NAPA/COPB1/TMED9/TUBB6/CAPZA2/CAPZB	7
AB	PID_SHP2_PATHWAY	PID_SHP2_PATHWAY	4/342	57/13343	0.0701754	2.73787	2.13252	0.0580286	0.282685	0.240118	RHOA/STAT1/PRKACA/IRS1	4
AB	REACTOME_COMPLEX_I_BIOGENESIS	REACTOME_COMPLEX_I_BIOGENESIS	4/342	57/13343	0.0701754	2.73787	2.13252	0.0580286	0.282685	0.240118	NDUFS7/NDUFB7/NDUFA7/NDUFS4	4
AB	WP_THERMOGENESIS	WP_THERMOGENESIS	6/342	108/13343	0.0555556	2.16748	1.97576	0.0591442	0.286946	0.243738	RPS6/ACTB/CPT2/ACSL4/PRKACA/KDM1A	6
AB	REACTOME_REGULATION_OF_HSF1_MEDIATED_HEAT_SHOCK_RESPONSE	REACTOME_REGULATION_OF_HSF1_MEDIATED_HEAT_SHOCK_RESPONSE	5/342	82/13343	0.0609756	2.37894	2.03142	0.0592727	0.286946	0.243738	ST13/RPA1/NUP37/NUP205/SIRT1	5
AB	KEGG_PRION_DISEASES	KEGG_PRION_DISEASES	3/342	35/13343	0.0857143	3.34411	2.25212	0.0597715	0.287569	0.244267	LAMC1/PRKACA/SOD1	3
AB	WP_ALPHA_6_BETA_4_SIGNALING_PATHWAY	WP_ALPHA_6_BETA_4_SIGNALING_PATHWAY	3/342	35/13343	0.0857143	3.34411	2.25212	0.0597715	0.287569	0.244267	LAMC1/RHOA/IRS1	3
AB	REACTOME_IRON_UPTAKE_AND_TRANSPORT	REACTOME_IRON_UPTAKE_AND_TRANSPORT	4/342	58/13343	0.0689655	2.69066	2.09279	0.0611245	0.292208	0.248208	GLRX3/HMOX2/FTL/SKP1	4
AB	KEGG_GLYOXYLATE_AND_DICARBOXYLATE_METABOLISM	KEGG_GLYOXYLATE_AND_DICARBOXYLATE_METABOLISM	2/342	16/13343	0.125	4.87683	2.51655	0.062052	0.292208	0.248208	CS/MTHFD2	2
AB	KEGG_PANTOTHENATE_AND_COA_BIOSYNTHESIS	KEGG_PANTOTHENATE_AND_COA_BIOSYNTHESIS	2/342	16/13343	0.125	4.87683	2.51655	0.062052	0.292208	0.248208	PANK4/BCAT1	2
AB	REACTOME_PROCESSING_OF_SMDT1	REACTOME_PROCESSING_OF_SMDT1	2/342	16/13343	0.125	4.87683	2.51655	0.062052	0.292208	0.248208	PHB2/YME1L1	2
AB	REACTOME_RAP1_SIGNALLING	REACTOME_RAP1_SIGNALLING	2/342	16/13343	0.125	4.87683	2.51655	0.062052	0.292208	0.248208	SIPA1/PRKACA	2
AB	WP_MITOCHONDRIAL_COMPLEX_III_ASSEMBLY	WP_MITOCHONDRIAL_COMPLEX_III_ASSEMBLY	2/342	16/13343	0.125	4.87683	2.51655	0.062052	0.292208	0.248208	UQCRFS1/UQCRC1	2
AB	WP_TCA_CYCLE_AND_DEFICIENCY_OF_PYRUVATE_DEHYDROGENASE_COMPLEX_PDHC	WP_TCA_CYCLE_AND_DEFICIENCY_OF_PYRUVATE_DEHYDROGENASE_COMPLEX_PDHC	2/342	16/13343	0.125	4.87683	2.51655	0.062052	0.292208	0.248208	CS/DLST	2
AB	KEGG_INSULIN_SIGNALING_PATHWAY	KEGG_INSULIN_SIGNALING_PATHWAY	7/342	137/13343	0.0510949	1.99345	1.89564	0.0626807	0.294277	0.249965	RPS6/PRKACA/PYGL/PPP1CB/PTPRF/PRKAR2B/IRS1	7
AB	PID_GMCSF_PATHWAY	PID_GMCSF_PATHWAY	3/342	36/13343	0.0833333	3.25122	2.19363	0.0640153	0.297844	0.252995	STAT1/PRKACA/STAT3	3
AB	REACTOME_NUCLEAR_PORE_COMPLEX_NPC_DISASSEMBLY	REACTOME_NUCLEAR_PORE_COMPLEX_NPC_DISASSEMBLY	3/342	36/13343	0.0833333	3.25122	2.19363	0.0640153	0.297844	0.252995	NUP37/NUP205/NEK7	3
AB	WP_LEUKOCYTEINTRINSIC_HIPPO_PATHWAY_FUNCTIONS	WP_LEUKOCYTEINTRINSIC_HIPPO_PATHWAY_FUNCTIONS	3/342	36/13343	0.0833333	3.25122	2.19363	0.0640153	0.297844	0.252995	RHOA/YWHAQ/VMP1	3
AB	PID_P53_REGULATION_PATHWAY	PID_P53_REGULATION_PATHWAY	4/342	59/13343	0.0677966	2.64506	2.05389	0.0643062	0.298304	0.253386	RPL5/USP7/PTPA/CSE1L	4
AB	REACTOME_CELLULAR_SENESCENCE	REACTOME_CELLULAR_SENESCENCE	9/342	196/13343	0.0459184	1.79149	1.81048	0.0656587	0.303312	0.25764	H1-4/H1-3/RBBP4/RBBP7/HMGA2/STAT3/BMI1/SUZ12/ID1	9
AB	REACTOME_TRNA_PROCESSING	REACTOME_TRNA_PROCESSING	6/342	111/13343	0.0540541	2.1089	1.90272	0.0657763	0.303312	0.25764	NUP37/NUP205/TRMT11/WDR4/DUS2/PUS7	6
AB	WP_OVERLAP_BETWEEN_SIGNAL_TRANSDUCTION_PATHWAYS_CONTRIBUTING_TO_LMNA_LAMINOPATHIES	WP_OVERLAP_BETWEEN_SIGNAL_TRANSDUCTION_PATHWAYS_CONTRIBUTING_TO_LMNA_LAMINOPATHIES	4/342	60/13343	0.0666667	2.60097	2.0158	0.0675731	0.310676	0.263895	ACTB/TMPO/HMGA2/ZMPSTE24	4
AB	REACTOME_MITOCHONDRIAL_FATTY_ACID_BETA_OXIDATION	REACTOME_MITOCHONDRIAL_FATTY_ACID_BETA_OXIDATION	3/342	37/13343	0.0810811	3.16335	2.13717	0.0683942	0.312457	0.265407	ACAA2/HADH/ACOT7	3
AB	WP_TYPE_II_INTERFERON_SIGNALING_IFNG	WP_TYPE_II_INTERFERON_SIGNALING_IFNG	3/342	37/13343	0.0810811	3.16335	2.13717	0.0683942	0.312457	0.265407	STAT1/HLA-B/EIF2AK2	3
AB	KEGG_ONE_CARBON_POOL_BY_FOLATE	KEGG_ONE_CARBON_POOL_BY_FOLATE	2/342	17/13343	0.117647	4.58996	2.40214	0.0691668	0.312457	0.265407	ATIC/MTHFD2	2
AB	REACTOME_PKA_ACTIVATION_IN_GLUCAGON_SIGNALLING	REACTOME_PKA_ACTIVATION_IN_GLUCAGON_SIGNALLING	2/342	17/13343	0.117647	4.58996	2.40214	0.0691668	0.312457	0.265407	PRKACA/PRKAR2B	2
AB	REACTOME_TRISTETRAPROLIN_TTP_ZFP36_BINDS_AND_DESTABILIZES_MRNA	REACTOME_TRISTETRAPROLIN_TTP_ZFP36_BINDS_AND_DESTABILIZES_MRNA	2/342	17/13343	0.117647	4.58996	2.40214	0.0691668	0.312457	0.265407	TNPO1/EXOSC8	2
AB	WP_LEPTININSULIN_SIGNALING_OVERLAP	WP_LEPTININSULIN_SIGNALING_OVERLAP	2/342	17/13343	0.117647	4.58996	2.40214	0.0691668	0.312457	0.265407	STAT3/IRS1	2
AB	REACTOME_POTENTIAL_THERAPEUTICS_FOR_SARS	REACTOME_POTENTIAL_THERAPEUTICS_FOR_SARS	5/342	87/13343	0.0574713	2.24222	1.88533	0.0725779	0.326916	0.277689	RBBP4/RBBP7/AP2B1/HSP90AB1/KDM1A	5
AB	WP_GASTRIN_SIGNALING_PATHWAY	WP_GASTRIN_SIGNALING_PATHWAY	6/342	114/13343	0.0526316	2.0534	1.83197	0.0728262	0.327086	0.277834	RPS6/RHOA/PRKACA/ELAVL1/STAT3/IRS1	6
AB	WP_RETINOBLASTOMA_GENE_IN_CANCER	WP_RETINOBLASTOMA_GENE_IN_CANCER	5/342	88/13343	0.0568182	2.21674	1.85731	0.0754197	0.337759	0.286899	RBBP4/ANLN/RBBP7/RPA1/HMGB1	5
AB	BIOCARTA_CHEMICAL_PATHWAY	BIOCARTA_CHEMICAL_PATHWAY	2/342	18/13343	0.111111	4.33496	2.2963	0.0765334	0.338502	0.28753	STAT1/EIF2S1	2
AB	REACTOME_FORMATION_OF_ATP_BY_CHEMIOSMOTIC_COUPLING	REACTOME_FORMATION_OF_ATP_BY_CHEMIOSMOTIC_COUPLING	2/342	18/13343	0.111111	4.33496	2.2963	0.0765334	0.338502	0.28753	ATP5PB/ATP5F1B	2
AB	REACTOME_SIGNALING_BY_CYTOSOLIC_FGFR1_FUSION_MUTANTS	REACTOME_SIGNALING_BY_CYTOSOLIC_FGFR1_FUSION_MUTANTS	2/342	18/13343	0.111111	4.33496	2.2963	0.0765334	0.338502	0.28753	STAT1/STAT3	2
AB	WP_TGFBETA_SIGNALING_IN_THYROID_CELLS_FOR_EPITHELIALMESENCHYMAL_TRANSITION	WP_TGFBETA_SIGNALING_IN_THYROID_CELLS_FOR_EPITHELIALMESENCHYMAL_TRANSITION	2/342	18/13343	0.111111	4.33496	2.2963	0.0765334	0.338502	0.28753	SMAD4/ID1	2
AB	WP_BRAINDERIVED_NEUROTROPHIC_FACTOR_BDNF_SIGNALING_PATHWAY	WP_BRAINDERIVED_NEUROTROPHIC_FACTOR_BDNF_SIGNALING_PATHWAY	7/342	144/13343	0.0486111	1.89654	1.75436	0.0772878	0.338502	0.28753	RPS6/STAT1/EIF2S1/STAT3/PTPRF/EIF2S2/IRS1	7
AB	PID_AURORA_B_PATHWAY	PID_AURORA_B_PATHWAY	3/342	39/13343	0.0769231	3.00112	2.02979	0.0775461	0.338502	0.28753	RHOA/INCENP/PEBP1	3
AB	PID_ECADHERIN_NASCENT_AJ_PATHWAY	PID_ECADHERIN_NASCENT_AJ_PATHWAY	3/342	39/13343	0.0769231	3.00112	2.02979	0.0775461	0.338502	0.28753	RHOA/NME1/CSNK2B	3
AB	PID_RET_PATHWAY	PID_RET_PATHWAY	3/342	39/13343	0.0769231	3.00112	2.02979	0.0775461	0.338502	0.28753	RHOA/PRKACA/IRS1	3
AB	WP_EFFECT_OF_PROGERIN_ON_GENES_INVOLVED_IN_HUTCHINSONGILFORD_PROGERIA_SYNDROME	WP_EFFECT_OF_PROGERIN_ON_GENES_INVOLVED_IN_HUTCHINSONGILFORD_PROGERIA_SYNDROME	3/342	39/13343	0.0769231	3.00112	2.02979	0.0775461	0.338502	0.28753	RBBP4/RBBP7/KDM1A	3
AB	WP_PANCREATIC_ADENOCARCINOMA_PATHWAY	WP_PANCREATIC_ADENOCARCINOMA_PATHWAY	5/342	89/13343	0.0561798	2.19183	1.82967	0.0783212	0.340928	0.289591	RHOA/STAT1/SMAD4/STAT3/PEBP1	5
AB	PID_ERA_GENOMIC_PATHWAY	PID_ERA_GENOMIC_PATHWAY	4/342	64/13343	0.0625	2.43841	1.8708	0.0814767	0.351464	0.298541	PHB2/SOD1/SMAD4/UBA3	4
AB	WP_G13_SIGNALING_PATHWAY	WP_G13_SIGNALING_PATHWAY	3/342	40/13343	0.075	2.9261	1.97865	0.0823128	0.351464	0.298541	PFN1/RHOA/PPP1CB	3
AB	WP_GLYCOGEN_SYNTHESIS_AND_DEGRADATION	WP_GLYCOGEN_SYNTHESIS_AND_DEGRADATION	3/342	40/13343	0.075	2.9261	1.97865	0.0823128	0.351464	0.298541	PYGL/PTPA/UGP2	3
AB	WP_IL5_SIGNALING_PATHWAY	WP_IL5_SIGNALING_PATHWAY	3/342	40/13343	0.075	2.9261	1.97865	0.0823128	0.351464	0.298541	RPS6/STAT1/STAT3	3
AB	WP_MBDNF_AND_PROBDNF_REGULATION_OF_GABA_NEUROTRANSMISSION	WP_MBDNF_AND_PROBDNF_REGULATION_OF_GABA_NEUROTRANSMISSION	3/342	40/13343	0.075	2.9261	1.97865	0.0823128	0.351464	0.298541	RHOA/STAT3/AP2B1	3
AB	WP_PDGF_PATHWAY	WP_PDGF_PATHWAY	3/342	40/13343	0.075	2.9261	1.97865	0.0823128	0.351464	0.298541	RHOA/STAT1/STAT3	3
AB	BIOCARTA_ECM_PATHWAY	BIOCARTA_ECM_PATHWAY	2/342	19/13343	0.105263	4.1068	2.1979	0.0841343	0.351464	0.298541	PFN1/RHOA	2
AB	BIOCARTA_IGF1MTOR_PATHWAY	BIOCARTA_IGF1MTOR_PATHWAY	2/342	19/13343	0.105263	4.1068	2.1979	0.0841343	0.351464	0.298541	EIF2S1/EIF2S2	2
AB	BIOCARTA_PAR1_PATHWAY	BIOCARTA_PAR1_PATHWAY	2/342	19/13343	0.105263	4.1068	2.1979	0.0841343	0.351464	0.298541	RHOA/F2	2
AB	REACTOME_INITIATION_OF_NUCLEAR_ENVELOPE_NE_REFORMATION	REACTOME_INITIATION_OF_NUCLEAR_ENVELOPE_NE_REFORMATION	2/342	19/13343	0.105263	4.1068	2.1979	0.0841343	0.351464	0.298541	BANF1/TMPO	2
AB	REACTOME_PLASMA_LIPOPROTEIN_ASSEMBLY	REACTOME_PLASMA_LIPOPROTEIN_ASSEMBLY	2/342	19/13343	0.105263	4.1068	2.1979	0.0841343	0.351464	0.298541	SAR1B/PRKACA	2
AB	REACTOME_RHO_GTPASES_ACTIVATE_CIT	REACTOME_RHO_GTPASES_ACTIVATE_CIT	2/342	19/13343	0.105263	4.1068	2.1979	0.0841343	0.351464	0.298541	RHOA/PPP1CB	2
AB	REACTOME_RHO_GTPASES_ACTIVATE_ROCKS	REACTOME_RHO_GTPASES_ACTIVATE_ROCKS	2/342	19/13343	0.105263	4.1068	2.1979	0.0841343	0.351464	0.298541	RHOA/PPP1CB	2
AB	WP_IL9_SIGNALING_PATHWAY	WP_IL9_SIGNALING_PATHWAY	2/342	19/13343	0.105263	4.1068	2.1979	0.0841343	0.351464	0.298541	STAT1/STAT3	2
AB	WP_NUCLEOTIDE_METABOLISM	WP_NUCLEOTIDE_METABOLISM	2/342	19/13343	0.105263	4.1068	2.1979	0.0841343	0.351464	0.298541	MTHFD2/PRPS2	2
AB	REACTOME_DUAL_INCISION_IN_TC_NER	REACTOME_DUAL_INCISION_IN_TC_NER	4/342	65/13343	0.0615385	2.4009	1.83625	0.0851572	0.352892	0.299753	HMGN1/RPA1/DDB1/USP7	4
AB	REACTOME_MITOCHONDRIAL_PROTEIN_IMPORT	REACTOME_MITOCHONDRIAL_PROTEIN_IMPORT	4/342	65/13343	0.0615385	2.4009	1.83625	0.0851572	0.352892	0.299753	CS/TOMM40/COA4/ATP5F1B	4
AB	WP_FERROPTOSIS	WP_FERROPTOSIS	4/342	65/13343	0.0615385	2.4009	1.83625	0.0851572	0.352892	0.299753	VDAC3/ACSL4/FTL/ATG7	4
AB	KEGG_AMINOACYL_TRNA_BIOSYNTHESIS	KEGG_AMINOACYL_TRNA_BIOSYNTHESIS	3/342	41/13343	0.0731707	2.85473	1.92907	0.0872026	0.35945	0.305325	DARS1/GARS1/HARS2	3
AB	WP_NEURAL_CREST_CELL_MIGRATION_DURING_DEVELOPMENT	WP_NEURAL_CREST_CELL_MIGRATION_DURING_DEVELOPMENT	3/342	41/13343	0.0731707	2.85473	1.92907	0.0872026	0.35945	0.305325	RHOA/ARF1/STAT3	3
AB	WP_ONCOSTATIN_M_SIGNALING_PATHWAY	WP_ONCOSTATIN_M_SIGNALING_PATHWAY	4/342	66/13343	0.0606061	2.36452	1.80234	0.0889176	0.36555	0.310506	RPS6/STAT1/STAT3/IRS1	4
AB	BIOCARTA_ARENRF2_PATHWAY	BIOCARTA_ARENRF2_PATHWAY	2/342	20/13343	0.1	3.90146	2.10604	0.0919527	0.369324	0.313711	HMOX2/CRYZ	2
AB	REACTOME_PKA_MEDIATED_PHOSPHORYLATION_OF_CREB	REACTOME_PKA_MEDIATED_PHOSPHORYLATION_OF_CREB	2/342	20/13343	0.1	3.90146	2.10604	0.0919527	0.369324	0.313711	PRKACA/PRKAR2B	2
AB	REACTOME_SIGNALING_BY_KIT_IN_DISEASE	REACTOME_SIGNALING_BY_KIT_IN_DISEASE	2/342	20/13343	0.1	3.90146	2.10604	0.0919527	0.369324	0.313711	STAT1/STAT3	2
AB	REACTOME_SIGNALING_BY_PDGFR_IN_DISEASE	REACTOME_SIGNALING_BY_PDGFR_IN_DISEASE	2/342	20/13343	0.1	3.90146	2.10604	0.0919527	0.369324	0.313711	STAT1/STAT3	2
AB	WP_HEREDITARY_LEIOMYOMATOSIS_AND_RENAL_CELL_CARCINOMA_PATHWAY	WP_HEREDITARY_LEIOMYOMATOSIS_AND_RENAL_CELL_CARCINOMA_PATHWAY	2/342	20/13343	0.1	3.90146	2.10604	0.0919527	0.369324	0.313711	RPS6/LDHA	2
AB	KEGG_TYROSINE_METABOLISM	KEGG_TYROSINE_METABOLISM	3/342	42/13343	0.0714286	2.78676	1.88098	0.0922121	0.369324	0.313711	ADH5/GOT2/TRMT11	3
AB	PID_TCPTP_PATHWAY	PID_TCPTP_PATHWAY	3/342	42/13343	0.0714286	2.78676	1.88098	0.0922121	0.369324	0.313711	STAT1/EIF2AK2/STAT3	3
AB	REACTOME_EPHB_MEDIATED_FORWARD_SIGNALING	REACTOME_EPHB_MEDIATED_FORWARD_SIGNALING	3/342	42/13343	0.0714286	2.78676	1.88098	0.0922121	0.369324	0.313711	RHOA/ACTB/ACTR3	3
AB	WP_COMMON_PATHWAYS_UNDERLYING_DRUG_ADDICTION	WP_COMMON_PATHWAYS_UNDERLYING_DRUG_ADDICTION	3/342	42/13343	0.0714286	2.78676	1.88098	0.0922121	0.369324	0.313711	ACTB/PRKACA/PPP1CB	3
AB	WP_IL2_SIGNALING_PATHWAY	WP_IL2_SIGNALING_PATHWAY	3/342	42/13343	0.0714286	2.78676	1.88098	0.0922121	0.369324	0.313711	RPS6/STAT1/STAT3	3
AB	WP_CELL_CYCLE	WP_CELL_CYCLE	6/342	122/13343	0.0491803	1.91875	1.65341	0.0936512	0.374123	0.317788	YWHAQ/MCM2/SMAD4/STAG2/CDC20/SKP1	6
AB	REACTOME_HIV_LIFE_CYCLE	REACTOME_HIV_LIFE_CYCLE	7/342	152/13343	0.0460526	1.79673	1.60224	0.0962191	0.383396	0.325665	VTA1/BANF1/NUP37/NUP205/CHMP4A/ELOA/NEDD4L	7
AB	PID_THROMBIN_PAR1_PATHWAY	PID_THROMBIN_PAR1_PATHWAY	3/342	43/13343	0.0697674	2.72195	1.83427	0.097338	0.383917	0.326107	RHOA/F2/GNA11	3
AB	REACTOME_FORMATION_OF_INCISION_COMPLEX_IN_GG_NER	REACTOME_FORMATION_OF_INCISION_COMPLEX_IN_GG_NER	3/342	43/13343	0.0697674	2.72195	1.83427	0.097338	0.383917	0.326107	RPA1/UBE2N/DDB1	3
AB	REACTOME_RND2_GTPASE_CYCLE	REACTOME_RND2_GTPASE_CYCLE	3/342	43/13343	0.0697674	2.72195	1.83427	0.097338	0.383917	0.326107	NUDC/ALDH3A2/LRRC1	3
AB	REACTOME_TRANSPORT_OF_MATURE_MRNAS_DERIVED_FROM_INTRONLESS_TRANSCRIPTS	REACTOME_TRANSPORT_OF_MATURE_MRNAS_DERIVED_FROM_INTRONLESS_TRANSCRIPTS	3/342	43/13343	0.0697674	2.72195	1.83427	0.097338	0.383917	0.326107	NUP37/NUP205/WDR33	3
AB	BIOCARTA_RHO_PATHWAY	BIOCARTA_RHO_PATHWAY	2/342	21/13343	0.0952381	3.71568	2.01994	0.0999726	0.391329	0.332403	PFN1/RHOA	2
AB	REACTOME_BRANCHED_CHAIN_AMINO_ACID_CATABOLISM	REACTOME_BRANCHED_CHAIN_AMINO_ACID_CATABOLISM	2/342	21/13343	0.0952381	3.71568	2.01994	0.0999726	0.391329	0.332403	ACADSB/BCAT1	2
AB	REACTOME_MITOCHONDRIAL_TRNA_AMINOACYLATION	REACTOME_MITOCHONDRIAL_TRNA_AMINOACYLATION	2/342	21/13343	0.0952381	3.71568	2.01994	0.0999726	0.391329	0.332403	GARS1/HARS2	2
AB	PID_VEGFR1_2_PATHWAY	PID_VEGFR1_2_PATHWAY	4/342	69/13343	0.057971	2.26172	1.7042	0.100667	0.393056	0.33387	RHOA/ARF1/PRKACA/HSP90AB1	4
AB	KEGG_CELL_CYCLE	KEGG_CELL_CYCLE	6/342	125/13343	0.048	1.8727	1.58991	0.102206	0.396529	0.33682	YWHAQ/MCM2/SMAD4/STAG2/CDC20/SKP1	6
AB	KEGG_AMINO_SUGAR_AND_NUCLEOTIDE_SUGAR_METABOLISM	KEGG_AMINO_SUGAR_AND_NUCLEOTIDE_SUGAR_METABOLISM	3/342	44/13343	0.0681818	2.66009	1.78889	0.102577	0.396529	0.33682	GPI/UGP2/CYB5R3	3
AB	KEGG_LYSINE_DEGRADATION	KEGG_LYSINE_DEGRADATION	3/342	44/13343	0.0681818	2.66009	1.78889	0.102577	0.396529	0.33682	DLST/HADH/ALDH3A2	3
AB	WP_NEURAL_CREST_CELL_MIGRATION_IN_CANCER	WP_NEURAL_CREST_CELL_MIGRATION_IN_CANCER	3/342	44/13343	0.0681818	2.66009	1.78889	0.102577	0.396529	0.33682	RHOA/ARF1/STAT3	3
AB	KEGG_METABOLISM_OF_XENOBIOTICS_BY_CYTOCHROME_P450	KEGG_METABOLISM_OF_XENOBIOTICS_BY_CYTOCHROME_P450	4/342	70/13343	0.0571429	2.22941	1.67261	0.104735	0.403868	0.343054	ADH5/GSTP1/EPHX1/GSTO1	4
AB	REACTOME_TRANSPORT_TO_THE_GOLGI_AND_SUBSEQUENT_MODIFICATION	REACTOME_TRANSPORT_TO_THE_GOLGI_AND_SUBSEQUENT_MODIFICATION	8/342	186/13343	0.0430108	1.67805	1.51034	0.106001	0.407737	0.346341	ARF1/NAPA/COPB1/SAR1B/TMED9/TUBB6/CAPZA2/CAPZB	8
AB	PID_HNF3B_PATHWAY	PID_HNF3B_PATHWAY	3/342	45/13343	0.0666667	2.60097	1.74475	0.107926	0.413682	0.35139	ALB/HADH/F2	3
AB	REACTOME_INSERTION_OF_TAIL_ANCHORED_PROTEINS_INTO_THE_ENDOPLASMIC_RETICULUM_MEMBRANE	REACTOME_INSERTION_OF_TAIL_ANCHORED_PROTEINS_INTO_THE_ENDOPLASMIC_RETICULUM_MEMBRANE	2/342	22/13343	0.0909091	3.54678	1.93897	0.108179	0.413682	0.35139	VAPA/ALDH3A2	2
AB	REACTOME_INTERFERON_ALPHA_BETA_SIGNALING	REACTOME_INTERFERON_ALPHA_BETA_SIGNALING	4/342	71/13343	0.056338	2.19801	1.64155	0.108878	0.413682	0.35139	STAT1/OAS3/HLA-B/IFIT5	4
AB	REACTOME_PLASMA_LIPOPROTEIN_ASSEMBLY_REMODELING_AND_CLEARANCE	REACTOME_PLASMA_LIPOPROTEIN_ASSEMBLY_REMODELING_AND_CLEARANCE	4/342	71/13343	0.056338	2.19801	1.64155	0.108878	0.413682	0.35139	ALB/SAR1B/PRKACA/AP2B1	4
AB	REACTOME_SUMOYLATION_OF_CHROMATIN_ORGANIZATION_PROTEINS	REACTOME_SUMOYLATION_OF_CHROMATIN_ORGANIZATION_PROTEINS	4/342	71/13343	0.056338	2.19801	1.64155	0.108878	0.413682	0.35139	NUP37/NUP205/BMI1/SUZ12	4
AB	REACTOME_TRANSLOCATION_OF_SLC2A4_GLUT4_TO_THE_PLASMA_MEMBRANE	REACTOME_TRANSLOCATION_OF_SLC2A4_GLUT4_TO_THE_PLASMA_MEMBRANE	4/342	72/13343	0.0555556	2.16748	1.61101	0.113093	0.428649	0.364103	ACTB/RAB10/YWHAQ/TUBB6	4
AB	REACTOME_SUMOYLATION_OF_DNA_REPLICATION_PROTEINS	REACTOME_SUMOYLATION_OF_DNA_REPLICATION_PROTEINS	3/342	46/13343	0.0652174	2.54443	1.70179	0.11338	0.428693	0.364141	INCENP/NUP37/NUP205	3
AB	REACTOME_COPI_DEPENDENT_GOLGI_TO_ER_RETROGRADE_TRAFFIC	REACTOME_COPI_DEPENDENT_GOLGI_TO_ER_RETROGRADE_TRAFFIC	5/342	100/13343	0.05	1.95073	1.54775	0.114052	0.430188	0.365411	ARF1/NAPA/COPB1/TMED9/TUBB6	5
AB	BIOCARTA_IGF1R_PATHWAY	BIOCARTA_IGF1R_PATHWAY	2/342	23/13343	0.0869565	3.39258	1.86257	0.116556	0.431053	0.366145	PRKAR2B/IRS1	2
AB	REACTOME_BBSOME_MEDIATED_CARGO_TARGETING_TO_CILIUM	REACTOME_BBSOME_MEDIATED_CARGO_TARGETING_TO_CILIUM	2/342	23/13343	0.0869565	3.39258	1.86257	0.116556	0.431053	0.366145	CCT3/CCT8	2
AB	REACTOME_INTRINSIC_PATHWAY_OF_FIBRIN_CLOT_FORMATION	REACTOME_INTRINSIC_PATHWAY_OF_FIBRIN_CLOT_FORMATION	2/342	23/13343	0.0869565	3.39258	1.86257	0.116556	0.431053	0.366145	PRCP/F2	2
AB	REACTOME_RHOBTB1_GTPASE_CYCLE	REACTOME_RHOBTB1_GTPASE_CYCLE	2/342	23/13343	0.0869565	3.39258	1.86257	0.116556	0.431053	0.366145	COPS2/SRRM1	2
AB	WP_PHOTODYNAMIC_THERAPYINDUCED_NFE2L2_NRF2_SURVIVAL_SIGNALING	WP_PHOTODYNAMIC_THERAPYINDUCED_NFE2L2_NRF2_SURVIVAL_SIGNALING	2/342	23/13343	0.0869565	3.39258	1.86257	0.116556	0.431053	0.366145	GSTP1/EPHX1	2
AB	REACTOME_SIGNALING_BY_FGFR2	REACTOME_SIGNALING_BY_FGFR2	4/342	73/13343	0.0547945	2.13779	1.58096	0.117379	0.431053	0.366145	PTBP1/HNRNPA1/TIAL1/HNRNPH1	4
AB	WP_FOLATE_METABOLISM	WP_FOLATE_METABOLISM	4/342	73/13343	0.0547945	2.13779	1.58096	0.117379	0.431053	0.366145	ALB/MTHFD2/SOD1/F2	4
AB	REACTOME_BIOLOGICAL_OXIDATIONS	REACTOME_BIOLOGICAL_OXIDATIONS	9/342	222/13343	0.0405405	1.58167	1.41745	0.117903	0.431053	0.366145	ADH5/GSTP1/ESD/EPHX1/GSTO1/GGCT/HSP90AB1/UGP2/CYB5R3	9
AB	PID_IL6_7_PATHWAY	PID_IL6_7_PATHWAY	3/342	47/13343	0.0638298	2.49029	1.65995	0.118937	0.431053	0.366145	STAT1/STAT3/HSP90B1	3
AB	PID_LKB1_PATHWAY	PID_LKB1_PATHWAY	3/342	47/13343	0.0638298	2.49029	1.65995	0.118937	0.431053	0.366145	YWHAQ/PRKACA/SMAD4	3
AB	REACTOME_SUMOYLATION_OF_RNA_BINDING_PROTEINS	REACTOME_SUMOYLATION_OF_RNA_BINDING_PROTEINS	3/342	47/13343	0.0638298	2.49029	1.65995	0.118937	0.431053	0.366145	NUP37/NUP205/BMI1	3
AB	WP_ENDOPLASMIC_RETICULUM_STRESS_RESPONSE_IN_CORONAVIRUS_INFECTION	WP_ENDOPLASMIC_RETICULUM_STRESS_RESPONSE_IN_CORONAVIRUS_INFECTION	3/342	47/13343	0.0638298	2.49029	1.65995	0.118937	0.431053	0.366145	EIF2S1/EIF2AK2/PPP1CB	3
AB	WP_THYMIC_STROMAL_LYMPHOPOIETIN_TSLP_SIGNALING_PATHWAY	WP_THYMIC_STROMAL_LYMPHOPOIETIN_TSLP_SIGNALING_PATHWAY	3/342	47/13343	0.0638298	2.49029	1.65995	0.118937	0.431053	0.366145	RPS6/STAT1/STAT3	3
AB	WP_EBOLA_VIRUS_INFECTION_IN_HOST	WP_EBOLA_VIRUS_INFECTION_IN_HOST	6/342	131/13343	0.0458015	1.78693	1.46799	0.120495	0.431053	0.366145	RHOA/ACTB/STAT1/HLA-B/EIF2S1/EIF2AK2	6
AB	REACTOME_RHOC_GTPASE_CYCLE	REACTOME_RHOC_GTPASE_CYCLE	4/342	74/13343	0.0540541	2.1089	1.5514	0.121735	0.431053	0.366145	RHOA/TMPO/ANLN/TJP2	4
AB	REACTOME_APOBEC3G_MEDIATED_RESISTANCE_TO_HIV_1_INFECTION	REACTOME_APOBEC3G_MEDIATED_RESISTANCE_TO_HIV_1_INFECTION	1/342	5/13343	0.2	7.80292	2.46758	0.121771	0.431053	0.366145	BANF1	1
AB	REACTOME_BETA_OXIDATION_OF_BUTANOYL_COA_TO_ACETYL_COA	REACTOME_BETA_OXIDATION_OF_BUTANOYL_COA_TO_ACETYL_COA	1/342	5/13343	0.2	7.80292	2.46758	0.121771	0.431053	0.366145	HADH	1
AB	REACTOME_BETA_OXIDATION_OF_HEXANOYL_COA_TO_BUTANOYL_COA	REACTOME_BETA_OXIDATION_OF_HEXANOYL_COA_TO_BUTANOYL_COA	1/342	5/13343	0.2	7.80292	2.46758	0.121771	0.431053	0.366145	HADH	1
AB	REACTOME_BETA_OXIDATION_OF_LAUROYL_COA_TO_DECANOYL_COA_COA	REACTOME_BETA_OXIDATION_OF_LAUROYL_COA_TO_DECANOYL_COA_COA	1/342	5/13343	0.2	7.80292	2.46758	0.121771	0.431053	0.366145	HADH	1
AB	REACTOME_BETA_OXIDATION_OF_OCTANOYL_COA_TO_HEXANOYL_COA	REACTOME_BETA_OXIDATION_OF_OCTANOYL_COA_TO_HEXANOYL_COA	1/342	5/13343	0.2	7.80292	2.46758	0.121771	0.431053	0.366145	HADH	1
AB	REACTOME_FBXW7_MUTANTS_AND_NOTCH1_IN_CANCER	REACTOME_FBXW7_MUTANTS_AND_NOTCH1_IN_CANCER	1/342	5/13343	0.2	7.80292	2.46758	0.121771	0.431053	0.366145	SKP1	1
AB	REACTOME_IRS_ACTIVATION	REACTOME_IRS_ACTIVATION	1/342	5/13343	0.2	7.80292	2.46758	0.121771	0.431053	0.366145	IRS1	1
AB	REACTOME_PKA_MEDIATED_PHOSPHORYLATION_OF_KEY_METABOLIC_FACTORS	REACTOME_PKA_MEDIATED_PHOSPHORYLATION_OF_KEY_METABOLIC_FACTORS	1/342	5/13343	0.2	7.80292	2.46758	0.121771	0.431053	0.366145	PRKACA	1
AB	REACTOME_RHOT1_GTPASE_CYCLE	REACTOME_RHOT1_GTPASE_CYCLE	1/342	5/13343	0.2	7.80292	2.46758	0.121771	0.431053	0.366145	RAP1GDS1	1
AB	REACTOME_RUNX3_REGULATES_BCL2L11_BIM_TRANSCRIPTION	REACTOME_RUNX3_REGULATES_BCL2L11_BIM_TRANSCRIPTION	1/342	5/13343	0.2	7.80292	2.46758	0.121771	0.431053	0.366145	SMAD4	1
AB	WP_MIR517_RELATIONSHIP_WITH_ARCN1_AND_USP1	WP_MIR517_RELATIONSHIP_WITH_ARCN1_AND_USP1	1/342	5/13343	0.2	7.80292	2.46758	0.121771	0.431053	0.366145	ID1	1
AB	WP_TCA_CYCLE_NUTRIENT_USE_AND_INVASIVENESS_OF_OVARIAN_CANCER	WP_TCA_CYCLE_NUTRIENT_USE_AND_INVASIVENESS_OF_OVARIAN_CANCER	1/342	5/13343	0.2	7.80292	2.46758	0.121771	0.431053	0.366145	STAT3	1
AB	PID_HEDGEHOG_GLI_PATHWAY	PID_HEDGEHOG_GLI_PATHWAY	3/342	48/13343	0.0625	2.43841	1.61918	0.124593	0.431979	0.366932	RBBP4/RBBP7/PRKACA	3
AB	PID_HES_HEY_PATHWAY	PID_HES_HEY_PATHWAY	3/342	48/13343	0.0625	2.43841	1.61918	0.124593	0.431979	0.366932	STAT3/ID1/KDM1A	3
AB	WP_CHOLESTEROL_METABOLISM_WITH_BLOCH_AND_KANDUTSCHRUSSELL_PATHWAYS	WP_CHOLESTEROL_METABOLISM_WITH_BLOCH_AND_KANDUTSCHRUSSELL_PATHWAYS	3/342	48/13343	0.0625	2.43841	1.61918	0.124593	0.431979	0.366932	FDPS/IDI1/ACSL4	3
AB	BIOCARTA_TPO_PATHWAY	BIOCARTA_TPO_PATHWAY	2/342	24/13343	0.0833333	3.25122	1.79029	0.12509	0.431979	0.366932	STAT1/STAT3	2
AB	PID_TOLL_ENDOGENOUS_PATHWAY	PID_TOLL_ENDOGENOUS_PATHWAY	2/342	24/13343	0.0833333	3.25122	1.79029	0.12509	0.431979	0.366932	RHOA/HMGB1	2
AB	REACTOME_DARPP_32_EVENTS	REACTOME_DARPP_32_EVENTS	2/342	24/13343	0.0833333	3.25122	1.79029	0.12509	0.431979	0.366932	PRKACA/PRKAR2B	2
AB	REACTOME_INTERLEUKIN_6_FAMILY_SIGNALING	REACTOME_INTERLEUKIN_6_FAMILY_SIGNALING	2/342	24/13343	0.0833333	3.25122	1.79029	0.12509	0.431979	0.366932	STAT1/STAT3	2
AB	REACTOME_THROMBOXANE_SIGNALLING_THROUGH_TP_RECEPTOR	REACTOME_THROMBOXANE_SIGNALLING_THROUGH_TP_RECEPTOR	2/342	24/13343	0.0833333	3.25122	1.79029	0.12509	0.431979	0.366932	AAMP/GNA11	2
AB	REACTOME_TRIGLYCERIDE_CATABOLISM	REACTOME_TRIGLYCERIDE_CATABOLISM	2/342	24/13343	0.0833333	3.25122	1.79029	0.12509	0.431979	0.366932	PRKACA/PPP1CB	2
AB	WP_NANOPARTICLE_TRIGGERED_AUTOPHAGIC_CELL_DEATH	WP_NANOPARTICLE_TRIGGERED_AUTOPHAGIC_CELL_DEATH	2/342	24/13343	0.0833333	3.25122	1.79029	0.12509	0.431979	0.366932	VMP1/ATG7	2
AB	WP_UREA_CYCLE_AND_ASSOCIATED_PATHWAYS	WP_UREA_CYCLE_AND_ASSOCIATED_PATHWAYS	2/342	24/13343	0.0833333	3.25122	1.79029	0.12509	0.431979	0.366932	GOT2/OAT	2
AB	REACTOME_SIGNALING_BY_TGF_BETA_RECEPTOR_COMPLEX	REACTOME_SIGNALING_BY_TGF_BETA_RECEPTOR_COMPLEX	4/342	75/13343	0.0533333	2.08078	1.5223	0.12616	0.434705	0.369247	RHOA/PPP1CB/SMAD4/NEDD4L	4
AB	PID_FOXO_PATHWAY	PID_FOXO_PATHWAY	3/342	49/13343	0.0612245	2.38865	1.57942	0.130345	0.44427	0.377373	YWHAQ/USP7/SIRT1	3
AB	REACTOME_RECYCLING_PATHWAY_OF_L1	REACTOME_RECYCLING_PATHWAY_OF_L1	3/342	49/13343	0.0612245	2.38865	1.57942	0.130345	0.44427	0.377373	ACTB/TUBB6/AP2B1	3
AB	WP_IL3_SIGNALING_PATHWAY	WP_IL3_SIGNALING_PATHWAY	3/342	49/13343	0.0612245	2.38865	1.57942	0.130345	0.44427	0.377373	YWHAQ/PRKACA/STAT3	3
AB	WP_16P112_PROXIMAL_DELETION_SYNDROME	WP_16P112_PROXIMAL_DELETION_SYNDROME	4/342	76/13343	0.0526316	2.0534	1.49365	0.130651	0.44427	0.377373	CCT3/PPP4R2/CCT6A/CCT8	4
AB	WP_NUCLEOTIDE_EXCISION_REPAIR_IN_XERODERMA_PIGMENTOSUM	WP_NUCLEOTIDE_EXCISION_REPAIR_IN_XERODERMA_PIGMENTOSUM	4/342	76/13343	0.0526316	2.0534	1.49365	0.130651	0.44427	0.377373	HMGN1/RPA1/DDB1/USP7	4
AB	WP_PROLACTIN_SIGNALING_PATHWAY	WP_PROLACTIN_SIGNALING_PATHWAY	4/342	76/13343	0.0526316	2.0534	1.49365	0.130651	0.44427	0.377373	RPS6/STAT1/STAT3/IRS1	4
AB	REACTOME_CHOLESTEROL_BIOSYNTHESIS	REACTOME_CHOLESTEROL_BIOSYNTHESIS	2/342	25/13343	0.08	3.12117	1.72171	0.133769	0.450926	0.383026	FDPS/IDI1	2
AB	REACTOME_INACTIVATION_OF_CSF3_G_CSF_SIGNALING	REACTOME_INACTIVATION_OF_CSF3_G_CSF_SIGNALING	2/342	25/13343	0.08	3.12117	1.72171	0.133769	0.450926	0.383026	STAT1/STAT3	2
AB	WP_IL7_SIGNALING_PATHWAY	WP_IL7_SIGNALING_PATHWAY	2/342	25/13343	0.08	3.12117	1.72171	0.133769	0.450926	0.383026	STAT1/STAT3	2
AB	WP_PHYSIOLOGICAL_AND_PATHOLOGICAL_HYPERTROPHY_OF_THE_HEART	WP_PHYSIOLOGICAL_AND_PATHOLOGICAL_HYPERTROPHY_OF_THE_HEART	2/342	25/13343	0.08	3.12117	1.72171	0.133769	0.450926	0.383026	RHOA/STAT3	2
AB	KEGG_GLUTATHIONE_METABOLISM	KEGG_GLUTATHIONE_METABOLISM	3/342	50/13343	0.06	2.34088	1.54063	0.136188	0.457099	0.38827	GSTP1/GSTO1/GGCT	3
AB	WP_HEPATITIS_C_AND_HEPATOCELLULAR_CARCINOMA	WP_HEPATITIS_C_AND_HEPATOCELLULAR_CARCINOMA	3/342	50/13343	0.06	2.34088	1.54063	0.136188	0.457099	0.38827	UCHL1/SMAD4/STAT3	3
AB	REACTOME_HCMV_EARLY_EVENTS	REACTOME_HCMV_EARLY_EVENTS	6/342	136/13343	0.0441176	1.72123	1.37113	0.136887	0.458452	0.389419	RBBP4/TUBB6/RBBP7/NUP37/NUP205/SUZ12	6
AB	REACTOME_REGULATION_OF_INSULIN_SECRETION	REACTOME_REGULATION_OF_INSULIN_SECRETION	4/342	78/13343	0.0512821	2.00075	1.43765	0.139829	0.463277	0.393517	ACSL4/PRKACA/PRKAR2B/GNA11	4
AB	BIOCARTA_NFAT_PATHWAY	BIOCARTA_NFAT_PATHWAY	3/342	51/13343	0.0588235	2.29498	1.50275	0.14212	0.463277	0.393517	CALR/F2/PRKAR2B	3
AB	PID_HDAC_CLASSIII_PATHWAY	PID_HDAC_CLASSIII_PATHWAY	2/342	26/13343	0.0769231	3.00112	1.6565	0.142578	0.463277	0.393517	H1-4/SIRT1	2
AB	PID_IL27_PATHWAY	PID_IL27_PATHWAY	2/342	26/13343	0.0769231	3.00112	1.6565	0.142578	0.463277	0.393517	STAT1/STAT3	2
AB	PID_IL3_PATHWAY	PID_IL3_PATHWAY	2/342	26/13343	0.0769231	3.00112	1.6565	0.142578	0.463277	0.393517	PRKACA/ID1	2
AB	REACTOME_DOWNREGULATION_OF_TGF_BETA_RECEPTOR_SIGNALING	REACTOME_DOWNREGULATION_OF_TGF_BETA_RECEPTOR_SIGNALING	2/342	26/13343	0.0769231	3.00112	1.6565	0.142578	0.463277	0.393517	PPP1CB/NEDD4L	2
AB	REACTOME_INTERLEUKIN_20_FAMILY_SIGNALING	REACTOME_INTERLEUKIN_20_FAMILY_SIGNALING	2/342	26/13343	0.0769231	3.00112	1.6565	0.142578	0.463277	0.393517	STAT1/STAT3	2
AB	WP_MEASLES_VIRUS_INFECTION	WP_MEASLES_VIRUS_INFECTION	6/342	138/13343	0.0434783	1.69629	1.3335	0.143723	0.463277	0.393517	STAT1/OAS3/CSNK2B/EIF2S1/EIF2AK2/STAT3	6
AB	REACTOME_INTEGRATION_OF_ENERGY_METABOLISM	REACTOME_INTEGRATION_OF_ENERGY_METABOLISM	5/342	108/13343	0.0462963	1.80623	1.36441	0.144139	0.463277	0.393517	ACSL4/PRKACA/TALDO1/PRKAR2B/GNA11	5
AB	BIOCARTA_IFNG_PATHWAY	BIOCARTA_IFNG_PATHWAY	1/342	6/13343	0.166667	6.50244	2.18644	0.14429	0.463277	0.393517	STAT1	1
AB	BIOCARTA_MRP_PATHWAY	BIOCARTA_MRP_PATHWAY	1/342	6/13343	0.166667	6.50244	2.18644	0.14429	0.463277	0.393517	GSTP1	1
AB	REACTOME_ACTIVATED_NTRK3_SIGNALS_THROUGH_PI3K	REACTOME_ACTIVATED_NTRK3_SIGNALS_THROUGH_PI3K	1/342	6/13343	0.166667	6.50244	2.18644	0.14429	0.463277	0.393517	IRS1	1
AB	REACTOME_ALPHA_OXIDATION_OF_PHYTANATE	REACTOME_ALPHA_OXIDATION_OF_PHYTANATE	1/342	6/13343	0.166667	6.50244	2.18644	0.14429	0.463277	0.393517	ALDH3A2	1
AB	REACTOME_BETA_OXIDATION_OF_DECANOYL_COA_TO_OCTANOYL_COA_COA	REACTOME_BETA_OXIDATION_OF_DECANOYL_COA_TO_OCTANOYL_COA_COA	1/342	6/13343	0.166667	6.50244	2.18644	0.14429	0.463277	0.393517	HADH	1
AB	REACTOME_BIOSYNTHESIS_OF_EPA_DERIVED_SPMS	REACTOME_BIOSYNTHESIS_OF_EPA_DERIVED_SPMS	1/342	6/13343	0.166667	6.50244	2.18644	0.14429	0.463277	0.393517	LTA4H	1
AB	REACTOME_PHOSPHORYLATION_OF_EMI1	REACTOME_PHOSPHORYLATION_OF_EMI1	1/342	6/13343	0.166667	6.50244	2.18644	0.14429	0.463277	0.393517	CDC20	1
AB	REACTOME_SCAVENGING_BY_CLASS_F_RECEPTORS	REACTOME_SCAVENGING_BY_CLASS_F_RECEPTORS	1/342	6/13343	0.166667	6.50244	2.18644	0.14429	0.463277	0.393517	CALR	1
AB	REACTOME_UPTAKE_AND_FUNCTION_OF_DIPHTHERIA_TOXIN	REACTOME_UPTAKE_AND_FUNCTION_OF_DIPHTHERIA_TOXIN	1/342	6/13343	0.166667	6.50244	2.18644	0.14429	0.463277	0.393517	HSP90AB1	1
AB	WP_BENZENE_METABOLISM	WP_BENZENE_METABOLISM	1/342	6/13343	0.166667	6.50244	2.18644	0.14429	0.463277	0.393517	EPHX1	1
AB	WP_SOMATROPH_AXIS_GH_AND_ITS_RELATIONSHIP_TO_DIETARY_RESTRICTION_AND_AGING	WP_SOMATROPH_AXIS_GH_AND_ITS_RELATIONSHIP_TO_DIETARY_RESTRICTION_AND_AGING	1/342	6/13343	0.166667	6.50244	2.18644	0.14429	0.463277	0.393517	SIRT1	1
AB	REACTOME_FACTORS_INVOLVED_IN_MEGAKARYOCYTE_DEVELOPMENT_AND_PLATELET_PRODUCTION	REACTOME_FACTORS_INVOLVED_IN_MEGAKARYOCYTE_DEVELOPMENT_AND_PLATELET_PRODUCTION	7/342	170/13343	0.0411765	1.60648	1.29073	0.147196	0.471634	0.400615	ACTB/TUBB6/CAPZA2/PRKACA/CAPZB/PRKAR2B/KDM1A	7
AB	REACTOME_PHASE_II_CONJUGATION_OF_COMPOUNDS	REACTOME_PHASE_II_CONJUGATION_OF_COMPOUNDS	5/342	109/13343	0.0458716	1.78966	1.34259	0.148122	0.47173	0.400697	GSTP1/ESD/GSTO1/GGCT/UGP2	5
AB	KEGG_STARCH_AND_SUCROSE_METABOLISM	KEGG_STARCH_AND_SUCROSE_METABOLISM	3/342	52/13343	0.0576923	2.25084	1.46575	0.148136	0.47173	0.400697	GPI/PYGL/UGP2	3
AB	PID_PTP1B_PATHWAY	PID_PTP1B_PATHWAY	3/342	52/13343	0.0576923	2.25084	1.46575	0.148136	0.47173	0.400697	RHOA/STAT3/IRS1	3
AB	PID_BETA_CATENIN_NUC_PATHWAY	PID_BETA_CATENIN_NUC_PATHWAY	4/342	80/13343	0.05	1.95073	1.3833	0.149256	0.473721	0.402389	YWHAQ/INCENP/CHD8/SKP1	4
AB	REACTOME_HATS_ACETYLATE_HISTONES	REACTOME_HATS_ACETYLATE_HISTONES	6/342	140/13343	0.0428571	1.67206	1.29649	0.150713	0.473721	0.402389	ACTB/RBBP7/HAT1/MRGBP/ELP3/BRD8	6
AB	BIOCARTA_EGF_PATHWAY	BIOCARTA_EGF_PATHWAY	2/342	27/13343	0.0740741	2.88997	1.59436	0.151505	0.473721	0.402389	STAT1/STAT3	2
AB	REACTOME_ATF4_ACTIVATES_GENES_IN_RESPONSE_TO_ENDOPLASMIC_RETICULUM_STRESS	REACTOME_ATF4_ACTIVATES_GENES_IN_RESPONSE_TO_ENDOPLASMIC_RETICULUM_STRESS	2/342	27/13343	0.0740741	2.88997	1.59436	0.151505	0.473721	0.402389	ASNS/EXOSC8	2
AB	REACTOME_GLYCOGEN_METABOLISM	REACTOME_GLYCOGEN_METABOLISM	2/342	27/13343	0.0740741	2.88997	1.59436	0.151505	0.473721	0.402389	PYGL/UGP2	2
AB	REACTOME_METABOLISM_OF_PORPHYRINS	REACTOME_METABOLISM_OF_PORPHYRINS	2/342	27/13343	0.0740741	2.88997	1.59436	0.151505	0.473721	0.402389	ALB/HMOX2	2
AB	REACTOME_PYROPTOSIS	REACTOME_PYROPTOSIS	2/342	27/13343	0.0740741	2.88997	1.59436	0.151505	0.473721	0.402389	CHMP4A/HMGB1	2
AB	REACTOME_SIGNALING_BY_ALK	REACTOME_SIGNALING_BY_ALK	2/342	27/13343	0.0740741	2.88997	1.59436	0.151505	0.473721	0.402389	STAT3/IRS1	2
AB	WP_FOLLICLE_STIMULATING_HORMONE_FSH_SIGNALING_PATHWAY	WP_FOLLICLE_STIMULATING_HORMONE_FSH_SIGNALING_PATHWAY	2/342	27/13343	0.0740741	2.88997	1.59436	0.151505	0.473721	0.402389	RPS6/PRKACA	2
AB	REACTOME_COPI_INDEPENDENT_GOLGI_TO_ER_RETROGRADE_TRAFFIC	REACTOME_COPI_INDEPENDENT_GOLGI_TO_ER_RETROGRADE_TRAFFIC	3/342	53/13343	0.0566038	2.20837	1.42959	0.154234	0.478499	0.406447	TUBB6/CAPZA2/CAPZB	3
AB	REACTOME_RHOD_GTPASE_CYCLE	REACTOME_RHOD_GTPASE_CYCLE	3/342	53/13343	0.0566038	2.20837	1.42959	0.154234	0.478499	0.406447	TMPO/CAPZB/ARHGAP12	3
AB	WP_VITAMIN_B12_METABOLISM	WP_VITAMIN_B12_METABOLISM	3/342	53/13343	0.0566038	2.20837	1.42959	0.154234	0.478499	0.406447	ALB/SOD1/F2	3
AB	REACTOME_MITOTIC_PROPHASE	REACTOME_MITOTIC_PROPHASE	6/342	141/13343	0.0425532	1.6602	1.2782	0.154265	0.478499	0.406447	BANF1/TMPO/ARPP19/NUP37/NUP205/NEK7	6
AB	REACTOME_MITOTIC_SPINDLE_CHECKPOINT	REACTOME_MITOTIC_SPINDLE_CHECKPOINT	5/342	111/13343	0.045045	1.75742	1.29962	0.156225	0.483612	0.41079	NUDC/INCENP/NUP37/CDC20/ERCC6L	5
AB	PID_SMAD2_3NUCLEAR_PATHWAY	PID_SMAD2_3NUCLEAR_PATHWAY	4/342	82/13343	0.0487805	1.90315	1.3305	0.15892	0.489174	0.415514	LAMC1/RBBP4/RBBP7/SMAD4	4
AB	REACTOME_SELECTIVE_AUTOPHAGY	REACTOME_SELECTIVE_AUTOPHAGY	4/342	82/13343	0.0487805	1.90315	1.3305	0.15892	0.489174	0.415514	CSNK2B/TOMM40/TUBB6/UBE2N	4
AB	KEGG_ARGININE_AND_PROLINE_METABOLISM	KEGG_ARGININE_AND_PROLINE_METABOLISM	3/342	54/13343	0.0555556	2.16748	1.39423	0.160409	0.489174	0.415514	GOT2/OAT/ALDH3A2	3
AB	REACTOME_G_PROTEIN_MEDIATED_EVENTS	REACTOME_G_PROTEIN_MEDIATED_EVENTS	3/342	54/13343	0.0555556	2.16748	1.39423	0.160409	0.489174	0.415514	PRKACA/PRKAR2B/GNA11	3
AB	BIOCARTA_PDGF_PATHWAY	BIOCARTA_PDGF_PATHWAY	2/342	28/13343	0.0714286	2.78676	1.535	0.16054	0.489174	0.415514	STAT1/STAT3	2
AB	PID_LIS1_PATHWAY	PID_LIS1_PATHWAY	2/342	28/13343	0.0714286	2.78676	1.535	0.16054	0.489174	0.415514	RHOA/NUDC	2
AB	REACTOME_DOWNREGULATION_OF_SMAD2_3_SMAD4_TRANSCRIPTIONAL_ACTIVITY	REACTOME_DOWNREGULATION_OF_SMAD2_3_SMAD4_TRANSCRIPTIONAL_ACTIVITY	2/342	28/13343	0.0714286	2.78676	1.535	0.16054	0.489174	0.415514	SMAD4/NEDD4L	2
AB	WP_EXTRACELLULAR_VESICLES_IN_THE_CROSSTALK_OF_CARDIAC_CELLS	WP_EXTRACELLULAR_VESICLES_IN_THE_CROSSTALK_OF_CARDIAC_CELLS	2/342	28/13343	0.0714286	2.78676	1.535	0.16054	0.489174	0.415514	SOD1/STAT3	2
AB	KEGG_OOCYTE_MEIOSIS	KEGG_OOCYTE_MEIOSIS	5/342	113/13343	0.0442478	1.72631	1.25753	0.164506	0.490503	0.416644	YWHAQ/PRKACA/PPP1CB/CDC20/SKP1	5
AB	WP_NEUROINFLAMMATION_AND_GLUTAMATERGIC_SIGNALING	WP_NEUROINFLAMMATION_AND_GLUTAMATERGIC_SIGNALING	6/342	144/13343	0.0416667	1.62561	1.22419	0.165139	0.490503	0.416644	STAT1/PRKACA/PPP1CB/SMAD4/STAT3/IRS1	6
AB	REACTOME_2_LTR_CIRCLE_FORMATION	REACTOME_2_LTR_CIRCLE_FORMATION	1/342	7/13343	0.142857	5.57352	1.96301	0.166233	0.490503	0.416644	BANF1	1
AB	REACTOME_ACTIVATION_OF_NIMA_KINASES_NEK9_NEK6_NEK7	REACTOME_ACTIVATION_OF_NIMA_KINASES_NEK9_NEK6_NEK7	1/342	7/13343	0.142857	5.57352	1.96301	0.166233	0.490503	0.416644	NEK7	1
AB	REACTOME_DEFECTIVE_FACTOR_VIII_CAUSES_HEMOPHILIA_A	REACTOME_DEFECTIVE_FACTOR_VIII_CAUSES_HEMOPHILIA_A	1/342	7/13343	0.142857	5.57352	1.96301	0.166233	0.490503	0.416644	F2	1
AB	REACTOME_LOSS_OF_FUNCTION_OF_SMAD2_3_IN_CANCER	REACTOME_LOSS_OF_FUNCTION_OF_SMAD2_3_IN_CANCER	1/342	7/13343	0.142857	5.57352	1.96301	0.166233	0.490503	0.416644	SMAD4	1
AB	REACTOME_NEF_MEDIATED_CD8_DOWN_REGULATION	REACTOME_NEF_MEDIATED_CD8_DOWN_REGULATION	1/342	7/13343	0.142857	5.57352	1.96301	0.166233	0.490503	0.416644	AP2B1	1
AB	REACTOME_RUNX3_REGULATES_CDKN1A_TRANSCRIPTION	REACTOME_RUNX3_REGULATES_CDKN1A_TRANSCRIPTION	1/342	7/13343	0.142857	5.57352	1.96301	0.166233	0.490503	0.416644	SMAD4	1
AB	REACTOME_SOS_MEDIATED_SIGNALLING	REACTOME_SOS_MEDIATED_SIGNALLING	1/342	7/13343	0.142857	5.57352	1.96301	0.166233	0.490503	0.416644	IRS1	1
AB	WP_AFLATOXIN_B1_METABOLISM	WP_AFLATOXIN_B1_METABOLISM	1/342	7/13343	0.142857	5.57352	1.96301	0.166233	0.490503	0.416644	EPHX1	1
AB	WP_COVID19_THROMBOSIS_AND_ANTICOAGULATION	WP_COVID19_THROMBOSIS_AND_ANTICOAGULATION	1/342	7/13343	0.142857	5.57352	1.96301	0.166233	0.490503	0.416644	F2	1
AB	WP_HFE_EFFECT_ON_HEPCIDIN_PRODUCTION	WP_HFE_EFFECT_ON_HEPCIDIN_PRODUCTION	1/342	7/13343	0.142857	5.57352	1.96301	0.166233	0.490503	0.416644	ID1	1
AB	WP_KREBS_CYCLE_DISORDERS	WP_KREBS_CYCLE_DISORDERS	1/342	7/13343	0.142857	5.57352	1.96301	0.166233	0.490503	0.416644	DLST	1
AB	WP_MEVALONATE_PATHWAY	WP_MEVALONATE_PATHWAY	1/342	7/13343	0.142857	5.57352	1.96301	0.166233	0.490503	0.416644	FDPS	1
AB	WP_MIR124_PREDICTED_INTERACTIONS_WITH_CELL_CYCLE_AND_DIFFERENTIATION	WP_MIR124_PREDICTED_INTERACTIONS_WITH_CELL_CYCLE_AND_DIFFERENTIATION	1/342	7/13343	0.142857	5.57352	1.96301	0.166233	0.490503	0.416644	PTBP1	1
AB	WP_PENTOSE_PHOSPHATE_METABOLISM	WP_PENTOSE_PHOSPHATE_METABOLISM	1/342	7/13343	0.142857	5.57352	1.96301	0.166233	0.490503	0.416644	TALDO1	1
AB	REACTOME_REGULATION_OF_CHOLESTEROL_BIOSYNTHESIS_BY_SREBP_SREBF	REACTOME_REGULATION_OF_CHOLESTEROL_BIOSYNTHESIS_BY_SREBP_SREBF	3/342	55/13343	0.0545455	2.12807	1.35964	0.166658	0.490503	0.416644	FDPS/SAR1B/IDI1	3
AB	WP_IL4_SIGNALING_PATHWAY	WP_IL4_SIGNALING_PATHWAY	3/342	55/13343	0.0545455	2.12807	1.35964	0.166658	0.490503	0.416644	STAT1/STAT3/IRS1	3
AB	WP_ENDODERM_DIFFERENTIATION	WP_ENDODERM_DIFFERENTIATION	6/342	145/13343	0.0413793	1.6144	1.20647	0.168834	0.491687	0.417649	LAMC1/STAT1/NME1/ELAVL1/SMAD4/LEO1	6
AB	KEGG_HISTIDINE_METABOLISM	KEGG_HISTIDINE_METABOLISM	2/342	29/13343	0.0689655	2.69066	1.47821	0.169669	0.491687	0.417649	ALDH3A2/TRMT11	2
AB	PID_S1P_S1P3_PATHWAY	PID_S1P_S1P3_PATHWAY	2/342	29/13343	0.0689655	2.69066	1.47821	0.169669	0.491687	0.417649	RHOA/GNA11	2
AB	REACTOME_DOWNSTREAM_SIGNAL_TRANSDUCTION	REACTOME_DOWNSTREAM_SIGNAL_TRANSDUCTION	2/342	29/13343	0.0689655	2.69066	1.47821	0.169669	0.491687	0.417649	STAT1/STAT3	2
AB	REACTOME_INTERCONVERSION_OF_NUCLEOTIDE_DI_AND_TRIPHOSPHATES	REACTOME_INTERCONVERSION_OF_NUCLEOTIDE_DI_AND_TRIPHOSPHATES	2/342	29/13343	0.0689655	2.69066	1.47821	0.169669	0.491687	0.417649	NME1/CTPS1	2
AB	REACTOME_MITOPHAGY	REACTOME_MITOPHAGY	2/342	29/13343	0.0689655	2.69066	1.47821	0.169669	0.491687	0.417649	CSNK2B/TOMM40	2
AB	WP_CANNABINOID_RECEPTOR_SIGNALING	WP_CANNABINOID_RECEPTOR_SIGNALING	2/342	29/13343	0.0689655	2.69066	1.47821	0.169669	0.491687	0.417649	PRKACA/PRKAR2B	2
AB	WP_LIPID_METABOLISM_PATHWAY	WP_LIPID_METABOLISM_PATHWAY	2/342	29/13343	0.0689655	2.69066	1.47821	0.169669	0.491687	0.417649	PRKACA/PRKAR2B	2
AB	REACTOME_FATTY_ACID_METABOLISM	REACTOME_FATTY_ACID_METABOLISM	7/342	177/13343	0.039548	1.54295	1.17938	0.169907	0.491687	0.417649	ACAA2/CPT2/HADH/ACSL4/LTA4H/ALDH3A2/ACOT7	7
AB	REACTOME_EPIGENETIC_REGULATION_OF_GENE_EXPRESSION	REACTOME_EPIGENETIC_REGULATION_OF_GENE_EXPRESSION	6/342	146/13343	0.0410959	1.60334	1.18888	0.172564	0.495952	0.421272	ACTB/RBBP4/RBBP7/DDX21/SUZ12/SIRT1	6
AB	PID_TXA2PATHWAY	PID_TXA2PATHWAY	3/342	56/13343	0.0535714	2.09007	1.32577	0.172977	0.495952	0.421272	RHOA/PRKACA/GNA11	3
AB	REACTOME_NUCLEOTIDE_BINDING_DOMAIN_LEUCINE_RICH_REPEAT_CONTAINING_RECEPTOR_NLR_SIGNALING_PATHWAYS	REACTOME_NUCLEOTIDE_BINDING_DOMAIN_LEUCINE_RICH_REPEAT_CONTAINING_RECEPTOR_NLR_SIGNALING_PATHWAYS	3/342	56/13343	0.0535714	2.09007	1.32577	0.172977	0.495952	0.421272	AAMP/UBE2N/HSP90AB1	3
AB	WP_CCL18_SIGNALING_PATHWAY	WP_CCL18_SIGNALING_PATHWAY	3/342	56/13343	0.0535714	2.09007	1.32577	0.172977	0.495952	0.421272	LDHA/STAT1/VMP1	3
AB	WP_MITOCHONDRIAL_COMPLEX_I_ASSEMBLY_MODEL_OXPHOS_SYSTEM	WP_MITOCHONDRIAL_COMPLEX_I_ASSEMBLY_MODEL_OXPHOS_SYSTEM	3/342	56/13343	0.0535714	2.09007	1.32577	0.172977	0.495952	0.421272	NDUFB7/NDUFA7/NDUFS4	3
AB	REACTOME_RECOGNITION_OF_DNA_DAMAGE_BY_PCNA_CONTAINING_REPLICATION_COMPLEX	REACTOME_RECOGNITION_OF_DNA_DAMAGE_BY_PCNA_CONTAINING_REPLICATION_COMPLEX	2/342	30/13343	0.0666667	2.60097	1.42378	0.178883	0.503303	0.427516	RPA1/DDB1	2
AB	REACTOME_REGULATION_OF_TP53_ACTIVITY_THROUGH_ACETYLATION	REACTOME_REGULATION_OF_TP53_ACTIVITY_THROUGH_ACETYLATION	2/342	30/13343	0.0666667	2.60097	1.42378	0.178883	0.503303	0.427516	RBBP4/RBBP7	2
AB	REACTOME_SIGNALING_BY_CSF3_G_CSF	REACTOME_SIGNALING_BY_CSF3_G_CSF	2/342	30/13343	0.0666667	2.60097	1.42378	0.178883	0.503303	0.427516	STAT1/STAT3	2
AB	KEGG_TGF_BETA_SIGNALING_PATHWAY	KEGG_TGF_BETA_SIGNALING_PATHWAY	4/342	86/13343	0.0465116	1.81463	1.2292	0.178907	0.503303	0.427516	RHOA/SMAD4/ID1/SKP1	4
AB	REACTOME_RHOA_GTPASE_CYCLE	REACTOME_RHOA_GTPASE_CYCLE	6/342	149/13343	0.0402685	1.57106	1.1369	0.183956	0.503303	0.427516	RHOA/TMPO/ANLN/HMOX2/TJP2/BCAP31	6
AB	REACTOME_REGULATION_OF_PLK1_ACTIVITY_AT_G2_M_TRANSITION	REACTOME_REGULATION_OF_PLK1_ACTIVITY_AT_G2_M_TRANSITION	4/342	87/13343	0.045977	1.79378	1.20472	0.184031	0.503303	0.427516	PRKACA/PPP1CB/PRKAR2B/SKP1	4
AB	REACTOME_SIGNALING_BY_FGFR	REACTOME_SIGNALING_BY_FGFR	4/342	87/13343	0.045977	1.79378	1.20472	0.184031	0.503303	0.427516	PTBP1/HNRNPA1/TIAL1/HNRNPH1	4
AB	WP_ACUTE_VIRAL_MYOCARDITIS	WP_ACUTE_VIRAL_MYOCARDITIS	4/342	87/13343	0.045977	1.79378	1.20472	0.184031	0.503303	0.427516	ACTB/STAT1/STAT3/CXADR	4
AB	WP_TGFBETA_RECEPTOR_SIGNALING	WP_TGFBETA_RECEPTOR_SIGNALING	3/342	58/13343	0.0517241	2.018	1.26013	0.185812	0.503303	0.427516	STAT1/SMAD4/STAT3	3
AB	BIOCARTA_CDC42RAC_PATHWAY	BIOCARTA_CDC42RAC_PATHWAY	1/342	8/13343	0.125	4.87683	1.77894	0.187614	0.503303	0.427516	RHOA	1
AB	BIOCARTA_KREB_PATHWAY	BIOCARTA_KREB_PATHWAY	1/342	8/13343	0.125	4.87683	1.77894	0.187614	0.503303	0.427516	CS	1
AB	BIOCARTA_MALATEX_PATHWAY	BIOCARTA_MALATEX_PATHWAY	1/342	8/13343	0.125	4.87683	1.77894	0.187614	0.503303	0.427516	CS	1
AB	BIOCARTA_STAT3_PATHWAY	BIOCARTA_STAT3_PATHWAY	1/342	8/13343	0.125	4.87683	1.77894	0.187614	0.503303	0.427516	STAT3	1
AB	REACTOME_ARYL_HYDROCARBON_RECEPTOR_SIGNALLING	REACTOME_ARYL_HYDROCARBON_RECEPTOR_SIGNALLING	1/342	8/13343	0.125	4.87683	1.77894	0.187614	0.503303	0.427516	HSP90AB1	1
AB	REACTOME_COENZYME_A_BIOSYNTHESIS	REACTOME_COENZYME_A_BIOSYNTHESIS	1/342	8/13343	0.125	4.87683	1.77894	0.187614	0.503303	0.427516	PANK4	1
AB	REACTOME_DNA_DAMAGE_REVERSAL	REACTOME_DNA_DAMAGE_REVERSAL	1/342	8/13343	0.125	4.87683	1.77894	0.187614	0.503303	0.427516	FTO	1
AB	REACTOME_FATTY_ACIDS_BOUND_TO_GPR40_FFAR1_REGULATE_INSULIN_SECRETION	REACTOME_FATTY_ACIDS_BOUND_TO_GPR40_FFAR1_REGULATE_INSULIN_SECRETION	1/342	8/13343	0.125	4.87683	1.77894	0.187614	0.503303	0.427516	GNA11	1
AB	REACTOME_HDL_ASSEMBLY	REACTOME_HDL_ASSEMBLY	1/342	8/13343	0.125	4.87683	1.77894	0.187614	0.503303	0.427516	PRKACA	1
AB	REACTOME_HUR_ELAVL1_BINDS_AND_STABILIZES_MRNA	REACTOME_HUR_ELAVL1_BINDS_AND_STABILIZES_MRNA	1/342	8/13343	0.125	4.87683	1.77894	0.187614	0.503303	0.427516	ELAVL1	1
AB	REACTOME_MIRO_GTPASE_CYCLE	REACTOME_MIRO_GTPASE_CYCLE	1/342	8/13343	0.125	4.87683	1.77894	0.187614	0.503303	0.427516	RAP1GDS1	1
AB	REACTOME_ROLE_OF_ABL_IN_ROBO_SLIT_SIGNALING	REACTOME_ROLE_OF_ABL_IN_ROBO_SLIT_SIGNALING	1/342	8/13343	0.125	4.87683	1.77894	0.187614	0.503303	0.427516	CAP2	1
AB	REACTOME_SEMA4D_MEDIATED_INHIBITION_OF_CELL_ATTACHMENT_AND_MIGRATION	REACTOME_SEMA4D_MEDIATED_INHIBITION_OF_CELL_ATTACHMENT_AND_MIGRATION	1/342	8/13343	0.125	4.87683	1.77894	0.187614	0.503303	0.427516	RHOA	1
AB	REACTOME_SIGNALING_BY_MRAS_COMPLEX_MUTANTS	REACTOME_SIGNALING_BY_MRAS_COMPLEX_MUTANTS	1/342	8/13343	0.125	4.87683	1.77894	0.187614	0.503303	0.427516	PPP1CB	1
AB	REACTOME_SIGNALING_BY_TGF_BETA_RECEPTOR_COMPLEX_IN_CANCER	REACTOME_SIGNALING_BY_TGF_BETA_RECEPTOR_COMPLEX_IN_CANCER	1/342	8/13343	0.125	4.87683	1.77894	0.187614	0.503303	0.427516	SMAD4	1
AB	REACTOME_WNT_MEDIATED_ACTIVATION_OF_DVL	REACTOME_WNT_MEDIATED_ACTIVATION_OF_DVL	1/342	8/13343	0.125	4.87683	1.77894	0.187614	0.503303	0.427516	CSNK2B	1
AB	WP_CALORIC_RESTRICTION_AND_AGING	WP_CALORIC_RESTRICTION_AND_AGING	1/342	8/13343	0.125	4.87683	1.77894	0.187614	0.503303	0.427516	SIRT1	1
AB	WP_FTO_OBESITY_VARIANT_MECHANISM	WP_FTO_OBESITY_VARIANT_MECHANISM	1/342	8/13343	0.125	4.87683	1.77894	0.187614	0.503303	0.427516	FTO	1
AB	WP_HYPOTHETICAL_CRANIOFACIAL_DEVELOPMENT_PATHWAY	WP_HYPOTHETICAL_CRANIOFACIAL_DEVELOPMENT_PATHWAY	1/342	8/13343	0.125	4.87683	1.77894	0.187614	0.503303	0.427516	RHOA	1
AB	WP_KETOGENESIS_AND_KETOLYSIS	WP_KETOGENESIS_AND_KETOLYSIS	1/342	8/13343	0.125	4.87683	1.77894	0.187614	0.503303	0.427516	CPT2	1
AB	WP_PHASE_I_BIOTRANSFORMATIONS_NON_P450	WP_PHASE_I_BIOTRANSFORMATIONS_NON_P450	1/342	8/13343	0.125	4.87683	1.77894	0.187614	0.503303	0.427516	ESD	1
AB	REACTOME_CRISTAE_FORMATION	REACTOME_CRISTAE_FORMATION	2/342	31/13343	0.0645161	2.51707	1.37152	0.188172	0.503303	0.427516	ATP5PB/ATP5F1B	2
AB	REACTOME_FGFR1_MUTANT_RECEPTOR_ACTIVATION	REACTOME_FGFR1_MUTANT_RECEPTOR_ACTIVATION	2/342	31/13343	0.0645161	2.51707	1.37152	0.188172	0.503303	0.427516	STAT1/STAT3	2
AB	REACTOME_GLYOXYLATE_METABOLISM_AND_GLYCINE_DEGRADATION	REACTOME_GLYOXYLATE_METABOLISM_AND_GLYCINE_DEGRADATION	2/342	31/13343	0.0645161	2.51707	1.37152	0.188172	0.503303	0.427516	DLST/GOT2	2
AB	REACTOME_HSF1_ACTIVATION	REACTOME_HSF1_ACTIVATION	2/342	31/13343	0.0645161	2.51707	1.37152	0.188172	0.503303	0.427516	RPA1/HSP90AB1	2
AB	REACTOME_TRANSCRIPTIONAL_REGULATION_OF_PLURIPOTENT_STEM_CELLS	REACTOME_TRANSCRIPTIONAL_REGULATION_OF_PLURIPOTENT_STEM_CELLS	2/342	31/13343	0.0645161	2.51707	1.37152	0.188172	0.503303	0.427516	SMAD4/STAT3	2
AB	WP_ETHANOL_EFFECTS_ON_HISTONE_MODIFICATIONS	WP_ETHANOL_EFFECTS_ON_HISTONE_MODIFICATIONS	2/342	31/13343	0.0645161	2.51707	1.37152	0.188172	0.503303	0.427516	HAT1/ELP3	2
AB	WP_FAMILIAL_PARTIAL_LIPODYSTROPHY_FPLD	WP_FAMILIAL_PARTIAL_LIPODYSTROPHY_FPLD	2/342	31/13343	0.0645161	2.51707	1.37152	0.188172	0.503303	0.427516	BANF1/ZMPSTE24	2
AB	WP_ONECARBON_METABOLISM	WP_ONECARBON_METABOLISM	2/342	31/13343	0.0645161	2.51707	1.37152	0.188172	0.503303	0.427516	ATIC/MTHFD2	2
AB	WP_PROSTAGLANDIN_AND_LEUKOTRIENE_METABOLISM_IN_SENESCENCE	WP_PROSTAGLANDIN_AND_LEUKOTRIENE_METABOLISM_IN_SENESCENCE	2/342	31/13343	0.0645161	2.51707	1.37152	0.188172	0.503303	0.427516	LTA4H/SIRT1	2
AB	KEGG_ANTIGEN_PROCESSING_AND_PRESENTATION	KEGG_ANTIGEN_PROCESSING_AND_PRESENTATION	4/342	88/13343	0.0454545	1.77339	1.18055	0.189203	0.505191	0.42912	CALR/HLA-B/HSP90AB1/TAPBP	4
AB	KEGG_WNT_SIGNALING_PATHWAY	KEGG_WNT_SIGNALING_PATHWAY	6/342	151/13343	0.0397351	1.55025	1.10288	0.191712	0.511012	0.434064	RHOA/CSNK2B/PRKACA/CHD8/SMAD4/SKP1	6
AB	PID_NETRIN_PATHWAY	PID_NETRIN_PATHWAY	2/342	32/13343	0.0625	2.43841	1.32126	0.197525	0.519119	0.440951	RHOA/PITPNA	2
AB	PID_SYNDECAN_4_PATHWAY	PID_SYNDECAN_4_PATHWAY	2/342	32/13343	0.0625	2.43841	1.32126	0.197525	0.519119	0.440951	RHOA/F2	2
AB	REACTOME_DNA_STRAND_ELONGATION	REACTOME_DNA_STRAND_ELONGATION	2/342	32/13343	0.0625	2.43841	1.32126	0.197525	0.519119	0.440951	MCM2/RPA1	2
AB	REACTOME_REGULATION_OF_GLUCOKINASE_BY_GLUCOKINASE_REGULATORY_PROTEIN	REACTOME_REGULATION_OF_GLUCOKINASE_BY_GLUCOKINASE_REGULATORY_PROTEIN	2/342	32/13343	0.0625	2.43841	1.32126	0.197525	0.519119	0.440951	NUP37/NUP205	2
AB	REACTOME_RHO_GTPASES_ACTIVATE_IQGAPS	REACTOME_RHO_GTPASES_ACTIVATE_IQGAPS	2/342	32/13343	0.0625	2.43841	1.32126	0.197525	0.519119	0.440951	ACTB/TUBB6	2
AB	REACTOME_SEALING_OF_THE_NUCLEAR_ENVELOPE_NE_BY_ESCRT_III	REACTOME_SEALING_OF_THE_NUCLEAR_ENVELOPE_NE_BY_ESCRT_III	2/342	32/13343	0.0625	2.43841	1.32126	0.197525	0.519119	0.440951	TUBB6/CHMP4A	2
AB	REACTOME_TAK1_ACTIVATES_NFKB_BY_PHOSPHORYLATION_AND_ACTIVATION_OF_IKKS_COMPLEX	REACTOME_TAK1_ACTIVATES_NFKB_BY_PHOSPHORYLATION_AND_ACTIVATION_OF_IKKS_COMPLEX	2/342	32/13343	0.0625	2.43841	1.32126	0.197525	0.519119	0.440951	UBE2N/HMGB1	2
AB	REACTOME_THROMBIN_SIGNALLING_THROUGH_PROTEINASE_ACTIVATED_RECEPTORS_PARS	REACTOME_THROMBIN_SIGNALLING_THROUGH_PROTEINASE_ACTIVATED_RECEPTORS_PARS	2/342	32/13343	0.0625	2.43841	1.32126	0.197525	0.519119	0.440951	F2/GNA11	2
AB	WP_KIT_RECEPTOR_SIGNALING_PATHWAY	WP_KIT_RECEPTOR_SIGNALING_PATHWAY	3/342	60/13343	0.05	1.95073	1.19707	0.198887	0.519119	0.440951	RPS6/STAT1/STAT3	3
AB	REACTOME_L1CAM_INTERACTIONS	REACTOME_L1CAM_INTERACTIONS	5/342	121/13343	0.0413223	1.61217	1.09712	0.19927	0.519119	0.440951	LAMC1/ACTB/CSNK2B/TUBB6/AP2B1	5
AB	KEGG_DILATED_CARDIOMYOPATHY	KEGG_DILATED_CARDIOMYOPATHY	4/342	90/13343	0.0444444	1.73398	1.13314	0.199683	0.519119	0.440951	ACTB/TPM2/TPM1/PRKACA	4
AB	WP_HEPATITIS_B_INFECTION	WP_HEPATITIS_B_INFECTION	6/342	154/13343	0.038961	1.52005	1.05277	0.203574	0.519119	0.440951	YWHAQ/STAT1/VDAC3/DDB1/SMAD4/STAT3	6
AB	REACTOME_SUMOYLATION	REACTOME_SUMOYLATION	7/342	187/13343	0.0374332	1.46044	1.02841	0.204794	0.519119	0.440951	RPA1/INCENP/NUP37/NUP205/STAG2/BMI1/SUZ12	7
AB	PID_AR_PATHWAY	PID_AR_PATHWAY	3/342	61/13343	0.0491803	1.91875	1.16645	0.205506	0.519119	0.440951	HNRNPA1/UBA3/KDM1A	3
AB	PID_TRKR_PATHWAY	PID_TRKR_PATHWAY	3/342	61/13343	0.0491803	1.91875	1.16645	0.205506	0.519119	0.440951	RHOA/STAT3/NEDD4L	3
AB	KEGG_PROPANOATE_METABOLISM	KEGG_PROPANOATE_METABOLISM	2/342	33/13343	0.0606061	2.36452	1.27287	0.206933	0.519119	0.440951	LDHA/ALDH3A2	2
AB	PID_SYNDECAN_2_PATHWAY	PID_SYNDECAN_2_PATHWAY	2/342	33/13343	0.0606061	2.36452	1.27287	0.206933	0.519119	0.440951	RHOA/PRKACA	2
AB	REACTOME_ACTIVATION_OF_THE_PRE_REPLICATIVE_COMPLEX	REACTOME_ACTIVATION_OF_THE_PRE_REPLICATIVE_COMPLEX	2/342	33/13343	0.0606061	2.36452	1.27287	0.206933	0.519119	0.440951	MCM2/RPA1	2
AB	REACTOME_EXPORT_OF_VIRAL_RIBONUCLEOPROTEINS_FROM_NUCLEUS	REACTOME_EXPORT_OF_VIRAL_RIBONUCLEOPROTEINS_FROM_NUCLEUS	2/342	33/13343	0.0606061	2.36452	1.27287	0.206933	0.519119	0.440951	NUP37/NUP205	2
AB	REACTOME_GLUCAGON_SIGNALING_IN_METABOLIC_REGULATION	REACTOME_GLUCAGON_SIGNALING_IN_METABOLIC_REGULATION	2/342	33/13343	0.0606061	2.36452	1.27287	0.206933	0.519119	0.440951	PRKACA/PRKAR2B	2
AB	REACTOME_SIGNAL_AMPLIFICATION	REACTOME_SIGNAL_AMPLIFICATION	2/342	33/13343	0.0606061	2.36452	1.27287	0.206933	0.519119	0.440951	AAMP/GNA11	2
AB	WP_TUMOR_SUPPRESSOR_ACTIVITY_OF_SMARCB1	WP_TUMOR_SUPPRESSOR_ACTIVITY_OF_SMARCB1	2/342	33/13343	0.0606061	2.36452	1.27287	0.206933	0.519119	0.440951	RBBP4/SUZ12	2
AB	REACTOME_METABOLISM_OF_WATER_SOLUBLE_VITAMINS_AND_COFACTORS	REACTOME_METABOLISM_OF_WATER_SOLUBLE_VITAMINS_AND_COFACTORS	5/342	123/13343	0.0406504	1.58596	1.05886	0.208331	0.519119	0.440951	NAXE/MTHFD2/GSTO1/PANK4/CYB5R3	5
AB	BIOCARTA_FBW7_PATHWAY	BIOCARTA_FBW7_PATHWAY	1/342	9/13343	0.111111	4.33496	1.62318	0.20845	0.519119	0.440951	SKP1	1
AB	BIOCARTA_FEEDER_PATHWAY	BIOCARTA_FEEDER_PATHWAY	1/342	9/13343	0.111111	4.33496	1.62318	0.20845	0.519119	0.440951	PYGL	1
AB	BIOCARTA_FLUMAZENIL_PATHWAY	BIOCARTA_FLUMAZENIL_PATHWAY	1/342	9/13343	0.111111	4.33496	1.62318	0.20845	0.519119	0.440951	SOD1	1
AB	BIOCARTA_IFNA_PATHWAY	BIOCARTA_IFNA_PATHWAY	1/342	9/13343	0.111111	4.33496	1.62318	0.20845	0.519119	0.440951	STAT1	1
AB	REACTOME_BH3_ONLY_PROTEINS_ASSOCIATE_WITH_AND_INACTIVATE_ANTI_APOPTOTIC_BCL_2_MEMBERS	REACTOME_BH3_ONLY_PROTEINS_ASSOCIATE_WITH_AND_INACTIVATE_ANTI_APOPTOTIC_BCL_2_MEMBERS	1/342	9/13343	0.111111	4.33496	1.62318	0.20845	0.519119	0.440951	STAT3	1
AB	REACTOME_INTEGRATION_OF_PROVIRUS	REACTOME_INTEGRATION_OF_PROVIRUS	1/342	9/13343	0.111111	4.33496	1.62318	0.20845	0.519119	0.440951	BANF1	1
AB	REACTOME_INTERLEUKIN_23_SIGNALING	REACTOME_INTERLEUKIN_23_SIGNALING	1/342	9/13343	0.111111	4.33496	1.62318	0.20845	0.519119	0.440951	STAT3	1
AB	REACTOME_PREVENTION_OF_PHAGOSOMAL_LYSOSOMAL_FUSION	REACTOME_PREVENTION_OF_PHAGOSOMAL_LYSOSOMAL_FUSION	1/342	9/13343	0.111111	4.33496	1.62318	0.20845	0.519119	0.440951	VPS33B	1
AB	REACTOME_REGULATION_OF_PTEN_LOCALIZATION	REACTOME_REGULATION_OF_PTEN_LOCALIZATION	1/342	9/13343	0.111111	4.33496	1.62318	0.20845	0.519119	0.440951	USP7	1
AB	REACTOME_RHO_GTPASES_ACTIVATE_RHOTEKIN_AND_RHOPHILINS	REACTOME_RHO_GTPASES_ACTIVATE_RHOTEKIN_AND_RHOPHILINS	1/342	9/13343	0.111111	4.33496	1.62318	0.20845	0.519119	0.440951	RHOA	1
AB	REACTOME_ROBO_RECEPTORS_BIND_AKAP5	REACTOME_ROBO_RECEPTORS_BIND_AKAP5	1/342	9/13343	0.111111	4.33496	1.62318	0.20845	0.519119	0.440951	PRKACA	1
AB	REACTOME_SMALL_INTERFERING_RNA_SIRNA_BIOGENESIS	REACTOME_SMALL_INTERFERING_RNA_SIRNA_BIOGENESIS	1/342	9/13343	0.111111	4.33496	1.62318	0.20845	0.519119	0.440951	TSN	1
AB	WP_ATR_SIGNALING	WP_ATR_SIGNALING	1/342	9/13343	0.111111	4.33496	1.62318	0.20845	0.519119	0.440951	RPA1	1
AB	WP_BENZOAPYRENE_METABOLISM	WP_BENZOAPYRENE_METABOLISM	1/342	9/13343	0.111111	4.33496	1.62318	0.20845	0.519119	0.440951	EPHX1	1
AB	WP_FOLATEALCOHOL_AND_CANCER_PATHWAY_HYPOTHESES	WP_FOLATEALCOHOL_AND_CANCER_PATHWAY_HYPOTHESES	1/342	9/13343	0.111111	4.33496	1.62318	0.20845	0.519119	0.440951	ADH5	1
AB	WP_GAMMAGLUTAMYL_CYCLE_FOR_THE_BIOSYNTHESIS_AND_DEGRADATION_OF_GLUTATHIONE_INCLUDING_DISEASES	WP_GAMMAGLUTAMYL_CYCLE_FOR_THE_BIOSYNTHESIS_AND_DEGRADATION_OF_GLUTATHIONE_INCLUDING_DISEASES	1/342	9/13343	0.111111	4.33496	1.62318	0.20845	0.519119	0.440951	GGCT	1
AB	WP_PENTOSE_PHOSPHATE_PATHWAY_IN_SENESCENT_CELLS	WP_PENTOSE_PHOSPHATE_PATHWAY_IN_SENESCENT_CELLS	1/342	9/13343	0.111111	4.33496	1.62318	0.20845	0.519119	0.440951	TALDO1	1
AB	WP_SUPRESSION_OF_HMGB1_MEDIATED_INFLAMMATION_BY_THBD	WP_SUPRESSION_OF_HMGB1_MEDIATED_INFLAMMATION_BY_THBD	1/342	9/13343	0.111111	4.33496	1.62318	0.20845	0.519119	0.440951	HMGB1	1
AB	REACTOME_EPH_EPHRIN_SIGNALING	REACTOME_EPH_EPHRIN_SIGNALING	4/342	92/13343	0.0434783	1.69629	1.08691	0.210334	0.522139	0.443516	RHOA/ACTB/ACTR3/AP2B1	4
AB	REACTOME_RHO_GTPASES_ACTIVATE_PKNS	REACTOME_RHO_GTPASES_ACTIVATE_PKNS	4/342	92/13343	0.0434783	1.69629	1.08691	0.210334	0.522139	0.443516	RHOA/YWHAQ/PPP1CB/KDM1A	4
AB	REACTOME_SARS_COV_INFECTIONS	REACTOME_SARS_COV_INFECTIONS	6/342	156/13343	0.0384615	1.50056	1.01996	0.211628	0.524513	0.445533	RBBP4/RBBP7/CHMP4A/AP2B1/HSP90AB1/KDM1A	6
AB	WP_TGFBETA_RECEPTOR_SIGNALING_IN_SKELETAL_DYSPLASIAS	WP_TGFBETA_RECEPTOR_SIGNALING_IN_SKELETAL_DYSPLASIAS	3/342	62/13343	0.0483871	1.8878	1.1364	0.212174	0.52503	0.445971	STAT1/SMAD4/STAT3	3
AB	REACTOME_REGULATION_OF_INSULIN_LIKE_GROWTH_FACTOR_IGF_TRANSPORT_AND_UPTAKE_BY_INSULIN_LIKE_GROWTH_FACTOR_BINDING_PROTEINS_IGFBPS	REACTOME_REGULATION_OF_INSULIN_LIKE_GROWTH_FACTOR_IGF_TRANSPORT_AND_UPTAKE_BY_INSULIN_LIKE_GROWTH_FACTOR_BINDING_PROTEINS_IGFBPS	5/342	124/13343	0.0403226	1.57317	1.03999	0.212912	0.526017	0.44681	LAMC1/ALB/F2/HSP90B1/RCN1	5
AB	KEGG_BUTANOATE_METABOLISM	KEGG_BUTANOATE_METABOLISM	2/342	34/13343	0.0588235	2.29498	1.22621	0.216387	0.530387	0.450522	HADH/ALDH3A2	2
AB	KEGG_CYSTEINE_AND_METHIONINE_METABOLISM	KEGG_CYSTEINE_AND_METHIONINE_METABOLISM	2/342	34/13343	0.0588235	2.29498	1.22621	0.216387	0.530387	0.450522	LDHA/GOT2	2
AB	KEGG_FRUCTOSE_AND_MANNOSE_METABOLISM	KEGG_FRUCTOSE_AND_MANNOSE_METABOLISM	2/342	34/13343	0.0588235	2.29498	1.22621	0.216387	0.530387	0.450522	PFKM/PFKL	2
AB	REACTOME_NUCLEAR_IMPORT_OF_REV_PROTEIN	REACTOME_NUCLEAR_IMPORT_OF_REV_PROTEIN	2/342	34/13343	0.0588235	2.29498	1.22621	0.216387	0.530387	0.450522	NUP37/NUP205	2
AB	WP_P38_MAPK_SIGNALING_PATHWAY	WP_P38_MAPK_SIGNALING_PATHWAY	2/342	34/13343	0.0588235	2.29498	1.22621	0.216387	0.530387	0.450522	STAT1/HMGN1	2
AB	PID_MYC_REPRESS_PATHWAY	PID_MYC_REPRESS_PATHWAY	3/342	63/13343	0.047619	1.85784	1.10691	0.218889	0.535675	0.455014	SMAD4/TJP2/PTPA	3
AB	WP_MYOMETRIAL_RELAXATION_AND_CONTRACTION_PATHWAYS	WP_MYOMETRIAL_RELAXATION_AND_CONTRACTION_PATHWAYS	6/342	158/13343	0.0379747	1.48157	0.9876	0.219791	0.536979	0.456121	CNN2/ACTB/YWHAQ/PRKACA/GSTO1/PRKAR2B	6
AB	KEGG_REGULATION_OF_AUTOPHAGY	KEGG_REGULATION_OF_AUTOPHAGY	2/342	35/13343	0.0571429	2.22941	1.18116	0.225879	0.536979	0.456121	GABARAPL2/ATG7	2
AB	PID_ERBB1_RECEPTOR_PROXIMAL_PATHWAY	PID_ERBB1_RECEPTOR_PROXIMAL_PATHWAY	2/342	35/13343	0.0571429	2.22941	1.18116	0.225879	0.536979	0.456121	STAT1/STAT3	2
AB	PID_PI3KCI_AKT_PATHWAY	PID_PI3KCI_AKT_PATHWAY	2/342	35/13343	0.0571429	2.22941	1.18116	0.225879	0.536979	0.456121	YWHAQ/PRKACA	2
AB	REACTOME_LYSOSOME_VESICLE_BIOGENESIS	REACTOME_LYSOSOME_VESICLE_BIOGENESIS	2/342	35/13343	0.0571429	2.22941	1.18116	0.225879	0.536979	0.456121	ARF1/AP1G1	2
AB	REACTOME_SUMOYLATION_OF_SUMOYLATION_PROTEINS	REACTOME_SUMOYLATION_OF_SUMOYLATION_PROTEINS	2/342	35/13343	0.0571429	2.22941	1.18116	0.225879	0.536979	0.456121	NUP37/NUP205	2
AB	WP_COHESIN_COMPLEX_CORNELIA_DE_LANGE_SYNDROME	WP_COHESIN_COMPLEX_CORNELIA_DE_LANGE_SYNDROME	2/342	35/13343	0.0571429	2.22941	1.18116	0.225879	0.536979	0.456121	STAG2/PTPA	2
AB	REACTOME_DNA_REPAIR	REACTOME_DNA_REPAIR	11/342	330/13343	0.0333333	1.30049	0.896457	0.227666	0.536979	0.456121	ACTB/COPS2/HMGN1/PPP4R2/RPA1/UBE2T/UBE2N/DDB1/COPS7B/USP7/FTO	11
AB	BIOCARTA_DNAFRAGMENT_PATHWAY	BIOCARTA_DNAFRAGMENT_PATHWAY	1/342	10/13343	0.1	3.90146	1.48863	0.228752	0.536979	0.456121	HMGB1	1
AB	BIOCARTA_ETC_PATHWAY	BIOCARTA_ETC_PATHWAY	1/342	10/13343	0.1	3.90146	1.48863	0.228752	0.536979	0.456121	UQCRC1	1
AB	BIOCARTA_FREE_PATHWAY	BIOCARTA_FREE_PATHWAY	1/342	10/13343	0.1	3.90146	1.48863	0.228752	0.536979	0.456121	SOD1	1
AB	BIOCARTA_SKP2E2F_PATHWAY	BIOCARTA_SKP2E2F_PATHWAY	1/342	10/13343	0.1	3.90146	1.48863	0.228752	0.536979	0.456121	SKP1	1
AB	KEGG_LIMONENE_AND_PINENE_DEGRADATION	KEGG_LIMONENE_AND_PINENE_DEGRADATION	1/342	10/13343	0.1	3.90146	1.48863	0.228752	0.536979	0.456121	ALDH3A2	1
AB	REACTOME_ACETYLCHOLINE_REGULATES_INSULIN_SECRETION	REACTOME_ACETYLCHOLINE_REGULATES_INSULIN_SECRETION	1/342	10/13343	0.1	3.90146	1.48863	0.228752	0.536979	0.456121	GNA11	1
AB	REACTOME_CHYLOMICRON_ASSEMBLY	REACTOME_CHYLOMICRON_ASSEMBLY	1/342	10/13343	0.1	3.90146	1.48863	0.228752	0.536979	0.456121	SAR1B	1
AB	REACTOME_COHESIN_LOADING_ONTO_CHROMATIN	REACTOME_COHESIN_LOADING_ONTO_CHROMATIN	1/342	10/13343	0.1	3.90146	1.48863	0.228752	0.536979	0.456121	STAG2	1
AB	REACTOME_HDL_REMODELING	REACTOME_HDL_REMODELING	1/342	10/13343	0.1	3.90146	1.48863	0.228752	0.536979	0.456121	ALB	1
AB	REACTOME_MASTL_FACILITATES_MITOTIC_PROGRESSION	REACTOME_MASTL_FACILITATES_MITOTIC_PROGRESSION	1/342	10/13343	0.1	3.90146	1.48863	0.228752	0.536979	0.456121	ARPP19	1
AB	REACTOME_ORGANIC_ANION_TRANSPORTERS	REACTOME_ORGANIC_ANION_TRANSPORTERS	1/342	10/13343	0.1	3.90146	1.48863	0.228752	0.536979	0.456121	SLC25A10	1
AB	REACTOME_P75NTR_REGULATES_AXONOGENESIS	REACTOME_P75NTR_REGULATES_AXONOGENESIS	1/342	10/13343	0.1	3.90146	1.48863	0.228752	0.536979	0.456121	RHOA	1
AB	REACTOME_REGULATION_OF_FOXO_TRANSCRIPTIONAL_ACTIVITY_BY_ACETYLATION	REACTOME_REGULATION_OF_FOXO_TRANSCRIPTIONAL_ACTIVITY_BY_ACETYLATION	1/342	10/13343	0.1	3.90146	1.48863	0.228752	0.536979	0.456121	SIRT1	1
AB	REACTOME_REMOVAL_OF_AMINOTERMINAL_PROPEPTIDES_FROM_GAMMA_CARBOXYLATED_PROTEINS	REACTOME_REMOVAL_OF_AMINOTERMINAL_PROPEPTIDES_FROM_GAMMA_CARBOXYLATED_PROTEINS	1/342	10/13343	0.1	3.90146	1.48863	0.228752	0.536979	0.456121	F2	1
AB	REACTOME_ROLE_OF_SECOND_MESSENGERS_IN_NETRIN_1_SIGNALING	REACTOME_ROLE_OF_SECOND_MESSENGERS_IN_NETRIN_1_SIGNALING	1/342	10/13343	0.1	3.90146	1.48863	0.228752	0.536979	0.456121	PITPNA	1
AB	REACTOME_SIGNAL_ATTENUATION	REACTOME_SIGNAL_ATTENUATION	1/342	10/13343	0.1	3.90146	1.48863	0.228752	0.536979	0.456121	IRS1	1
AB	REACTOME_STAT3_NUCLEAR_EVENTS_DOWNSTREAM_OF_ALK_SIGNALING	REACTOME_STAT3_NUCLEAR_EVENTS_DOWNSTREAM_OF_ALK_SIGNALING	1/342	10/13343	0.1	3.90146	1.48863	0.228752	0.536979	0.456121	STAT3	1
AB	WP_MAMMARY_GLAND_DEVELOPMENT_PATHWAY_INVOLUTION_STAGE_4_OF_4	WP_MAMMARY_GLAND_DEVELOPMENT_PATHWAY_INVOLUTION_STAGE_4_OF_4	1/342	10/13343	0.1	3.90146	1.48863	0.228752	0.536979	0.456121	STAT3	1
AB	WP_TYPE_III_INTERFERON_SIGNALING	WP_TYPE_III_INTERFERON_SIGNALING	1/342	10/13343	0.1	3.90146	1.48863	0.228752	0.536979	0.456121	STAT1	1
AB	REACTOME_TRANSCRIPTIONAL_REGULATION_BY_TP53	REACTOME_TRANSCRIPTIONAL_REGULATION_BY_TP53	12/342	366/13343	0.0327869	1.27917	0.878322	0.230805	0.540982	0.459521	GPI/YWHAQ/RBBP4/COX5A/CSNK2B/COX6C/RBBP7/RPA1/COX7C/USP7/COX7A2L/ELOA	12
AB	WP_G_PROTEIN_SIGNALING_PATHWAYS	WP_G_PROTEIN_SIGNALING_PATHWAYS	4/342	96/13343	0.0416667	1.62561	0.997735	0.232093	0.543181	0.461389	RHOA/PRKACA/PRKAR2B/GNA11	4
AB	BIOCARTA_P38MAPK_PATHWAY	BIOCARTA_P38MAPK_PATHWAY	2/342	36/13343	0.0555556	2.16748	1.13762	0.2354	0.545175	0.463083	STAT1/HMGN1	2
AB	KEGG_DNA_REPLICATION	KEGG_DNA_REPLICATION	2/342	36/13343	0.0555556	2.16748	1.13762	0.2354	0.545175	0.463083	MCM2/RPA1	2
AB	REACTOME_INTERLEUKIN_7_SIGNALING	REACTOME_INTERLEUKIN_7_SIGNALING	2/342	36/13343	0.0555556	2.16748	1.13762	0.2354	0.545175	0.463083	STAT3/IRS1	2
AB	REACTOME_NOD1_2_SIGNALING_PATHWAY	REACTOME_NOD1_2_SIGNALING_PATHWAY	2/342	36/13343	0.0555556	2.16748	1.13762	0.2354	0.545175	0.463083	AAMP/UBE2N	2
AB	REACTOME_RHO_GTPASES_ACTIVATE_WASPS_AND_WAVES	REACTOME_RHO_GTPASES_ACTIVATE_WASPS_AND_WAVES	2/342	36/13343	0.0555556	2.16748	1.13762	0.2354	0.545175	0.463083	ACTB/ACTR3	2
AB	REACTOME_STRIATED_MUSCLE_CONTRACTION	REACTOME_STRIATED_MUSCLE_CONTRACTION	2/342	36/13343	0.0555556	2.16748	1.13762	0.2354	0.545175	0.463083	TPM2/TPM1	2
AB	REACTOME_TRANSPORT_OF_THE_SLBP_DEPENDANT_MATURE_MRNA	REACTOME_TRANSPORT_OF_THE_SLBP_DEPENDANT_MATURE_MRNA	2/342	36/13343	0.0555556	2.16748	1.13762	0.2354	0.545175	0.463083	NUP37/NUP205	2
AB	REACTOME_METABOLISM_OF_NUCLEOTIDES	REACTOME_METABOLISM_OF_NUCLEOTIDES	4/342	97/13343	0.0412371	1.60885	0.976088	0.237618	0.546005	0.463788	ATIC/NME1/CTPS1/GMPR2	4
AB	PID_HIF1_TFPATHWAY	PID_HIF1_TFPATHWAY	3/342	66/13343	0.0454545	1.77339	1.02154	0.23928	0.546005	0.463788	LDHA/PFKL/SMAD4	3
AB	REACTOME_FOXO_MEDIATED_TRANSCRIPTION	REACTOME_FOXO_MEDIATED_TRANSCRIPTION	3/342	66/13343	0.0454545	1.77339	1.02154	0.23928	0.546005	0.463788	YWHAQ/SMAD4/SIRT1	3
AB	REACTOME_BINDING_AND_UPTAKE_OF_LIGANDS_BY_SCAVENGER_RECEPTORS	REACTOME_BINDING_AND_UPTAKE_OF_LIGANDS_BY_SCAVENGER_RECEPTORS	4/342	98/13343	0.0408163	1.59243	0.954689	0.243174	0.546005	0.463788	CALR/ALB/FTL/HSP90B1	4
AB	REACTOME_PROTEIN_LOCALIZATION	REACTOME_PROTEIN_LOCALIZATION	6/342	164/13343	0.0365854	1.42736	0.893128	0.244884	0.546005	0.463788	CS/TOMM40/COA4/VAPA/ATP5F1B/ALDH3A2	6
AB	PID_IL23_PATHWAY	PID_IL23_PATHWAY	2/342	37/13343	0.0540541	2.1089	1.09548	0.244944	0.546005	0.463788	STAT1/STAT3	2
AB	REACTOME_ACTIVATION_OF_ATR_IN_RESPONSE_TO_REPLICATION_STRESS	REACTOME_ACTIVATION_OF_ATR_IN_RESPONSE_TO_REPLICATION_STRESS	2/342	37/13343	0.0540541	2.1089	1.09548	0.244944	0.546005	0.463788	MCM2/RPA1	2
AB	REACTOME_CA_DEPENDENT_EVENTS	REACTOME_CA_DEPENDENT_EVENTS	2/342	37/13343	0.0540541	2.1089	1.09548	0.244944	0.546005	0.463788	PRKACA/PRKAR2B	2
AB	REACTOME_DETOXIFICATION_OF_REACTIVE_OXYGEN_SPECIES	REACTOME_DETOXIFICATION_OF_REACTIVE_OXYGEN_SPECIES	2/342	37/13343	0.0540541	2.1089	1.09548	0.244944	0.546005	0.463788	GSTP1/SOD1	2
AB	REACTOME_INTERACTIONS_OF_REV_WITH_HOST_CELLULAR_PROTEINS	REACTOME_INTERACTIONS_OF_REV_WITH_HOST_CELLULAR_PROTEINS	2/342	37/13343	0.0540541	2.1089	1.09548	0.244944	0.546005	0.463788	NUP37/NUP205	2
AB	REACTOME_RUNX1_INTERACTS_WITH_CO_FACTORS_WHOSE_PRECISE_EFFECT_ON_RUNX1_TARGETS_IS_NOT_KNOWN	REACTOME_RUNX1_INTERACTS_WITH_CO_FACTORS_WHOSE_PRECISE_EFFECT_ON_RUNX1_TARGETS_IS_NOT_KNOWN	2/342	37/13343	0.0540541	2.1089	1.09548	0.244944	0.546005	0.463788	CSNK2B/BMI1	2
AB	WP_FACTORS_AND_PATHWAYS_AFFECTING_INSULINLIKE_GROWTH_FACTOR_IGF1AKT_SIGNALING	WP_FACTORS_AND_PATHWAYS_AFFECTING_INSULINLIKE_GROWTH_FACTOR_IGF1AKT_SIGNALING	2/342	37/13343	0.0540541	2.1089	1.09548	0.244944	0.546005	0.463788	EIF2B2/IRS1	2
AB	WP_PHOTODYNAMIC_THERAPYINDUCED_HIF1_SURVIVAL_SIGNALING	WP_PHOTODYNAMIC_THERAPYINDUCED_HIF1_SURVIVAL_SIGNALING	2/342	37/13343	0.0540541	2.1089	1.09548	0.244944	0.546005	0.463788	LDHA/PFKL	2
AB	WP_PRION_DISEASE_PATHWAY	WP_PRION_DISEASE_PATHWAY	2/342	37/13343	0.0540541	2.1089	1.09548	0.244944	0.546005	0.463788	STAT3/HSP90B1	2
AB	KEGG_ADIPOCYTOKINE_SIGNALING_PATHWAY	KEGG_ADIPOCYTOKINE_SIGNALING_PATHWAY	3/342	67/13343	0.0447761	1.74692	0.994065	0.246148	0.546005	0.463788	ACSL4/STAT3/IRS1	3
AB	BIOCARTA_AGPCR_PATHWAY	BIOCARTA_AGPCR_PATHWAY	1/342	11/13343	0.0909091	3.54678	1.37049	0.248535	0.546005	0.463788	PRKAR2B	1
AB	BIOCARTA_AKAP95_PATHWAY	BIOCARTA_AKAP95_PATHWAY	1/342	11/13343	0.0909091	3.54678	1.37049	0.248535	0.546005	0.463788	PRKAR2B	1
AB	BIOCARTA_CFTR_PATHWAY	BIOCARTA_CFTR_PATHWAY	1/342	11/13343	0.0909091	3.54678	1.37049	0.248535	0.546005	0.463788	PRKAR2B	1
AB	BIOCARTA_IL4_PATHWAY	BIOCARTA_IL4_PATHWAY	1/342	11/13343	0.0909091	3.54678	1.37049	0.248535	0.546005	0.463788	IRS1	1
AB	KEGG_VALINE_LEUCINE_AND_ISOLEUCINE_BIOSYNTHESIS	KEGG_VALINE_LEUCINE_AND_ISOLEUCINE_BIOSYNTHESIS	1/342	11/13343	0.0909091	3.54678	1.37049	0.248535	0.546005	0.463788	BCAT1	1
AB	PID_ALK2_PATHWAY	PID_ALK2_PATHWAY	1/342	11/13343	0.0909091	3.54678	1.37049	0.248535	0.546005	0.463788	SMAD4	1
AB	PID_INTEGRIN4_PATHWAY	PID_INTEGRIN4_PATHWAY	1/342	11/13343	0.0909091	3.54678	1.37049	0.248535	0.546005	0.463788	LAMC1	1
AB	REACTOME_APOPTOTIC_CLEAVAGE_OF_CELL_ADHESION_PROTEINS	REACTOME_APOPTOTIC_CLEAVAGE_OF_CELL_ADHESION_PROTEINS	1/342	11/13343	0.0909091	3.54678	1.37049	0.248535	0.546005	0.463788	TJP2	1
AB	REACTOME_CONDENSATION_OF_PROMETAPHASE_CHROMOSOMES	REACTOME_CONDENSATION_OF_PROMETAPHASE_CHROMOSOMES	1/342	11/13343	0.0909091	3.54678	1.37049	0.248535	0.546005	0.463788	CSNK2B	1
AB	REACTOME_ENDOSOMAL_VACUOLAR_PATHWAY	REACTOME_ENDOSOMAL_VACUOLAR_PATHWAY	1/342	11/13343	0.0909091	3.54678	1.37049	0.248535	0.546005	0.463788	HLA-B	1
AB	REACTOME_ESTABLISHMENT_OF_SISTER_CHROMATID_COHESION	REACTOME_ESTABLISHMENT_OF_SISTER_CHROMATID_COHESION	1/342	11/13343	0.0909091	3.54678	1.37049	0.248535	0.546005	0.463788	STAG2	1
AB	REACTOME_GAMMA_CARBOXYLATION_TRANSPORT_AND_AMINO_TERMINAL_CLEAVAGE_OF_PROTEINS	REACTOME_GAMMA_CARBOXYLATION_TRANSPORT_AND_AMINO_TERMINAL_CLEAVAGE_OF_PROTEINS	1/342	11/13343	0.0909091	3.54678	1.37049	0.248535	0.546005	0.463788	F2	1
AB	REACTOME_MITOCHONDRIAL_FATTY_ACID_BETA_OXIDATION_OF_SATURATED_FATTY_ACIDS	REACTOME_MITOCHONDRIAL_FATTY_ACID_BETA_OXIDATION_OF_SATURATED_FATTY_ACIDS	1/342	11/13343	0.0909091	3.54678	1.37049	0.248535	0.546005	0.463788	HADH	1
AB	REACTOME_PURINE_RIBONUCLEOSIDE_MONOPHOSPHATE_BIOSYNTHESIS	REACTOME_PURINE_RIBONUCLEOSIDE_MONOPHOSPHATE_BIOSYNTHESIS	1/342	11/13343	0.0909091	3.54678	1.37049	0.248535	0.546005	0.463788	ATIC	1
AB	REACTOME_RECEPTOR_MEDIATED_MITOPHAGY	REACTOME_RECEPTOR_MEDIATED_MITOPHAGY	1/342	11/13343	0.0909091	3.54678	1.37049	0.248535	0.546005	0.463788	CSNK2B	1
AB	REACTOME_REGULATION_OF_BACH1_ACTIVITY	REACTOME_REGULATION_OF_BACH1_ACTIVITY	1/342	11/13343	0.0909091	3.54678	1.37049	0.248535	0.546005	0.463788	SKP1	1
AB	REACTOME_RHO_GTPASES_ACTIVATE_KTN1	REACTOME_RHO_GTPASES_ACTIVATE_KTN1	1/342	11/13343	0.0909091	3.54678	1.37049	0.248535	0.546005	0.463788	RHOA	1
AB	WP_INCLUSION_BODY_MYOSITIS	WP_INCLUSION_BODY_MYOSITIS	1/342	11/13343	0.0909091	3.54678	1.37049	0.248535	0.546005	0.463788	SIRT1	1
AB	WP_INTERLEUKIN1_INDUCED_ACTIVATION_OF_NFKB	WP_INTERLEUKIN1_INDUCED_ACTIVATION_OF_NFKB	1/342	11/13343	0.0909091	3.54678	1.37049	0.248535	0.546005	0.463788	UBE2N	1
AB	WP_NAD_METABOLISM_SIRTUINS_AND_AGING	WP_NAD_METABOLISM_SIRTUINS_AND_AGING	1/342	11/13343	0.0909091	3.54678	1.37049	0.248535	0.546005	0.463788	SIRT1	1
AB	WP_COMPLEMENT_SYSTEM	WP_COMPLEMENT_SYSTEM	4/342	99/13343	0.040404	1.57635	0.93353	0.248759	0.546005	0.463788	CALR/LAMC1/ALB/PRKACA	4
AB	WP_HIPPO_SIGNALING_REGULATION_PATHWAYS	WP_HIPPO_SIGNALING_REGULATION_PATHWAYS	4/342	99/13343	0.040404	1.57635	0.93353	0.248759	0.546005	0.463788	RHOA/PRKACA/PRKAR2B/GNA11	4
AB	KEGG_TIGHT_JUNCTION	KEGG_TIGHT_JUNCTION	5/342	132/13343	0.0378788	1.47783	0.894797	0.250624	0.549322	0.466605	RHOA/ACTB/CSNK2B/VAPA/TJP2	5
AB	WP_SARSCOV2_INNATE_IMMUNITY_EVASION_AND_CELLSPECIFIC_IMMUNE_RESPONSE	WP_SARSCOV2_INNATE_IMMUNITY_EVASION_AND_CELLSPECIFIC_IMMUNE_RESPONSE	3/342	68/13343	0.0441176	1.72123	0.967048	0.253047	0.550828	0.467885	STAT1/AP1G1/LARP1	3
AB	WP_THYROID_STIMULATING_HORMONE_TSH_SIGNALING_PATHWAY	WP_THYROID_STIMULATING_HORMONE_TSH_SIGNALING_PATHWAY	3/342	68/13343	0.0441176	1.72123	0.967048	0.253047	0.550828	0.467885	RPS6/STAT1/STAT3	3
AB	PID_P38_ALPHA_BETA_DOWNSTREAM_PATHWAY	PID_P38_ALPHA_BETA_DOWNSTREAM_PATHWAY	2/342	38/13343	0.0526316	2.0534	1.05466	0.254501	0.550828	0.467885	CSNK2B/GDI1	2
AB	REACTOME_APOPTOTIC_CLEAVAGE_OF_CELLULAR_PROTEINS	REACTOME_APOPTOTIC_CLEAVAGE_OF_CELLULAR_PROTEINS	2/342	38/13343	0.0526316	2.0534	1.05466	0.254501	0.550828	0.467885	TJP2/BCAP31	2
AB	REACTOME_SIGNALING_BY_FGFR1_IN_DISEASE	REACTOME_SIGNALING_BY_FGFR1_IN_DISEASE	2/342	38/13343	0.0526316	2.0534	1.05466	0.254501	0.550828	0.467885	STAT1/STAT3	2
AB	REACTOME_SMOOTH_MUSCLE_CONTRACTION	REACTOME_SMOOTH_MUSCLE_CONTRACTION	2/342	38/13343	0.0526316	2.0534	1.05466	0.254501	0.550828	0.467885	TPM2/TPM1	2
AB	REACTOME_TRIGLYCERIDE_METABOLISM	REACTOME_TRIGLYCERIDE_METABOLISM	2/342	38/13343	0.0526316	2.0534	1.05466	0.254501	0.550828	0.467885	PRKACA/PPP1CB	2
AB	WP_AMYOTROPHIC_LATERAL_SCLEROSIS_ALS	WP_AMYOTROPHIC_LATERAL_SCLEROSIS_ALS	2/342	38/13343	0.0526316	2.0534	1.05466	0.254501	0.550828	0.467885	TOMM40/SOD1	2
AB	WP_STRIATED_MUSCLE_CONTRACTION_PATHWAY	WP_STRIATED_MUSCLE_CONTRACTION_PATHWAY	2/342	38/13343	0.0526316	2.0534	1.05466	0.254501	0.550828	0.467885	TPM2/TPM1	2
AB	PID_MTOR_4PATHWAY	PID_MTOR_4PATHWAY	3/342	69/13343	0.0434783	1.69629	0.940476	0.259973	0.555647	0.471978	RHOA/YWHAQ/IRS1	3
AB	REACTOME_SIGNALING_BY_NTRKS	REACTOME_SIGNALING_BY_NTRKS	5/342	134/13343	0.0373134	1.45577	0.859999	0.26031	0.555647	0.471978	RHOA/STAT3/AP2B1/ID1/IRS1	5
AB	PID_ATR_PATHWAY	PID_ATR_PATHWAY	2/342	39/13343	0.0512821	2.00075	1.01508	0.264066	0.555647	0.471978	MCM2/RPA1	2
AB	REACTOME_FANCONI_ANEMIA_PATHWAY	REACTOME_FANCONI_ANEMIA_PATHWAY	2/342	39/13343	0.0512821	2.00075	1.01508	0.264066	0.555647	0.471978	RPA1/UBE2T	2
AB	REACTOME_FORMATION_OF_FIBRIN_CLOT_CLOTTING_CASCADE	REACTOME_FORMATION_OF_FIBRIN_CLOT_CLOTTING_CASCADE	2/342	39/13343	0.0512821	2.00075	1.01508	0.264066	0.555647	0.471978	PRCP/F2	2
AB	REACTOME_OVARIAN_TUMOR_DOMAIN_PROTEASES	REACTOME_OVARIAN_TUMOR_DOMAIN_PROTEASES	2/342	39/13343	0.0512821	2.00075	1.01508	0.264066	0.555647	0.471978	RHOA/OTUD3	2
AB	REACTOME_SUMOYLATION_OF_UBIQUITINYLATION_PROTEINS	REACTOME_SUMOYLATION_OF_UBIQUITINYLATION_PROTEINS	2/342	39/13343	0.0512821	2.00075	1.01508	0.264066	0.555647	0.471978	NUP37/NUP205	2
AB	REACTOME_INTRA_GOLGI_AND_RETROGRADE_GOLGI_TO_ER_TRAFFIC	REACTOME_INTRA_GOLGI_AND_RETROGRADE_GOLGI_TO_ER_TRAFFIC	7/342	203/13343	0.0344828	1.34533	0.804122	0.26553	0.555647	0.471978	ARF1/NAPA/COPB1/TMED9/TUBB6/CAPZA2/CAPZB	7
AB	KEGG_PANCREATIC_CANCER	KEGG_PANCREATIC_CANCER	3/342	70/13343	0.0428571	1.67206	0.914333	0.266924	0.555647	0.471978	STAT1/SMAD4/STAT3	3
AB	KEGG_VIRAL_MYOCARDITIS	KEGG_VIRAL_MYOCARDITIS	3/342	70/13343	0.0428571	1.67206	0.914333	0.266924	0.555647	0.471978	ACTB/HLA-B/CXADR	3
AB	REACTOME_CIRCADIAN_CLOCK	REACTOME_CIRCADIAN_CLOCK	3/342	70/13343	0.0428571	1.67206	0.914333	0.266924	0.555647	0.471978	PPP1CB/SIRT1/SKP1	3
AB	WP_3Q29_COPY_NUMBER_VARIATION_SYNDROME	WP_3Q29_COPY_NUMBER_VARIATION_SYNDROME	3/342	70/13343	0.0428571	1.67206	0.914333	0.266924	0.555647	0.471978	UBE2N/UBXN7/SIRT1	3
AB	BIOCARTA_ACTINY_PATHWAY	BIOCARTA_ACTINY_PATHWAY	1/342	12/13343	0.0833333	3.25122	1.26535	0.267812	0.555647	0.471978	PSMA7	1
AB	BIOCARTA_CARM1_PATHWAY	BIOCARTA_CARM1_PATHWAY	1/342	12/13343	0.0833333	3.25122	1.26535	0.267812	0.555647	0.471978	PRKAR2B	1
AB	BIOCARTA_FIBRINOLYSIS_PATHWAY	BIOCARTA_FIBRINOLYSIS_PATHWAY	1/342	12/13343	0.0833333	3.25122	1.26535	0.267812	0.555647	0.471978	F2	1
AB	BIOCARTA_HSWI_SNF_PATHWAY	BIOCARTA_HSWI_SNF_PATHWAY	1/342	12/13343	0.0833333	3.25122	1.26535	0.267812	0.555647	0.471978	ACTB	1
AB	BIOCARTA_PRION_PATHWAY	BIOCARTA_PRION_PATHWAY	1/342	12/13343	0.0833333	3.25122	1.26535	0.267812	0.555647	0.471978	LAMC1	1
AB	REACTOME_BUTYROPHILIN_BTN_FAMILY_INTERACTIONS	REACTOME_BUTYROPHILIN_BTN_FAMILY_INTERACTIONS	1/342	12/13343	0.0833333	3.25122	1.26535	0.267812	0.555647	0.471978	PPL	1
AB	REACTOME_ETHANOL_OXIDATION	REACTOME_ETHANOL_OXIDATION	1/342	12/13343	0.0833333	3.25122	1.26535	0.267812	0.555647	0.471978	ADH5	1
AB	REACTOME_GAP_JUNCTION_DEGRADATION	REACTOME_GAP_JUNCTION_DEGRADATION	1/342	12/13343	0.0833333	3.25122	1.26535	0.267812	0.555647	0.471978	ACTB	1
AB	REACTOME_GLUTATHIONE_SYNTHESIS_AND_RECYCLING	REACTOME_GLUTATHIONE_SYNTHESIS_AND_RECYCLING	1/342	12/13343	0.0833333	3.25122	1.26535	0.267812	0.555647	0.471978	GGCT	1
AB	REACTOME_HYALURONAN_UPTAKE_AND_DEGRADATION	REACTOME_HYALURONAN_UPTAKE_AND_DEGRADATION	1/342	12/13343	0.0833333	3.25122	1.26535	0.267812	0.555647	0.471978	HMMR	1
AB	REACTOME_LYSINE_CATABOLISM	REACTOME_LYSINE_CATABOLISM	1/342	12/13343	0.0833333	3.25122	1.26535	0.267812	0.555647	0.471978	DLST	1
AB	REACTOME_REGULATION_OF_GLYCOLYSIS_BY_FRUCTOSE_2_6_BISPHOSPHATE_METABOLISM	REACTOME_REGULATION_OF_GLYCOLYSIS_BY_FRUCTOSE_2_6_BISPHOSPHATE_METABOLISM	1/342	12/13343	0.0833333	3.25122	1.26535	0.267812	0.555647	0.471978	PRKACA	1
AB	REACTOME_REGULATION_OF_LOCALIZATION_OF_FOXO_TRANSCRIPTION_FACTORS	REACTOME_REGULATION_OF_LOCALIZATION_OF_FOXO_TRANSCRIPTION_FACTORS	1/342	12/13343	0.0833333	3.25122	1.26535	0.267812	0.555647	0.471978	YWHAQ	1
AB	REACTOME_TRANSPORT_OF_NUCLEOSIDES_AND_FREE_PURINE_AND_PYRIMIDINE_BASES_ACROSS_THE_PLASMA_MEMBRANE	REACTOME_TRANSPORT_OF_NUCLEOSIDES_AND_FREE_PURINE_AND_PYRIMIDINE_BASES_ACROSS_THE_PLASMA_MEMBRANE	1/342	12/13343	0.0833333	3.25122	1.26535	0.267812	0.555647	0.471978	SLC25A5	1
AB	REACTOME_UNWINDING_OF_DNA	REACTOME_UNWINDING_OF_DNA	1/342	12/13343	0.0833333	3.25122	1.26535	0.267812	0.555647	0.471978	MCM2	1
AB	REACTOME_VLDLR_INTERNALISATION_AND_DEGRADATION	REACTOME_VLDLR_INTERNALISATION_AND_DEGRADATION	1/342	12/13343	0.0833333	3.25122	1.26535	0.267812	0.555647	0.471978	AP2B1	1
AB	WP_BONE_MORPHOGENIC_PROTEIN_BMP_SIGNALING_AND_REGULATION	WP_BONE_MORPHOGENIC_PROTEIN_BMP_SIGNALING_AND_REGULATION	1/342	12/13343	0.0833333	3.25122	1.26535	0.267812	0.555647	0.471978	SMAD4	1
AB	WP_NANOPARTICLE_TRIGGERED_REGULATED_NECROSIS	WP_NANOPARTICLE_TRIGGERED_REGULATED_NECROSIS	1/342	12/13343	0.0833333	3.25122	1.26535	0.267812	0.555647	0.471978	FTL	1
AB	WP_TRANSCRIPTION_FACTORS_REGULATE_MIRNAS_RELATED_TO_CARDIAC_HYPERTROPHY	WP_TRANSCRIPTION_FACTORS_REGULATE_MIRNAS_RELATED_TO_CARDIAC_HYPERTROPHY	1/342	12/13343	0.0833333	3.25122	1.26535	0.267812	0.555647	0.471978	STAT3	1
AB	KEGG_PYRUVATE_METABOLISM	KEGG_PYRUVATE_METABOLISM	2/342	40/13343	0.05	1.95073	0.97667	0.273632	0.56301	0.478232	LDHA/ALDH3A2	2
AB	KEGG_TRYPTOPHAN_METABOLISM	KEGG_TRYPTOPHAN_METABOLISM	2/342	40/13343	0.05	1.95073	0.97667	0.273632	0.56301	0.478232	HADH/ALDH3A2	2
AB	PID_ER_NONGENOMIC_PATHWAY	PID_ER_NONGENOMIC_PATHWAY	2/342	40/13343	0.05	1.95073	0.97667	0.273632	0.56301	0.478232	RHOA/GNA11	2
AB	PID_IFNG_PATHWAY	PID_IFNG_PATHWAY	2/342	40/13343	0.05	1.95073	0.97667	0.273632	0.56301	0.478232	STAT1/STAT3	2
AB	REACTOME_MAP2K_AND_MAPK_ACTIVATION	REACTOME_MAP2K_AND_MAPK_ACTIVATION	2/342	40/13343	0.05	1.95073	0.97667	0.273632	0.56301	0.478232	ACTB/PEBP1	2
AB	WP_INFLUENCE_OF_LAMINOPATHIES_ON_WNT_SIGNALING	WP_INFLUENCE_OF_LAMINOPATHIES_ON_WNT_SIGNALING	2/342	40/13343	0.05	1.95073	0.97667	0.273632	0.56301	0.478232	HMGA2/ZMPSTE24	2
AB	REACTOME_PRC2_METHYLATES_HISTONES_AND_DNA	REACTOME_PRC2_METHYLATES_HISTONES_AND_DNA	3/342	71/13343	0.0422535	1.64851	0.888607	0.273897	0.56301	0.478232	RBBP4/RBBP7/SUZ12	3
AB	REACTOME_POSITIVE_EPIGENETIC_REGULATION_OF_RRNA_EXPRESSION	REACTOME_POSITIVE_EPIGENETIC_REGULATION_OF_RRNA_EXPRESSION	4/342	104/13343	0.0384615	1.50056	0.831156	0.277066	0.56735	0.481919	ACTB/RBBP4/RBBP7/DDX21	4
AB	REACTOME_SIGNALING_BY_TGFB_FAMILY_MEMBERS	REACTOME_SIGNALING_BY_TGFB_FAMILY_MEMBERS	4/342	104/13343	0.0384615	1.50056	0.831156	0.277066	0.56735	0.481919	RHOA/PPP1CB/SMAD4/NEDD4L	4
AB	KEGG_DRUG_METABOLISM_CYTOCHROME_P450	KEGG_DRUG_METABOLISM_CYTOCHROME_P450	3/342	72/13343	0.0416667	1.62561	0.863282	0.280888	0.56735	0.481919	ADH5/GSTP1/GSTO1	3
AB	REACTOME_AURKA_ACTIVATION_BY_TPX2	REACTOME_AURKA_ACTIVATION_BY_TPX2	3/342	72/13343	0.0416667	1.62561	0.863282	0.280888	0.56735	0.481919	PRKACA/HMMR/PRKAR2B	3
AB	WP_MECP2_AND_ASSOCIATED_RETT_SYNDROME	WP_MECP2_AND_ASSOCIATED_RETT_SYNDROME	3/342	72/13343	0.0416667	1.62561	0.863282	0.280888	0.56735	0.481919	RPS6/FUS/HNRNPH1	3
AB	PID_AMB2_NEUTROPHILS_PATHWAY	PID_AMB2_NEUTROPHILS_PATHWAY	2/342	41/13343	0.0487805	1.90315	0.939355	0.283193	0.56735	0.481919	RHOA/HMGB1	2
AB	REACTOME_DAG_AND_IP3_SIGNALING	REACTOME_DAG_AND_IP3_SIGNALING	2/342	41/13343	0.0487805	1.90315	0.939355	0.283193	0.56735	0.481919	PRKACA/PRKAR2B	2
AB	REACTOME_DUAL_INCISION_IN_GG_NER	REACTOME_DUAL_INCISION_IN_GG_NER	2/342	41/13343	0.0487805	1.90315	0.939355	0.283193	0.56735	0.481919	RPA1/DDB1	2
AB	BIOCARTA_DREAM_PATHWAY	BIOCARTA_DREAM_PATHWAY	1/342	13/13343	0.0769231	3.00112	1.17075	0.286596	0.56735	0.481919	PRKAR2B	1
AB	BIOCARTA_EXTRINSIC_PATHWAY	BIOCARTA_EXTRINSIC_PATHWAY	1/342	13/13343	0.0769231	3.00112	1.17075	0.286596	0.56735	0.481919	F2	1
AB	BIOCARTA_P27_PATHWAY	BIOCARTA_P27_PATHWAY	1/342	13/13343	0.0769231	3.00112	1.17075	0.286596	0.56735	0.481919	SKP1	1
AB	BIOCARTA_PCAF_PATHWAY	BIOCARTA_PCAF_PATHWAY	1/342	13/13343	0.0769231	3.00112	1.17075	0.286596	0.56735	0.481919	HMGB1	1
AB	REACTOME_CHK1_CHK2_CDS1_MEDIATED_INACTIVATION_OF_CYCLIN_B_CDK1_COMPLEX	REACTOME_CHK1_CHK2_CDS1_MEDIATED_INACTIVATION_OF_CYCLIN_B_CDK1_COMPLEX	1/342	13/13343	0.0769231	3.00112	1.17075	0.286596	0.56735	0.481919	YWHAQ	1
AB	REACTOME_CYTOSOLIC_IRON_SULFUR_CLUSTER_ASSEMBLY	REACTOME_CYTOSOLIC_IRON_SULFUR_CLUSTER_ASSEMBLY	1/342	13/13343	0.0769231	3.00112	1.17075	0.286596	0.56735	0.481919	CIAPIN1	1
AB	REACTOME_LOSS_OF_FUNCTION_OF_MECP2_IN_RETT_SYNDROME	REACTOME_LOSS_OF_FUNCTION_OF_MECP2_IN_RETT_SYNDROME	1/342	13/13343	0.0769231	3.00112	1.17075	0.286596	0.56735	0.481919	PRKACA	1
AB	REACTOME_MITOTIC_TELOPHASE_CYTOKINESIS	REACTOME_MITOTIC_TELOPHASE_CYTOKINESIS	1/342	13/13343	0.0769231	3.00112	1.17075	0.286596	0.56735	0.481919	STAG2	1
AB	REACTOME_POU5F1_OCT4_SOX2_NANOG_ACTIVATE_GENES_RELATED_TO_PROLIFERATION	REACTOME_POU5F1_OCT4_SOX2_NANOG_ACTIVATE_GENES_RELATED_TO_PROLIFERATION	1/342	13/13343	0.0769231	3.00112	1.17075	0.286596	0.56735	0.481919	STAT3	1
AB	REACTOME_PURINE_SALVAGE	REACTOME_PURINE_SALVAGE	1/342	13/13343	0.0769231	3.00112	1.17075	0.286596	0.56735	0.481919	GMPR2	1
AB	REACTOME_SUPPRESSION_OF_PHAGOSOMAL_MATURATION	REACTOME_SUPPRESSION_OF_PHAGOSOMAL_MATURATION	1/342	13/13343	0.0769231	3.00112	1.17075	0.286596	0.56735	0.481919	VPS33B	1
AB	REACTOME_TRAF6_MEDIATED_IRF7_ACTIVATION_IN_TLR7_8_OR_9_SIGNALING	REACTOME_TRAF6_MEDIATED_IRF7_ACTIVATION_IN_TLR7_8_OR_9_SIGNALING	1/342	13/13343	0.0769231	3.00112	1.17075	0.286596	0.56735	0.481919	UBE2N	1
AB	REACTOME_TRAFFICKING_AND_PROCESSING_OF_ENDOSOMAL_TLR	REACTOME_TRAFFICKING_AND_PROCESSING_OF_ENDOSOMAL_TLR	1/342	13/13343	0.0769231	3.00112	1.17075	0.286596	0.56735	0.481919	HSP90B1	1
AB	REACTOME_TRANSLATION_OF_REPLICASE_AND_ASSEMBLY_OF_THE_REPLICATION_TRANSCRIPTION_COMPLEX	REACTOME_TRANSLATION_OF_REPLICASE_AND_ASSEMBLY_OF_THE_REPLICATION_TRANSCRIPTION_COMPLEX	1/342	13/13343	0.0769231	3.00112	1.17075	0.286596	0.56735	0.481919	CHMP4A	1
AB	REACTOME_WNT5A_DEPENDENT_INTERNALIZATION_OF_FZD2_FZD5_AND_ROR2	REACTOME_WNT5A_DEPENDENT_INTERNALIZATION_OF_FZD2_FZD5_AND_ROR2	1/342	13/13343	0.0769231	3.00112	1.17075	0.286596	0.56735	0.481919	AP2B1	1
AB	WP_DEVELOPMENT_OF_PULMONARY_DENDRITIC_CELLS_AND_MACROPHAGE_SUBSETS	WP_DEVELOPMENT_OF_PULMONARY_DENDRITIC_CELLS_AND_MACROPHAGE_SUBSETS	1/342	13/13343	0.0769231	3.00112	1.17075	0.286596	0.56735	0.481919	STAT3	1
AB	WP_DISORDERS_OF_FOLATE_METABOLISM_AND_TRANSPORT	WP_DISORDERS_OF_FOLATE_METABOLISM_AND_TRANSPORT	1/342	13/13343	0.0769231	3.00112	1.17075	0.286596	0.56735	0.481919	ATIC	1
AB	WP_ESTROGEN_RECEPTOR_PATHWAY	WP_ESTROGEN_RECEPTOR_PATHWAY	1/342	13/13343	0.0769231	3.00112	1.17075	0.286596	0.56735	0.481919	STAT3	1
AB	WP_HOMOLOGOUS_RECOMBINATION	WP_HOMOLOGOUS_RECOMBINATION	1/342	13/13343	0.0769231	3.00112	1.17075	0.286596	0.56735	0.481919	RPA1	1
AB	WP_PURINE_METABOLISM	WP_PURINE_METABOLISM	1/342	13/13343	0.0769231	3.00112	1.17075	0.286596	0.56735	0.481919	ATIC	1
AB	WP_VALPROIC_ACID_PATHWAY	WP_VALPROIC_ACID_PATHWAY	1/342	13/13343	0.0769231	3.00112	1.17075	0.286596	0.56735	0.481919	ACADSB	1
AB	REACTOME_PHASE_I_FUNCTIONALIZATION_OF_COMPOUNDS	REACTOME_PHASE_I_FUNCTIONALIZATION_OF_COMPOUNDS	4/342	106/13343	0.0377358	1.47225	0.791708	0.288536	0.56974	0.483949	ADH5/EPHX1/HSP90AB1/CYB5R3	4
AB	REACTOME_SIGNALING_BY_VEGF	REACTOME_SIGNALING_BY_VEGF	4/342	106/13343	0.0377358	1.47225	0.791708	0.288536	0.56974	0.483949	RHOA/ACTB/AAMP/PRKACA	4
AB	KEGG_ALDOSTERONE_REGULATED_SODIUM_REABSORPTION	KEGG_ALDOSTERONE_REGULATED_SODIUM_REABSORPTION	2/342	42/13343	0.047619	1.85784	0.903074	0.292742	0.574395	0.487903	IRS1/NEDD4L	2
AB	REACTOME_ACTIVATION_OF_GENE_EXPRESSION_BY_SREBF_SREBP	REACTOME_ACTIVATION_OF_GENE_EXPRESSION_BY_SREBF_SREBP	2/342	42/13343	0.047619	1.85784	0.903074	0.292742	0.574395	0.487903	FDPS/IDI1	2
AB	REACTOME_GLUCAGON_LIKE_PEPTIDE_1_GLP1_REGULATES_INSULIN_SECRETION	REACTOME_GLUCAGON_LIKE_PEPTIDE_1_GLP1_REGULATES_INSULIN_SECRETION	2/342	42/13343	0.047619	1.85784	0.903074	0.292742	0.574395	0.487903	PRKACA/PRKAR2B	2
AB	WP_DNA_REPLICATION	WP_DNA_REPLICATION	2/342	42/13343	0.047619	1.85784	0.903074	0.292742	0.574395	0.487903	MCM2/RPA1	2
AB	WP_TRYPTOPHAN_METABOLISM	WP_TRYPTOPHAN_METABOLISM	2/342	42/13343	0.047619	1.85784	0.903074	0.292742	0.574395	0.487903	HADH/ALDH3A2	2
AB	PID_INTEGRIN3_PATHWAY	PID_INTEGRIN3_PATHWAY	2/342	43/13343	0.0465116	1.81463	0.867772	0.302274	0.584233	0.49626	LAMC1/HMGB1	2
AB	REACTOME_SIGNALING_BY_SCF_KIT	REACTOME_SIGNALING_BY_SCF_KIT	2/342	43/13343	0.0465116	1.81463	0.867772	0.302274	0.584233	0.49626	STAT1/STAT3	2
AB	REACTOME_VASOPRESSIN_REGULATES_RENAL_WATER_HOMEOSTASIS_VIA_AQUAPORINS	REACTOME_VASOPRESSIN_REGULATES_RENAL_WATER_HOMEOSTASIS_VIA_AQUAPORINS	2/342	43/13343	0.0465116	1.81463	0.867772	0.302274	0.584233	0.49626	PRKACA/PRKAR2B	2
AB	WP_IL6_SIGNALING_PATHWAY	WP_IL6_SIGNALING_PATHWAY	2/342	43/13343	0.0465116	1.81463	0.867772	0.302274	0.584233	0.49626	STAT1/STAT3	2
AB	BIOCARTA_GATA3_PATHWAY	BIOCARTA_GATA3_PATHWAY	1/342	14/13343	0.0714286	2.78676	1.08484	0.304899	0.584233	0.49626	PRKAR2B	1
AB	BIOCARTA_PLATELETAPP_PATHWAY	BIOCARTA_PLATELETAPP_PATHWAY	1/342	14/13343	0.0714286	2.78676	1.08484	0.304899	0.584233	0.49626	F2	1
AB	BIOCARTA_RANKL_PATHWAY	BIOCARTA_RANKL_PATHWAY	1/342	14/13343	0.0714286	2.78676	1.08484	0.304899	0.584233	0.49626	EIF2AK2	1
AB	BIOCARTA_UCALPAIN_PATHWAY	BIOCARTA_UCALPAIN_PATHWAY	1/342	14/13343	0.0714286	2.78676	1.08484	0.304899	0.584233	0.49626	RHOA	1
AB	PID_S1P_S1P4_PATHWAY	PID_S1P_S1P4_PATHWAY	1/342	14/13343	0.0714286	2.78676	1.08484	0.304899	0.584233	0.49626	RHOA	1
AB	REACTOME_CARNITINE_METABOLISM	REACTOME_CARNITINE_METABOLISM	1/342	14/13343	0.0714286	2.78676	1.08484	0.304899	0.584233	0.49626	CPT2	1
AB	REACTOME_EARLY_PHASE_OF_HIV_LIFE_CYCLE	REACTOME_EARLY_PHASE_OF_HIV_LIFE_CYCLE	1/342	14/13343	0.0714286	2.78676	1.08484	0.304899	0.584233	0.49626	BANF1	1
AB	REACTOME_HEME_BIOSYNTHESIS	REACTOME_HEME_BIOSYNTHESIS	1/342	14/13343	0.0714286	2.78676	1.08484	0.304899	0.584233	0.49626	ALB	1
AB	REACTOME_INTERLEUKIN_15_SIGNALING	REACTOME_INTERLEUKIN_15_SIGNALING	1/342	14/13343	0.0714286	2.78676	1.08484	0.304899	0.584233	0.49626	STAT3	1
AB	REACTOME_IRAK1_RECRUITS_IKK_COMPLEX	REACTOME_IRAK1_RECRUITS_IKK_COMPLEX	1/342	14/13343	0.0714286	2.78676	1.08484	0.304899	0.584233	0.49626	UBE2N	1
AB	REACTOME_METHYLATION	REACTOME_METHYLATION	1/342	14/13343	0.0714286	2.78676	1.08484	0.304899	0.584233	0.49626	GSTO1	1
AB	REACTOME_NUCLEOTIDE_BIOSYNTHESIS	REACTOME_NUCLEOTIDE_BIOSYNTHESIS	1/342	14/13343	0.0714286	2.78676	1.08484	0.304899	0.584233	0.49626	ATIC	1
AB	REACTOME_PTK6_REGULATES_RHO_GTPASES_RAS_GTPASE_AND_MAP_KINASES	REACTOME_PTK6_REGULATES_RHO_GTPASES_RAS_GTPASE_AND_MAP_KINASES	1/342	14/13343	0.0714286	2.78676	1.08484	0.304899	0.584233	0.49626	RHOA	1
AB	REACTOME_REGULATION_OF_IFNG_SIGNALING	REACTOME_REGULATION_OF_IFNG_SIGNALING	1/342	14/13343	0.0714286	2.78676	1.08484	0.304899	0.584233	0.49626	STAT1	1
AB	REACTOME_RETROGRADE_NEUROTROPHIN_SIGNALLING	REACTOME_RETROGRADE_NEUROTROPHIN_SIGNALLING	1/342	14/13343	0.0714286	2.78676	1.08484	0.304899	0.584233	0.49626	AP2B1	1
AB	KEGG_NUCLEOTIDE_EXCISION_REPAIR	KEGG_NUCLEOTIDE_EXCISION_REPAIR	2/342	44/13343	0.0454545	1.77339	0.833396	0.311783	0.591588	0.502508	RPA1/DDB1	2
AB	PID_ERBB2_ERBB3_PATHWAY	PID_ERBB2_ERBB3_PATHWAY	2/342	44/13343	0.0454545	1.77339	0.833396	0.311783	0.591588	0.502508	PRKACA/STAT3	2
AB	REACTOME_AGGREPHAGY	REACTOME_AGGREPHAGY	2/342	44/13343	0.0454545	1.77339	0.833396	0.311783	0.591588	0.502508	TUBB6/UBE2N	2
AB	REACTOME_INTERLEUKIN_2_FAMILY_SIGNALING	REACTOME_INTERLEUKIN_2_FAMILY_SIGNALING	2/342	44/13343	0.0454545	1.77339	0.833396	0.311783	0.591588	0.502508	STAT1/STAT3	2
AB	REACTOME_INTRA_GOLGI_TRAFFIC	REACTOME_INTRA_GOLGI_TRAFFIC	2/342	44/13343	0.0454545	1.77339	0.833396	0.311783	0.591588	0.502508	ARF1/NAPA	2
AB	REACTOME_VIRAL_MESSENGER_RNA_SYNTHESIS	REACTOME_VIRAL_MESSENGER_RNA_SYNTHESIS	2/342	44/13343	0.0454545	1.77339	0.833396	0.311783	0.591588	0.502508	NUP37/NUP205	2
AB	WP_NEURODEGENERATION_WITH_BRAIN_IRON_ACCUMULATION_NBIA_SUBTYPES_PATHWAY	WP_NEURODEGENERATION_WITH_BRAIN_IRON_ACCUMULATION_NBIA_SUBTYPES_PATHWAY	2/342	44/13343	0.0454545	1.77339	0.833396	0.311783	0.591588	0.502508	FTL/ATG7	2
AB	WP_NUCLEOTIDE_EXCISION_REPAIR	WP_NUCLEOTIDE_EXCISION_REPAIR	2/342	44/13343	0.0454545	1.77339	0.833396	0.311783	0.591588	0.502508	RPA1/DDB1	2
AB	REACTOME_CLATHRIN_MEDIATED_ENDOCYTOSIS	REACTOME_CLATHRIN_MEDIATED_ENDOCYTOSIS	5/342	145/13343	0.0344828	1.34533	0.678112	0.314918	0.595573	0.505892	ACTB/COPS2/ACTR3/COPS7B/AP2B1	5
AB	REACTOME_SENSORY_PROCESSING_OF_SOUND	REACTOME_SENSORY_PROCESSING_OF_SOUND	3/342	77/13343	0.038961	1.52005	0.742259	0.316033	0.595573	0.505892	ACTB/CAPZA2/CAPZB	3
AB	KEGG_ENDOCYTOSIS	KEGG_ENDOCYTOSIS	6/342	181/13343	0.0331492	1.2933	0.644361	0.319737	0.595573	0.505892	VTA1/HLA-B/CHMP4A/AP2B1/SNF8/NEDD4L	6
AB	REACTOME_SIGNALING_BY_MODERATE_KINASE_ACTIVITY_BRAF_MUTANTS	REACTOME_SIGNALING_BY_MODERATE_KINASE_ACTIVITY_BRAF_MUTANTS	2/342	45/13343	0.0444444	1.73398	0.799897	0.321265	0.595573	0.505892	ACTB/PEBP1	2
AB	REACTOME_SPHINGOLIPID_DE_NOVO_BIOSYNTHESIS	REACTOME_SPHINGOLIPID_DE_NOVO_BIOSYNTHESIS	2/342	45/13343	0.0444444	1.73398	0.799897	0.321265	0.595573	0.505892	VAPA/ALDH3A2	2
AB	WP_NEPHROTIC_SYNDROME	WP_NEPHROTIC_SYNDROME	2/342	45/13343	0.0444444	1.73398	0.799897	0.321265	0.595573	0.505892	ANLN/ZMPSTE24	2
AB	BIOCARTA_HIF_PATHWAY	BIOCARTA_HIF_PATHWAY	1/342	15/13343	0.0666667	2.60097	1.0062	0.322734	0.595573	0.505892	LDHA	1
AB	BIOCARTA_LONGEVITY_PATHWAY	BIOCARTA_LONGEVITY_PATHWAY	1/342	15/13343	0.0666667	2.60097	1.0062	0.322734	0.595573	0.505892	SOD1	1
AB	PID_ERB_GENOMIC_PATHWAY	PID_ERB_GENOMIC_PATHWAY	1/342	15/13343	0.0666667	2.60097	1.0062	0.322734	0.595573	0.505892	UBA3	1
AB	PID_LPA4_PATHWAY	PID_LPA4_PATHWAY	1/342	15/13343	0.0666667	2.60097	1.0062	0.322734	0.595573	0.505892	PRKACA	1
AB	REACTOME_ACTIVATION_OF_BAD_AND_TRANSLOCATION_TO_MITOCHONDRIA	REACTOME_ACTIVATION_OF_BAD_AND_TRANSLOCATION_TO_MITOCHONDRIA	1/342	15/13343	0.0666667	2.60097	1.0062	0.322734	0.595573	0.505892	YWHAQ	1
AB	REACTOME_DEPOLYMERISATION_OF_THE_NUCLEAR_LAMINA	REACTOME_DEPOLYMERISATION_OF_THE_NUCLEAR_LAMINA	1/342	15/13343	0.0666667	2.60097	1.0062	0.322734	0.595573	0.505892	TMPO	1
AB	REACTOME_ERBB2_REGULATES_CELL_MOTILITY	REACTOME_ERBB2_REGULATES_CELL_MOTILITY	1/342	15/13343	0.0666667	2.60097	1.0062	0.322734	0.595573	0.505892	RHOA	1
AB	REACTOME_GLYCOGEN_BREAKDOWN_GLYCOGENOLYSIS	REACTOME_GLYCOGEN_BREAKDOWN_GLYCOGENOLYSIS	1/342	15/13343	0.0666667	2.60097	1.0062	0.322734	0.595573	0.505892	PYGL	1
AB	REACTOME_MISMATCH_REPAIR	REACTOME_MISMATCH_REPAIR	1/342	15/13343	0.0666667	2.60097	1.0062	0.322734	0.595573	0.505892	RPA1	1
AB	REACTOME_PROCESSIVE_SYNTHESIS_ON_THE_LAGGING_STRAND	REACTOME_PROCESSIVE_SYNTHESIS_ON_THE_LAGGING_STRAND	1/342	15/13343	0.0666667	2.60097	1.0062	0.322734	0.595573	0.505892	RPA1	1
AB	REACTOME_PROLACTIN_RECEPTOR_SIGNALING	REACTOME_PROLACTIN_RECEPTOR_SIGNALING	1/342	15/13343	0.0666667	2.60097	1.0062	0.322734	0.595573	0.505892	SKP1	1
AB	REACTOME_SIGNALING_BY_ACTIVIN	REACTOME_SIGNALING_BY_ACTIVIN	1/342	15/13343	0.0666667	2.60097	1.0062	0.322734	0.595573	0.505892	SMAD4	1
AB	REACTOME_WNT5A_DEPENDENT_INTERNALIZATION_OF_FZD4	REACTOME_WNT5A_DEPENDENT_INTERNALIZATION_OF_FZD4	1/342	15/13343	0.0666667	2.60097	1.0062	0.322734	0.595573	0.505892	AP2B1	1
AB	SA_G1_AND_S_PHASES	SA_G1_AND_S_PHASES	1/342	15/13343	0.0666667	2.60097	1.0062	0.322734	0.595573	0.505892	ARF1	1
AB	WP_CYSTEINE_AND_METHIONINE_CATABOLISM	WP_CYSTEINE_AND_METHIONINE_CATABOLISM	1/342	15/13343	0.0666667	2.60097	1.0062	0.322734	0.595573	0.505892	ETHE1	1
AB	WP_FOXP3_IN_COVID19	WP_FOXP3_IN_COVID19	1/342	15/13343	0.0666667	2.60097	1.0062	0.322734	0.595573	0.505892	STAT3	1
AB	WP_OMEGA3_OMEGA6_FATTY_ACID_SYNTHESIS	WP_OMEGA3_OMEGA6_FATTY_ACID_SYNTHESIS	1/342	15/13343	0.0666667	2.60097	1.0062	0.322734	0.595573	0.505892	ACSL4	1
AB	REACTOME_DNA_DAMAGE_TELOMERE_STRESS_INDUCED_SENESCENCE	REACTOME_DNA_DAMAGE_TELOMERE_STRESS_INDUCED_SENESCENCE	3/342	78/13343	0.0384615	1.50056	0.719096	0.323081	0.595573	0.505892	H1-4/H1-3/HMGA2	3
AB	PID_A6B1_A6B4_INTEGRIN_PATHWAY	PID_A6B1_A6B4_INTEGRIN_PATHWAY	2/342	46/13343	0.0434783	1.69629	0.767231	0.330714	0.606839	0.515461	LAMC1/YWHAQ	2
AB	REACTOME_TRANSCRIPTIONAL_ACTIVITY_OF_SMAD2_SMAD3_SMAD4_HETEROTRIMER	REACTOME_TRANSCRIPTIONAL_ACTIVITY_OF_SMAD2_SMAD3_SMAD4_HETEROTRIMER	2/342	46/13343	0.0434783	1.69629	0.767231	0.330714	0.606839	0.515461	SMAD4/NEDD4L	2
AB	WP_ATM_SIGNALING_IN_DEVELOPMENT_AND_DISEASE	WP_ATM_SIGNALING_IN_DEVELOPMENT_AND_DISEASE	2/342	46/13343	0.0434783	1.69629	0.767231	0.330714	0.606839	0.515461	HMGN1/PTPA	2
AB	REACTOME_HCMV_LATE_EVENTS	REACTOME_HCMV_LATE_EVENTS	4/342	114/13343	0.0350877	1.36893	0.641612	0.334951	0.606839	0.515461	NUP37/NUP205/CHMP4A/SNF8	4
AB	WP_DNA_DAMAGE_RESPONSE_ONLY_ATM_DEPENDENT	WP_DNA_DAMAGE_RESPONSE_ONLY_ATM_DEPENDENT	4/342	114/13343	0.0350877	1.36893	0.641612	0.334951	0.606839	0.515461	RHOA/SMAD4/IRS1/HMGB1	4
AB	BIOCARTA_CK1_PATHWAY	BIOCARTA_CK1_PATHWAY	1/342	16/13343	0.0625	2.43841	0.933712	0.340113	0.606839	0.515461	PRKAR2B	1
AB	BIOCARTA_SHH_PATHWAY	BIOCARTA_SHH_PATHWAY	1/342	16/13343	0.0625	2.43841	0.933712	0.340113	0.606839	0.515461	PRKAR2B	1
AB	BIOCARTA_SPPA_PATHWAY	BIOCARTA_SPPA_PATHWAY	1/342	16/13343	0.0625	2.43841	0.933712	0.340113	0.606839	0.515461	F2	1
AB	KEGG_OTHER_GLYCAN_DEGRADATION	KEGG_OTHER_GLYCAN_DEGRADATION	1/342	16/13343	0.0625	2.43841	0.933712	0.340113	0.606839	0.515461	AGA	1
AB	PID_DNA_PK_PATHWAY	PID_DNA_PK_PATHWAY	1/342	16/13343	0.0625	2.43841	0.933712	0.340113	0.606839	0.515461	CSNK2B	1
AB	PID_SMAD2_3PATHWAY	PID_SMAD2_3PATHWAY	1/342	16/13343	0.0625	2.43841	0.933712	0.340113	0.606839	0.515461	SMAD4	1
AB	REACTOME_DEFECTS_OF_CONTACT_ACTIVATION_SYSTEM_CAS_AND_KALLIKREIN_KININ_SYSTEM_KKS	REACTOME_DEFECTS_OF_CONTACT_ACTIVATION_SYSTEM_CAS_AND_KALLIKREIN_KININ_SYSTEM_KKS	1/342	16/13343	0.0625	2.43841	0.933712	0.340113	0.606839	0.515461	F2	1
AB	REACTOME_GLYCOGEN_SYNTHESIS	REACTOME_GLYCOGEN_SYNTHESIS	1/342	16/13343	0.0625	2.43841	0.933712	0.340113	0.606839	0.515461	UGP2	1
AB	REACTOME_MAP3K8_TPL2_DEPENDENT_MAPK1_3_ACTIVATION	REACTOME_MAP3K8_TPL2_DEPENDENT_MAPK1_3_ACTIVATION	1/342	16/13343	0.0625	2.43841	0.933712	0.340113	0.606839	0.515461	SKP1	1
AB	REACTOME_MRNA_DECAY_BY_3_TO_5_EXORIBONUCLEASE	REACTOME_MRNA_DECAY_BY_3_TO_5_EXORIBONUCLEASE	1/342	16/13343	0.0625	2.43841	0.933712	0.340113	0.606839	0.515461	EXOSC8	1
AB	REACTOME_POLO_LIKE_KINASE_MEDIATED_EVENTS	REACTOME_POLO_LIKE_KINASE_MEDIATED_EVENTS	1/342	16/13343	0.0625	2.43841	0.933712	0.340113	0.606839	0.515461	RBBP4	1
AB	REACTOME_SEMA3A_PAK_DEPENDENT_AXON_REPULSION	REACTOME_SEMA3A_PAK_DEPENDENT_AXON_REPULSION	1/342	16/13343	0.0625	2.43841	0.933712	0.340113	0.606839	0.515461	HSP90AB1	1
AB	REACTOME_SUMOYLATION_OF_DNA_METHYLATION_PROTEINS	REACTOME_SUMOYLATION_OF_DNA_METHYLATION_PROTEINS	1/342	16/13343	0.0625	2.43841	0.933712	0.340113	0.606839	0.515461	BMI1	1
AB	REACTOME_TGF_BETA_RECEPTOR_SIGNALING_IN_EMT_EPITHELIAL_TO_MESENCHYMAL_TRANSITION	REACTOME_TGF_BETA_RECEPTOR_SIGNALING_IN_EMT_EPITHELIAL_TO_MESENCHYMAL_TRANSITION	1/342	16/13343	0.0625	2.43841	0.933712	0.340113	0.606839	0.515461	RHOA	1
AB	REACTOME_THE_NLRP3_INFLAMMASOME	REACTOME_THE_NLRP3_INFLAMMASOME	1/342	16/13343	0.0625	2.43841	0.933712	0.340113	0.606839	0.515461	HSP90AB1	1
AB	REACTOME_TRANSCRIPTION_OF_E2F_TARGETS_UNDER_NEGATIVE_CONTROL_BY_P107_RBL1_AND_P130_RBL2_IN_COMPLEX_WITH_HDAC1	REACTOME_TRANSCRIPTION_OF_E2F_TARGETS_UNDER_NEGATIVE_CONTROL_BY_P107_RBL1_AND_P130_RBL2_IN_COMPLEX_WITH_HDAC1	1/342	16/13343	0.0625	2.43841	0.933712	0.340113	0.606839	0.515461	RBBP4	1
AB	WP_GPR40_PATHWAY	WP_GPR40_PATHWAY	1/342	16/13343	0.0625	2.43841	0.933712	0.340113	0.606839	0.515461	GNA11	1
AB	WP_ID_SIGNALING_PATHWAY	WP_ID_SIGNALING_PATHWAY	1/342	16/13343	0.0625	2.43841	0.933712	0.340113	0.606839	0.515461	ID1	1
AB	WP_NAD_METABOLISM	WP_NAD_METABOLISM	1/342	16/13343	0.0625	2.43841	0.933712	0.340113	0.606839	0.515461	SIRT1	1
AB	WP_OMEGA9_FATTY_ACID_SYNTHESIS	WP_OMEGA9_FATTY_ACID_SYNTHESIS	1/342	16/13343	0.0625	2.43841	0.933712	0.340113	0.606839	0.515461	ACSL4	1
AB	WP_REGULATION_OF_SISTER_CHROMATID_SEPARATION_AT_THE_METAPHASEANAPHASE_TRANSITION	WP_REGULATION_OF_SISTER_CHROMATID_SEPARATION_AT_THE_METAPHASEANAPHASE_TRANSITION	1/342	16/13343	0.0625	2.43841	0.933712	0.340113	0.606839	0.515461	CDC20	1
AB	PID_FANCONI_PATHWAY	PID_FANCONI_PATHWAY	2/342	47/13343	0.0425532	1.6602	0.735355	0.340126	0.606839	0.515461	RPA1/UBE2T	2
AB	REACTOME_RNA_POLYMERASE_I_TRANSCRIPTION_INITIATION	REACTOME_RNA_POLYMERASE_I_TRANSCRIPTION_INITIATION	2/342	47/13343	0.0425532	1.6602	0.735355	0.340126	0.606839	0.515461	RBBP4/RBBP7	2
AB	KEGG_VASCULAR_SMOOTH_MUSCLE_CONTRACTION	KEGG_VASCULAR_SMOOTH_MUSCLE_CONTRACTION	4/342	115/13343	0.0347826	1.35703	0.623652	0.340789	0.607323	0.515873	RHOA/PRKACA/PPP1CB/GNA11	4
AB	WP_DNA_IRDAMAGE_AND_CELLULAR_RESPONSE_VIA_ATR	WP_DNA_IRDAMAGE_AND_CELLULAR_RESPONSE_VIA_ATR	3/342	81/13343	0.037037	1.44499	0.651507	0.34422	0.612735	0.52047	MCM2/EEF1E1/RPA1	3
AB	PID_PI3KCI_PATHWAY	PID_PI3KCI_PATHWAY	2/342	48/13343	0.0416667	1.62561	0.70423	0.349497	0.618563	0.525421	RHOA/ARF1	2
AB	REACTOME_DNA_DAMAGE_BYPASS	REACTOME_DNA_DAMAGE_BYPASS	2/342	48/13343	0.0416667	1.62561	0.70423	0.349497	0.618563	0.525421	RPA1/DDB1	2
AB	WP_MECHANOREGULATION_AND_PATHOLOGY_OF_YAPTAZ_VIA_HIPPO_AND_NONHIPPO_MECHANISMS	WP_MECHANOREGULATION_AND_PATHOLOGY_OF_YAPTAZ_VIA_HIPPO_AND_NONHIPPO_MECHANISMS	2/342	48/13343	0.0416667	1.62561	0.70423	0.349497	0.618563	0.525421	ACTB/YWHAQ	2
AB	WP_TRANSLATION_INHIBITORS_IN_CHRONICALLY_ACTIVATED_PDGFRA_CELLS	WP_TRANSLATION_INHIBITORS_IN_CHRONICALLY_ACTIVATED_PDGFRA_CELLS	2/342	48/13343	0.0416667	1.62561	0.70423	0.349497	0.618563	0.525421	RPS6/PRKACA	2
AB	WP_CALCIUM_REGULATION_IN_CARDIAC_CELLS	WP_CALCIUM_REGULATION_IN_CARDIAC_CELLS	5/342	152/13343	0.0328947	1.28338	0.569876	0.350424	0.618563	0.525421	CALR/YWHAQ/PRKACA/PRKAR2B/GNA11	5
AB	BIOCARTA_ARAP_PATHWAY	BIOCARTA_ARAP_PATHWAY	1/342	17/13343	0.0588235	2.29498	0.866507	0.357047	0.618563	0.525421	ARF1	1
AB	BIOCARTA_NDKDYNAMIN_PATHWAY	BIOCARTA_NDKDYNAMIN_PATHWAY	1/342	17/13343	0.0588235	2.29498	0.866507	0.357047	0.618563	0.525421	NME1	1
AB	BIOCARTA_PML_PATHWAY	BIOCARTA_PML_PATHWAY	1/342	17/13343	0.0588235	2.29498	0.866507	0.357047	0.618563	0.525421	SIRT1	1
AB	KEGG_RENIN_ANGIOTENSIN_SYSTEM	KEGG_RENIN_ANGIOTENSIN_SYSTEM	1/342	17/13343	0.0588235	2.29498	0.866507	0.357047	0.618563	0.525421	NLN	1
AB	PID_NFKAPPAB_ATYPICAL_PATHWAY	PID_NFKAPPAB_ATYPICAL_PATHWAY	1/342	17/13343	0.0588235	2.29498	0.866507	0.357047	0.618563	0.525421	CSNK2B	1
AB	REACTOME_BUTYRATE_RESPONSE_FACTOR_1_BRF1_BINDS_AND_DESTABILIZES_MRNA	REACTOME_BUTYRATE_RESPONSE_FACTOR_1_BRF1_BINDS_AND_DESTABILIZES_MRNA	1/342	17/13343	0.0588235	2.29498	0.866507	0.357047	0.618563	0.525421	EXOSC8	1
AB	REACTOME_FOXO_MEDIATED_TRANSCRIPTION_OF_CELL_CYCLE_GENES	REACTOME_FOXO_MEDIATED_TRANSCRIPTION_OF_CELL_CYCLE_GENES	1/342	17/13343	0.0588235	2.29498	0.866507	0.357047	0.618563	0.525421	SMAD4	1
AB	REACTOME_HYALURONAN_METABOLISM	REACTOME_HYALURONAN_METABOLISM	1/342	17/13343	0.0588235	2.29498	0.866507	0.357047	0.618563	0.525421	HMMR	1
AB	REACTOME_KSRP_KHSRP_BINDS_AND_DESTABILIZES_MRNA	REACTOME_KSRP_KHSRP_BINDS_AND_DESTABILIZES_MRNA	1/342	17/13343	0.0588235	2.29498	0.866507	0.357047	0.618563	0.525421	EXOSC8	1
AB	REACTOME_METABOLISM_OF_FOLATE_AND_PTERINES	REACTOME_METABOLISM_OF_FOLATE_AND_PTERINES	1/342	17/13343	0.0588235	2.29498	0.866507	0.357047	0.618563	0.525421	MTHFD2	1
AB	REACTOME_PROTEIN_METHYLATION	REACTOME_PROTEIN_METHYLATION	1/342	17/13343	0.0588235	2.29498	0.866507	0.357047	0.618563	0.525421	RPS2	1
AB	REACTOME_SIGNALING_BY_NTRK3_TRKC	REACTOME_SIGNALING_BY_NTRK3_TRKC	1/342	17/13343	0.0588235	2.29498	0.866507	0.357047	0.618563	0.525421	IRS1	1
AB	REACTOME_TRAFFICKING_OF_GLUR2_CONTAINING_AMPA_RECEPTORS	REACTOME_TRAFFICKING_OF_GLUR2_CONTAINING_AMPA_RECEPTORS	1/342	17/13343	0.0588235	2.29498	0.866507	0.357047	0.618563	0.525421	AP2B1	1
[truncated: 663 more rows]
