# Supplementary material for: Paracrine signals from HIV-1-infected immune cells reprogram cervical cancer pathways
Source: iScience. 2026 Jun 4;29(6):116083. doi: 10.1016/j.isci.2026.116083 (PMC13265902; doi:10.1016/j.isci.2026.116083)
Supplement: Data S1. Tables S1–S8 — Table S1. Study participants. (A) Participants demographic and clinical characteristics. (B) Participants eligibility questionnaire. (C) Study inclusion and exclusion criteria, related to Figures 1 and 2. Table S2. Network propagation outputs for the top altered TCGA cervical cancer genes size-matched to the RNA-sequencing up genes in HIV-1 infected women with normal cervix, related to Figure 3C. Table S3. Gene set overrepresentation analysis output for six network clusters, related to Figure 3E. Table S4. Network propagation outputs for the top altered TCGA cervical cancer genes size-matched to proteome up in C33A cells treated with HIV-1 infected CD4+ T-cell conditioned media, related to Figure 4C. Table S5. Gene set overrepresentation analysis output for 17 network clusters, related to Figure 4E. Table S6. Gene set overrepresentation analysis output for the size-matched upregulated genes for RNA-sequencing and mass spectrometry analysis, related to Figure 5A. Table S7. Gene set overrepresentation analysis output for two network clusters, related to Figure 5C. Table S8. Datasets used for final visualization. Abundance proteomics (A) and phosphoproteomics (B) data of endogenous C33A cells treated with HIV-infected or uninfected CD4+ T-cell conditioned media. Phosphoproteomics data was filtered for localization probability >0.75. (C) RNA sequencing data of cervical swabs of Kenyan women living with or without HIV stratified based on cancer status. [file mmc2.zip › Data S1/Table S7.xlsx]

## Sheet: Table S7
group	ID	Description	GeneRatio	BgRatio	RichFactor	FoldEnrichment	zScore	pvalue	p.adjust	qvalue	geneID	Count
1	REACTOME_DEGRADATION_OF_BETA_CATENIN_BY_THE_DESTRUCTION_COMPLEX	REACTOME_DEGRADATION_OF_BETA_CATENIN_BY_THE_DESTRUCTION_COMPLEX	16/17	85/13343	0.188235	147.743	48.4743	2.78404e-35	7.18281e-33	1.46528e-33	PPP2R1A/PPP2CA/PSMA4/PSMA7/PSMC4/SKP1/PPP2R5C/PSMC5/PSMD7/PSMB3/PSMD8/PPP2R5B/PSMD5/PSMA6/PSMB4/PSMD9	16
1	REACTOME_SEPARATION_OF_SISTER_CHROMATIDS	REACTOME_SEPARATION_OF_SISTER_CHROMATIDS	16/17	191/13343	0.0837696	65.7493	32.1915	2.75983e-29	3.56019e-27	7.26272e-28	PPP2R1A/PPP2CA/PSMA4/PSMA7/PSMC4/PPP1CC/PPP2R5C/PSMC5/PSMD7/PSMB3/PSMD8/PPP2R5B/PSMD5/PSMA6/PSMB4/PSMD9	16
1	REACTOME_MITOTIC_METAPHASE_AND_ANAPHASE	REACTOME_MITOTIC_METAPHASE_AND_ANAPHASE	16/17	236/13343	0.0677966	53.2124	28.9043	9.21011e-28	7.92069e-26	1.61581e-26	PPP2R1A/PPP2CA/PSMA4/PSMA7/PSMC4/PPP1CC/PPP2R5C/PSMC5/PSMD7/PSMB3/PSMD8/PPP2R5B/PSMD5/PSMA6/PSMB4/PSMD9	16
1	REACTOME_CELL_CYCLE_CHECKPOINTS	REACTOME_CELL_CYCLE_CHECKPOINTS	16/17	292/13343	0.0547945	43.0073	25.9226	3.06306e-26	1.49044e-24	3.04047e-25	PPP2R1A/PPP2CA/PSMA4/PSMA7/PSMC4/PPP1CC/PPP2R5C/PSMC5/PSMD7/PSMB3/PSMD8/PPP2R5B/PSMD5/PSMA6/PSMB4/PSMD9	16
1	REACTOME_NEGATIVE_REGULATION_OF_NOTCH4_SIGNALING	REACTOME_NEGATIVE_REGULATION_OF_NOTCH4_SIGNALING	2017-12-01	54/13343	0.222222	174.418	45.6069	3.16207e-26	1.49044e-24	3.04047e-25	PSMA4/PSMA7/PSMC4/SKP1/PSMC5/PSMD7/PSMB3/PSMD8/PSMD5/PSMA6/PSMB4/PSMD9	12
1	REACTOME_DISEASES_OF_SIGNAL_TRANSDUCTION_BY_GROWTH_FACTOR_RECEPTORS_AND_SECOND_MESSENGERS	REACTOME_DISEASES_OF_SIGNAL_TRANSDUCTION_BY_GROWTH_FACTOR_RECEPTORS_AND_SECOND_MESSENGERS	17/17	432/13343	0.0393519	30.8866	22.554	3.46614e-26	1.49044e-24	3.04047e-25	PPP2R1A/PPP2CA/PSMA4/PSMA7/PSMC4/SKP1/PPP1CC/PPP2R5C/PSMC5/PSMD7/PSMB3/PSMD8/PPP2R5B/PSMD5/PSMA6/PSMB4/PSMD9	17
1	REACTOME_DEGRADATION_OF_GLI1_BY_THE_PROTEASOME	REACTOME_DEGRADATION_OF_GLI1_BY_THE_PROTEASOME	2017-12-01	60/13343	0.2	156.976	43.2486	1.28734e-25	4.15167e-24	8.46934e-25	PSMA4/PSMA7/PSMC4/SKP1/PSMC5/PSMD7/PSMB3/PSMD8/PSMD5/PSMA6/PSMB4/PSMD9	12
1	REACTOME_SCF_SKP2_MEDIATED_DEGRADATION_OF_P27_P21	REACTOME_SCF_SKP2_MEDIATED_DEGRADATION_OF_P27_P21	2017-12-01	60/13343	0.2	156.976	43.2486	1.28734e-25	4.15167e-24	8.46934e-25	PSMA4/PSMA7/PSMC4/SKP1/PSMC5/PSMD7/PSMB3/PSMD8/PSMD5/PSMA6/PSMB4/PSMD9	12
1	REACTOME_MITOTIC_G1_PHASE_AND_G1_S_TRANSITION	REACTOME_MITOTIC_G1_PHASE_AND_G1_S_TRANSITION	14/17	149/13343	0.0939597	73.7473	31.8939	1.66158e-25	4.64743e-24	9.48067e-25	PPP2R1A/PPP2CA/PSMA4/PSMA7/PSMC4/SKP1/PSMC5/PSMD7/PSMB3/PSMD8/PSMD5/PSMA6/PSMB4/PSMD9	14
1	REACTOME_MAPK_FAMILY_SIGNALING_CASCADES	REACTOME_MAPK_FAMILY_SIGNALING_CASCADES	16/17	327/13343	0.0489297	38.404	24.459	1.95644e-25	4.64743e-24	9.48067e-25	PPP2R1A/PPP2CA/PSMA4/PSMA7/PSMC4/PPP1CC/PPP2R5C/PSMC5/PSMD7/PSMB3/PSMD8/PPP2R5B/PSMD5/PSMA6/PSMB4/PSMD9	16
1	REACTOME_DECTIN_1_MEDIATED_NONCANONICAL_NF_KB_SIGNALING	REACTOME_DECTIN_1_MEDIATED_NONCANONICAL_NF_KB_SIGNALING	2017-12-01	62/13343	0.193548	151.913	42.5394	1.98585e-25	4.64743e-24	9.48067e-25	PSMA4/PSMA7/PSMC4/SKP1/PSMC5/PSMD7/PSMB3/PSMD8/PSMD5/PSMA6/PSMB4/PSMD9	12
1	REACTOME_SIGNALING_BY_WNT	REACTOME_SIGNALING_BY_WNT	16/17	329/13343	0.0486322	38.1706	24.3824	2.16159e-25	4.64743e-24	9.48067e-25	PPP2R1A/PPP2CA/PSMA4/PSMA7/PSMC4/SKP1/PPP2R5C/PSMC5/PSMD7/PSMB3/PSMD8/PPP2R5B/PSMD5/PSMA6/PSMB4/PSMD9	16
1	REACTOME_TCF_DEPENDENT_SIGNALING_IN_RESPONSE_TO_WNT	REACTOME_TCF_DEPENDENT_SIGNALING_IN_RESPONSE_TO_WNT	15/17	232/13343	0.0646552	50.7467	27.3008	3.35994e-25	6.66819e-24	1.3603e-24	PPP2R1A/PPP2CA/PSMA4/PSMA7/PSMC4/PPP2R5C/PSMC5/PSMD7/PSMB3/PSMD8/PPP2R5B/PSMD5/PSMA6/PSMB4/PSMD9	15
1	REACTOME_REGULATION_OF_HMOX1_EXPRESSION_AND_ACTIVITY	REACTOME_REGULATION_OF_HMOX1_EXPRESSION_AND_ACTIVITY	2017-12-01	65/13343	0.184615	144.901	41.5375	3.69895e-25	6.81664e-24	1.39058e-24	PSMA4/PSMA7/PSMC4/SKP1/PSMC5/PSMD7/PSMB3/PSMD8/PSMD5/PSMA6/PSMB4/PSMD9	12
1	REACTOME_ORC1_REMOVAL_FROM_CHROMATIN	REACTOME_ORC1_REMOVAL_FROM_CHROMATIN	2017-12-01	71/13343	0.169014	132.656	39.7271	1.17329e-24	2.01807e-23	4.11682e-24	PSMA4/PSMA7/PSMC4/SKP1/PSMC5/PSMD7/PSMB3/PSMD8/PSMD5/PSMA6/PSMB4/PSMD9	12
1	REACTOME_REGULATION_OF_RUNX2_EXPRESSION_AND_ACTIVITY	REACTOME_REGULATION_OF_RUNX2_EXPRESSION_AND_ACTIVITY	2017-12-01	73/13343	0.164384	129.022	39.1737	1.68376e-24	2.71506e-23	5.53867e-24	PSMA4/PSMA7/PSMC4/SKP1/PSMC5/PSMD7/PSMB3/PSMD8/PSMD5/PSMA6/PSMB4/PSMD9	12
1	REACTOME_DOWNSTREAM_SIGNALING_EVENTS_OF_B_CELL_RECEPTOR_BCR	REACTOME_DOWNSTREAM_SIGNALING_EVENTS_OF_B_CELL_RECEPTOR_BCR	2017-12-01	81/13343	0.148148	116.279	37.1683	6.45896e-24	9.80242e-23	1.99968e-23	PSMA4/PSMA7/PSMC4/SKP1/PSMC5/PSMD7/PSMB3/PSMD8/PSMD5/PSMA6/PSMB4/PSMD9	12
1	REACTOME_SIGNALING_BY_NOTCH4	REACTOME_SIGNALING_BY_NOTCH4	2017-12-01	82/13343	0.146341	114.861	36.9384	7.56358e-24	1.03739e-22	2.11625e-23	PSMA4/PSMA7/PSMC4/SKP1/PSMC5/PSMD7/PSMB3/PSMD8/PSMD5/PSMA6/PSMB4/PSMD9	12
1	REACTOME_CROSS_PRESENTATION_OF_SOLUBLE_EXOGENOUS_ANTIGENS_ENDOSOMES	REACTOME_CROSS_PRESENTATION_OF_SOLUBLE_EXOGENOUS_ANTIGENS_ENDOSOMES	2017-11-01	50/13343	0.22	172.674	43.4374	7.63967e-24	1.03739e-22	2.11625e-23	PSMA4/PSMA7/PSMC4/PSMC5/PSMD7/PSMB3/PSMD8/PSMD5/PSMA6/PSMB4/PSMD9	11
1	REACTOME_M_PHASE	REACTOME_M_PHASE	16/17	415/13343	0.0385542	30.2605	21.6285	9.53859e-24	1.23048e-22	2.51016e-23	PPP2R1A/PPP2CA/PSMA4/PSMA7/PSMC4/PPP1CC/PPP2R5C/PSMC5/PSMD7/PSMB3/PSMD8/PPP2R5B/PSMD5/PSMA6/PSMB4/PSMD9	16
1	REACTOME_MITOTIC_G2_G2_M_PHASES	REACTOME_MITOTIC_G2_G2_M_PHASES	14/17	200/13343	0.07	54.9418	27.4522	1.19414e-23	1.40713e-22	2.87052e-23	PPP2R1A/PPP2CA/PSMA4/PSMA7/PSMC4/SKP1/PSMC5/PSMD7/PSMB3/PSMD8/PSMD5/PSMA6/PSMB4/PSMD9	14
1	REACTOME_CYCLIN_A_CDK2_ASSOCIATED_EVENTS_AT_S_PHASE_ENTRY	REACTOME_CYCLIN_A_CDK2_ASSOCIATED_EVENTS_AT_S_PHASE_ENTRY	2017-12-01	85/13343	0.141176	110.807	36.2731	1.19988e-23	1.40713e-22	2.87052e-23	PSMA4/PSMA7/PSMC4/SKP1/PSMC5/PSMD7/PSMB3/PSMD8/PSMD5/PSMA6/PSMB4/PSMD9	12
1	REACTOME_APC_C_MEDIATED_DEGRADATION_OF_CELL_CYCLE_PROTEINS	REACTOME_APC_C_MEDIATED_DEGRADATION_OF_CELL_CYCLE_PROTEINS	2017-12-01	88/13343	0.136364	107.029	35.6421	1.87101e-23	2.09879e-22	4.2815e-23	PSMA4/PSMA7/PSMC4/SKP1/PSMC5/PSMD7/PSMB3/PSMD8/PSMD5/PSMA6/PSMB4/PSMD9	12
1	REACTOME_AUF1_HNRNP_D0_BINDS_AND_DESTABILIZES_MRNA	REACTOME_AUF1_HNRNP_D0_BINDS_AND_DESTABILIZES_MRNA	2017-11-01	55/13343	0.2	156.976	41.3996	2.44212e-23	2.37973e-22	4.85462e-23	PSMA4/PSMA7/PSMC4/PSMC5/PSMD7/PSMB3/PSMD8/PSMD5/PSMA6/PSMB4/PSMD9	11
1	REACTOME_DEGRADATION_OF_AXIN	REACTOME_DEGRADATION_OF_AXIN	2017-11-01	55/13343	0.2	156.976	41.3996	2.44212e-23	2.37973e-22	4.85462e-23	PSMA4/PSMA7/PSMC4/PSMC5/PSMD7/PSMB3/PSMD8/PSMD5/PSMA6/PSMB4/PSMD9	11
1	REACTOME_REGULATION_OF_RUNX3_EXPRESSION_AND_ACTIVITY	REACTOME_REGULATION_OF_RUNX3_EXPRESSION_AND_ACTIVITY	2017-11-01	55/13343	0.2	156.976	41.3996	2.44212e-23	2.37973e-22	4.85462e-23	PSMA4/PSMA7/PSMC4/PSMC5/PSMD7/PSMB3/PSMD8/PSMD5/PSMA6/PSMB4/PSMD9	11
1	REACTOME_INTRACELLULAR_SIGNALING_BY_SECOND_MESSENGERS	REACTOME_INTRACELLULAR_SIGNALING_BY_SECOND_MESSENGERS	15/17	307/13343	0.0488599	38.3493	23.6464	2.49042e-23	2.37973e-22	4.85462e-23	PPP2R1A/PPP2CA/PSMA4/PSMA7/PSMC4/PPP2R5C/PSMC5/PSMD7/PSMB3/PSMD8/PPP2R5B/PSMD5/PSMA6/PSMB4/PSMD9	15
1	REACTOME_SWITCHING_OF_ORIGINS_TO_A_POST_REPLICATIVE_STATE	REACTOME_SWITCHING_OF_ORIGINS_TO_A_POST_REPLICATIVE_STATE	2017-12-01	91/13343	0.131868	103.501	35.0423	2.87134e-23	2.64574e-22	5.39726e-23	PSMA4/PSMA7/PSMC4/SKP1/PSMC5/PSMD7/PSMB3/PSMD8/PSMD5/PSMA6/PSMB4/PSMD9	12
1	REACTOME_DEGRADATION_OF_DVL	REACTOME_DEGRADATION_OF_DVL	2017-11-01	57/13343	0.192982	151.469	40.6603	3.76271e-23	3.23593e-22	6.60125e-23	PSMA4/PSMA7/PSMC4/PSMC5/PSMD7/PSMB3/PSMD8/PSMD5/PSMA6/PSMB4/PSMD9	11
1	REACTOME_STABILIZATION_OF_P53	REACTOME_STABILIZATION_OF_P53	2017-11-01	57/13343	0.192982	151.469	40.6603	3.76271e-23	3.23593e-22	6.60125e-23	PSMA4/PSMA7/PSMC4/PSMC5/PSMD7/PSMB3/PSMD8/PSMD5/PSMA6/PSMB4/PSMD9	11
1	REACTOME_CDT1_ASSOCIATION_WITH_THE_CDC6_ORC_ORIGIN_COMPLEX	REACTOME_CDT1_ASSOCIATION_WITH_THE_CDC6_ORC_ORIGIN_COMPLEX	2017-11-01	59/13343	0.186441	146.334	39.9589	5.70272e-23	4.59782e-22	9.37948e-23	PSMA4/PSMA7/PSMC4/PSMC5/PSMD7/PSMB3/PSMD8/PSMD5/PSMA6/PSMB4/PSMD9	11
1	REACTOME_METABOLISM_OF_POLYAMINES	REACTOME_METABOLISM_OF_POLYAMINES	2017-11-01	59/13343	0.186441	146.334	39.9589	5.70272e-23	4.59782e-22	9.37948e-23	PSMA4/PSMA7/PSMC4/PSMC5/PSMD7/PSMB3/PSMD8/PSMD5/PSMA6/PSMB4/PSMD9	11
1	REACTOME_DEFECTIVE_CFTR_CAUSES_CYSTIC_FIBROSIS	REACTOME_DEFECTIVE_CFTR_CAUSES_CYSTIC_FIBROSIS	2017-11-01	61/13343	0.180328	141.536	39.2922	8.51212e-23	6.65493e-22	1.35759e-22	PSMA4/PSMA7/PSMC4/PSMC5/PSMD7/PSMB3/PSMD8/PSMD5/PSMA6/PSMB4/PSMD9	11
1	REACTOME_CLEC7A_DECTIN_1_SIGNALING	REACTOME_CLEC7A_DECTIN_1_SIGNALING	2017-12-01	100/13343	0.12	94.1859	33.4073	9.52982e-23	7.23145e-22	1.4752e-22	PSMA4/PSMA7/PSMC4/SKP1/PSMC5/PSMD7/PSMB3/PSMD8/PSMD5/PSMA6/PSMB4/PSMD9	12
1	REACTOME_TNFR2_NON_CANONICAL_NF_KB_PATHWAY	REACTOME_TNFR2_NON_CANONICAL_NF_KB_PATHWAY	2017-12-01	101/13343	0.118812	93.2533	33.2392	1.0811e-22	7.96923e-22	1.62571e-22	PSMA4/PSMA7/PSMC4/SKP1/PSMC5/PSMD7/PSMB3/PSMD8/PSMD5/PSMA6/PSMB4/PSMD9	12
1	REACTOME_INTERLEUKIN_1_SIGNALING	REACTOME_INTERLEUKIN_1_SIGNALING	2017-12-01	102/13343	0.117647	92.3391	33.0736	1.22482e-22	8.77785e-22	1.79067e-22	PSMA4/PSMA7/PSMC4/SKP1/PSMC5/PSMD7/PSMB3/PSMD8/PSMD5/PSMA6/PSMB4/PSMD9	12
1	REACTOME_ASYMMETRIC_LOCALIZATION_OF_PCP_PROTEINS	REACTOME_ASYMMETRIC_LOCALIZATION_OF_PCP_PROTEINS	2017-11-01	64/13343	0.171875	134.902	38.3511	1.51203e-22	1.02659e-21	2.09423e-22	PSMA4/PSMA7/PSMC4/PSMC5/PSMD7/PSMB3/PSMD8/PSMD5/PSMA6/PSMB4/PSMD9	11
1	WP_PROTEASOME_DEGRADATION	WP_PROTEASOME_DEGRADATION	2017-11-01	64/13343	0.171875	134.902	38.3511	1.51203e-22	1.02659e-21	2.09423e-22	PSMA4/PSMA7/PSMC4/PSMC5/PSMD7/PSMB3/PSMD8/PSMD5/PSMA6/PSMB4/PSMD9	11
1	REACTOME_HEDGEHOG_LIGAND_BIOGENESIS	REACTOME_HEDGEHOG_LIGAND_BIOGENESIS	2017-11-01	65/13343	0.169231	132.826	38.052	1.81929e-22	1.20353e-21	2.45518e-22	PSMA4/PSMA7/PSMC4/PSMC5/PSMD7/PSMB3/PSMD8/PSMD5/PSMA6/PSMB4/PSMD9	11
1	REACTOME_G1_S_DNA_DAMAGE_CHECKPOINTS	REACTOME_G1_S_DNA_DAMAGE_CHECKPOINTS	2017-11-01	68/13343	0.161765	126.966	37.1943	3.11217e-22	1.95839e-21	3.99508e-22	PSMA4/PSMA7/PSMC4/PSMC5/PSMD7/PSMB3/PSMD8/PSMD5/PSMA6/PSMB4/PSMD9	11
1	REACTOME_REGULATION_OF_RAS_BY_GAPS	REACTOME_REGULATION_OF_RAS_BY_GAPS	2017-11-01	68/13343	0.161765	126.966	37.1943	3.11217e-22	1.95839e-21	3.99508e-22	PSMA4/PSMA7/PSMC4/PSMC5/PSMD7/PSMB3/PSMD8/PSMD5/PSMA6/PSMB4/PSMD9	11
1	REACTOME_REGULATION_OF_PTEN_STABILITY_AND_ACTIVITY	REACTOME_REGULATION_OF_PTEN_STABILITY_AND_ACTIVITY	2017-11-01	69/13343	0.15942	125.126	36.9209	3.70088e-22	2.2734e-21	4.63769e-22	PSMA4/PSMA7/PSMC4/PSMC5/PSMD7/PSMB3/PSMD8/PSMD5/PSMA6/PSMB4/PSMD9	11
1	REACTOME_HEDGEHOG_OFF_STATE	REACTOME_HEDGEHOG_OFF_STATE	2017-12-01	113/13343	0.106195	83.3503	31.3986	4.46302e-22	2.67781e-21	5.46269e-22	PSMA4/PSMA7/PSMC4/SKP1/PSMC5/PSMD7/PSMB3/PSMD8/PSMD5/PSMA6/PSMB4/PSMD9	12
1	REACTOME_APC_C_CDH1_MEDIATED_DEGRADATION_OF_CDC20_AND_OTHER_APC_C_CDH1_TARGETED_PROTEINS_IN_LATE_MITOSIS_EARLY_G1	REACTOME_APC_C_CDH1_MEDIATED_DEGRADATION_OF_CDC20_AND_OTHER_APC_C_CDH1_TARGETED_PROTEINS_IN_LATE_MITOSIS_EARLY_G1	2017-11-01	74/13343	0.148649	116.672	35.6376	8.46415e-22	4.96307e-21	1.01246e-21	PSMA4/PSMA7/PSMC4/PSMC5/PSMD7/PSMB3/PSMD8/PSMD5/PSMA6/PSMB4/PSMD9	11
1	REACTOME_SYNTHESIS_OF_DNA	REACTOME_SYNTHESIS_OF_DNA	2017-12-01	120/13343	0.1	78.4882	30.4541	9.49844e-22	5.32738e-21	1.08678e-21	PSMA4/PSMA7/PSMC4/SKP1/PSMC5/PSMD7/PSMB3/PSMD8/PSMD5/PSMA6/PSMB4/PSMD9	12
1	REACTOME_TRANSCRIPTIONAL_REGULATION_BY_RUNX2	REACTOME_TRANSCRIPTIONAL_REGULATION_BY_RUNX2	2017-12-01	120/13343	0.1	78.4882	30.4541	9.49844e-22	5.32738e-21	1.08678e-21	PSMA4/PSMA7/PSMC4/SKP1/PSMC5/PSMD7/PSMB3/PSMD8/PSMD5/PSMA6/PSMB4/PSMD9	12
1	REACTOME_CELLULAR_RESPONSE_TO_HYPOXIA	REACTOME_CELLULAR_RESPONSE_TO_HYPOXIA	2017-11-01	75/13343	0.146667	115.116	35.3965	9.91481e-22	5.4426e-21	1.11028e-21	PSMA4/PSMA7/PSMC4/PSMC5/PSMD7/PSMB3/PSMD8/PSMD5/PSMA6/PSMB4/PSMD9	11
1	REACTOME_CYTOPROTECTION_BY_HMOX1	REACTOME_CYTOPROTECTION_BY_HMOX1	2017-12-01	124/13343	0.0967742	75.9564	29.9506	1.43271e-21	7.54365e-21	1.53889e-21	PSMA4/PSMA7/PSMC4/SKP1/PSMC5/PSMD7/PSMB3/PSMD8/PSMD5/PSMA6/PSMB4/PSMD9	12
1	REACTOME_TCR_SIGNALING	REACTOME_TCR_SIGNALING	2017-12-01	124/13343	0.0967742	75.9564	29.9506	1.43271e-21	7.54365e-21	1.53889e-21	PSMA4/PSMA7/PSMC4/SKP1/PSMC5/PSMD7/PSMB3/PSMD8/PSMD5/PSMA6/PSMB4/PSMD9	12
1	REACTOME_ABC_TRANSPORTER_DISORDERS	REACTOME_ABC_TRANSPORTER_DISORDERS	2017-11-01	78/13343	0.141026	110.689	34.7008	1.57258e-21	8.11449e-21	1.65534e-21	PSMA4/PSMA7/PSMC4/PSMC5/PSMD7/PSMB3/PSMD8/PSMD5/PSMA6/PSMB4/PSMD9	11
1	REACTOME_THE_ROLE_OF_GTSE1_IN_G2_M_PROGRESSION_AFTER_G2_CHECKPOINT	REACTOME_THE_ROLE_OF_GTSE1_IN_G2_M_PROGRESSION_AFTER_G2_CHECKPOINT	2017-11-01	79/13343	0.139241	109.287	34.4778	1.82621e-21	9.23845e-21	1.88463e-21	PSMA4/PSMA7/PSMC4/PSMC5/PSMD7/PSMB3/PSMD8/PSMD5/PSMA6/PSMB4/PSMD9	11
1	REACTOME_HOST_INTERACTIONS_OF_HIV_FACTORS	REACTOME_HOST_INTERACTIONS_OF_HIV_FACTORS	2017-12-01	131/13343	0.0916031	71.8976	29.1251	2.84735e-21	1.41273e-20	2.88194e-21	PSMA4/PSMA7/PSMC4/SKP1/PSMC5/PSMD7/PSMB3/PSMD8/PSMD5/PSMA6/PSMB4/PSMD9	12
1	REACTOME_FCERI_MEDIATED_NF_KB_ACTIVATION	REACTOME_FCERI_MEDIATED_NF_KB_ACTIVATION	2017-12-01	136/13343	0.0882353	69.2543	28.5748	4.54395e-21	2.21196e-20	4.51236e-21	PSMA4/PSMA7/PSMC4/SKP1/PSMC5/PSMD7/PSMB3/PSMD8/PSMD5/PSMA6/PSMB4/PSMD9	12
1	REACTOME_HEDGEHOG_ON_STATE	REACTOME_HEDGEHOG_ON_STATE	2017-11-01	86/13343	0.127907	100.392	33.0265	4.92946e-21	2.35518e-20	4.80454e-21	PSMA4/PSMA7/PSMC4/PSMC5/PSMD7/PSMB3/PSMD8/PSMD5/PSMA6/PSMB4/PSMD9	11
1	REACTOME_REGULATION_OF_MRNA_STABILITY_BY_PROTEINS_THAT_BIND_AU_RICH_ELEMENTS	REACTOME_REGULATION_OF_MRNA_STABILITY_BY_PROTEINS_THAT_BIND_AU_RICH_ELEMENTS	2017-11-01	87/13343	0.126437	99.238	32.8336	5.64059e-21	2.64595e-20	5.39769e-21	PSMA4/PSMA7/PSMC4/PSMC5/PSMD7/PSMB3/PSMD8/PSMD5/PSMA6/PSMB4/PSMD9	11
1	REACTOME_C_TYPE_LECTIN_RECEPTORS_CLRS	REACTOME_C_TYPE_LECTIN_RECEPTORS_CLRS	2017-12-01	140/13343	0.0857143	67.2756	28.1557	6.52041e-21	2.95134e-20	6.02069e-21	PSMA4/PSMA7/PSMC4/SKP1/PSMC5/PSMD7/PSMB3/PSMD8/PSMD5/PSMA6/PSMB4/PSMD9	12
1	REACTOME_INTERLEUKIN_1_FAMILY_SIGNALING	REACTOME_INTERLEUKIN_1_FAMILY_SIGNALING	2017-12-01	140/13343	0.0857143	67.2756	28.1557	6.52041e-21	2.95134e-20	6.02069e-21	PSMA4/PSMA7/PSMC4/SKP1/PSMC5/PSMD7/PSMB3/PSMD8/PSMD5/PSMA6/PSMB4/PSMD9	12
1	REACTOME_PCP_CE_PATHWAY	REACTOME_PCP_CE_PATHWAY	2017-11-01	92/13343	0.119565	93.8446	31.9162	1.08039e-20	4.80588e-20	9.80391e-21	PSMA4/PSMA7/PSMC4/PSMC5/PSMD7/PSMB3/PSMD8/PSMD5/PSMA6/PSMB4/PSMD9	11
1	REACTOME_MAPK6_MAPK4_SIGNALING	REACTOME_MAPK6_MAPK4_SIGNALING	2017-11-01	93/13343	0.11828	92.8355	31.7416	1.22481e-20	5.35596e-20	1.09261e-20	PSMA4/PSMA7/PSMC4/PSMC5/PSMD7/PSMB3/PSMD8/PSMD5/PSMA6/PSMB4/PSMD9	11
1	REACTOME_SIGNALING_BY_HEDGEHOG	REACTOME_SIGNALING_BY_HEDGEHOG	2017-12-01	150/13343	0.08	62.7906	27.182	1.53721e-20	6.61001e-20	1.34843e-20	PSMA4/PSMA7/PSMC4/SKP1/PSMC5/PSMD7/PSMB3/PSMD8/PSMD5/PSMA6/PSMB4/PSMD9	12
1	REACTOME_TRANSCRIPTIONAL_REGULATION_BY_RUNX3	REACTOME_TRANSCRIPTIONAL_REGULATION_BY_RUNX3	2017-11-01	96/13343	0.114583	89.9344	31.2343	1.7696e-20	7.48455e-20	1.52684e-20	PSMA4/PSMA7/PSMC4/PSMC5/PSMD7/PSMB3/PSMD8/PSMD5/PSMA6/PSMB4/PSMD9	11
1	REACTOME_UCH_PROTEINASES	REACTOME_UCH_PROTEINASES	2017-11-01	100/13343	0.11	86.3371	30.5935	2.83725e-20	1.18066e-19	2.40853e-20	PSMA4/PSMA7/PSMC4/PSMC5/PSMD7/PSMB3/PSMD8/PSMD5/PSMA6/PSMB4/PSMD9	11
1	REACTOME_CELLULAR_RESPONSE_TO_CHEMICAL_STRESS	REACTOME_CELLULAR_RESPONSE_TO_CHEMICAL_STRESS	2017-12-01	160/13343	0.075	58.8662	26.3004	3.42081e-20	1.4009e-19	2.85782e-20	PSMA4/PSMA7/PSMC4/SKP1/PSMC5/PSMD7/PSMB3/PSMD8/PSMD5/PSMA6/PSMB4/PSMD9	12
1	REACTOME_S_PHASE	REACTOME_S_PHASE	2017-12-01	162/13343	0.0740741	58.1394	26.1339	3.98923e-20	1.58398e-19	3.23129e-20	PSMA4/PSMA7/PSMC4/SKP1/PSMC5/PSMD7/PSMB3/PSMD8/PSMD5/PSMA6/PSMB4/PSMD9	12
1	REACTOME_ABC_FAMILY_PROTEINS_MEDIATED_TRANSPORT	REACTOME_ABC_FAMILY_PROTEINS_MEDIATED_TRANSPORT	2017-11-01	103/13343	0.106796	83.8224	30.1375	3.99065e-20	1.58398e-19	3.23129e-20	PSMA4/PSMA7/PSMC4/PSMC5/PSMD7/PSMB3/PSMD8/PSMD5/PSMA6/PSMB4/PSMD9	11
1	REACTOME_SIGNALING_BY_THE_B_CELL_RECEPTOR_BCR	REACTOME_SIGNALING_BY_THE_B_CELL_RECEPTOR_BCR	2017-12-01	166/13343	0.0722892	56.7385	25.8099	5.39352e-20	2.10837e-19	4.30105e-20	PSMA4/PSMA7/PSMC4/SKP1/PSMC5/PSMD7/PSMB3/PSMD8/PSMD5/PSMA6/PSMB4/PSMD9	12
1	REACTOME_ANTIGEN_PROCESSING_CROSS_PRESENTATION	REACTOME_ANTIGEN_PROCESSING_CROSS_PRESENTATION	2017-11-01	106/13343	0.103774	81.4501	29.7009	5.55516e-20	2.13915e-19	4.36383e-20	PSMA4/PSMA7/PSMC4/PSMC5/PSMD7/PSMB3/PSMD8/PSMD5/PSMA6/PSMB4/PSMD9	11
1	REACTOME_FC_EPSILON_RECEPTOR_FCERI_SIGNALING	REACTOME_FC_EPSILON_RECEPTOR_FCERI_SIGNALING	2017-12-01	186/13343	0.0645161	50.6376	24.3486	2.19336e-19	8.32185e-19	1.69764e-19	PSMA4/PSMA7/PSMC4/SKP1/PSMC5/PSMD7/PSMB3/PSMD8/PSMD5/PSMA6/PSMB4/PSMD9	12
1	REACTOME_DNA_REPLICATION	REACTOME_DNA_REPLICATION	2017-12-01	189/13343	0.0634921	49.8338	24.1495	2.67048e-19	9.98529e-19	2.03698e-19	PSMA4/PSMA7/PSMC4/SKP1/PSMC5/PSMD7/PSMB3/PSMD8/PSMD5/PSMA6/PSMB4/PSMD9	12
1	REACTOME_RUNX1_REGULATES_TRANSCRIPTION_OF_GENES_INVOLVED_IN_DIFFERENTIATION_OF_HSCS	REACTOME_RUNX1_REGULATES_TRANSCRIPTION_OF_GENES_INVOLVED_IN_DIFFERENTIATION_OF_HSCS	2017-11-01	128/13343	0.0859375	67.4508	26.9809	4.81849e-19	1.77596e-18	3.62293e-19	PSMA4/PSMA7/PSMC4/PSMC5/PSMD7/PSMB3/PSMD8/PSMD5/PSMA6/PSMB4/PSMD9	11
1	KEGG_PROTEASOME	KEGG_PROTEASOME	2017-09-01	46/13343	0.195652	153.564	37.0202	7.12557e-19	2.58929e-18	5.28211e-19	PSMA4/PSMA7/PSMC4/PSMC5/PSMD7/PSMB3/PSMD8/PSMA6/PSMB4	9
1	REACTOME_PTEN_REGULATION	REACTOME_PTEN_REGULATION	2017-11-01	139/13343	0.0791367	62.113	25.8686	1.23132e-18	4.41222e-18	9.00085e-19	PSMA4/PSMA7/PSMC4/PSMC5/PSMD7/PSMB3/PSMD8/PSMD5/PSMA6/PSMB4/PSMD9	11
1	REACTOME_SIGNALING_BY_INTERLEUKINS	REACTOME_SIGNALING_BY_INTERLEUKINS	14/17	463/13343	0.0302376	23.7329	17.7817	1.87171e-18	6.6151e-18	1.34947e-18	PPP2R1A/PPP2CA/PSMA4/PSMA7/PSMC4/SKP1/PSMC5/PSMD7/PSMB3/PSMD8/PSMD5/PSMA6/PSMB4/PSMD9	14
1	REACTOME_BETA_CATENIN_INDEPENDENT_WNT_SIGNALING	REACTOME_BETA_CATENIN_INDEPENDENT_WNT_SIGNALING	2017-11-01	146/13343	0.0753425	59.135	25.2268	2.15026e-18	7.39689e-18	1.50895e-18	PSMA4/PSMA7/PSMC4/PSMC5/PSMD7/PSMB3/PSMD8/PSMD5/PSMA6/PSMB4/PSMD9	11
1	REACTOME_DNA_REPLICATION_PRE_INITIATION	REACTOME_DNA_REPLICATION_PRE_INITIATION	2017-11-01	146/13343	0.0753425	59.135	25.2268	2.15026e-18	7.39689e-18	1.50895e-18	PSMA4/PSMA7/PSMC4/PSMC5/PSMD7/PSMB3/PSMD8/PSMD5/PSMA6/PSMB4/PSMD9	11
1	REACTOME_HIV_INFECTION	REACTOME_HIV_INFECTION	2017-12-01	234/13343	0.0512821	40.2504	21.6348	3.65645e-18	1.22515e-17	2.49928e-18	PSMA4/PSMA7/PSMC4/SKP1/PSMC5/PSMD7/PSMB3/PSMD8/PSMD5/PSMA6/PSMB4/PSMD9	12
1	REACTOME_NEDDYLATION	REACTOME_NEDDYLATION	2017-12-01	234/13343	0.0512821	40.2504	21.6348	3.65645e-18	1.22515e-17	2.49928e-18	PSMA4/PSMA7/PSMC4/SKP1/PSMC5/PSMD7/PSMB3/PSMD8/PSMD5/PSMA6/PSMB4/PSMD9	12
1	REACTOME_SIGNALING_BY_NOTCH	REACTOME_SIGNALING_BY_NOTCH	2017-12-01	245/13343	0.0489796	38.4432	21.127	6.4042e-18	2.11831e-17	4.32132e-18	PSMA4/PSMA7/PSMC4/SKP1/PSMC5/PSMD7/PSMB3/PSMD8/PSMD5/PSMA6/PSMB4/PSMD9	12
1	REACTOME_G2_M_CHECKPOINTS	REACTOME_G2_M_CHECKPOINTS	2017-11-01	168/13343	0.0654762	51.3911	23.4757	1.05067e-17	3.4313e-17	6.99979e-18	PSMA4/PSMA7/PSMC4/PSMC5/PSMD7/PSMB3/PSMD8/PSMD5/PSMA6/PSMB4/PSMD9	11
1	REACTOME_REGULATION_OF_EXPRESSION_OF_SLITS_AND_ROBOS	REACTOME_REGULATION_OF_EXPRESSION_OF_SLITS_AND_ROBOS	2017-11-01	172/13343	0.0639535	50.196	23.1937	1.36962e-17	4.41704e-17	9.01068e-18	PSMA4/PSMA7/PSMC4/PSMC5/PSMD7/PSMB3/PSMD8/PSMD5/PSMA6/PSMB4/PSMD9	11
1	REACTOME_DISORDERS_OF_TRANSMEMBRANE_TRANSPORTERS	REACTOME_DISORDERS_OF_TRANSMEMBRANE_TRANSPORTERS	2017-11-01	177/13343	0.0621469	48.778	22.8546	1.89093e-17	6.02298e-17	1.22868e-17	PSMA4/PSMA7/PSMC4/PSMC5/PSMD7/PSMB3/PSMD8/PSMD5/PSMA6/PSMB4/PSMD9	11
1	REACTOME_APOPTOSIS	REACTOME_APOPTOSIS	2017-11-01	179/13343	0.0614525	48.233	22.7229	2.14566e-17	6.75099e-17	1.37719e-17	PSMA4/PSMA7/PSMC4/PSMC5/PSMD7/PSMB3/PSMD8/PSMD5/PSMA6/PSMB4/PSMD9	11
1	REACTOME_ANTIGEN_PROCESSING_UBIQUITINATION_PROTEASOME_DEGRADATION	REACTOME_ANTIGEN_PROCESSING_UBIQUITINATION_PROTEASOME_DEGRADATION	2017-12-01	308/13343	0.038961	30.5798	18.7586	1.0329e-16	3.2107e-16	6.54979e-17	PSMA4/PSMA7/PSMC4/SKP1/PSMC5/PSMD7/PSMB3/PSMD8/PSMD5/PSMA6/PSMB4/PSMD9	12
1	REACTOME_PROGRAMMED_CELL_DEATH	REACTOME_PROGRAMMED_CELL_DEATH	2017-11-01	208/13343	0.0528846	41.5082	21.0303	1.15591e-16	3.5503e-16	7.24256e-17	PSMA4/PSMA7/PSMC4/PSMC5/PSMD7/PSMB3/PSMD8/PSMD5/PSMA6/PSMB4/PSMD9	11
1	REACTOME_SIGNALING_BY_ROBO_RECEPTORS	REACTOME_SIGNALING_BY_ROBO_RECEPTORS	2017-11-01	218/13343	0.0504587	39.6042	20.5257	1.9538e-16	5.93037e-16	1.20979e-16	PSMA4/PSMA7/PSMC4/PSMC5/PSMD7/PSMB3/PSMD8/PSMD5/PSMA6/PSMB4/PSMD9	11
1	REACTOME_UB_SPECIFIC_PROCESSING_PROTEASES	REACTOME_UB_SPECIFIC_PROCESSING_PROTEASES	2017-11-01	219/13343	0.0502283	39.4233	20.4771	2.05627e-16	6.16881e-16	1.25843e-16	PSMA4/PSMA7/PSMC4/PSMC5/PSMD7/PSMB3/PSMD8/PSMD5/PSMA6/PSMB4/PSMD9	11
1	REACTOME_TRANSCRIPTIONAL_REGULATION_BY_RUNX1	REACTOME_TRANSCRIPTIONAL_REGULATION_BY_RUNX1	2017-11-01	237/13343	0.0464135	36.4291	19.6555	4.96251e-16	1.47164e-15	3.00213e-16	PSMA4/PSMA7/PSMC4/PSMC5/PSMD7/PSMB3/PSMD8/PSMD5/PSMA6/PSMB4/PSMD9	11
1	REACTOME_CLASS_I_MHC_MEDIATED_ANTIGEN_PROCESSING_PRESENTATION	REACTOME_CLASS_I_MHC_MEDIATED_ANTIGEN_PROCESSING_PRESENTATION	2017-12-01	377/13343	0.0318302	24.983	16.8716	1.18676e-15	3.47935e-15	7.09782e-16	PSMA4/PSMA7/PSMC4/SKP1/PSMC5/PSMD7/PSMB3/PSMD8/PSMD5/PSMA6/PSMB4/PSMD9	12
1	REACTOME_DEUBIQUITINATION	REACTOME_DEUBIQUITINATION	2017-11-01	297/13343	0.037037	29.0697	17.4728	6.07815e-15	1.76198e-14	3.59441e-15	PSMA4/PSMA7/PSMC4/PSMC5/PSMD7/PSMB3/PSMD8/PSMD5/PSMA6/PSMB4/PSMD9	11
1	REACTOME_METABOLISM_OF_AMINO_ACIDS_AND_DERIVATIVES	REACTOME_METABOLISM_OF_AMINO_ACIDS_AND_DERIVATIVES	2017-11-01	374/13343	0.0294118	23.0848	15.4725	7.7242e-14	2.21427e-13	4.51708e-14	PSMA4/PSMA7/PSMC4/PSMC5/PSMD7/PSMB3/PSMD8/PSMD5/PSMA6/PSMB4/PSMD9	11
1	WP_ALZHEIMERS_DISEASE	WP_ALZHEIMERS_DISEASE	2017-10-01	266/13343	0.037594	29.5069	16.7734	1.44125e-13	4.08619e-13	8.33576e-14	PSMA4/PSMA7/PSMC4/PSMC5/PSMD7/PSMB3/PSMD8/PSMA6/PSMB4/PSMD9	10
1	WP_ALZHEIMERS_DISEASE_AND_MIRNA_EFFECTS	WP_ALZHEIMERS_DISEASE_AND_MIRNA_EFFECTS	2017-10-01	336/13343	0.0297619	23.3596	14.8262	1.49337e-12	4.18792e-12	8.54329e-13	PSMA4/PSMA7/PSMC4/PSMC5/PSMD7/PSMB3/PSMD8/PSMA6/PSMB4/PSMD9	10
1	BIOCARTA_PROTEASOME_PATHWAY	BIOCARTA_PROTEASOME_PATHWAY	2017-05-01	19/13343	0.263158	206.548	32.0227	2.02178e-11	5.6088e-11	1.14419e-11	PSMA4/PSMA7/PSMB3/PSMA6/PSMB4	5
1	WP_PARKINUBIQUITIN_PROTEASOMAL_SYSTEM_PATHWAY	WP_PARKINUBIQUITIN_PROTEASOMAL_SYSTEM_PATHWAY	2017-06-01	70/13343	0.0857143	67.2756	19.8565	1.98083e-10	5.43675e-10	1.10909e-10	PSMC4/PSMC5/PSMD7/PSMD8/PSMD5/PSMD9	6
1	REACTOME_RAF_ACTIVATION	REACTOME_RAF_ACTIVATION	2017-05-01	34/13343	0.147059	115.424	23.8599	4.7839e-10	1.29921e-09	2.65036e-10	PPP2R1A/PPP2CA/PPP1CC/PPP2R5C/PPP2R5B	5
1	REACTOME_SIGNALING_BY_CTNNB1_PHOSPHO_SITE_MUTANTS	REACTOME_SIGNALING_BY_CTNNB1_PHOSPHO_SITE_MUTANTS	2017-04-01	15/13343	0.266667	209.302	28.8298	2.43992e-09	6.55728e-09	1.33768e-09	PPP2R1A/PPP2CA/PPP2R5C/PPP2R5B	4
1	KEGG_OOCYTE_MEIOSIS	KEGG_OOCYTE_MEIOSIS	2017-06-01	113/13343	0.0530973	41.6752	15.5086	3.70219e-09	9.84705e-09	2.00878e-09	PPP2R1A/PPP2CA/SKP1/PPP1CC/PPP2R5C/PPP2R5B	6
1	REACTOME_BETA_CATENIN_PHOSPHORYLATION_CASCADE	REACTOME_BETA_CATENIN_PHOSPHORYLATION_CASCADE	2017-04-01	17/13343	0.235294	184.678	27.0656	4.24759e-09	1.10695e-08	2.25815e-09	PPP2R1A/PPP2CA/PPP2R5C/PPP2R5B	4
1	REACTOME_PLATELET_SENSITIZATION_BY_LDL	REACTOME_PLATELET_SENSITIZATION_BY_LDL	2017-04-01	17/13343	0.235294	184.678	27.0656	4.24759e-09	1.10695e-08	2.25815e-09	PPP2R1A/PPP2CA/PPP2R5C/PPP2R5B	4
1	REACTOME_CTLA4_INHIBITORY_SIGNALING	REACTOME_CTLA4_INHIBITORY_SIGNALING	2017-04-01	21/13343	0.190476	149.501	24.3243	1.06481e-08	2.74722e-08	5.60428e-09	PPP2R1A/PPP2CA/PPP2R5C/PPP2R5B	4
1	REACTOME_DISASSEMBLY_OF_THE_DESTRUCTION_COMPLEX_AND_RECRUITMENT_OF_AXIN_TO_THE_MEMBRANE	REACTOME_DISASSEMBLY_OF_THE_DESTRUCTION_COMPLEX_AND_RECRUITMENT_OF_AXIN_TO_THE_MEMBRANE	2017-04-01	31/13343	0.129032	101.275	19.9635	5.55454e-08	1.41888e-07	2.8945e-08	PPP2R1A/PPP2CA/PPP2R5C/PPP2R5B	4
1	REACTOME_SIGNALING_BY_WNT_IN_CANCER	REACTOME_SIGNALING_BY_WNT_IN_CANCER	2017-04-01	34/13343	0.117647	92.3391	19.0462	8.16763e-08	2.06593e-07	4.21447e-08	PPP2R1A/PPP2CA/PPP2R5C/PPP2R5B	4
1	WP_COHESIN_COMPLEX_CORNELIA_DE_LANGE_SYNDROME	WP_COHESIN_COMPLEX_CORNELIA_DE_LANGE_SYNDROME	2017-04-01	35/13343	0.114286	89.7008	18.7668	9.21433e-08	2.30805e-07	4.70839e-08	PPP2R1A/PPP2CA/PPP2R5C/PPP2R5B	4
1	WP_GLYCOGEN_SYNTHESIS_AND_DEGRADATION	WP_GLYCOGEN_SYNTHESIS_AND_DEGRADATION	2017-04-01	40/13343	0.1	78.4882	17.5298	1.60202e-07	3.97424e-07	8.10738e-08	PPP2R1A/PPP2CA/PPP2R5C/PPP2R5B	4
1	REACTOME_MITOTIC_SPINDLE_CHECKPOINT	REACTOME_MITOTIC_SPINDLE_CHECKPOINT	2017-05-01	111/13343	0.045045	35.3551	12.9815	2.07947e-07	5.10956e-07	1.04234e-07	PPP2R1A/PPP2CA/PPP1CC/PPP2R5C/PPP2R5B	5
1	REACTOME_NEGATIVE_REGULATION_OF_MAPK_PATHWAY	REACTOME_NEGATIVE_REGULATION_OF_MAPK_PATHWAY	2017-04-01	43/13343	0.0930233	73.0123	16.8927	2.15825e-07	5.2531e-07	1.07162e-07	PPP2R1A/PPP2CA/PPP2R5C/PPP2R5B	4
1	REACTOME_RESOLUTION_OF_SISTER_CHROMATID_COHESION	REACTOME_RESOLUTION_OF_SISTER_CHROMATID_COHESION	2017-05-01	126/13343	0.0396825	31.1461	12.1433	3.91797e-07	9.44707e-07	1.92719e-07	PPP2R1A/PPP2CA/PPP1CC/PPP2R5C/PPP2R5B	5
1	REACTOME_RHO_GTPASES_ACTIVATE_FORMINS	REACTOME_RHO_GTPASES_ACTIVATE_FORMINS	2017-05-01	140/13343	0.0357143	28.0315	11.4837	6.61897e-07	1.5812e-06	3.22562e-07	PPP2R1A/PPP2CA/PPP1CC/PPP2R5C/PPP2R5B	5
1	KEGG_WNT_SIGNALING_PATHWAY	KEGG_WNT_SIGNALING_PATHWAY	2017-05-01	151/13343	0.0331126	25.9895	11.03	9.63248e-07	2.27998e-06	4.65113e-07	PPP2R1A/PPP2CA/SKP1/PPP2R5C/PPP2R5B	5
1	REACTOME_COSTIMULATION_BY_THE_CD28_FAMILY	REACTOME_COSTIMULATION_BY_THE_CD28_FAMILY	2017-04-01	74/13343	0.0540541	42.4261	12.7631	1.96412e-06	4.60675e-06	9.3977e-07	PPP2R1A/PPP2CA/PPP2R5C/PPP2R5B	4
1	REACTOME_PLATELET_HOMEOSTASIS	REACTOME_PLATELET_HOMEOSTASIS	2017-04-01	86/13343	0.0465116	36.5062	11.7982	3.59106e-06	8.3468e-06	1.70273e-06	PPP2R1A/PPP2CA/PPP2R5C/PPP2R5B	4
1	REACTOME_MITOTIC_PROMETAPHASE	REACTOME_MITOTIC_PROMETAPHASE	2017-05-01	203/13343	0.0246305	19.3321	9.40042	4.1378e-06	9.53171e-06	1.94445e-06	PPP2R1A/PPP2CA/PPP1CC/PPP2R5C/PPP2R5B	5
1	REACTOME_NEGATIVE_REGULATION_OF_THE_PI3K_AKT_NETWORK	REACTOME_NEGATIVE_REGULATION_OF_THE_PI3K_AKT_NETWORK	2017-04-01	113/13343	0.0353982	27.7834	10.212	1.06608e-05	2.43405e-05	4.96543e-06	PPP2R1A/PPP2CA/PPP2R5C/PPP2R5B	4
1	REACTOME_REGULATION_OF_TP53_EXPRESSION_AND_DEGRADATION	REACTOME_REGULATION_OF_TP53_EXPRESSION_AND_DEGRADATION	2017-03-01	37/13343	0.0810811	63.6391	13.6272	1.29954e-05	2.94107e-05	5.99973e-06	PPP2R1A/PPP2CA/PPP2R5C	3
1	REACTOME_CYCLIN_D_ASSOCIATED_EVENTS_IN_G1	REACTOME_CYCLIN_D_ASSOCIATED_EVENTS_IN_G1	2017-03-01	47/13343	0.0638298	50.0989	12.0433	2.6907e-05	6.03653e-05	1.23144e-05	PPP2R1A/PPP2CA/SKP1	3
1	REACTOME_PP2A_MEDIATED_DEPHOSPHORYLATION_OF_KEY_METABOLIC_FACTORS	REACTOME_PP2A_MEDIATED_DEPHOSPHORYLATION_OF_KEY_METABOLIC_FACTORS	2017-02-01	7/13343	0.285714	224.252	21.1017	3.19658e-05	7.10964e-05	1.45035e-05	PPP2R1A/PPP2CA	2
1	REACTOME_RHO_GTPASE_EFFECTORS	REACTOME_RHO_GTPASE_EFFECTORS	2017-05-01	322/13343	0.015528	12.1876	7.25819	3.86711e-05	8.52746e-05	1.73959e-05	PPP2R1A/PPP2CA/PPP1CC/PPP2R5C/PPP2R5B	5
1	REACTOME_MASTL_FACILITATES_MITOTIC_PROGRESSION	REACTOME_MASTL_FACILITATES_MITOTIC_PROGRESSION	2017-02-01	10/13343	0.2	156.976	17.623	6.83443e-05	0.000149431	3.04836e-05	PPP2R1A/PPP2CA	2
1	REACTOME_INTERLEUKIN_17_SIGNALING	REACTOME_INTERLEUKIN_17_SIGNALING	2017-03-01	71/13343	0.0422535	33.164	9.70547	9.30662e-05	0.000201774	4.11615e-05	PPP2R1A/PPP2CA/SKP1	3
1	REACTOME_REGULATION_OF_GLYCOLYSIS_BY_FRUCTOSE_2_6_BISPHOSPHATE_METABOLISM	REACTOME_REGULATION_OF_GLYCOLYSIS_BY_FRUCTOSE_2_6_BISPHOSPHATE_METABOLISM	2017-02-01	12/13343	0.166667	130.814	16.0681	0.000100088	0.000215189	4.38983e-05	PPP2R1A/PPP2CA	2
1	REACTOME_ERKS_ARE_INACTIVATED	REACTOME_ERKS_ARE_INACTIVATED	2017-02-01	13/13343	0.153846	120.751	15.4284	0.000118197	0.000249958	5.09911e-05	PPP2R1A/PPP2CA	2
1	REACTOME_INHIBITION_OF_REPLICATION_INITIATION_OF_DAMAGED_DNA_BY_RB1_E2F1	REACTOME_INHIBITION_OF_REPLICATION_INITIATION_OF_DAMAGED_DNA_BY_RB1_E2F1	2017-02-01	13/13343	0.153846	120.751	15.4284	0.000118197	0.000249958	5.09911e-05	PPP2R1A/PPP2CA	2
1	KEGG_TGF_BETA_SIGNALING_PATHWAY	KEGG_TGF_BETA_SIGNALING_PATHWAY	2017-03-01	86/13343	0.0348837	27.3796	8.76557	0.000164684	0.000345434	7.04681e-05	PPP2R1A/PPP2CA/SKP1	3
1	REACTOME_SPRY_REGULATION_OF_FGF_SIGNALING	REACTOME_SPRY_REGULATION_OF_FGF_SIGNALING	2017-02-01	16/13343	0.125	98.1103	13.8817	0.000181434	0.000377499	7.70092e-05	PPP2R1A/PPP2CA	2
1	REACTOME_TOLL_LIKE_RECEPTOR_9_TLR9_CASCADE	REACTOME_TOLL_LIKE_RECEPTOR_9_TLR9_CASCADE	2017-03-01	94/13343	0.0319149	25.0494	8.35723	0.000214346	0.00044241	9.0251e-05	PPP2R1A/PPP2CA/SKP1	3
1	REACTOME_MYD88_INDEPENDENT_TLR4_CASCADE	REACTOME_MYD88_INDEPENDENT_TLR4_CASCADE	2017-03-01	97/13343	0.0309278	24.2747	8.21699	0.000235211	0.000481622	9.82501e-05	PPP2R1A/PPP2CA/SKP1	3
1	REACTOME_INITIATION_OF_NUCLEAR_ENVELOPE_NE_REFORMATION	REACTOME_INITIATION_OF_NUCLEAR_ENVELOPE_NE_REFORMATION	2017-02-01	19/13343	0.105263	82.6192	12.7156	0.000257962	0.000524049	0.000106905	PPP2R1A/PPP2CA	2
1	REACTOME_TOLL_LIKE_RECEPTOR_TLR1_TLR2_CASCADE	REACTOME_TOLL_LIKE_RECEPTOR_TLR1_TLR2_CASCADE	2017-03-01	103/13343	0.0291262	22.8607	7.95468	0.000280799	0.000565986	0.00011546	PPP2R1A/PPP2CA/SKP1	3
1	WP_WNT_SIGNALING_PATHWAY_AND_PLURIPOTENCY	WP_WNT_SIGNALING_PATHWAY_AND_PLURIPOTENCY	2017-03-01	106/13343	0.0283019	22.2137	7.83175	0.00030559	0.00061118	0.00012468	PPP2R1A/PPP2CA/PPP2R5C	3
1	REACTOME_E2F_MEDIATED_REGULATION_OF_DNA_REPLICATION	REACTOME_E2F_MEDIATED_REGULATION_OF_DNA_REPLICATION	2017-02-01	22/13343	0.0909091	71.3529	11.7953	0.000347693	0.000684769	0.000139692	PPP2R1A/PPP2CA	2
1	REACTOME_ERK_MAPK_TARGETS	REACTOME_ERK_MAPK_TARGETS	2017-02-01	22/13343	0.0909091	71.3529	11.7953	0.000347693	0.000684769	0.000139692	PPP2R1A/PPP2CA	2
1	REACTOME_DARPP_32_EVENTS	REACTOME_DARPP_32_EVENTS	2017-02-01	24/13343	0.0833333	65.4069	11.2794	0.000414803	0.000810751	0.000165392	PPP2R1A/PPP2CA	2
1	REACTOME_CYCLIN_A_B1_B2_ASSOCIATED_EVENTS_DURING_G2_M_TRANSITION	REACTOME_CYCLIN_A_B1_B2_ASSOCIATED_EVENTS_DURING_G2_M_TRANSITION	2017-02-01	25/13343	0.08	62.7906	11.0448	0.000450535	0.000873971	0.000178289	PPP2R1A/PPP2CA	2
1	WP_FOCAL_ADHESION_PI3KAKTMTORSIGNALING_PATHWAY	WP_FOCAL_ADHESION_PI3KAKTMTORSIGNALING_PATHWAY	2017-04-01	309/13343	0.012945	10.1603	5.81882	0.000528877	0.00101829	0.000207729	PPP2R1A/PPP2CA/PPP2R5C/PPP2R5B	4
1	REACTOME_NEGATIVE_REGULATION_OF_FGFR3_SIGNALING	REACTOME_NEGATIVE_REGULATION_OF_FGFR3_SIGNALING	2017-02-01	29/13343	0.0689655	54.1298	10.2298	0.0006079	0.00116176	0.000236998	PPP2R1A/PPP2CA	2
1	REACTOME_MAPK_TARGETS_NUCLEAR_EVENTS_MEDIATED_BY_MAP_KINASES	REACTOME_MAPK_TARGETS_NUCLEAR_EVENTS_MEDIATED_BY_MAP_KINASES	2017-02-01	31/13343	0.0645161	50.6376	9.88223	0.000695198	0.0013092	0.000267076	PPP2R1A/PPP2CA	2
1	REACTOME_NEGATIVE_REGULATION_OF_FGFR4_SIGNALING	REACTOME_NEGATIVE_REGULATION_OF_FGFR4_SIGNALING	2017-02-01	31/13343	0.0645161	50.6376	9.88223	0.000695198	0.0013092	0.000267076	PPP2R1A/PPP2CA	2
1	REACTOME_NEGATIVE_REGULATION_OF_FGFR1_SIGNALING	REACTOME_NEGATIVE_REGULATION_OF_FGFR1_SIGNALING	2017-02-01	33/13343	0.0606061	47.5686	9.56635	0.000788204	0.0014736	0.000300612	PPP2R1A/PPP2CA	2
1	WP_PI3KAKT_SIGNALING_PATHWAY	WP_PI3KAKT_SIGNALING_PATHWAY	2017-04-01	345/13343	0.0115942	9.10009	5.44435	0.000800528	0.00148587	0.000303115	PPP2R1A/PPP2CA/PPP2R5C/PPP2R5B	4
1	PID_IL8_CXCR2_PATHWAY	PID_IL8_CXCR2_PATHWAY	2017-02-01	34/13343	0.0588235	46.1696	9.41884	0.00083684	0.00153124	0.00031237	PPP2R1A/PPP2CA	2
1	REACTOME_NEGATIVE_REGULATION_OF_FGFR2_SIGNALING	REACTOME_NEGATIVE_REGULATION_OF_FGFR2_SIGNALING	2017-02-01	34/13343	0.0588235	46.1696	9.41884	0.00083684	0.00153124	0.00031237	PPP2R1A/PPP2CA	2
1	REACTOME_TOLL_LIKE_RECEPTOR_CASCADES	REACTOME_TOLL_LIKE_RECEPTOR_CASCADES	2017-03-01	155/13343	0.0193548	15.1913	6.34721	0.000927651	0.00168545	0.000343829	PPP2R1A/PPP2CA/SKP1	3
1	REACTOME_REGULATION_OF_TP53_ACTIVITY	REACTOME_REGULATION_OF_TP53_ACTIVITY	2017-03-01	160/13343	0.01875	14.7165	6.23423	0.00101696	0.00183479	0.000374295	PPP2R1A/PPP2CA/PPP2R5C	3
1	PID_ATR_PATHWAY	PID_ATR_PATHWAY	2017-02-01	39/13343	0.0512821	40.2504	8.76738	0.00110121	0.00197301	0.00040249	PPP2R1A/PPP2CA	2
1	REACTOME_SIGNALING_BY_FGFR3	REACTOME_SIGNALING_BY_FGFR3	2017-02-01	40/13343	0.05	39.2441	8.65177	0.0011583	0.00206098	0.000420437	PPP2R1A/PPP2CA	2
1	REACTOME_SIGNALING_BY_FGFR4	REACTOME_SIGNALING_BY_FGFR4	2017-02-01	41/13343	0.0487805	38.2869	8.54034	0.00121679	0.00215022	0.000438642	PPP2R1A/PPP2CA	2
1	PID_PLK1_PATHWAY	PID_PLK1_PATHWAY	2017-02-01	46/13343	0.0434783	34.1253	8.03798	0.00153009	0.00268547	0.000547831	PPP2R1A/PPP2CA	2
1	REACTOME_SIGNALING_BY_FGFR1	REACTOME_SIGNALING_BY_FGFR1	2017-02-01	50/13343	0.04	31.3953	7.69068	0.00180556	0.00314754	0.000642093	PPP2R1A/PPP2CA	2
1	WP_CILIARY_LANDSCAPE	WP_CILIARY_LANDSCAPE	2017-03-01	219/13343	0.0136986	10.7518	5.19708	0.00250203	0.00433237	0.000883796	PSMC4/PSMD7/PSMD8	3
1	REACTOME_NUCLEAR_EVENTS_KINASE_AND_TRANSCRIPTION_FACTOR_ACTIVATION	REACTOME_NUCLEAR_EVENTS_KINASE_AND_TRANSCRIPTION_FACTOR_ACTIVATION	2017-02-01	61/13343	0.0327869	25.7338	6.91528	0.00267518	0.00460131	0.00093866	PPP2R1A/PPP2CA	2
1	KEGG_LONG_TERM_DEPRESSION	KEGG_LONG_TERM_DEPRESSION	2017-02-01	70/13343	0.0285714	22.4252	6.41911	0.00350667	0.00595212	0.00121422	PPP2R1A/PPP2CA	2
1	REACTOME_CIRCADIAN_CLOCK	REACTOME_CIRCADIAN_CLOCK	2017-02-01	70/13343	0.0285714	22.4252	6.41911	0.00350667	0.00595212	0.00121422	SKP1/PPP1CC	2
1	REACTOME_GLYCOLYSIS	REACTOME_GLYCOLYSIS	2017-02-01	72/13343	0.0277778	21.8023	6.32136	0.00370586	0.00624911	0.00127481	PPP2R1A/PPP2CA	2
1	REACTOME_SIGNALING_BY_FGFR2	REACTOME_SIGNALING_BY_FGFR2	2017-02-01	73/13343	0.0273973	21.5036	6.27396	0.00380741	0.00637864	0.00130123	PPP2R1A/PPP2CA	2
1	REACTOME_NUCLEAR_ENVELOPE_NE_REASSEMBLY	REACTOME_NUCLEAR_ENVELOPE_NE_REASSEMBLY	2017-02-01	76/13343	0.0263158	20.6548	6.13725	0.00411979	0.00681349	0.00138994	PPP2R1A/PPP2CA	2
1	WP_16P112_PROXIMAL_DELETION_SYNDROME	WP_16P112_PROXIMAL_DELETION_SYNDROME	2017-02-01	76/13343	0.0263158	20.6548	6.13725	0.00411979	0.00681349	0.00138994	PPP2R1A/PPP2CA	2
1	REACTOME_REGULATION_OF_PLK1_ACTIVITY_AT_G2_M_TRANSITION	REACTOME_REGULATION_OF_PLK1_ACTIVITY_AT_G2_M_TRANSITION	2017-02-01	87/13343	0.0229885	18.0433	5.69628	0.00536347	0.00875808	0.00178663	PPP2R1A/SKP1	2
1	REACTOME_SIGNALING_BY_FGFR	REACTOME_SIGNALING_BY_FGFR	2017-02-01	87/13343	0.0229885	18.0433	5.69628	0.00536347	0.00875808	0.00178663	PPP2R1A/PPP2CA	2
1	WNT_SIGNALING	WNT_SIGNALING	2017-02-01	89/13343	0.0224719	17.6378	5.62474	0.00560599	0.00909651	0.00185567	PPP2R1A/PPP2CA	2
1	REACTOME_OPIOID_SIGNALLING	REACTOME_OPIOID_SIGNALLING	2017-02-01	90/13343	0.0222222	17.4418	5.58984	0.00572911	0.00923819	0.00188458	PPP2R1A/PPP2CA	2
1	REACTOME_GLUCOSE_METABOLISM	REACTOME_GLUCOSE_METABOLISM	2017-02-01	92/13343	0.0217391	17.0627	5.52169	0.00597909	0.0095814	0.00195459	PPP2R1A/PPP2CA	2
1	WP_TNFALPHA_SIGNALING_PATHWAY	WP_TNFALPHA_SIGNALING_PATHWAY	2017-02-01	94/13343	0.0212766	16.6996	5.45565	0.00623401	0.00992824	0.00202534	PPP2CA/SKP1	2
1	REACTOME_FBXW7_MUTANTS_AND_NOTCH1_IN_CANCER	REACTOME_FBXW7_MUTANTS_AND_NOTCH1_IN_CANCER	2017-01-01	5/13343	0.2	156.976	12.459	0.00635512	0.010059	0.00205202	SKP1	1
1	PID_ERBB1_DOWNSTREAM_PATHWAY	PID_ERBB1_DOWNSTREAM_PATHWAY	2017-02-01	105/13343	0.0190476	14.9501	5.12563	0.00772344	0.0121503	0.00247864	PPP2R1A/PPP2CA	2
1	REACTOME_INTEGRATION_OF_ENERGY_METABOLISM	REACTOME_INTEGRATION_OF_ENERGY_METABOLISM	2017-02-01	108/13343	0.0185185	14.5349	5.04416	0.00815498	0.0127514	0.00260127	PPP2R1A/PPP2CA	2
1	REACTOME_NONSENSE_MEDIATED_DECAY_NMD	REACTOME_NONSENSE_MEDIATED_DECAY_NMD	2017-02-01	116/13343	0.0172414	13.5325	4.84194	0.00935787	0.0145442	0.00296698	PPP2R1A/PPP2CA	2
1	BIOCARTA_P35ALZHEIMERS_PATHWAY	BIOCARTA_P35ALZHEIMERS_PATHWAY	2017-01-01	8/13343	0.125	98.1103	9.81293	0.0101499	0.0155874	0.0031798	PPP2CA	1
1	REACTOME_SIGNALING_BY_MRAS_COMPLEX_MUTANTS	REACTOME_SIGNALING_BY_MRAS_COMPLEX_MUTANTS	2017-01-01	8/13343	0.125	98.1103	9.81293	0.0101499	0.0155874	0.0031798	PPP1CC	1
1	REACTOME_TRANSCRIPTIONAL_REGULATION_BY_TP53	REACTOME_TRANSCRIPTIONAL_REGULATION_BY_TP53	2017-03-01	366/13343	0.00819672	6.43346	3.76457	0.0104585	0.0159662	0.00325707	PPP2R1A/PPP2CA/PPP2R5C	3
1	BIOCARTA_FBW7_PATHWAY	BIOCARTA_FBW7_PATHWAY	2017-01-01	9/13343	0.111111	87.2092	9.24016	0.0114118	0.0173074	0.00353067	SKP1	1
1	PID_PDGFRB_PATHWAY	PID_PDGFRB_PATHWAY	2017-02-01	129/13343	0.0155039	12.1687	4.55267	0.0114712	0.0173074	0.00353067	PPP2R1A/PPP2CA	2
1	KEGG_TIGHT_JUNCTION	KEGG_TIGHT_JUNCTION	2017-02-01	132/13343	0.0151515	11.8922	4.49178	0.0119862	0.0179793	0.00366774	PPP2R1A/PPP2CA	2
1	REACTOME_SIGNALING_BY_NTRKS	REACTOME_SIGNALING_BY_NTRKS	2017-02-01	134/13343	0.0149254	11.7147	4.45226	0.0123351	0.0183958	0.00375271	PPP2R1A/PPP2CA	2
1	BIOCARTA_SKP2E2F_PATHWAY	BIOCARTA_SKP2E2F_PATHWAY	2017-01-01	10/13343	0.1	78.4882	8.75501	0.0126722	0.0187898	0.0038331	SKP1	1
1	REACTOME_MITOTIC_PROPHASE	REACTOME_MITOTIC_PROPHASE	2017-02-01	141/13343	0.0141844	11.1331	4.32032	0.0135915	0.0200378	0.00408767	PPP2R1A/PPP2CA	2
1	BIOCARTA_AKAP95_PATHWAY	BIOCARTA_AKAP95_PATHWAY	2017-01-01	11/13343	0.0909091	71.3529	8.33712	0.0139311	0.0203063	0.00414246	PPP2CA	1
1	REACTOME_REGULATION_OF_BACH1_ACTIVITY	REACTOME_REGULATION_OF_BACH1_ACTIVITY	2017-01-01	11/13343	0.0909091	71.3529	8.33712	0.0139311	0.0203063	0.00414246	SKP1	1
1	BIOCARTA_ACTINY_PATHWAY	BIOCARTA_ACTINY_PATHWAY	2017-01-01	12/13343	0.0833333	65.4069	7.97217	0.0151885	0.0220147	0.00449097	PSMA7	1
1	BIOCARTA_P27_PATHWAY	BIOCARTA_P27_PATHWAY	2017-01-01	13/13343	0.0769231	60.3756	7.64979	0.0164443	0.0237018	0.00483514	SKP1	1
1	BIOCARTA_AKAPCENTROSOME_PATHWAY	BIOCARTA_AKAPCENTROSOME_PATHWAY	2017-01-01	14/13343	0.0714286	56.063	7.36225	0.0176987	0.0250893	0.00511818	PPP2CA	1
1	WP_CANCER_IMMUNOTHERAPY_BY_CTLA4_BLOCKADE	WP_CANCER_IMMUNOTHERAPY_BY_CTLA4_BLOCKADE	2017-01-01	14/13343	0.0714286	56.063	7.36225	0.0176987	0.0250893	0.00511818	PPP2CA	1
1	WP_DOPAMINE_METABOLISM	WP_DOPAMINE_METABOLISM	2017-01-01	14/13343	0.0714286	56.063	7.36225	0.0176987	0.0250893	0.00511818	PPP2CA	1
1	REACTOME_PROLACTIN_RECEPTOR_SIGNALING	REACTOME_PROLACTIN_RECEPTOR_SIGNALING	2017-01-01	15/13343	0.0666667	52.3255	7.10365	0.0189515	0.0267185	0.00545053	SKP1	1
1	BIOCARTA_CK1_PATHWAY	BIOCARTA_CK1_PATHWAY	2017-01-01	16/13343	0.0625	49.0551	6.8694	0.0202028	0.0281748	0.00574761	PPP2CA	1
1	REACTOME_MAP3K8_TPL2_DEPENDENT_MAPK1_3_ACTIVATION	REACTOME_MAP3K8_TPL2_DEPENDENT_MAPK1_3_ACTIVATION	2017-01-01	16/13343	0.0625	49.0551	6.8694	0.0202028	0.0281748	0.00574761	SKP1	1
1	BIOCARTA_TEL_PATHWAY	BIOCARTA_TEL_PATHWAY	2017-01-01	17/13343	0.0588235	46.1696	6.65588	0.0214527	0.0297569	0.00607036	PPP2CA	1
1	PID_BETA_CATENIN_DEG_PATHWAY	PID_BETA_CATENIN_DEG_PATHWAY	2017-01-01	18/13343	0.0555556	43.6046	6.46017	0.022701	0.0313201	0.00638925	SKP1	1
1	BIOCARTA_CHREBP_PATHWAY	BIOCARTA_CHREBP_PATHWAY	2017-01-01	19/13343	0.0526316	41.3096	6.2799	0.0239478	0.0323484	0.00659902	PPP2CA	1
1	BIOCARTA_ERAD_PATHWAY	BIOCARTA_ERAD_PATHWAY	2017-01-01	19/13343	0.0526316	41.3096	6.2799	0.0239478	0.0323484	0.00659902	SKP1	1
1	BIOCARTA_IGF1MTOR_PATHWAY	BIOCARTA_IGF1MTOR_PATHWAY	2017-01-01	19/13343	0.0526316	41.3096	6.2799	0.0239478	0.0323484	0.00659902	PPP2CA	1
1	REACTOME_NUCLEAR_EVENTS_STIMULATED_BY_ALK_SIGNALING_IN_CANCER	REACTOME_NUCLEAR_EVENTS_STIMULATED_BY_ALK_SIGNALING_IN_CANCER	2017-01-01	19/13343	0.0526316	41.3096	6.2799	0.0239478	0.0323484	0.00659902	SKP1	1
1	BIOCARTA_GSK3_PATHWAY	BIOCARTA_GSK3_PATHWAY	2017-01-01	20/13343	0.05	39.2441	6.11313	0.0251932	0.0338533	0.00690602	PPP2CA	1
1	BIOCARTA_AKT_PATHWAY	BIOCARTA_AKT_PATHWAY	2017-01-01	22/13343	0.0454545	35.6765	5.81384	0.0276794	0.0368107	0.00750932	PPP2CA	1
1	BIOCARTA_MTOR_PATHWAY	BIOCARTA_MTOR_PATHWAY	2017-01-01	22/13343	0.0454545	35.6765	5.81384	0.0276794	0.0368107	0.00750932	PPP2CA	1
1	WP_CIRCADIAN_RHYTHM_GENES	WP_CIRCADIAN_RHYTHM_GENES	2017-02-01	207/13343	0.00966184	7.5834	3.40949	0.0279521	0.0369827	0.00754441	SKP1/PPP1CC	2
1	BIOCARTA_CTCF_PATHWAY	BIOCARTA_CTCF_PATHWAY	2017-01-01	24/13343	0.0416667	32.7034	5.55215	0.0301596	0.0392989	0.0080169	PPP2CA	1
1	BIOCARTA_WNT_PATHWAY	BIOCARTA_WNT_PATHWAY	2017-01-01	24/13343	0.0416667	32.7034	5.55215	0.0301596	0.0392989	0.0080169	PPP2CA	1
1	REACTOME_TRIGLYCERIDE_CATABOLISM	REACTOME_TRIGLYCERIDE_CATABOLISM	2017-01-01	24/13343	0.0416667	32.7034	5.55215	0.0301596	0.0392989	0.0080169	PPP1CC	1
1	PID_MYC_PATHWAY	PID_MYC_PATHWAY	2017-01-01	25/13343	0.04	31.3953	5.43303	0.0313975	0.0407063	0.00830401	PPP2CA	1
1	PID_INSULIN_GLUCOSE_PATHWAY	PID_INSULIN_GLUCOSE_PATHWAY	2017-01-01	26/13343	0.0384615	30.1878	5.32071	0.0326339	0.0418882	0.00854513	PPP1CC	1
1	REACTOME_DOWNREGULATION_OF_TGF_BETA_RECEPTOR_SIGNALING	REACTOME_DOWNREGULATION_OF_TGF_BETA_RECEPTOR_SIGNALING	2017-01-01	26/13343	0.0384615	30.1878	5.32071	0.0326339	0.0418882	0.00854513	PPP1CC	1
1	BIOCARTA_ERK_PATHWAY	BIOCARTA_ERK_PATHWAY	2017-01-01	27/13343	0.037037	29.0697	5.21456	0.0338688	0.043045	0.00878112	PPP2CA	1
1	WP_FGFR3_SIGNALING_IN_CHONDROCYTE_PROLIFERATION_AND_TERMINAL_DIFFERENTIATION	WP_FGFR3_SIGNALING_IN_CHONDROCYTE_PROLIFERATION_AND_TERMINAL_DIFFERENTIATION	2017-01-01	27/13343	0.037037	29.0697	5.21456	0.0338688	0.043045	0.00878112	PPP2CA	1
1	WP_SPHINGOLIPID_PATHWAY	WP_SPHINGOLIPID_PATHWAY	2017-01-01	30/13343	0.0333333	26.1627	4.92794	0.0375646	0.0475081	0.00969158	PPP2CA	1
1	REACTOME_TGF_BETA_RECEPTOR_SIGNALING_ACTIVATES_SMADS	REACTOME_TGF_BETA_RECEPTOR_SIGNALING_ACTIVATES_SMADS	2017-01-01	32/13343	0.03125	24.5276	4.75918	0.0400211	0.050368	0.010275	PPP1CC	1
1	WP_PREGNANE_X_RECEPTOR_PATHWAY	WP_PREGNANE_X_RECEPTOR_PATHWAY	2017-01-01	33/13343	0.030303	23.7843	4.68046	0.0412471	0.051659	0.0105383	PSMC5	1
1	REACTOME_TRIGLYCERIDE_METABOLISM	REACTOME_TRIGLYCERIDE_METABOLISM	2017-01-01	38/13343	0.0263158	20.6548	4.33349	0.0473551	0.0590224	0.0120405	PPP1CC	1
1	PID_AURORA_B_PATHWAY	PID_AURORA_B_PATHWAY	2017-01-01	39/13343	0.025641	20.1252	4.27201	0.0485724	0.0602484	0.0122906	PPP1CC	1
1	WP_COMMON_PATHWAYS_UNDERLYING_DRUG_ADDICTION	WP_COMMON_PATHWAYS_UNDERLYING_DRUG_ADDICTION	2017-01-01	42/13343	0.0238095	18.6877	4.10051	0.0522152	0.064457	0.0131491	PPP1CC	1
1	REACTOME_METABOLISM_OF_CARBOHYDRATES	REACTOME_METABOLISM_OF_CARBOHYDRATES	2017-02-01	293/13343	0.00682594	5.35756	2.69375	0.052615	0.0646413	0.0131867	PPP2R1A/PPP2CA	2
1	BIOCARTA_KERATINOCYTE_PATHWAY	BIOCARTA_KERATINOCYTE_PATHWAY	2017-01-01	46/13343	0.0217391	17.0627	3.89767	0.0570519	0.0697602	0.014231	PPP2CA	1
1	WP_ENDOPLASMIC_RETICULUM_STRESS_RESPONSE_IN_CORONAVIRUS_INFECTION	WP_ENDOPLASMIC_RETICULUM_STRESS_RESPONSE_IN_CORONAVIRUS_INFECTION	2017-01-01	47/13343	0.0212766	16.6996	3.8509	0.0582575	0.0708982	0.0144631	PPP1CC	1
1	REACTOME_NOTCH1_INTRACELLULAR_DOMAIN_REGULATES_TRANSCRIPTION	REACTOME_NOTCH1_INTRACELLULAR_DOMAIN_REGULATES_TRANSCRIPTION	2017-01-01	48/13343	0.0208333	16.3517	3.80556	0.0594616	0.0717443	0.0146357	SKP1	1
1	REACTOME_G_ALPHA_I_SIGNALLING_EVENTS	REACTOME_G_ALPHA_I_SIGNALLING_EVENTS	2017-02-01	314/13343	0.00636943	4.99925	2.56137	0.0595089	0.0717443	0.0146357	PPP2R1A/PPP2CA	2
1	WP_EXERCISEINDUCED_CIRCADIAN_REGULATION	WP_EXERCISEINDUCED_CIRCADIAN_REGULATION	2017-01-01	49/13343	0.0204082	16.018	3.76156	0.0606642	0.072797	0.0148505	PSMA4	1
1	REACTOME_IRE1ALPHA_ACTIVATES_CHAPERONES	REACTOME_IRE1ALPHA_ACTIVATES_CHAPERONES	2017-01-01	50/13343	0.02	15.6976	3.71883	0.0618654	0.0738948	0.0150744	PPP2R5B	1
1	PID_TGFBR_PATHWAY	PID_TGFBR_PATHWAY	2017-01-01	54/13343	0.0185185	14.5349	3.5595	0.0666557	0.0792497	0.0161668	PPP2CA	1
1	REACTOME_SIGNALING_BY_ALK_IN_CANCER	REACTOME_SIGNALING_BY_ALK_IN_CANCER	2017-01-01	55/13343	0.0181818	14.2706	3.5223	0.0678497	0.0802992	0.0163809	SKP1	1
1	REACTOME_IRON_UPTAKE_AND_TRANSPORT	REACTOME_IRON_UPTAKE_AND_TRANSPORT	2017-01-01	58/13343	0.0172414	13.5325	3.41629	0.0714231	0.0837598	0.0170869	SKP1	1
1	REACTOME_SIGNALING_BY_NOTCH1_PEST_DOMAIN_MUTANTS_IN_CANCER	REACTOME_SIGNALING_BY_NOTCH1_PEST_DOMAIN_MUTANTS_IN_CANCER	2017-01-01	58/13343	0.0172414	13.5325	3.41629	0.0714231	0.0837598	0.0170869	SKP1	1
1	PID_NOTCH_PATHWAY	PID_NOTCH_PATHWAY	2017-01-01	59/13343	0.0169492	13.3031	3.38268	0.0726113	0.0843861	0.0172146	SKP1	1
1	PID_P53_REGULATION_PATHWAY	PID_P53_REGULATION_PATHWAY	2017-01-01	59/13343	0.0169492	13.3031	3.38268	0.0726113	0.0843861	0.0172146	PPP2CA	1
1	WP_NOTCH_SIGNALING_PATHWAY	WP_NOTCH_SIGNALING_PATHWAY	2017-01-01	63/13343	0.015873	12.4585	3.25598	0.07735	0.0894901	0.0182558	SKP1	1
1	PID_RB_1PATHWAY	PID_RB_1PATHWAY	2017-01-01	65/13343	0.0153846	12.0751	3.19686	0.0797108	0.0918097	0.018729	PPP2CA	1
1	WP_PHYSICOCHEMICAL_FEATURES_AND_TOXICITYASSOCIATED_PATHWAYS	WP_PHYSICOCHEMICAL_FEATURES_AND_TOXICITYASSOCIATED_PATHWAYS	2017-01-01	68/13343	0.0147059	11.5424	3.11287	0.0832413	0.09545	0.0194716	PPP2CA	1
1	KEGG_LONG_TERM_POTENTIATION	KEGG_LONG_TERM_POTENTIATION	2017-01-01	70/13343	0.0142857	11.2126	3.05975	0.0855879	0.0977065	0.019932	PPP1CC	1
1	REACTOME_AURKA_ACTIVATION_BY_TPX2	REACTOME_AURKA_ACTIVATION_BY_TPX2	2017-01-01	72/13343	0.0138889	10.9011	3.00874	0.0879288	0.0999367	0.0203869	PPP2R1A	1
1	REACTOME_SIGNALING_BY_NOTCH1	REACTOME_SIGNALING_BY_NOTCH1	2017-01-01	74/13343	0.0135135	10.6065	2.9597	0.0902641	0.102141	0.0208366	SKP1	1
1	REACTOME_SIGNALING_BY_TGF_BETA_RECEPTOR_COMPLEX	REACTOME_SIGNALING_BY_TGF_BETA_RECEPTOR_COMPLEX	2017-01-01	75/13343	0.0133333	10.4651	2.93588	0.0914296	0.103008	0.0210135	PPP1CC	1
1	PID_BETA_CATENIN_NUC_PATHWAY	PID_BETA_CATENIN_NUC_PATHWAY	2017-01-01	80/13343	0.0125	9.81103	2.82316	0.0972363	0.109074	0.0222509	SKP1	1
1	REACTOME_RECRUITMENT_OF_MITOTIC_CENTROSOME_PROTEINS_AND_COMPLEXES	REACTOME_RECRUITMENT_OF_MITOTIC_CENTROSOME_PROTEINS_AND_COMPLEXES	2017-01-01	81/13343	0.0123457	9.68991	2.80181	0.0983934	0.109894	0.0224182	PPP2R1A	1
1	REACTOME_ONCOGENIC_MAPK_SIGNALING	REACTOME_ONCOGENIC_MAPK_SIGNALING	2017-01-01	82/13343	0.0121951	9.57174	2.78082	0.0995491	0.110706	0.0225837	PPP1CC	1
1	REACTOME_UNFOLDED_PROTEIN_RESPONSE_UPR	REACTOME_UNFOLDED_PROTEIN_RESPONSE_UPR	2017-01-01	92/13343	0.0108696	8.53133	2.58897	0.11103	0.122943	0.0250802	PPP2R5B	1
1	REACTOME_RECRUITMENT_OF_NUMA_TO_MITOTIC_CENTROSOMES	REACTOME_RECRUITMENT_OF_NUMA_TO_MITOTIC_CENTROSOMES	2017-01-01	95/13343	0.0105263	8.26192	2.53702	0.114447	0.126186	0.0257416	PPP2R1A	1
1	REACTOME_ANCHORING_OF_THE_BASAL_BODY_TO_THE_PLASMA_MEMBRANE	REACTOME_ANCHORING_OF_THE_BASAL_BODY_TO_THE_PLASMA_MEMBRANE	2017-01-01	97/13343	0.0103093	8.09157	2.50363	0.116719	0.128142	0.0261408	PPP2R1A	1
1	WP_SMALL_CELL_LUNG_CANCER	WP_SMALL_CELL_LUNG_CANCER	2017-01-01	98/13343	0.0102041	8.009	2.4873	0.117852	0.128838	0.0262828	SKP1	1
1	REACTOME_SIGNALING_BY_TGFB_FAMILY_MEMBERS	REACTOME_SIGNALING_BY_TGFB_FAMILY_MEMBERS	2017-01-01	104/13343	0.00961538	7.54695	2.39394	0.124625	0.135668	0.027676	PPP1CC	1
1	WP_DNA_DAMAGE_RESPONSE_ONLY_ATM_DEPENDENT	WP_DNA_DAMAGE_RESPONSE_ONLY_ATM_DEPENDENT	2017-01-01	114/13343	0.00877193	6.88493	2.2538	0.135805	0.147217	0.030032	PPP2R5C	1
1	KEGG_VASCULAR_SMOOTH_MUSCLE_CONTRACTION	KEGG_VASCULAR_SMOOTH_MUSCLE_CONTRACTION	2017-01-01	115/13343	0.00869565	6.82506	2.24072	0.136915	0.1478	0.0301509	PPP1CC	1
1	WP_CELL_CYCLE	WP_CELL_CYCLE	2017-01-01	122/13343	0.00819672	6.43346	2.15332	0.144652	0.154855	0.0315902	SKP1	1
1	WP_FRAGILE_X_SYNDROME	WP_FRAGILE_X_SYNDROME	2017-01-01	122/13343	0.00819672	6.43346	2.15332	0.144652	0.154855	0.0315902	PPP2R5B	1
1	WP_HIPPOMERLIN_SIGNALING_DYSREGULATION	WP_HIPPOMERLIN_SIGNALING_DYSREGULATION	2017-01-01	123/13343	0.00813008	6.38116	2.1414	0.145751	0.155388	0.0316989	PPP1CC	1
1	KEGG_CELL_CYCLE	KEGG_CELL_CYCLE	2017-01-01	125/13343	0.008	6.27906	2.11794	0.147947	0.15708	0.032044	SKP1	1
1	WP_TGFBETA_SIGNALING_PATHWAY	WP_TGFBETA_SIGNALING_PATHWAY	2017-01-01	133/13343	0.0075188	5.90137	2.02898	0.156677	0.165666	0.0337957	SKP1	1
1	KEGG_UBIQUITIN_MEDIATED_PROTEOLYSIS	KEGG_UBIQUITIN_MEDIATED_PROTEOLYSIS	2017-01-01	135/13343	0.00740741	5.81394	2.00786	0.158846	0.167275	0.0341238	SKP1	1
1	KEGG_INSULIN_SIGNALING_PATHWAY	KEGG_INSULIN_SIGNALING_PATHWAY	2017-01-01	137/13343	0.00729927	5.72907	1.98717	0.16101	0.168864	0.034448	PPP1CC	1
1	WP_BRAINDERIVED_NEUROTROPHIC_FACTOR_BDNF_SIGNALING_PATHWAY	WP_BRAINDERIVED_NEUROTROPHIC_FACTOR_BDNF_SIGNALING_PATHWAY	2017-01-01	144/13343	0.00694444	5.45057	1.91784	0.168543	0.175339	0.0357688	PPP2CA	1
1	WP_NEUROINFLAMMATION_AND_GLUTAMATERGIC_SIGNALING	WP_NEUROINFLAMMATION_AND_GLUTAMATERGIC_SIGNALING	2017-01-01	144/13343	0.00694444	5.45057	1.91784	0.168543	0.175339	0.0357688	PPP1CC	1
1	WP_MESODERMAL_COMMITMENT_PATHWAY	WP_MESODERMAL_COMMITMENT_PATHWAY	2017-01-01	155/13343	0.00645161	5.06376	1.81756	0.180252	0.186767	0.0381001	PPP2CA	1
1	WP_BREAST_CANCER_PATHWAY	WP_BREAST_CANCER_PATHWAY	2017-01-01	156/13343	0.00641026	5.0313	1.80892	0.181308	0.18711	0.0381702	SKP1	1
1	KEGG_FOCAL_ADHESION	KEGG_FOCAL_ADHESION	2017-01-01	199/13343	0.00502513	3.94413	1.49453	0.225552	0.231843	0.0472955	PPP1CC	1
1	REACTOME_CILIUM_ASSEMBLY	REACTOME_CILIUM_ASSEMBLY	2017-01-01	202/13343	0.0049505	3.88556	1.47596	0.228554	0.233071	0.047546	PPP2R1A	1
1	WP_FOCAL_ADHESION	WP_FOCAL_ADHESION	2017-01-01	202/13343	0.0049505	3.88556	1.47596	0.228554	0.233071	0.047546	PPP1CC	1
1	KEGG_REGULATION_OF_ACTIN_CYTOSKELETON	KEGG_REGULATION_OF_ACTIN_CYTOSKELETON	2017-01-01	213/13343	0.00469484	3.68489	1.41081	0.239465	0.243236	0.0496198	PPP1CC	1
1	REACTOME_ORGANELLE_BIOGENESIS_AND_MAINTENANCE	REACTOME_ORGANELLE_BIOGENESIS_AND_MAINTENANCE	2017-01-01	296/13343	0.00337838	2.65163	1.02633	0.317235	0.320967	0.0654767	PPP2R1A	1
1	WP_NUCLEAR_RECEPTORS_METAPATHWAY	WP_NUCLEAR_RECEPTORS_METAPATHWAY	2017-01-01	321/13343	0.00311526	2.44512	0.936055	0.339151	0.341801	0.0697268	PSMC5	1
1	WP_VEGFAVEGFR2_SIGNALING_PATHWAY	WP_VEGFAVEGFR2_SIGNALING_PATHWAY	2017-01-01	438/13343	0.00228311	1.79197	0.601937	0.433204	0.43489	0.0887168	PPP2CA	1
1	REACTOME_NEUTROPHIL_DEGRANULATION	REACTOME_NEUTROPHIL_DEGRANULATION	2017-01-01	479/13343	0.00208768	1.63859	0.508374	0.463069	0.463069	0.0944654	PSMD7	1
2	REACTOME_DISEASES_OF_SIGNAL_TRANSDUCTION_BY_GROWTH_FACTOR_RECEPTORS_AND_SECOND_MESSENGERS	REACTOME_DISEASES_OF_SIGNAL_TRANSDUCTION_BY_GROWTH_FACTOR_RECEPTORS_AND_SECOND_MESSENGERS	17/17	432/13343	0.0393519	30.8866	22.554	3.46614e-26	2.12821e-23	8.20927e-24	ACTB/STAT3/PPP1CB/PEBP1/RPS6/FN1/STAT1/SMAD4/TSC2/IRS1/MTOR/MPRIP/NF1/AGK/AP3B1/BRAF/ATG7	17
2	REACTOME_ONCOGENIC_MAPK_SIGNALING	REACTOME_ONCOGENIC_MAPK_SIGNALING	2017-10-01	82/13343	0.121951	95.7174	30.7279	8.18226e-19	2.51196e-16	9.68952e-17	ACTB/PPP1CB/PEBP1/FN1/MPRIP/NF1/AGK/AP3B1/BRAF/ATG7	10
2	REACTOME_SIGNALING_BY_BRAF_AND_RAF1_FUSIONS	REACTOME_SIGNALING_BY_BRAF_AND_RAF1_FUSIONS	2017-08-01	65/13343	0.123077	96.6009	27.5954	4.76842e-15	9.75937e-13	3.76454e-13	ACTB/PEBP1/FN1/MPRIP/AGK/AP3B1/BRAF/ATG7	8
2	WP_PANCREATIC_ADENOCARCINOMA_PATHWAY	WP_PANCREATIC_ADENOCARCINOMA_PATHWAY	2017-06-01	89/13343	0.0674157	52.9134	17.5504	8.66146e-10	1.32953e-07	5.1285e-08	STAT3/PEBP1/STAT1/SMAD4/MTOR/BRAF	6
2	PID_ERBB1_DOWNSTREAM_PATHWAY	PID_ERBB1_DOWNSTREAM_PATHWAY	2017-06-01	105/13343	0.0571429	44.8504	16.1117	2.37163e-09	2.91236e-07	1.1234e-07	STAT3/PEBP1/RPS6/STAT1/MTOR/BRAF	6
2	WP_INTERFERON_TYPE_I_SIGNALING_PATHWAYS	WP_INTERFERON_TYPE_I_SIGNALING_PATHWAYS	2017-05-01	55/13343	0.0909091	71.3529	18.6732	5.88723e-09	6.02459e-07	2.3239e-07	STAT3/RPS6/STAT1/IRS1/MTOR	5
2	KEGG_INSULIN_SIGNALING_PATHWAY	KEGG_INSULIN_SIGNALING_PATHWAY	2017-06-01	137/13343	0.0437956	34.3744	14.024	1.18387e-08	1.03842e-06	4.00557e-07	PPP1CB/RPS6/TSC2/IRS1/MTOR/BRAF	6
2	WP_ONCOSTATIN_M_SIGNALING_PATHWAY	WP_ONCOSTATIN_M_SIGNALING_PATHWAY	2017-05-01	66/13343	0.0757576	59.4608	17.0048	1.49997e-08	1.07263e-06	4.13752e-07	STAT3/RPS6/STAT1/IRS1/MTOR	5
2	WP_BRAINDERIVED_NEUROTROPHIC_FACTOR_BDNF_SIGNALING_PATHWAY	WP_BRAINDERIVED_NEUROTROPHIC_FACTOR_BDNF_SIGNALING_PATHWAY	2017-06-01	144/13343	0.0416667	32.7034	13.6616	1.59722e-08	1.07263e-06	4.13752e-07	STAT3/RPS6/STAT1/TSC2/IRS1/MTOR	6
2	WP_THYROID_STIMULATING_HORMONE_TSH_SIGNALING_PATHWAY	WP_THYROID_STIMULATING_HORMONE_TSH_SIGNALING_PATHWAY	2017-05-01	68/13343	0.0735294	57.7119	16.7454	1.74695e-08	1.07263e-06	4.13752e-07	STAT3/RPS6/STAT1/MTOR/BRAF	5
2	WP_LEPTIN_SIGNALING_PATHWAY	WP_LEPTIN_SIGNALING_PATHWAY	2017-05-01	76/13343	0.0657895	51.637	15.8115	3.07758e-08	1.57469e-06	6.07417e-07	STAT3/RPS6/STAT1/IRS1/MTOR	5
2	WP_PROLACTIN_SIGNALING_PATHWAY	WP_PROLACTIN_SIGNALING_PATHWAY	2017-05-01	76/13343	0.0657895	51.637	15.8115	3.07758e-08	1.57469e-06	6.07417e-07	STAT3/RPS6/STAT1/IRS1/MTOR	5
2	WP_EGFR_TYROSINE_KINASE_INHIBITOR_RESISTANCE	WP_EGFR_TYROSINE_KINASE_INHIBITOR_RESISTANCE	2017-05-01	84/13343	0.0595238	46.7192	15.013	5.11186e-08	2.41437e-06	9.31311e-07	STAT3/RPS6/MTOR/NF1/BRAF	5
2	REACTOME_MAPK_FAMILY_SIGNALING_CASCADES	REACTOME_MAPK_FAMILY_SIGNALING_CASCADES	2017-07-01	327/13343	0.0214067	16.8018	10.333	7.84338e-08	3.43988e-06	1.32689e-06	ACTB/PPP1CB/PEBP1/FN1/IRS1/NF1/BRAF	7
2	WP_INSULIN_SIGNALING_IN_ADIPOCYTES_DIABETIC_CONDITION	WP_INSULIN_SIGNALING_IN_ADIPOCYTES_DIABETIC_CONDITION	2017-03-01	8/13343	0.375	294.331	29.6409	9.58243e-08	3.67726e-06	1.41845e-06	RPS6/IRS1/MTOR	3
2	WP_INSULIN_SIGNALING_IN_ADIPOCYTES_NORMAL_CONDITION	WP_INSULIN_SIGNALING_IN_ADIPOCYTES_NORMAL_CONDITION	2017-03-01	8/13343	0.375	294.331	29.6409	9.58243e-08	3.67726e-06	1.41845e-06	RPS6/IRS1/MTOR	3
2	REACTOME_MAP2K_AND_MAPK_ACTIVATION	REACTOME_MAP2K_AND_MAPK_ACTIVATION	2017-04-01	40/13343	0.1	78.4882	17.5298	1.60202e-07	5.78611e-06	2.23191e-06	ACTB/PEBP1/FN1/BRAF	4
2	REACTOME_SIGNALING_BY_MODERATE_KINASE_ACTIVITY_BRAF_MUTANTS	REACTOME_SIGNALING_BY_MODERATE_KINASE_ACTIVITY_BRAF_MUTANTS	2017-04-01	45/13343	0.0888889	69.7673	16.5037	2.60163e-07	8.87443e-06	3.42319e-06	ACTB/PEBP1/FN1/BRAF	4
2	WP_THYMIC_STROMAL_LYMPHOPOIETIN_TSLP_SIGNALING_PATHWAY	WP_THYMIC_STROMAL_LYMPHOPOIETIN_TSLP_SIGNALING_PATHWAY	2017-04-01	47/13343	0.0851064	66.7985	16.1395	3.1096e-07	1.00489e-05	3.87623e-06	STAT3/RPS6/STAT1/MTOR	4
2	KEGG_MTOR_SIGNALING_PATHWAY	KEGG_MTOR_SIGNALING_PATHWAY	2017-04-01	52/13343	0.0769231	60.3756	15.322	4.7014e-07	1.44333e-05	5.56745e-06	RPS6/TSC2/MTOR/BRAF	4
2	REACTOME_SIGNALING_BY_ALK_IN_CANCER	REACTOME_SIGNALING_BY_ALK_IN_CANCER	2017-04-01	55/13343	0.0727273	57.0824	14.8855	5.90888e-07	1.72765e-05	6.66415e-06	STAT3/RPS6/FN1/IRS1	4
2	WP_NEUROINFLAMMATION_AND_GLUTAMATERGIC_SIGNALING	WP_NEUROINFLAMMATION_AND_GLUTAMATERGIC_SIGNALING	2017-05-01	144/13343	0.0347222	27.2529	11.3129	7.61259e-07	2.12461e-05	8.19537e-06	STAT3/PPP1CB/STAT1/SMAD4/IRS1	5
2	WP_EGFEGFR_SIGNALING_PATHWAY	WP_EGFEGFR_SIGNALING_PATHWAY	2017-05-01	163/13343	0.0306748	24.0761	10.5873	1.4061e-06	3.75368e-05	1.44793e-05	STAT3/PEBP1/STAT1/MTOR/BRAF	5
2	PID_MTOR_4PATHWAY	PID_MTOR_4PATHWAY	2017-04-01	69/13343	0.057971	45.5004	13.2365	1.48148e-06	3.79012e-05	1.46199e-05	TSC2/IRS1/MTOR/BRAF	4
2	KEGG_PANCREATIC_CANCER	KEGG_PANCREATIC_CANCER	2017-04-01	70/13343	0.0571429	44.8504	13.1378	1.57004e-06	3.85602e-05	1.48741e-05	STAT3/STAT1/SMAD4/BRAF	4
2	REACTOME_NUCLEAR_EVENTS_STIMULATED_BY_ALK_SIGNALING_IN_CANCER	REACTOME_NUCLEAR_EVENTS_STIMULATED_BY_ALK_SIGNALING_IN_CANCER	2017-03-01	19/13343	0.157895	123.929	19.1513	1.6438e-06	3.8819e-05	1.49739e-05	STAT3/RPS6/FN1	3
2	KEGG_PATHWAYS_IN_CANCER	KEGG_PATHWAYS_IN_CANCER	2017-06-01	325/13343	0.0184615	14.4901	8.79368	1.96752e-06	4.47428e-05	1.72589e-05	STAT3/FN1/STAT1/SMAD4/MTOR/BRAF	6
2	WP_HEAD_AND_NECK_SQUAMOUS_CELL_CARCINOMA	WP_HEAD_AND_NECK_SQUAMOUS_CELL_CARCINOMA	2017-04-01	76/13343	0.0526316	41.3096	12.5868	2.18662e-06	4.79494e-05	1.84958e-05	RPS6/SMAD4/TSC2/MTOR	4
2	WP_GLIOBLASTOMA_SIGNALING_PATHWAYS	WP_GLIOBLASTOMA_SIGNALING_PATHWAYS	2017-04-01	83/13343	0.0481928	37.8257	12.02	3.11483e-06	6.59484e-05	2.54387e-05	TSC2/IRS1/NF1/BRAF	4
2	REACTOME_GROWTH_HORMONE_RECEPTOR_SIGNALING	REACTOME_GROWTH_HORMONE_RECEPTOR_SIGNALING	2017-03-01	24/13343	0.125	98.1103	17.0067	3.42e-06	6.9996e-05	2.7e-05	STAT3/STAT1/IRS1	3
2	WP_EPO_RECEPTOR_SIGNALING	WP_EPO_RECEPTOR_SIGNALING	2017-03-01	26/13343	0.115385	90.5633	16.3267	4.38636e-06	8.68783e-05	3.35121e-05	STAT3/STAT1/IRS1	3
2	WP_FOLLICLE_STIMULATING_HORMONE_FSH_SIGNALING_PATHWAY	WP_FOLLICLE_STIMULATING_HORMONE_FSH_SIGNALING_PATHWAY	2017-03-01	27/13343	0.111111	87.2092	16.0152	4.93078e-06	9.46093e-05	3.64942e-05	RPS6/TSC2/MTOR	3
2	WP_NETWORK_MAP_OF_SARSCOV2_SIGNALING_PATHWAY	WP_NETWORK_MAP_OF_SARSCOV2_SIGNALING_PATHWAY	2017-05-01	221/13343	0.0226244	17.7575	8.97203	6.26763e-06	0.000116616	4.4983e-05	ACTB/RPS6/FN1/STAT1/MTOR	5
2	WP_THERMOGENESIS	WP_THERMOGENESIS	2017-04-01	108/13343	0.037037	29.0697	10.461	8.90796e-06	0.000156127	6.02238e-05	ACTB/RPS6/TSC2/MTOR	4
2	WP_BDNFTRKB_SIGNALING	WP_BDNFTRKB_SIGNALING	2017-03-01	33/13343	0.0909091	71.3529	14.4522	9.15401e-06	0.000156127	6.02238e-05	TSC2/MTOR/BRAF	3
2	WP_REGUCALCIN_IN_PROXIMAL_TUBULE_EPITHELIAL_KIDNEY_CELLS	WP_REGUCALCIN_IN_PROXIMAL_TUBULE_EPITHELIAL_KIDNEY_CELLS	2017-03-01	33/13343	0.0909091	71.3529	14.4522	9.15401e-06	0.000156127	6.02238e-05	SMAD4/MTOR/BRAF	3
2	WP_GASTRIN_SIGNALING_PATHWAY	WP_GASTRIN_SIGNALING_PATHWAY	2017-04-01	114/13343	0.0350877	27.5397	10.1641	1.10398e-05	0.000183201	7.06673e-05	STAT3/RPS6/IRS1/MTOR	4
2	WP_MALIGNANT_PLEURAL_MESOTHELIOMA	WP_MALIGNANT_PLEURAL_MESOTHELIOMA	2017-06-01	446/13343	0.0134529	10.559	7.33362	1.21965e-05	0.00019707	7.60171e-05	ACTB/RPS6/FN1/STAT1/TSC2/MTOR	6
2	WP_EMBRYONIC_STEM_CELL_PLURIPOTENCY_PATHWAYS	WP_EMBRYONIC_STEM_CELL_PLURIPOTENCY_PATHWAYS	2017-04-01	118/13343	0.0338983	26.6062	9.97868	1.26561e-05	0.000199253	7.68591e-05	STAT3/SMAD4/MTOR/BRAF	4
2	WP_FRAGILE_X_SYNDROME	WP_FRAGILE_X_SYNDROME	2017-04-01	122/13343	0.0327869	25.7338	9.80222	1.44408e-05	0.000221666	8.55047e-05	TSC2/MTOR/NF1/BRAF	4
2	PID_IFNG_PATHWAY	PID_IFNG_PATHWAY	2017-03-01	40/13343	0.075	58.8662	13.0908	1.64854e-05	0.000241001	9.29628e-05	STAT3/STAT1/MTOR	3
2	WP_IL5_SIGNALING_PATHWAY	WP_IL5_SIGNALING_PATHWAY	2017-03-01	40/13343	0.075	58.8662	13.0908	1.64854e-05	0.000241001	9.29628e-05	STAT3/RPS6/STAT1	3
2	REACTOME_MTOR_SIGNALLING	REACTOME_MTOR_SIGNALLING	2017-03-01	41/13343	0.0731707	57.4304	12.925	1.77729e-05	0.00025378	9.78923e-05	RPS6/TSC2/MTOR	3
2	WP_IL2_SIGNALING_PATHWAY	WP_IL2_SIGNALING_PATHWAY	2017-03-01	42/13343	0.0714286	56.063	12.7652	1.9125e-05	0.00026688	0.000102945	STAT3/RPS6/STAT1	3
2	WP_INTERLEUKIN11_SIGNALING_PATHWAY	WP_INTERLEUKIN11_SIGNALING_PATHWAY	2017-03-01	44/13343	0.0681818	53.5147	12.4619	2.20289e-05	0.000294039	0.000113421	STAT3/RPS6/STAT1	3
2	WP_NEURODEGENERATION_WITH_BRAIN_IRON_ACCUMULATION_NBIA_SUBTYPES_PATHWAY	WP_NEURODEGENERATION_WITH_BRAIN_IRON_ACCUMULATION_NBIA_SUBTYPES_PATHWAY	2017-03-01	44/13343	0.0681818	53.5147	12.4619	2.20289e-05	0.000294039	0.000113421	TSC2/MTOR/ATG7	3
2	WP_PILOCYTIC_ASTROCYTOMA	WP_PILOCYTIC_ASTROCYTOMA	2017-02-01	6/13343	0.333333	261.627	22.8061	2.28498e-05	0.000298506	0.000115145	NF1/BRAF	2
2	PID_LKB1_PATHWAY	PID_LKB1_PATHWAY	2017-03-01	47/13343	0.0638298	50.0989	12.0433	2.6907e-05	0.000344185	0.000132765	SMAD4/TSC2/MTOR	3
2	WP_FOCAL_ADHESION_PI3KAKTMTORSIGNALING_PATHWAY	WP_FOCAL_ADHESION_PI3KAKTMTORSIGNALING_PATHWAY	2017-05-01	309/13343	0.0161812	12.7004	7.43233	3.17407e-05	0.00039773	0.000153419	RPS6/FN1/TSC2/IRS1/MTOR	5
2	WP_SYNAPTIC_SIGNALING_PATHWAYS_ASSOCIATED_WITH_AUTISM_SPECTRUM_DISORDER	WP_SYNAPTIC_SIGNALING_PATHWAYS_ASSOCIATED_WITH_AUTISM_SPECTRUM_DISORDER	2017-03-01	51/13343	0.0588235	46.1696	11.5431	3.44481e-05	0.000423022	0.000163175	TSC2/MTOR/NF1	3
2	WP_HEPATITIS_B_INFECTION	WP_HEPATITIS_B_INFECTION	2017-04-01	154/13343	0.025974	20.3866	8.64251	3.613e-05	0.000434977	0.000167787	STAT3/STAT1/SMAD4/BRAF	4
2	BIOCARTA_STAT3_PATHWAY	BIOCARTA_STAT3_PATHWAY	2017-02-01	8/13343	0.25	196.221	19.7269	4.25891e-05	0.000482946	0.00018629	STAT3/MTOR	2
2	REACTOME_SIGNALING_BY_MRAS_COMPLEX_MUTANTS	REACTOME_SIGNALING_BY_MRAS_COMPLEX_MUTANTS	2017-02-01	8/13343	0.25	196.221	19.7269	4.25891e-05	0.000482946	0.00018629	PPP1CB/BRAF	2
2	PID_IL2_1PATHWAY	PID_IL2_1PATHWAY	2017-03-01	55/13343	0.0545455	42.8118	11.0978	4.32606e-05	0.000482946	0.00018629	STAT3/STAT1/IRS1	3
2	WP_IL4_SIGNALING_PATHWAY	WP_IL4_SIGNALING_PATHWAY	2017-03-01	55/13343	0.0545455	42.8118	11.0978	4.32606e-05	0.000482946	0.00018629	STAT3/STAT1/IRS1	3
2	KEGG_ACUTE_MYELOID_LEUKEMIA	KEGG_ACUTE_MYELOID_LEUKEMIA	2017-03-01	57/13343	0.0526316	41.3096	10.8927	4.81728e-05	0.00052818	0.000203738	STAT3/MTOR/BRAF	3
2	WP_TGFBETA_RECEPTOR_SIGNALING	WP_TGFBETA_RECEPTOR_SIGNALING	2017-03-01	58/13343	0.0517241	40.5974	10.7941	5.07604e-05	0.000546787	0.000210916	STAT3/STAT1/SMAD4	3
2	WP_PI3KAKT_SIGNALING_PATHWAY	WP_PI3KAKT_SIGNALING_PATHWAY	2017-05-01	345/13343	0.0144928	11.3751	6.97347	5.37667e-05	0.000559931	0.000215986	RPS6/FN1/TSC2/IRS1/MTOR	5
2	BIOCARTA_IL22BP_PATHWAY	BIOCARTA_IL22BP_PATHWAY	2017-02-01	9/13343	0.222222	174.418	18.5875	5.47164e-05	0.000559931	0.000215986	STAT3/STAT1	2
2	REACTOME_INTERLEUKIN_9_SIGNALING	REACTOME_INTERLEUKIN_9_SIGNALING	2017-02-01	9/13343	0.222222	174.418	18.5875	5.47164e-05	0.000559931	0.000215986	STAT3/STAT1	2
2	WP_KIT_RECEPTOR_SIGNALING_PATHWAY	WP_KIT_RECEPTOR_SIGNALING_PATHWAY	2017-03-01	60/13343	0.05	39.2441	10.6042	5.62058e-05	0.000565744	0.000218228	STAT3/RPS6/STAT1	3
2	PID_IL12_2PATHWAY	PID_IL12_2PATHWAY	2017-03-01	62/13343	0.0483871	37.9782	10.4234	6.2021e-05	0.000604458	0.000233161	STAT3/STAT1/MTOR	3
2	WP_TGFBETA_RECEPTOR_SIGNALING_IN_SKELETAL_DYSPLASIAS	WP_TGFBETA_RECEPTOR_SIGNALING_IN_SKELETAL_DYSPLASIAS	2017-03-01	62/13343	0.0483871	37.9782	10.4234	6.2021e-05	0.000604458	0.000233161	STAT3/STAT1/SMAD4	3
2	REACTOME_INTERLEUKIN_21_SIGNALING	REACTOME_INTERLEUKIN_21_SIGNALING	2017-02-01	10/13343	0.2	156.976	17.623	6.83443e-05	0.000655678	0.000252919	STAT3/STAT1	2
2	WP_AGERAGE_PATHWAY	WP_AGERAGE_PATHWAY	2017-03-01	66/13343	0.0454545	35.6765	10.0865	7.48057e-05	0.000706626	0.000272571	STAT3/STAT1/IRS1	3
2	KEGG_ADIPOCYTOKINE_SIGNALING_PATHWAY	KEGG_ADIPOCYTOKINE_SIGNALING_PATHWAY	2017-03-01	67/13343	0.0447761	35.144	10.007	7.82505e-05	0.000717102	0.000276612	STAT3/IRS1/MTOR	3
2	SIG_PIP3_SIGNALING_IN_CARDIAC_MYOCTES	SIG_PIP3_SIGNALING_IN_CARDIAC_MYOCTES	2017-03-01	67/13343	0.0447761	35.144	10.007	7.82505e-05	0.000717102	0.000276612	TSC2/IRS1/MTOR	3
2	REACTOME_INTERLEUKIN_27_SIGNALING	REACTOME_INTERLEUKIN_27_SIGNALING	2017-02-01	11/13343	0.181818	142.706	16.7927	8.34693e-05	0.000732145	0.000282415	STAT3/STAT1	2
2	REACTOME_INTERLEUKIN_6_SIGNALING	REACTOME_INTERLEUKIN_6_SIGNALING	2017-02-01	11/13343	0.181818	142.706	16.7927	8.34693e-05	0.000732145	0.000282415	STAT3/STAT1	2
2	REACTOME_SIGNALING_BY_LEPTIN	REACTOME_SIGNALING_BY_LEPTIN	2017-02-01	11/13343	0.181818	142.706	16.7927	8.34693e-05	0.000732145	0.000282415	STAT3/IRS1	2
2	WP_MECP2_AND_ASSOCIATED_RETT_SYNDROME	WP_MECP2_AND_ASSOCIATED_RETT_SYNDROME	2017-03-01	72/13343	0.0416667	32.7034	9.63398	9.70361e-05	0.000808606	0.000311909	RPS6/MTOR/NF1	3
2	KEGG_FOCAL_ADHESION	KEGG_FOCAL_ADHESION	2017-04-01	199/13343	0.0201005	15.7765	7.50102	9.81197e-05	0.000808606	0.000311909	ACTB/PPP1CB/FN1/BRAF	4
2	BIOCARTA_HSWI_SNF_PATHWAY	BIOCARTA_HSWI_SNF_PATHWAY	2017-02-01	12/13343	0.166667	130.814	16.0681	0.000100088	0.000808606	0.000311909	ACTB/NF1	2
2	REACTOME_INTERLEUKIN_35_SIGNALLING	REACTOME_INTERLEUKIN_35_SIGNALLING	2017-02-01	12/13343	0.166667	130.814	16.0681	0.000100088	0.000808606	0.000311909	STAT3/STAT1	2
2	REACTOME_SIGNALING_BY_PDGFRA_TRANSMEMBRANE_JUXTAMEMBRANE_AND_KINASE_DOMAIN_MUTANTS	REACTOME_SIGNALING_BY_PDGFRA_TRANSMEMBRANE_JUXTAMEMBRANE_AND_KINASE_DOMAIN_MUTANTS	2017-02-01	12/13343	0.166667	130.814	16.0681	0.000100088	0.000808606	0.000311909	STAT3/STAT1	2
2	WP_IL10_ANTIINFLAMMATORY_SIGNALING_PATHWAY	WP_IL10_ANTIINFLAMMATORY_SIGNALING_PATHWAY	2017-02-01	12/13343	0.166667	130.814	16.0681	0.000100088	0.000808606	0.000311909	STAT3/STAT1	2
2	WP_FOCAL_ADHESION	WP_FOCAL_ADHESION	2017-04-01	202/13343	0.019802	15.5422	7.43836	0.000103974	0.00082909	0.00031981	ACTB/PPP1CB/FN1/BRAF	4
2	BIOCARTA_IL10_PATHWAY	BIOCARTA_IL10_PATHWAY	2017-02-01	13/13343	0.153846	120.751	15.4284	0.000118197	0.000930425	0.000358899	STAT3/STAT1	2
2	KEGG_REGULATION_OF_ACTIN_CYTOSKELETON	KEGG_REGULATION_OF_ACTIN_CYTOSKELETON	2017-04-01	213/13343	0.0187793	14.7396	7.21964	0.000127633	0.000991983	0.000382644	ACTB/PPP1CB/FN1/BRAF	4
2	WP_VEGFAVEGFR2_SIGNALING_PATHWAY	WP_VEGFAVEGFR2_SIGNALING_PATHWAY	2017-05-01	438/13343	0.0114155	8.95984	6.04989	0.000166224	0.00127577	0.000492111	STAT3/RPS6/FN1/STAT1/MTOR	5
2	WP_ACUTE_VIRAL_MYOCARDITIS	WP_ACUTE_VIRAL_MYOCARDITIS	2017-03-01	87/13343	0.0344828	27.0649	8.71153	0.000170431	0.00127615	0.000492259	ACTB/STAT3/STAT1	3
2	WP_CLEAR_CELL_RENAL_CELL_CARCINOMA_PATHWAYS	WP_CLEAR_CELL_RENAL_CELL_CARCINOMA_PATHWAYS	2017-03-01	87/13343	0.0344828	27.0649	8.71153	0.000170431	0.00127615	0.000492259	STAT3/TSC2/MTOR	3
2	WP_LEPTININSULIN_SIGNALING_OVERLAP	WP_LEPTININSULIN_SIGNALING_OVERLAP	2017-02-01	17/13343	0.117647	92.3391	13.4591	0.000205471	0.00151999	0.000586315	STAT3/IRS1	2
2	WP_THYROID_HORMONES_PRODUCTION_AND_PERIPHERAL_DOWNSTREAM_SIGNALING_EFFECTS	WP_THYROID_HORMONES_PRODUCTION_AND_PERIPHERAL_DOWNSTREAM_SIGNALING_EFFECTS	2017-03-01	95/13343	0.0315789	24.7858	8.30976	0.000221161	0.00161658	0.000623575	RPS6/TSC2/MTOR	3
2	REACTOME_SIGNALING_BY_CYTOSOLIC_FGFR1_FUSION_MUTANTS	REACTOME_SIGNALING_BY_CYTOSOLIC_FGFR1_FUSION_MUTANTS	2017-02-01	18/13343	0.111111	87.2092	13.072	0.000230981	0.0016491	0.000636118	STAT3/STAT1	2
2	WP_TGFBETA_SIGNALING_IN_THYROID_CELLS_FOR_EPITHELIALMESENCHYMAL_TRANSITION	WP_TGFBETA_SIGNALING_IN_THYROID_CELLS_FOR_EPITHELIALMESENCHYMAL_TRANSITION	2017-02-01	18/13343	0.111111	87.2092	13.072	0.000230981	0.0016491	0.000636118	FN1/SMAD4	2
2	PID_CXCR4_PATHWAY	PID_CXCR4_PATHWAY	2017-03-01	100/13343	0.03	23.5465	8.08296	0.000257351	0.00177965	0.000686475	STAT3/STAT1/MTOR	3
2	WP_HOSTPATHOGEN_INTERACTION_OF_HUMAN_CORONAVIRUSES_AUTOPHAGY	WP_HOSTPATHOGEN_INTERACTION_OF_HUMAN_CORONAVIRUSES_AUTOPHAGY	2017-02-01	19/13343	0.105263	82.6192	12.7156	0.000257962	0.00177965	0.000686475	MTOR/ATG7	2
2	WP_IL9_SIGNALING_PATHWAY	WP_IL9_SIGNALING_PATHWAY	2017-02-01	19/13343	0.105263	82.6192	12.7156	0.000257962	0.00177965	0.000686475	STAT3/STAT1	2
2	REACTOME_SIGNALING_BY_KIT_IN_DISEASE	REACTOME_SIGNALING_BY_KIT_IN_DISEASE	2017-02-01	20/13343	0.1	78.4882	12.3861	0.00028641	0.00193248	0.000745428	STAT3/STAT1	2
2	REACTOME_SIGNALING_BY_PDGFR_IN_DISEASE	REACTOME_SIGNALING_BY_PDGFR_IN_DISEASE	2017-02-01	20/13343	0.1	78.4882	12.3861	0.00028641	0.00193248	0.000745428	STAT3/STAT1	2
2	REACTOME_PI3K_AKT_SIGNALING_IN_CANCER	REACTOME_PI3K_AKT_SIGNALING_IN_CANCER	2017-03-01	105/13343	0.0285714	22.4252	7.87215	0.000297175	0.00198332	0.00076504	TSC2/IRS1/MTOR	3
2	BIOCARTA_MTOR_PATHWAY	BIOCARTA_MTOR_PATHWAY	2017-02-01	22/13343	0.0909091	71.3529	11.7953	0.000347693	0.00223841	0.000863435	TSC2/MTOR	2
2	WP_PI3KAKTMTOR_VITD3_SIGNALING	WP_PI3KAKTMTOR_VITD3_SIGNALING	2017-02-01	22/13343	0.0909091	71.3529	11.7953	0.000347693	0.00223841	0.000863435	TSC2/MTOR	2
2	WP_TYPE_II_DIABETES_MELLITUS	WP_TYPE_II_DIABETES_MELLITUS	2017-02-01	22/13343	0.0909091	71.3529	11.7953	0.000347693	0.00223841	0.000863435	IRS1/MTOR	2
2	REACTOME_INTERLEUKIN_4_AND_INTERLEUKIN_13_SIGNALING	REACTOME_INTERLEUKIN_4_AND_INTERLEUKIN_13_SIGNALING	2017-03-01	111/13343	0.027027	21.213	7.63775	0.000349979	0.00223841	0.000863435	STAT3/FN1/STAT1	3
2	BIOCARTA_CTCF_PATHWAY	BIOCARTA_CTCF_PATHWAY	2017-02-01	24/13343	0.0833333	65.4069	11.2794	0.000414803	0.00249695	0.000963165	SMAD4/MTOR	2
2	BIOCARTA_EIF4_PATHWAY	BIOCARTA_EIF4_PATHWAY	2017-02-01	24/13343	0.0833333	65.4069	11.2794	0.000414803	0.00249695	0.000963165	IRS1/MTOR	2
2	BIOCARTA_TPO_PATHWAY	BIOCARTA_TPO_PATHWAY	2017-02-01	24/13343	0.0833333	65.4069	11.2794	0.000414803	0.00249695	0.000963165	STAT3/STAT1	2
2	REACTOME_INTERLEUKIN_6_FAMILY_SIGNALING	REACTOME_INTERLEUKIN_6_FAMILY_SIGNALING	2017-02-01	24/13343	0.0833333	65.4069	11.2794	0.000414803	0.00249695	0.000963165	STAT3/STAT1	2
2	REACTOME_MTORC1_MEDIATED_SIGNALLING	REACTOME_MTORC1_MEDIATED_SIGNALLING	2017-02-01	24/13343	0.0833333	65.4069	11.2794	0.000414803	0.00249695	0.000963165	RPS6/MTOR	2
2	WP_NANOPARTICLE_TRIGGERED_AUTOPHAGIC_CELL_DEATH	WP_NANOPARTICLE_TRIGGERED_AUTOPHAGIC_CELL_DEATH	2017-02-01	24/13343	0.0833333	65.4069	11.2794	0.000414803	0.00249695	0.000963165	TSC2/ATG7	2
2	REACTOME_INACTIVATION_OF_CSF3_G_CSF_SIGNALING	REACTOME_INACTIVATION_OF_CSF3_G_CSF_SIGNALING	2017-02-01	25/13343	0.08	62.7906	11.0448	0.000450535	0.00265989	0.00102602	STAT3/STAT1	2
2	WP_IL7_SIGNALING_PATHWAY	WP_IL7_SIGNALING_PATHWAY	2017-02-01	25/13343	0.08	62.7906	11.0448	0.000450535	0.00265989	0.00102602	STAT3/STAT1	2
2	PID_IL27_PATHWAY	PID_IL27_PATHWAY	2017-02-01	26/13343	0.0769231	60.3756	10.8237	0.000487714	0.00279866	0.00107954	STAT3/STAT1	2
2	REACTOME_CONSTITUTIVE_SIGNALING_BY_AKT1_E17K_IN_CANCER	REACTOME_CONSTITUTIVE_SIGNALING_BY_AKT1_E17K_IN_CANCER	2017-02-01	26/13343	0.0769231	60.3756	10.8237	0.000487714	0.00279866	0.00107954	TSC2/MTOR	2
2	REACTOME_INTERLEUKIN_20_FAMILY_SIGNALING	REACTOME_INTERLEUKIN_20_FAMILY_SIGNALING	2017-02-01	26/13343	0.0769231	60.3756	10.8237	0.000487714	0.00279866	0.00107954	STAT3/STAT1	2
2	BIOCARTA_EGF_PATHWAY	BIOCARTA_EGF_PATHWAY	2017-02-01	27/13343	0.0740741	58.1394	10.6149	0.000526337	0.00296487	0.00114366	STAT3/STAT1	2
2	REACTOME_SIGNALING_BY_ALK	REACTOME_SIGNALING_BY_ALK	2017-02-01	27/13343	0.0740741	58.1394	10.6149	0.000526337	0.00296487	0.00114366	STAT3/IRS1	2
2	PID_PDGFRB_PATHWAY	PID_PDGFRB_PATHWAY	2017-03-01	129/13343	0.0232558	18.2531	7.03282	0.00054368	0.00303472	0.0011706	STAT3/STAT1/BRAF	3
2	BIOCARTA_PDGF_PATHWAY	BIOCARTA_PDGF_PATHWAY	2017-02-01	28/13343	0.0714286	56.063	10.4173	0.0005664	0.00311753	0.00120254	STAT3/STAT1	2
2	WP_ADIPOGENESIS	WP_ADIPOGENESIS	2017-03-01	131/13343	0.0229008	17.9744	6.97318	0.000568669	0.00311753	0.00120254	STAT3/STAT1/IRS1	3
2	WP_ANGIOPOIETINLIKE_PROTEIN_8_REGULATORY_PATHWAY	WP_ANGIOPOIETINLIKE_PROTEIN_8_REGULATORY_PATHWAY	2017-03-01	132/13343	0.0227273	17.8382	6.94386	0.000581436	0.0031593	0.00121866	TSC2/IRS1/MTOR	3
2	REACTOME_SIGNALING_BY_NTRKS	REACTOME_SIGNALING_BY_NTRKS	2017-03-01	134/13343	0.0223881	17.572	6.88616	0.000607518	0.00316314	0.00122014	STAT3/IRS1/BRAF	3
2	BIOCARTA_BIOPEPTIDES_PATHWAY	BIOCARTA_BIOPEPTIDES_PATHWAY	2017-02-01	29/13343	0.0689655	54.1298	10.2298	0.0006079	0.00316314	0.00122014	STAT3/STAT1	2
2	REACTOME_DOWNSTREAM_SIGNAL_TRANSDUCTION	REACTOME_DOWNSTREAM_SIGNAL_TRANSDUCTION	2017-02-01	29/13343	0.0689655	54.1298	10.2298	0.0006079	0.00316314	0.00122014	STAT3/STAT1	2
2	REACTOME_ENERGY_DEPENDENT_REGULATION_OF_MTOR_BY_LKB1_AMPK	REACTOME_ENERGY_DEPENDENT_REGULATION_OF_MTOR_BY_LKB1_AMPK	2017-02-01	29/13343	0.0689655	54.1298	10.2298	0.0006079	0.00316314	0.00122014	TSC2/MTOR	2
2	WP_PDGFRBETA_PATHWAY	WP_PDGFRBETA_PATHWAY	2017-02-01	29/13343	0.0689655	54.1298	10.2298	0.0006079	0.00316314	0.00122014	STAT3/STAT1	2
2	REACTOME_SIGNALING_BY_CSF3_G_CSF	REACTOME_SIGNALING_BY_CSF3_G_CSF	2017-02-01	30/13343	0.0666667	52.3255	10.0517	0.000650834	0.00327551	0.00126348	STAT3/STAT1	2
2	WP_AUTOPHAGY	WP_AUTOPHAGY	2017-02-01	30/13343	0.0666667	52.3255	10.0517	0.000650834	0.00327551	0.00126348	MTOR/ATG7	2
2	WP_EXTRACELLULAR_VESICLEMEDIATED_SIGNALING_IN_RECIPIENT_CELLS	WP_EXTRACELLULAR_VESICLEMEDIATED_SIGNALING_IN_RECIPIENT_CELLS	2017-02-01	30/13343	0.0666667	52.3255	10.0517	0.000650834	0.00327551	0.00126348	SMAD4/MTOR	2
2	WP_PI3KAKTMTOR_SIGNALING_PATHWAY_AND_THERAPEUTIC_OPPORTUNITIES	WP_PI3KAKTMTOR_SIGNALING_PATHWAY_AND_THERAPEUTIC_OPPORTUNITIES	2017-02-01	30/13343	0.0666667	52.3255	10.0517	0.000650834	0.00327551	0.00126348	TSC2/MTOR	2
2	REACTOME_FGFR1_MUTANT_RECEPTOR_ACTIVATION	REACTOME_FGFR1_MUTANT_RECEPTOR_ACTIVATION	2017-02-01	31/13343	0.0645161	50.6376	9.88223	0.000695198	0.00344235	0.00132784	STAT3/STAT1	2
2	REACTOME_TRANSCRIPTIONAL_REGULATION_OF_PLURIPOTENT_STEM_CELLS	REACTOME_TRANSCRIPTIONAL_REGULATION_OF_PLURIPOTENT_STEM_CELLS	2017-02-01	31/13343	0.0645161	50.6376	9.88223	0.000695198	0.00344235	0.00132784	STAT3/SMAD4	2
2	REACTOME_TGF_BETA_RECEPTOR_SIGNALING_ACTIVATES_SMADS	REACTOME_TGF_BETA_RECEPTOR_SIGNALING_ACTIVATES_SMADS	2017-02-01	32/13343	0.0625	49.0551	9.72063	0.000740989	0.00363974	0.00140398	PPP1CB/SMAD4	2
2	PID_SYNDECAN_2_PATHWAY	PID_SYNDECAN_2_PATHWAY	2017-02-01	33/13343	0.0606061	47.5686	9.56635	0.000788204	0.00384093	0.00148159	FN1/NF1	2
2	PID_IL2_PI3K_PATHWAY	PID_IL2_PI3K_PATHWAY	2017-02-01	34/13343	0.0588235	46.1696	9.41884	0.00083684	0.00401422	0.00154843	RPS6/MTOR	2
2	REACTOME_RAF_ACTIVATION	REACTOME_RAF_ACTIVATION	2017-02-01	34/13343	0.0588235	46.1696	9.41884	0.00083684	0.00401422	0.00154843	PPP1CB/BRAF	2
2	WP_REGULATION_OF_ACTIN_CYTOSKELETON	WP_REGULATION_OF_ACTIN_CYTOSKELETON	2017-03-01	150/13343	0.02	15.6976	6.46557	0.000843512	0.00401486	0.00154868	ACTB/FN1/BRAF	3
2	REACTOME_AUTOPHAGY	REACTOME_AUTOPHAGY	2017-03-01	151/13343	0.0198675	15.5937	6.44144	0.000859933	0.00406153	0.00156668	TSC2/MTOR/ATG7	3
2	PID_ERBB1_RECEPTOR_PROXIMAL_PATHWAY	PID_ERBB1_RECEPTOR_PROXIMAL_PATHWAY	2017-02-01	35/13343	0.0571429	44.8504	9.27762	0.000886893	0.0041254	0.00159132	STAT3/STAT1	2
2	WP_ALPHA_6_BETA_4_SIGNALING_PATHWAY	WP_ALPHA_6_BETA_4_SIGNALING_PATHWAY	2017-02-01	35/13343	0.0571429	44.8504	9.27762	0.000886893	0.0041254	0.00159132	IRS1/MTOR	2
2	PID_GMCSF_PATHWAY	PID_GMCSF_PATHWAY	2017-02-01	36/13343	0.0555556	43.6046	9.14224	0.00093836	0.00429965	0.00165853	STAT3/STAT1	2
2	REACTOME_INTERLEUKIN_7_SIGNALING	REACTOME_INTERLEUKIN_7_SIGNALING	2017-02-01	36/13343	0.0555556	43.6046	9.14224	0.00093836	0.00429965	0.00165853	STAT3/IRS1	2
2	PID_IL23_PATHWAY	PID_IL23_PATHWAY	2017-02-01	37/13343	0.0540541	42.4261	9.01231	0.000991238	0.00444248	0.00171363	STAT3/STAT1	2
2	WP_FACTORS_AND_PATHWAYS_AFFECTING_INSULINLIKE_GROWTH_FACTOR_IGF1AKT_SIGNALING	WP_FACTORS_AND_PATHWAYS_AFFECTING_INSULINLIKE_GROWTH_FACTOR_IGF1AKT_SIGNALING	2017-02-01	37/13343	0.0540541	42.4261	9.01231	0.000991238	0.00444248	0.00171363	IRS1/MTOR	2
2	WP_TARGET_OF_RAPAMYCIN_TOR_SIGNALING	WP_TARGET_OF_RAPAMYCIN_TOR_SIGNALING	2017-02-01	37/13343	0.0540541	42.4261	9.01231	0.000991238	0.00444248	0.00171363	TSC2/MTOR	2
2	WP_INSULIN_SIGNALING	WP_INSULIN_SIGNALING	2017-03-01	161/13343	0.0186335	14.6251	6.21224	0.00103545	0.00460701	0.00177709	TSC2/IRS1/MTOR	3
2	REACTOME_SIGNALING_BY_FGFR1_IN_DISEASE	REACTOME_SIGNALING_BY_FGFR1_IN_DISEASE	2017-02-01	38/13343	0.0526316	41.3096	8.88746	0.00104552	0.00461836	0.00178147	STAT3/STAT1	2
2	WP_CHEMOKINE_SIGNALING_PATHWAY	WP_CHEMOKINE_SIGNALING_PATHWAY	2017-03-01	165/13343	0.0181818	14.2706	6.12622	0.00111156	0.00487499	0.00188046	STAT3/STAT1/BRAF	3
2	WP_PDGF_PATHWAY	WP_PDGF_PATHWAY	2017-02-01	40/13343	0.05	39.2441	8.65177	0.0011583	0.00504397	0.00194564	STAT3/STAT1	2
2	PID_TCPTP_PATHWAY	PID_TCPTP_PATHWAY	2017-02-01	42/13343	0.047619	37.3754	8.43286	0.00127668	0.00548168	0.00211448	STAT3/STAT1	2
2	WP_COMMON_PATHWAYS_UNDERLYING_DRUG_ADDICTION	WP_COMMON_PATHWAYS_UNDERLYING_DRUG_ADDICTION	2017-02-01	42/13343	0.047619	37.3754	8.43286	0.00127668	0.00548168	0.00211448	ACTB/PPP1CB	2
2	REACTOME_NEGATIVE_REGULATION_OF_MAPK_PATHWAY	REACTOME_NEGATIVE_REGULATION_OF_MAPK_PATHWAY	2017-02-01	43/13343	0.0465116	36.5062	8.32908	0.00133795	0.00562673	0.00217043	PEBP1/BRAF	2
2	REACTOME_SIGNALING_BY_SCF_KIT	REACTOME_SIGNALING_BY_SCF_KIT	2017-02-01	43/13343	0.0465116	36.5062	8.32908	0.00133795	0.00562673	0.00217043	STAT3/STAT1	2
2	WP_IL6_SIGNALING_PATHWAY	WP_IL6_SIGNALING_PATHWAY	2017-02-01	43/13343	0.0465116	36.5062	8.32908	0.00133795	0.00562673	0.00217043	STAT3/STAT1	2
2	PID_ERBB2_ERBB3_PATHWAY	PID_ERBB2_ERBB3_PATHWAY	2017-02-01	44/13343	0.0454545	35.6765	8.2288	0.00140061	0.00581066	0.00224138	STAT3/MTOR	2
2	REACTOME_INTERLEUKIN_2_FAMILY_SIGNALING	REACTOME_INTERLEUKIN_2_FAMILY_SIGNALING	2017-02-01	44/13343	0.0454545	35.6765	8.2288	0.00140061	0.00581066	0.00224138	STAT3/STAT1	2
2	WP_ATM_SIGNALING_IN_DEVELOPMENT_AND_DISEASE	WP_ATM_SIGNALING_IN_DEVELOPMENT_AND_DISEASE	2017-02-01	46/13343	0.0434783	34.1253	8.03798	0.00153009	0.00630521	0.00243215	TSC2/MTOR	2
2	KEGG_TYPE_II_DIABETES_MELLITUS	KEGG_TYPE_II_DIABETES_MELLITUS	2017-02-01	47/13343	0.0425532	33.3992	7.94709	0.0015969	0.00649336	0.00250472	IRS1/MTOR	2
2	PID_IL6_7_PATHWAY	PID_IL6_7_PATHWAY	2017-02-01	47/13343	0.0425532	33.3992	7.94709	0.0015969	0.00649336	0.00250472	STAT3/STAT1	2
2	KEGG_CHEMOKINE_SIGNALING_PATHWAY	KEGG_CHEMOKINE_SIGNALING_PATHWAY	2017-03-01	189/13343	0.015873	12.4585	5.66647	0.0016431	0.00663725	0.00256023	STAT3/STAT1/BRAF	3
2	WP_TRANSLATION_INHIBITORS_IN_CHRONICALLY_ACTIVATED_PDGFRA_CELLS	WP_TRANSLATION_INHIBITORS_IN_CHRONICALLY_ACTIVATED_PDGFRA_CELLS	2017-02-01	48/13343	0.0416667	32.7034	7.85901	0.00166508	0.0066821	0.00257753	RPS6/MTOR	2
2	WP_HEPATITIS_C_AND_HEPATOCELLULAR_CARCINOMA	WP_HEPATITIS_C_AND_HEPATOCELLULAR_CARCINOMA	2017-02-01	50/13343	0.04	31.3953	7.69068	0.00180556	0.00719881	0.00277684	STAT3/SMAD4	2
2	PID_KIT_PATHWAY	PID_KIT_PATHWAY	2017-02-01	52/13343	0.0384615	30.1878	7.53198	0.00195151	0.00768094	0.00296282	STAT3/STAT1	2
2	PID_PTP1B_PATHWAY	PID_PTP1B_PATHWAY	2017-02-01	52/13343	0.0384615	30.1878	7.53198	0.00195151	0.00768094	0.00296282	STAT3/IRS1	2
2	WP_WNT_SIGNALING_PATHWAY	WP_WNT_SIGNALING_PATHWAY	2017-02-01	53/13343	0.0377358	29.6182	7.45595	0.00202652	0.00792537	0.0030571	TSC2/MTOR	2
2	WP_RANKLRANK_SIGNALING_PATHWAY	WP_RANKLRANK_SIGNALING_PATHWAY	2017-02-01	55/13343	0.0363636	28.5412	7.31003	0.00218061	0.00847402	0.00326874	STAT1/MTOR	2
2	WP_CCL18_SIGNALING_PATHWAY	WP_CCL18_SIGNALING_PATHWAY	2017-02-01	56/13343	0.0357143	28.0315	7.23996	0.00225968	0.00872607	0.00336596	FN1/STAT1	2
2	PID_SHP2_PATHWAY	PID_SHP2_PATHWAY	2017-02-01	57/13343	0.0350877	27.5397	7.1717	0.0023401	0.00892436	0.00344245	STAT1/IRS1	2
2	REACTOME_INTERLEUKIN_12_FAMILY_SIGNALING	REACTOME_INTERLEUKIN_12_FAMILY_SIGNALING	2017-02-01	57/13343	0.0350877	27.5397	7.1717	0.0023401	0.00892436	0.00344245	STAT3/STAT1	2
2	REACTOME_SIGNALING_BY_INTERLEUKINS	REACTOME_SIGNALING_BY_INTERLEUKINS	2017-04-01	463/13343	0.00863931	6.78084	4.52177	0.0023765	0.00900724	0.00347442	STAT3/FN1/STAT1/IRS1	4
2	REACTOME_SIGNALING_BY_PDGF	REACTOME_SIGNALING_BY_PDGF	2017-02-01	58/13343	0.0344828	27.0649	7.10517	0.00242186	0.00912285	0.00351901	STAT3/STAT1	2
2	WP_MET_IN_TYPE_1_PAPILLARY_RENAL_CELL_CARCINOMA	WP_MET_IN_TYPE_1_PAPILLARY_RENAL_CELL_CARCINOMA	2017-02-01	59/13343	0.0338983	26.6062	7.0403	0.00250497	0.00937835	0.00361757	STAT3/BRAF	2
2	KEGG_COLORECTAL_CANCER	KEGG_COLORECTAL_CANCER	2017-02-01	62/13343	0.0322581	25.3188	6.855	0.00276229	0.0102791	0.003965	SMAD4/BRAF	2
2	PID_MYC_REPRESS_PATHWAY	PID_MYC_REPRESS_PATHWAY	2017-02-01	63/13343	0.031746	24.9169	6.79612	0.00285072	0.0104811	0.00404294	SMAD4/TSC2	2
2	REACTOME_SIGNALING_BY_FGFR_IN_DISEASE	REACTOME_SIGNALING_BY_FGFR_IN_DISEASE	2017-02-01	63/13343	0.031746	24.9169	6.79612	0.00285072	0.0104811	0.00404294	STAT3/STAT1	2
2	PID_IL4_2PATHWAY	PID_IL4_2PATHWAY	2017-02-01	64/13343	0.03125	24.5276	6.7386	0.00294048	0.0107467	0.00414541	IRS1/MTOR	2
2	KEGG_GLIOMA	KEGG_GLIOMA	2017-02-01	65/13343	0.0307692	24.1502	6.68237	0.00303156	0.0110141	0.00424852	MTOR/BRAF	2
2	WP_AMPACTIVATED_PROTEIN_KINASE_AMPK_SIGNALING	WP_AMPACTIVATED_PROTEIN_KINASE_AMPK_SIGNALING	2017-02-01	68/13343	0.0294118	23.0848	6.52101	0.0033127	0.0118947	0.00458822	TSC2/MTOR	2
2	WP_MELANOMA	WP_MELANOMA	2017-02-01	68/13343	0.0294118	23.0848	6.52101	0.0033127	0.0118947	0.00458822	NF1/BRAF	2
2	WP_RAC1PAK1P38MMP2_PATHWAY	WP_RAC1PAK1P38MMP2_PATHWAY	2017-02-01	69/13343	0.0289855	22.7502	6.46952	0.00340903	0.0121695	0.0046942	STAT3/FN1	2
2	KEGG_LONG_TERM_POTENTIATION	KEGG_LONG_TERM_POTENTIATION	2017-02-01	70/13343	0.0285714	22.4252	6.41911	0.00350667	0.0123741	0.00477315	PPP1CB/BRAF	2
2	PID_CDC42_PATHWAY	PID_CDC42_PATHWAY	2017-02-01	70/13343	0.0285714	22.4252	6.41911	0.00350667	0.0123741	0.00477315	MTOR/BRAF	2
2	WP_NONSMALL_CELL_LUNG_CANCER	WP_NONSMALL_CELL_LUNG_CANCER	2017-02-01	72/13343	0.0277778	21.8023	6.32136	0.00370586	0.0130023	0.00501546	STAT3/BRAF	2
2	KEGG_ADHERENS_JUNCTION	KEGG_ADHERENS_JUNCTION	2017-02-01	73/13343	0.0273973	21.5036	6.27396	0.00380741	0.0132076	0.00509466	ACTB/SMAD4	2
2	KEGG_CHRONIC_MYELOID_LEUKEMIA	KEGG_CHRONIC_MYELOID_LEUKEMIA	2017-02-01	73/13343	0.0273973	21.5036	6.27396	0.00380741	0.0132076	0.00509466	SMAD4/BRAF	2
2	PID_AVB3_INTEGRIN_PATHWAY	PID_AVB3_INTEGRIN_PATHWAY	2017-02-01	74/13343	0.027027	21.213	6.22749	0.00391024	0.0134128	0.0051738	FN1/IRS1	2
2	WP_CHROMOSOMAL_AND_MICROSATELLITE_INSTABILITY_IN_COLORECTAL_CANCER	WP_CHROMOSOMAL_AND_MICROSATELLITE_INSTABILITY_IN_COLORECTAL_CANCER	2017-02-01	74/13343	0.027027	21.213	6.22749	0.00391024	0.0134128	0.0051738	SMAD4/BRAF	2
2	REACTOME_SIGNALING_BY_TGF_BETA_RECEPTOR_COMPLEX	REACTOME_SIGNALING_BY_TGF_BETA_RECEPTOR_COMPLEX	2017-02-01	75/13343	0.0266667	20.9302	6.18194	0.00401437	0.0136935	0.00528207	PPP1CB/SMAD4	2
2	WP_ALZHEIMERS_DISEASE	WP_ALZHEIMERS_DISEASE	2017-03-01	266/13343	0.0112782	8.85206	4.62014	0.00433082	0.0146913	0.00566696	IRS1/MTOR/BRAF	3
2	REACTOME_SIGNALING_BY_MET	REACTOME_SIGNALING_BY_MET	2017-02-01	79/13343	0.0253165	19.8704	6.00819	0.00444373	0.0149096	0.00575116	STAT3/FN1	2
2	WP_REGULATORY_CIRCUITS_OF_THE_STAT3_SIGNALING_PATHWAY	WP_REGULATORY_CIRCUITS_OF_THE_STAT3_SIGNALING_PATHWAY	2017-02-01	79/13343	0.0253165	19.8704	6.00819	0.00444373	0.0149096	0.00575116	STAT3/MTOR	2
2	KEGG_ERBB_SIGNALING_PATHWAY	KEGG_ERBB_SIGNALING_PATHWAY	2017-02-01	87/13343	0.0229885	18.0433	5.69628	0.00536347	0.0177052	0.00682955	MTOR/BRAF	2
2	REACTOME_TP53_REGULATES_METABOLIC_GENES	REACTOME_TP53_REGULATES_METABOLIC_GENES	2017-02-01	87/13343	0.0229885	18.0433	5.69628	0.00536347	0.0177052	0.00682955	TSC2/MTOR	2
2	WP_TCELL_ACTIVATION_SARSCOV2	WP_TCELL_ACTIVATION_SARSCOV2	2017-02-01	87/13343	0.0229885	18.0433	5.69628	0.00536347	0.0177052	0.00682955	TSC2/MTOR	2
2	KEGG_PROSTATE_CANCER	KEGG_PROSTATE_CANCER	2017-02-01	89/13343	0.0224719	17.6378	5.62474	0.00560599	0.0184068	0.00710018	MTOR/BRAF	2
2	WP_ANDROGEN_RECEPTOR_SIGNALING_PATHWAY	WP_ANDROGEN_RECEPTOR_SIGNALING_PATHWAY	2017-02-01	91/13343	0.021978	17.2502	5.55549	0.00585348	0.0190161	0.00733519	STAT3/SMAD4	2
2	WP_ERBB_SIGNALING_PATHWAY	WP_ERBB_SIGNALING_PATHWAY	2017-02-01	91/13343	0.021978	17.2502	5.55549	0.00585348	0.0190161	0.00733519	MTOR/BRAF	2
2	REACTOME_IRS_ACTIVATION	REACTOME_IRS_ACTIVATION	2017-01-01	5/13343	0.2	156.976	12.459	0.00635512	0.0202178	0.00779876	IRS1	1
2	REACTOME_RUNX3_REGULATES_BCL2L11_BIM_TRANSCRIPTION	REACTOME_RUNX3_REGULATES_BCL2L11_BIM_TRANSCRIPTION	2017-01-01	5/13343	0.2	156.976	12.459	0.00635512	0.0202178	0.00779876	SMAD4	1
2	REACTOME_SIGNALLING_TO_P38_VIA_RIT_AND_RIN	REACTOME_SIGNALLING_TO_P38_VIA_RIT_AND_RIN	2017-01-01	5/13343	0.2	156.976	12.459	0.00635512	0.0202178	0.00779876	BRAF	1
2	WP_TCA_CYCLE_NUTRIENT_USE_AND_INVASIVENESS_OF_OVARIAN_CANCER	WP_TCA_CYCLE_NUTRIENT_USE_AND_INVASIVENESS_OF_OVARIAN_CANCER	2017-01-01	5/13343	0.2	156.976	12.459	0.00635512	0.0202178	0.00779876	STAT3	1
2	REACTOME_INTRACELLULAR_SIGNALING_BY_SECOND_MESSENGERS	REACTOME_INTRACELLULAR_SIGNALING_BY_SECOND_MESSENGERS	2017-03-01	307/13343	0.00977199	7.66986	4.22278	0.00645592	0.0204327	0.00788162	TSC2/IRS1/MTOR	3
2	REACTOME_PROTEIN_FOLDING	REACTOME_PROTEIN_FOLDING	2017-02-01	98/13343	0.0204082	16.018	5.32947	0.0067586	0.0212809	0.00820882	ACTB/STAT3	2
2	WP_MICRORNAS_IN_CARDIOMYOCYTE_HYPERTROPHY	WP_MICRORNAS_IN_CARDIOMYOCYTE_HYPERTROPHY	2017-02-01	101/13343	0.019802	15.5422	5.23962	0.00716485	0.022445	0.00865785	STAT3/MTOR	2
2	REACTOME_SIGNALING_BY_TGFB_FAMILY_MEMBERS	REACTOME_SIGNALING_BY_TGFB_FAMILY_MEMBERS	2017-02-01	104/13343	0.0192308	15.0939	5.15353	0.00758199	0.0231666	0.00893619	PPP1CB/SMAD4	2
2	BIOCARTA_IFNG_PATHWAY	BIOCARTA_IFNG_PATHWAY	2017-01-01	6/13343	0.166667	130.814	11.3593	0.00762157	0.0231666	0.00893619	STAT1	1
2	REACTOME_ACTIVATED_NTRK3_SIGNALS_THROUGH_PI3K	REACTOME_ACTIVATED_NTRK3_SIGNALS_THROUGH_PI3K	2017-01-01	6/13343	0.166667	130.814	11.3593	0.00762157	0.0231666	0.00893619	IRS1	1
2	REACTOME_FIBRONECTIN_MATRIX_FORMATION	REACTOME_FIBRONECTIN_MATRIX_FORMATION	2017-01-01	6/13343	0.166667	130.814	11.3593	0.00762157	0.0231666	0.00893619	FN1	1
2	REACTOME_NEGATIVE_FEEDBACK_REGULATION_OF_MAPK_PATHWAY	REACTOME_NEGATIVE_FEEDBACK_REGULATION_OF_MAPK_PATHWAY	2017-01-01	6/13343	0.166667	130.814	11.3593	0.00762157	0.0231666	0.00893619	BRAF	1
2	WP_SOMATROPH_AXIS_GH_AND_ITS_RELATIONSHIP_TO_DIETARY_RESTRICTION_AND_AGING	WP_SOMATROPH_AXIS_GH_AND_ITS_RELATIONSHIP_TO_DIETARY_RESTRICTION_AND_AGING	2017-01-01	6/13343	0.166667	130.814	11.3593	0.00762157	0.0231666	0.00893619	MTOR	1
2	REACTOME_SIGNALING_BY_VEGF	REACTOME_SIGNALING_BY_VEGF	2017-02-01	106/13343	0.0188679	14.8091	5.0981	0.00786609	0.023792	0.00917745	ACTB/MTOR	2
2	WP_ALZHEIMERS_DISEASE_AND_MIRNA_EFFECTS	WP_ALZHEIMERS_DISEASE_AND_MIRNA_EFFECTS	2017-03-01	336/13343	0.00892857	7.00788	3.98371	0.00827937	0.0249193	0.00961228	IRS1/MTOR/BRAF	3
2	REACTOME_ARMS_MEDIATED_ACTIVATION	REACTOME_ARMS_MEDIATED_ACTIVATION	2017-01-01	7/13343	0.142857	112.126	10.5036	0.00888651	0.0261068	0.0100703	BRAF	1
2	REACTOME_LOSS_OF_FUNCTION_OF_SMAD2_3_IN_CANCER	REACTOME_LOSS_OF_FUNCTION_OF_SMAD2_3_IN_CANCER	2017-01-01	7/13343	0.142857	112.126	10.5036	0.00888651	0.0261068	0.0100703	SMAD4	1
2	REACTOME_RAS_SIGNALING_DOWNSTREAM_OF_NF1_LOSS_OF_FUNCTION_VARIANTS	REACTOME_RAS_SIGNALING_DOWNSTREAM_OF_NF1_LOSS_OF_FUNCTION_VARIANTS	2017-01-01	7/13343	0.142857	112.126	10.5036	0.00888651	0.0261068	0.0100703	NF1	1
2	REACTOME_RUNX3_REGULATES_CDKN1A_TRANSCRIPTION	REACTOME_RUNX3_REGULATES_CDKN1A_TRANSCRIPTION	2017-01-01	7/13343	0.142857	112.126	10.5036	0.00888651	0.0261068	0.0100703	SMAD4	1
2	REACTOME_SOS_MEDIATED_SIGNALLING	REACTOME_SOS_MEDIATED_SIGNALLING	2017-01-01	7/13343	0.142857	112.126	10.5036	0.00888651	0.0261068	0.0100703	IRS1	1
2	WP_DNA_DAMAGE_RESPONSE_ONLY_ATM_DEPENDENT	WP_DNA_DAMAGE_RESPONSE_ONLY_ATM_DEPENDENT	2017-02-01	114/13343	0.0175439	13.7699	4.89058	0.00905009	0.0264607	0.0102069	SMAD4/IRS1	2
2	KEGG_VASCULAR_SMOOTH_MUSCLE_CONTRACTION	KEGG_VASCULAR_SMOOTH_MUSCLE_CONTRACTION	2017-02-01	115/13343	0.0173913	13.6501	4.86611	0.00920339	0.0267814	0.0103306	PPP1CB/BRAF	2
2	WP_OSTEOBLAST_DIFFERENTIATION_AND_RELATED_DISEASES	WP_OSTEOBLAST_DIFFERENTIATION_AND_RELATED_DISEASES	2017-02-01	119/13343	0.0168067	13.1913	4.77119	0.00982828	0.0284649	0.01098	STAT1/SMAD4	2
2	REACTOME_TRANSCRIPTIONAL_REGULATION_BY_RUNX2	REACTOME_TRANSCRIPTIONAL_REGULATION_BY_RUNX2	2017-02-01	120/13343	0.0166667	13.0814	4.74818	0.0099874	0.02879	0.0111053	STAT1/SMAD4	2
2	REACTOME_SIGNALING_BY_TGF_BETA_RECEPTOR_COMPLEX_IN_CANCER	REACTOME_SIGNALING_BY_TGF_BETA_RECEPTOR_COMPLEX_IN_CANCER	2017-01-01	8/13343	0.125	98.1103	9.81293	0.0101499	0.0289863	0.0111811	SMAD4	1
2	WP_CALORIC_RESTRICTION_AND_AGING	WP_CALORIC_RESTRICTION_AND_AGING	2017-01-01	8/13343	0.125	98.1103	9.81293	0.0101499	0.0289863	0.0111811	MTOR	1
2	KEGG_NEUROTROPHIN_SIGNALING_PATHWAY	KEGG_NEUROTROPHIN_SIGNALING_PATHWAY	2017-02-01	126/13343	0.015873	12.4585	4.61562	0.0109663	0.0311727	0.0120245	IRS1/BRAF	2
2	BIOCARTA_IFNA_PATHWAY	BIOCARTA_IFNA_PATHWAY	2017-01-01	9/13343	0.111111	87.2092	9.24016	0.0114118	0.0318494	0.0122855	STAT1	1
2	REACTOME_BH3_ONLY_PROTEINS_ASSOCIATE_WITH_AND_INACTIVATE_ANTI_APOPTOTIC_BCL_2_MEMBERS	REACTOME_BH3_ONLY_PROTEINS_ASSOCIATE_WITH_AND_INACTIVATE_ANTI_APOPTOTIC_BCL_2_MEMBERS	2017-01-01	9/13343	0.111111	87.2092	9.24016	0.0114118	0.0318494	0.0122855	STAT3	1
2	REACTOME_INTERLEUKIN_23_SIGNALING	REACTOME_INTERLEUKIN_23_SIGNALING	2017-01-01	9/13343	0.111111	87.2092	9.24016	0.0114118	0.0318494	0.0122855	STAT3	1
2	REACTOME_PI3K_AKT_ACTIVATION	REACTOME_PI3K_AKT_ACTIVATION	2017-01-01	9/13343	0.111111	87.2092	9.24016	0.0114118	0.0318494	0.0122855	IRS1	1
2	WP_EBOLA_VIRUS_INFECTION_IN_HOST	WP_EBOLA_VIRUS_INFECTION_IN_HOST	2017-02-01	131/13343	0.0152672	11.9829	4.51185	0.0118134	0.0328209	0.0126602	ACTB/STAT1	2
2	WP_TGFBETA_SIGNALING_PATHWAY	WP_TGFBETA_SIGNALING_PATHWAY	2017-02-01	133/13343	0.0150376	11.8027	4.47191	0.0121601	0.033632	0.0129731	FN1/SMAD4	2
2	REACTOME_FOLDING_OF_ACTIN_BY_CCT_TRIC	REACTOME_FOLDING_OF_ACTIN_BY_CCT_TRIC	2017-01-01	10/13343	0.1	78.4882	8.75501	0.0126722	0.034126	0.0131637	ACTB	1
2	REACTOME_SIGNAL_ATTENUATION	REACTOME_SIGNAL_ATTENUATION	2017-01-01	10/13343	0.1	78.4882	8.75501	0.0126722	0.034126	0.0131637	IRS1	1
2	REACTOME_STAT3_NUCLEAR_EVENTS_DOWNSTREAM_OF_ALK_SIGNALING	REACTOME_STAT3_NUCLEAR_EVENTS_DOWNSTREAM_OF_ALK_SIGNALING	2017-01-01	10/13343	0.1	78.4882	8.75501	0.0126722	0.034126	0.0131637	STAT3	1
2	WP_MAMMARY_GLAND_DEVELOPMENT_PATHWAY_INVOLUTION_STAGE_4_OF_4	WP_MAMMARY_GLAND_DEVELOPMENT_PATHWAY_INVOLUTION_STAGE_4_OF_4	2017-01-01	10/13343	0.1	78.4882	8.75501	0.0126722	0.034126	0.0131637	STAT3	1
2	WP_TCA_CYCLE_IN_SENESCENCE	WP_TCA_CYCLE_IN_SENESCENCE	2017-01-01	10/13343	0.1	78.4882	8.75501	0.0126722	0.034126	0.0131637	BRAF	1
2	WP_TYPE_III_INTERFERON_SIGNALING	WP_TYPE_III_INTERFERON_SIGNALING	2017-01-01	10/13343	0.1	78.4882	8.75501	0.0126722	0.034126	0.0131637	STAT1	1
2	WP_MEASLES_VIRUS_INFECTION	WP_MEASLES_VIRUS_INFECTION	2017-02-01	138/13343	0.0144928	11.3751	4.3757	0.0130464	0.0349804	0.0134932	STAT3/STAT1	2
2	BIOCARTA_IL4_PATHWAY	BIOCARTA_IL4_PATHWAY	2017-01-01	11/13343	0.0909091	71.3529	8.33712	0.0139311	0.037029	0.0142834	IRS1	1
2	PID_ALK2_PATHWAY	PID_ALK2_PATHWAY	2017-01-01	11/13343	0.0909091	71.3529	8.33712	0.0139311	0.037029	0.0142834	SMAD4	1
2	WP_ENDODERM_DIFFERENTIATION	WP_ENDODERM_DIFFERENTIATION	2017-02-01	145/13343	0.0137931	10.826	4.24903	0.0143336	0.0379346	0.0146328	STAT1/SMAD4	2
2	REACTOME_ALK_MUTANTS_BIND_TKIS	REACTOME_ALK_MUTANTS_BIND_TKIS	2017-01-01	12/13343	0.0833333	65.4069	7.97217	0.0151885	0.0395157	0.0152426	FN1	1
2	REACTOME_GAP_JUNCTION_DEGRADATION	REACTOME_GAP_JUNCTION_DEGRADATION	2017-01-01	12/13343	0.0833333	65.4069	7.97217	0.0151885	0.0395157	0.0152426	ACTB	1
2	WP_BONE_MORPHOGENIC_PROTEIN_BMP_SIGNALING_AND_REGULATION	WP_BONE_MORPHOGENIC_PROTEIN_BMP_SIGNALING_AND_REGULATION	2017-01-01	12/13343	0.0833333	65.4069	7.97217	0.0151885	0.0395157	0.0152426	SMAD4	1
2	WP_TRANSCRIPTION_FACTORS_REGULATE_MIRNAS_RELATED_TO_CARDIAC_HYPERTROPHY	WP_TRANSCRIPTION_FACTORS_REGULATE_MIRNAS_RELATED_TO_CARDIAC_HYPERTROPHY	2017-01-01	12/13343	0.0833333	65.4069	7.97217	0.0151885	0.0395157	0.0152426	STAT3	1
2	KEGG_JAK_STAT_SIGNALING_PATHWAY	KEGG_JAK_STAT_SIGNALING_PATHWAY	2017-02-01	155/13343	0.0129032	10.1275	4.08238	0.0162645	0.041599	0.0160462	STAT3/STAT1	2
2	REACTOME_POU5F1_OCT4_SOX2_NANOG_ACTIVATE_GENES_RELATED_TO_PROLIFERATION	REACTOME_POU5F1_OCT4_SOX2_NANOG_ACTIVATE_GENES_RELATED_TO_PROLIFERATION	2017-01-01	13/13343	0.0769231	60.3756	7.64979	0.0164443	0.041599	0.0160462	STAT3	1
2	WP_DEVELOPMENT_OF_PULMONARY_DENDRITIC_CELLS_AND_MACROPHAGE_SUBSETS	WP_DEVELOPMENT_OF_PULMONARY_DENDRITIC_CELLS_AND_MACROPHAGE_SUBSETS	2017-01-01	13/13343	0.0769231	60.3756	7.64979	0.0164443	0.041599	0.0160462	STAT3	1
2	WP_ESTROGEN_RECEPTOR_PATHWAY	WP_ESTROGEN_RECEPTOR_PATHWAY	2017-01-01	13/13343	0.0769231	60.3756	7.64979	0.0164443	0.041599	0.0160462	STAT3	1
2	WP_MAMMARY_GLAND_DEVELOPMENT_PATHWAY_PUBERTY_STAGE_2_OF_4	WP_MAMMARY_GLAND_DEVELOPMENT_PATHWAY_PUBERTY_STAGE_2_OF_4	2017-01-01	13/13343	0.0769231	60.3756	7.64979	0.0164443	0.041599	0.0160462	FN1	1
2	WP_NEUROINFLAMMATION	WP_NEUROINFLAMMATION	2017-01-01	13/13343	0.0769231	60.3756	7.64979	0.0164443	0.041599	0.0160462	MTOR	1
2	WP_BREAST_CANCER_PATHWAY	WP_BREAST_CANCER_PATHWAY	2017-02-01	156/13343	0.0128205	10.0626	4.06656	0.0164634	0.041599	0.0160462	MTOR/BRAF	2
2	REACTOME_CELLULAR_RESPONSE_TO_STARVATION	REACTOME_CELLULAR_RESPONSE_TO_STARVATION	2017-02-01	157/13343	0.0127389	9.9985	4.05087	0.0166634	0.0419318	0.0161746	RPS6/MTOR	2
2	PID_TCR_RAS_PATHWAY	PID_TCR_RAS_PATHWAY	2017-01-01	14/13343	0.0714286	56.063	7.36225	0.0176987	0.0436425	0.0168345	BRAF	1
2	REACTOME_AKT_PHOSPHORYLATES_TARGETS_IN_THE_CYTOSOL	REACTOME_AKT_PHOSPHORYLATES_TARGETS_IN_THE_CYTOSOL	2017-01-01	14/13343	0.0714286	56.063	7.36225	0.0176987	0.0436425	0.0168345	TSC2	1
2	REACTOME_INTERLEUKIN_15_SIGNALING	REACTOME_INTERLEUKIN_15_SIGNALING	2017-01-01	14/13343	0.0714286	56.063	7.36225	0.0176987	0.0436425	0.0168345	STAT3	1
2	REACTOME_PROLONGED_ERK_ACTIVATION_EVENTS	REACTOME_PROLONGED_ERK_ACTIVATION_EVENTS	2017-01-01	14/13343	0.0714286	56.063	7.36225	0.0176987	0.0436425	0.0168345	BRAF	1
2	REACTOME_REGULATION_OF_IFNG_SIGNALING	REACTOME_REGULATION_OF_IFNG_SIGNALING	2017-01-01	14/13343	0.0714286	56.063	7.36225	0.0176987	0.0436425	0.0168345	STAT1	1
2	WP_EPITHELIAL_TO_MESENCHYMAL_TRANSITION_IN_COLORECTAL_CANCER	WP_EPITHELIAL_TO_MESENCHYMAL_TRANSITION_IN_COLORECTAL_CANCER	2017-02-01	164/13343	0.0121951	9.57174	3.94489	0.0180928	0.044436	0.0171406	FN1/SMAD4	2
2	BIOCARTA_BCELLSURVIVAL_PATHWAY	BIOCARTA_BCELLSURVIVAL_PATHWAY	2017-01-01	15/13343	0.0666667	52.3255	7.10365	0.0189515	0.0456322	0.017602	MTOR	1
2	REACTOME_GRB2_SOS_PROVIDES_LINKAGE_TO_MAPK_SIGNALING_FOR_INTEGRINS	REACTOME_GRB2_SOS_PROVIDES_LINKAGE_TO_MAPK_SIGNALING_FOR_INTEGRINS	2017-01-01	15/13343	0.0666667	52.3255	7.10365	0.0189515	0.0456322	0.017602	FN1	1
2	REACTOME_P130CAS_LINKAGE_TO_MAPK_SIGNALING_FOR_INTEGRINS	REACTOME_P130CAS_LINKAGE_TO_MAPK_SIGNALING_FOR_INTEGRINS	2017-01-01	15/13343	0.0666667	52.3255	7.10365	0.0189515	0.0456322	0.017602	FN1	1
2	REACTOME_SIGNALING_BY_ACTIVIN	REACTOME_SIGNALING_BY_ACTIVIN	2017-01-01	15/13343	0.0666667	52.3255	7.10365	0.0189515	0.0456322	0.017602	SMAD4	1
2	WP_FOXP3_IN_COVID19	WP_FOXP3_IN_COVID19	2017-01-01	15/13343	0.0666667	52.3255	7.10365	0.0189515	0.0456322	0.017602	STAT3	1
2	PID_SMAD2_3PATHWAY	PID_SMAD2_3PATHWAY	2017-01-01	16/13343	0.0625	49.0551	6.8694	0.0202028	0.0480796	0.0185461	SMAD4	1
2	REACTOME_SPRY_REGULATION_OF_FGF_SIGNALING	REACTOME_SPRY_REGULATION_OF_FGF_SIGNALING	2017-01-01	16/13343	0.0625	49.0551	6.8694	0.0202028	0.0480796	0.0185461	BRAF	1
2	WP_MAPK_PATHWAY_IN_CONGENITAL_THYROID_CANCER	WP_MAPK_PATHWAY_IN_CONGENITAL_THYROID_CANCER	2017-01-01	16/13343	0.0625	49.0551	6.8694	0.0202028	0.0480796	0.0185461	BRAF	1
2	PID_INTEGRIN5_PATHWAY	PID_INTEGRIN5_PATHWAY	2017-01-01	17/13343	0.0588235	46.1696	6.65588	0.0214527	0.0498937	0.0192458	FN1	1
2	REACTOME_FOXO_MEDIATED_TRANSCRIPTION_OF_CELL_CYCLE_GENES	REACTOME_FOXO_MEDIATED_TRANSCRIPTION_OF_CELL_CYCLE_GENES	2017-01-01	17/13343	0.0588235	46.1696	6.65588	0.0214527	0.0498937	0.0192458	SMAD4	1
2	REACTOME_SIGNALING_BY_NTRK3_TRKC	REACTOME_SIGNALING_BY_NTRK3_TRKC	2017-01-01	17/13343	0.0588235	46.1696	6.65588	0.0214527	0.0498937	0.0192458	IRS1	1
2	WP_AIRWAY_SMOOTH_MUSCLE_CELL_CONTRACTION	WP_AIRWAY_SMOOTH_MUSCLE_CELL_CONTRACTION	2017-01-01	17/13343	0.0588235	46.1696	6.65588	0.0214527	0.0498937	0.0192458	PPP1CB	1
2	WP_CANONICAL_AND_NONCANONICAL_TGFB_SIGNALING	WP_CANONICAL_AND_NONCANONICAL_TGFB_SIGNALING	2017-01-01	17/13343	0.0588235	46.1696	6.65588	0.0214527	0.0498937	0.0192458	SMAD4	1
2	WP_NCRNAS_INVOLVED_IN_STAT3_SIGNALING_IN_HEPATOCELLULAR_CARCINOMA	WP_NCRNAS_INVOLVED_IN_STAT3_SIGNALING_IN_HEPATOCELLULAR_CARCINOMA	2017-01-01	17/13343	0.0588235	46.1696	6.65588	0.0214527	0.0498937	0.0192458	STAT3	1
2	BIOCARTA_CHEMICAL_PATHWAY	BIOCARTA_CHEMICAL_PATHWAY	2017-01-01	18/13343	0.0555556	43.6046	6.46017	0.022701	0.0518157	0.0199872	STAT1	1
2	REACTOME_CELL_EXTRACELLULAR_MATRIX_INTERACTIONS	REACTOME_CELL_EXTRACELLULAR_MATRIX_INTERACTIONS	2017-01-01	18/13343	0.0555556	43.6046	6.46017	0.022701	0.0518157	0.0199872	ACTB	1
2	WP_4HYDROXYTAMOXIFEN_DEXAMETHASONE_AND_RETINOIC_ACIDS_REGULATION_OF_P27_EXPRESSION	WP_4HYDROXYTAMOXIFEN_DEXAMETHASONE_AND_RETINOIC_ACIDS_REGULATION_OF_P27_EXPRESSION	2017-01-01	18/13343	0.0555556	43.6046	6.46017	0.022701	0.0518157	0.0199872	MTOR	1
2	WP_INHIBITION_OF_EXOSOME_BIOGENESIS_AND_SECRETION_BY_MANUMYCIN_A_IN_CRPC_CELLS	WP_INHIBITION_OF_EXOSOME_BIOGENESIS_AND_SECRETION_BY_MANUMYCIN_A_IN_CRPC_CELLS	2017-01-01	18/13343	0.0555556	43.6046	6.46017	0.022701	0.0518157	0.0199872	BRAF	1
2	WP_TRANSCRIPTION_COFACTORS_SKI_AND_SKIL_PROTEIN_PARTNERS	WP_TRANSCRIPTION_COFACTORS_SKI_AND_SKIL_PROTEIN_PARTNERS	2017-01-01	18/13343	0.0555556	43.6046	6.46017	0.022701	0.0518157	0.0199872	NF1	1
2	BIOCARTA_IGF1MTOR_PATHWAY	BIOCARTA_IGF1MTOR_PATHWAY	2017-01-01	19/13343	0.0526316	41.3096	6.2799	0.0239478	0.0527024	0.0203292	MTOR	1
2	BIOCARTA_TGFB_PATHWAY	BIOCARTA_TGFB_PATHWAY	2017-01-01	19/13343	0.0526316	41.3096	6.2799	0.0239478	0.0527024	0.0203292	SMAD4	1
2	BIOCARTA_TOB1_PATHWAY	BIOCARTA_TOB1_PATHWAY	2017-01-01	19/13343	0.0526316	41.3096	6.2799	0.0239478	0.0527024	0.0203292	SMAD4	1
2	REACTOME_RHO_GTPASES_ACTIVATE_CIT	REACTOME_RHO_GTPASES_ACTIVATE_CIT	2017-01-01	19/13343	0.0526316	41.3096	6.2799	0.0239478	0.0527024	0.0203292	PPP1CB	1
2	REACTOME_RHO_GTPASES_ACTIVATE_ROCKS	REACTOME_RHO_GTPASES_ACTIVATE_ROCKS	2017-01-01	19/13343	0.0526316	41.3096	6.2799	0.0239478	0.0527024	0.0203292	PPP1CB	1
2	WP_CONGENITAL_GENERALIZED_LIPODYSTROPHY_CGL	WP_CONGENITAL_GENERALIZED_LIPODYSTROPHY_CGL	2017-01-01	19/13343	0.0526316	41.3096	6.2799	0.0239478	0.0527024	0.0203292	IRS1	1
2	WP_MIR5093P_ALTERATION_OF_YAP1ECM_AXIS	WP_MIR5093P_ALTERATION_OF_YAP1ECM_AXIS	2017-01-01	19/13343	0.0526316	41.3096	6.2799	0.0239478	0.0527024	0.0203292	FN1	1
2	WP_OVERVIEW_OF_NANOPARTICLE_EFFECTS	WP_OVERVIEW_OF_NANOPARTICLE_EFFECTS	2017-01-01	19/13343	0.0526316	41.3096	6.2799	0.0239478	0.0527024	0.0203292	FN1	1
2	WP_SEROTONIN_RECEPTOR_467_AND_NR3C_SIGNALING	WP_SEROTONIN_RECEPTOR_467_AND_NR3C_SIGNALING	2017-01-01	19/13343	0.0526316	41.3096	6.2799	0.0239478	0.0527024	0.0203292	BRAF	1
2	WP_SREBF_AND_MIR33_IN_CHOLESTEROL_AND_LIPID_HOMEOSTASIS	WP_SREBF_AND_MIR33_IN_CHOLESTEROL_AND_LIPID_HOMEOSTASIS	2017-01-01	19/13343	0.0526316	41.3096	6.2799	0.0239478	0.0527024	0.0203292	MTOR	1
2	WP_BMP_SIGNALING_IN_EYELID_DEVELOPMENT	WP_BMP_SIGNALING_IN_EYELID_DEVELOPMENT	2017-01-01	20/13343	0.05	39.2441	6.11313	0.0251932	0.0550484	0.0212342	SMAD4	1
2	WP_HEREDITARY_LEIOMYOMATOSIS_AND_RENAL_CELL_CARCINOMA_PATHWAY	WP_HEREDITARY_LEIOMYOMATOSIS_AND_RENAL_CELL_CARCINOMA_PATHWAY	2017-01-01	20/13343	0.05	39.2441	6.11313	0.0251932	0.0550484	0.0212342	RPS6	1
2	BIOCARTA_IGF1_PATHWAY	BIOCARTA_IGF1_PATHWAY	2017-01-01	21/13343	0.047619	37.3754	5.95823	0.026437	0.0561672	0.0216657	IRS1	1
2	BIOCARTA_IL6_PATHWAY	BIOCARTA_IL6_PATHWAY	2017-01-01	21/13343	0.047619	37.3754	5.95823	0.026437	0.0561672	0.0216657	STAT3	1
2	BIOCARTA_INSULIN_PATHWAY	BIOCARTA_INSULIN_PATHWAY	2017-01-01	21/13343	0.047619	37.3754	5.95823	0.026437	0.0561672	0.0216657	IRS1	1
2	PID_P38_MK2_PATHWAY	PID_P38_MK2_PATHWAY	2017-01-01	21/13343	0.047619	37.3754	5.95823	0.026437	0.0561672	0.0216657	TSC2	1
2	REACTOME_INTERLEUKIN_37_SIGNALING	REACTOME_INTERLEUKIN_37_SIGNALING	2017-01-01	21/13343	0.047619	37.3754	5.95823	0.026437	0.0561672	0.0216657	STAT3	1
2	REACTOME_RHO_GTPASES_ACTIVATE_PAKS	REACTOME_RHO_GTPASES_ACTIVATE_PAKS	2017-01-01	21/13343	0.047619	37.3754	5.95823	0.026437	0.0561672	0.0216657	PPP1CB	1
2	WP_FOXA2_PATHWAY	WP_FOXA2_PATHWAY	2017-01-01	21/13343	0.047619	37.3754	5.95823	0.026437	0.0561672	0.0216657	IRS1	1
2	WP_INTERACTIONS_BETWEEN_LOXL4_AND_OXIDATIVE_STRESS_PATHWAY	WP_INTERACTIONS_BETWEEN_LOXL4_AND_OXIDATIVE_STRESS_PATHWAY	2017-01-01	21/13343	0.047619	37.3754	5.95823	0.026437	0.0561672	0.0216657	FN1	1
2	REACTOME_CD28_DEPENDENT_PI3K_AKT_SIGNALING	REACTOME_CD28_DEPENDENT_PI3K_AKT_SIGNALING	2017-01-01	22/13343	0.0454545	35.6765	5.81384	0.0276794	0.0580039	0.0223742	MTOR	1
2	WP_HEMATOPOIETIC_STEM_CELL_GENE_REGULATION_BY_GABP_ALPHABETA_COMPLEX	WP_HEMATOPOIETIC_STEM_CELL_GENE_REGULATION_BY_GABP_ALPHABETA_COMPLEX	2017-01-01	22/13343	0.0454545	35.6765	5.81384	0.0276794	0.0580039	0.0223742	SMAD4	1
2	WP_TRANSCRIPTION_FACTOR_REGULATION_IN_ADIPOGENESIS	WP_TRANSCRIPTION_FACTOR_REGULATION_IN_ADIPOGENESIS	2017-01-01	22/13343	0.0454545	35.6765	5.81384	0.0276794	0.0580039	0.0223742	IRS1	1
2	WP_VITAMIN_D_IN_INFLAMMATORY_DISEASES	WP_VITAMIN_D_IN_INFLAMMATORY_DISEASES	2017-01-01	22/13343	0.0454545	35.6765	5.81384	0.0276794	0.0580039	0.0223742	SMAD4	1
2	BIOCARTA_GLEEVEC_PATHWAY	BIOCARTA_GLEEVEC_PATHWAY	2017-01-01	23/13343	0.0434783	34.1253	5.6788	0.0289202	0.0587981	0.0226806	STAT1	1
2	BIOCARTA_HER2_PATHWAY	BIOCARTA_HER2_PATHWAY	2017-01-01	23/13343	0.0434783	34.1253	5.6788	0.0289202	0.0587981	0.0226806	STAT3	1
2	BIOCARTA_IGF1R_PATHWAY	BIOCARTA_IGF1R_PATHWAY	2017-01-01	23/13343	0.0434783	34.1253	5.6788	0.0289202	0.0587981	0.0226806	IRS1	1
2	BIOCARTA_NTHI_PATHWAY	BIOCARTA_NTHI_PATHWAY	2017-01-01	23/13343	0.0434783	34.1253	5.6788	0.0289202	0.0587981	0.0226806	SMAD4	1
2	REACTOME_SIGNALING_BY_NODAL	REACTOME_SIGNALING_BY_NODAL	2017-01-01	23/13343	0.0434783	34.1253	5.6788	0.0289202	0.0587981	0.0226806	SMAD4	1
2	WP_CANCER_IMMUNOTHERAPY_BY_PD1_BLOCKADE	WP_CANCER_IMMUNOTHERAPY_BY_PD1_BLOCKADE	2017-01-01	23/13343	0.0434783	34.1253	5.6788	0.0289202	0.0587981	0.0226806	STAT3	1
2	WP_ESTROGEN_SIGNALING_PATHWAY	WP_ESTROGEN_SIGNALING_PATHWAY	2017-01-01	23/13343	0.0434783	34.1253	5.6788	0.0289202	0.0587981	0.0226806	BRAF	1
2	WP_IMMUNE_RESPONSE_TO_TUBERCULOSIS	WP_IMMUNE_RESPONSE_TO_TUBERCULOSIS	2017-01-01	23/13343	0.0434783	34.1253	5.6788	0.0289202	0.0587981	0.0226806	STAT1	1
2	WP_PROGERIAASSOCIATED_LIPODYSTROPHY	WP_PROGERIAASSOCIATED_LIPODYSTROPHY	2017-01-01	23/13343	0.0434783	34.1253	5.6788	0.0289202	0.0587981	0.0226806	SMAD4	1
2	BIOCARTA_VDR_PATHWAY	BIOCARTA_VDR_PATHWAY	2017-01-01	24/13343	0.0416667	32.7034	5.55215	0.0301596	0.0605163	0.0233433	TSC2	1
2	BIOCARTA_WNT_PATHWAY	BIOCARTA_WNT_PATHWAY	2017-01-01	24/13343	0.0416667	32.7034	5.55215	0.0301596	0.0605163	0.0233433	SMAD4	1
2	PID_S1P_S1P2_PATHWAY	PID_S1P_S1P2_PATHWAY	2017-01-01	24/13343	0.0416667	32.7034	5.55215	0.0301596	0.0605163	0.0233433	IRS1	1
2	REACTOME_TRIGLYCERIDE_CATABOLISM	REACTOME_TRIGLYCERIDE_CATABOLISM	2017-01-01	24/13343	0.0416667	32.7034	5.55215	0.0301596	0.0605163	0.0233433	PPP1CB	1
2	PID_INTEGRIN_A9B1_PATHWAY	PID_INTEGRIN_A9B1_PATHWAY	2017-01-01	25/13343	0.04	31.3953	5.43303	0.0313975	0.0617886	0.0238341	FN1	1
2	PID_LYMPH_ANGIOGENESIS_PATHWAY	PID_LYMPH_ANGIOGENESIS_PATHWAY	2017-01-01	25/13343	0.04	31.3953	5.43303	0.0313975	0.0617886	0.0238341	FN1	1
2	REACTOME_NOTCH3_INTRACELLULAR_DOMAIN_REGULATES_TRANSCRIPTION	REACTOME_NOTCH3_INTRACELLULAR_DOMAIN_REGULATES_TRANSCRIPTION	2017-01-01	25/13343	0.04	31.3953	5.43303	0.0313975	0.0617886	0.0238341	STAT1	1
2	WP_HYPOTHESIZED_PATHWAYS_IN_PATHOGENESIS_OF_CARDIOVASCULAR_DISEASE	WP_HYPOTHESIZED_PATHWAYS_IN_PATHOGENESIS_OF_CARDIOVASCULAR_DISEASE	2017-01-01	25/13343	0.04	31.3953	5.43303	0.0313975	0.0617886	0.0238341	SMAD4	1
2	WP_PHYSIOLOGICAL_AND_PATHOLOGICAL_HYPERTROPHY_OF_THE_HEART	WP_PHYSIOLOGICAL_AND_PATHOLOGICAL_HYPERTROPHY_OF_THE_HEART	2017-01-01	25/13343	0.04	31.3953	5.43303	0.0313975	0.0617886	0.0238341	STAT3	1
2	WP_RELATIONSHIP_BETWEEN_INFLAMMATION_COX2_AND_EGFR	WP_RELATIONSHIP_BETWEEN_INFLAMMATION_COX2_AND_EGFR	2017-01-01	25/13343	0.04	31.3953	5.43303	0.0313975	0.0617886	0.0238341	BRAF	1
2	PID_ALK1_PATHWAY	PID_ALK1_PATHWAY	2017-01-01	26/13343	0.0384615	30.1878	5.32071	0.0326339	0.0636101	0.0245367	SMAD4	1
2	REACTOME_DOWNREGULATION_OF_TGF_BETA_RECEPTOR_SIGNALING	REACTOME_DOWNREGULATION_OF_TGF_BETA_RECEPTOR_SIGNALING	2017-01-01	26/13343	0.0384615	30.1878	5.32071	0.0326339	0.0636101	0.0245367	PPP1CB	1
2	REACTOME_REGULATION_OF_IFNA_SIGNALING	REACTOME_REGULATION_OF_IFNA_SIGNALING	2017-01-01	26/13343	0.0384615	30.1878	5.32071	0.0326339	0.0636101	0.0245367	STAT1	1
2	BIOCARTA_ERK_PATHWAY	BIOCARTA_ERK_PATHWAY	2017-01-01	27/13343	0.037037	29.0697	5.21456	0.0338688	0.064582	0.0249116	STAT3	1
2	BIOCARTA_GH_PATHWAY	BIOCARTA_GH_PATHWAY	2017-01-01	27/13343	0.037037	29.0697	5.21456	0.0338688	0.064582	0.0249116	IRS1	1
2	REACTOME_INTEGRIN_SIGNALING	REACTOME_INTEGRIN_SIGNALING	2017-01-01	27/13343	0.037037	29.0697	5.21456	0.0338688	0.064582	0.0249116	FN1	1
2	REACTOME_SYNDECAN_INTERACTIONS	REACTOME_SYNDECAN_INTERACTIONS	2017-01-01	27/13343	0.037037	29.0697	5.21456	0.0338688	0.064582	0.0249116	FN1	1
2	REACTOME_VEGFR2_MEDIATED_VASCULAR_PERMEABILITY	REACTOME_VEGFR2_MEDIATED_VASCULAR_PERMEABILITY	2017-01-01	27/13343	0.037037	29.0697	5.21456	0.0338688	0.064582	0.0249116	MTOR	1
2	SIG_IL4RECEPTOR_IN_B_LYPHOCYTES	SIG_IL4RECEPTOR_IN_B_LYPHOCYTES	2017-01-01	27/13343	0.037037	29.0697	5.21456	0.0338688	0.064582	0.0249116	IRS1	1
2	WP_FGFR3_SIGNALING_IN_CHONDROCYTE_PROLIFERATION_AND_TERMINAL_DIFFERENTIATION	WP_FGFR3_SIGNALING_IN_CHONDROCYTE_PROLIFERATION_AND_TERMINAL_DIFFERENTIATION	2017-01-01	27/13343	0.037037	29.0697	5.21456	0.0338688	0.064582	0.0249116	STAT1	1
2	BIOCARTA_G1_PATHWAY	BIOCARTA_G1_PATHWAY	2017-01-01	28/13343	0.0357143	28.0315	5.11404	0.0351022	0.0657096	0.0253466	SMAD4	1
2	REACTOME_DOWNREGULATION_OF_SMAD2_3_SMAD4_TRANSCRIPTIONAL_ACTIVITY	REACTOME_DOWNREGULATION_OF_SMAD2_3_SMAD4_TRANSCRIPTIONAL_ACTIVITY	2017-01-01	28/13343	0.0357143	28.0315	5.11404	0.0351022	0.0657096	0.0253466	SMAD4	1
2	REACTOME_SIGNALING_BY_BMP	REACTOME_SIGNALING_BY_BMP	2017-01-01	28/13343	0.0357143	28.0315	5.11404	0.0351022	0.0657096	0.0253466	SMAD4	1
2	WP_ANGIOTENSIN_II_RECEPTOR_TYPE_1_PATHWAY	WP_ANGIOTENSIN_II_RECEPTOR_TYPE_1_PATHWAY	2017-01-01	28/13343	0.0357143	28.0315	5.11404	0.0351022	0.0657096	0.0253466	SMAD4	1
2	WP_EXTRACELLULAR_VESICLES_IN_THE_CROSSTALK_OF_CARDIAC_CELLS	WP_EXTRACELLULAR_VESICLES_IN_THE_CROSSTALK_OF_CARDIAC_CELLS	2017-01-01	28/13343	0.0357143	28.0315	5.11404	0.0351022	0.0657096	0.0253466	STAT3	1
2	WP_SPHINGOLIPID_METABOLISM_IN_SENESCENCE	WP_SPHINGOLIPID_METABOLISM_IN_SENESCENCE	2017-01-01	28/13343	0.0357143	28.0315	5.11404	0.0351022	0.0657096	0.0253466	MTOR	1
2	KEGG_THYROID_CANCER	KEGG_THYROID_CANCER	2017-01-01	29/13343	0.0344828	27.0649	5.01864	0.0363341	0.0671962	0.02592	BRAF	1
2	PID_IGF1_PATHWAY	PID_IGF1_PATHWAY	2017-01-01	29/13343	0.0344828	27.0649	5.01864	0.0363341	0.0671962	0.02592	IRS1	1
2	REACTOME_NEGATIVE_REGULATION_OF_FGFR3_SIGNALING	REACTOME_NEGATIVE_REGULATION_OF_FGFR3_SIGNALING	2017-01-01	29/13343	0.0344828	27.0649	5.01864	0.0363341	0.0671962	0.02592	BRAF	1
2	WP_NANOPARTICLEMEDIATED_ACTIVATION_OF_RECEPTOR_SIGNALING	WP_NANOPARTICLEMEDIATED_ACTIVATION_OF_RECEPTOR_SIGNALING	2017-01-01	29/13343	0.0344828	27.0649	5.01864	0.0363341	0.0671962	0.02592	FN1	1
2	PID_RAS_PATHWAY	PID_RAS_PATHWAY	2017-01-01	30/13343	0.0333333	26.1627	4.92794	0.0375646	0.0686448	0.0264788	NF1	1
2	REACTOME_FOXO_MEDIATED_TRANSCRIPTION_OF_OXIDATIVE_STRESS_METABOLIC_AND_NEURONAL_GENES	REACTOME_FOXO_MEDIATED_TRANSCRIPTION_OF_OXIDATIVE_STRESS_METABOLIC_AND_NEURONAL_GENES	2017-01-01	30/13343	0.0333333	26.1627	4.92794	0.0375646	0.0686448	0.0264788	SMAD4	1
2	REACTOME_MET_ACTIVATES_PTK2_SIGNALING	REACTOME_MET_ACTIVATES_PTK2_SIGNALING	2017-01-01	30/13343	0.0333333	26.1627	4.92794	0.0375646	0.0686448	0.0264788	FN1	1
2	WP_DOPAMINERGIC_NEUROGENESIS	WP_DOPAMINERGIC_NEUROGENESIS	2017-01-01	30/13343	0.0333333	26.1627	4.92794	0.0375646	0.0686448	0.0264788	STAT3	1
2	REACTOME_INTERACTION_BETWEEN_L1_AND_ANKYRINS	REACTOME_INTERACTION_BETWEEN_L1_AND_ANKYRINS	2017-01-01	31/13343	0.0322581	25.3188	4.84157	0.0387936	0.0696469	0.0268653	ACTB	1
2	REACTOME_NEGATIVE_REGULATION_OF_FGFR4_SIGNALING	REACTOME_NEGATIVE_REGULATION_OF_FGFR4_SIGNALING	2017-01-01	31/13343	0.0322581	25.3188	4.84157	0.0387936	0.0696469	0.0268653	BRAF	1
2	REACTOME_RUNX2_REGULATES_BONE_DEVELOPMENT	REACTOME_RUNX2_REGULATES_BONE_DEVELOPMENT	2017-01-01	31/13343	0.0322581	25.3188	4.84157	0.0387936	0.0696469	0.0268653	SMAD4	1
2	WP_CELL_MIGRATION_AND_INVASION_THROUGH_P75NTR	WP_CELL_MIGRATION_AND_INVASION_THROUGH_P75NTR	2017-01-01	31/13343	0.0322581	25.3188	4.84157	0.0387936	0.0696469	0.0268653	STAT3	1
2	WP_SARS_CORONAVIRUS_AND_INNATE_IMMUNITY	WP_SARS_CORONAVIRUS_AND_INNATE_IMMUNITY	2017-01-01	31/13343	0.0322581	25.3188	4.84157	0.0387936	0.0696469	0.0268653	STAT1	1
2	WP_TYPE_I_INTERFERON_INDUCTION_AND_SIGNALING_DURING_SARSCOV2_INFECTION	WP_TYPE_I_INTERFERON_INDUCTION_AND_SIGNALING_DURING_SARSCOV2_INFECTION	2017-01-01	31/13343	0.0322581	25.3188	4.84157	0.0387936	0.0696469	0.0268653	STAT1	1
2	WP_MAPK_SIGNALING_PATHWAY	WP_MAPK_SIGNALING_PATHWAY	2017-02-01	249/13343	0.00803213	6.30428	3.01769	0.0392353	0.0702346	0.027092	NF1/BRAF	2
2	PID_IL12_STAT4_PATHWAY	PID_IL12_STAT4_PATHWAY	2017-01-01	32/13343	0.03125	24.5276	4.75918	0.0400211	0.0704095	0.0271595	STAT3	1
2	PID_SYNDECAN_4_PATHWAY	PID_SYNDECAN_4_PATHWAY	2017-01-01	32/13343	0.03125	24.5276	4.75918	0.0400211	0.0704095	0.0271595	FN1	1
2	REACTOME_RHO_GTPASES_ACTIVATE_IQGAPS	REACTOME_RHO_GTPASES_ACTIVATE_IQGAPS	2017-01-01	32/13343	0.03125	24.5276	4.75918	0.0400211	0.0704095	0.0271595	ACTB	1
2	REACTOME_SMAD2_SMAD3_SMAD4_HETEROTRIMER_REGULATES_TRANSCRIPTION	REACTOME_SMAD2_SMAD3_SMAD4_HETEROTRIMER_REGULATES_TRANSCRIPTION	2017-01-01	32/13343	0.03125	24.5276	4.75918	0.0400211	0.0704095	0.0271595	SMAD4	1
2	WP_IL17_SIGNALING_PATHWAY	WP_IL17_SIGNALING_PATHWAY	2017-01-01	32/13343	0.03125	24.5276	4.75918	0.0400211	0.0704095	0.0271595	STAT3	1
2	WP_MONOAMINE_TRANSPORT	WP_MONOAMINE_TRANSPORT	2017-01-01	32/13343	0.03125	24.5276	4.75918	0.0400211	0.0704095	0.0271595	TSC2	1
2	BIOCARTA_MET_PATHWAY	BIOCARTA_MET_PATHWAY	2017-01-01	33/13343	0.030303	23.7843	4.68046	0.0412471	0.0705452	0.0272118	STAT3	1
2	PID_EPO_PATHWAY	PID_EPO_PATHWAY	2017-01-01	33/13343	0.030303	23.7843	4.68046	0.0412471	0.0705452	0.0272118	STAT1	1
2	PID_INTEGRIN_A4B1_PATHWAY	PID_INTEGRIN_A4B1_PATHWAY	2017-01-01	33/13343	0.030303	23.7843	4.68046	0.0412471	0.0705452	0.0272118	FN1	1
2	REACTOME_ADHERENS_JUNCTIONS_INTERACTIONS	REACTOME_ADHERENS_JUNCTIONS_INTERACTIONS	2017-01-01	33/13343	0.030303	23.7843	4.68046	0.0412471	0.0705452	0.0272118	ACTB	1
2	REACTOME_CD28_CO_STIMULATION	REACTOME_CD28_CO_STIMULATION	2017-01-01	33/13343	0.030303	23.7843	4.68046	0.0412471	0.0705452	0.0272118	MTOR	1
2	REACTOME_COOPERATION_OF_PREFOLDIN_AND_TRIC_CCT_IN_ACTIN_AND_TUBULIN_FOLDING	REACTOME_COOPERATION_OF_PREFOLDIN_AND_TRIC_CCT_IN_ACTIN_AND_TUBULIN_FOLDING	2017-01-01	33/13343	0.030303	23.7843	4.68046	0.0412471	0.0705452	0.0272118	ACTB	1
2	REACTOME_NEGATIVE_REGULATION_OF_FGFR1_SIGNALING	REACTOME_NEGATIVE_REGULATION_OF_FGFR1_SIGNALING	2017-01-01	33/13343	0.030303	23.7843	4.68046	0.0412471	0.0705452	0.0272118	BRAF	1
2	WP_HOSTPATHOGEN_INTERACTION_OF_HUMAN_CORONAVIRUSES_INTERFERON_INDUCTION	WP_HOSTPATHOGEN_INTERACTION_OF_HUMAN_CORONAVIRUSES_INTERFERON_INDUCTION	2017-01-01	33/13343	0.030303	23.7843	4.68046	0.0412471	0.0705452	0.0272118	STAT1	1
2	WP_INFLAMMATORY_RESPONSE_PATHWAY	WP_INFLAMMATORY_RESPONSE_PATHWAY	2017-01-01	33/13343	0.030303	23.7843	4.68046	0.0412471	0.0705452	0.0272118	FN1	1
2	WP_MAPK_CASCADE	WP_MAPK_CASCADE	2017-01-01	33/13343	0.030303	23.7843	4.68046	0.0412471	0.0705452	0.0272118	BRAF	1
2	PID_MAPK_TRK_PATHWAY	PID_MAPK_TRK_PATHWAY	2017-01-01	34/13343	0.0294118	23.0848	4.60516	0.0424716	0.0714454	0.0275591	BRAF	1
2	REACTOME_NEGATIVE_REGULATION_OF_FGFR2_SIGNALING	REACTOME_NEGATIVE_REGULATION_OF_FGFR2_SIGNALING	2017-01-01	34/13343	0.0294118	23.0848	4.60516	0.0424716	0.0714454	0.0275591	BRAF	1
2	REACTOME_SIGNALLING_TO_ERKS	REACTOME_SIGNALLING_TO_ERKS	2017-01-01	34/13343	0.0294118	23.0848	4.60516	0.0424716	0.0714454	0.0275591	BRAF	1
2	WP_HEPATOCYTE_GROWTH_FACTOR_RECEPTOR_SIGNALING	WP_HEPATOCYTE_GROWTH_FACTOR_RECEPTOR_SIGNALING	2017-01-01	34/13343	0.0294118	23.0848	4.60516	0.0424716	0.0714454	0.0275591	STAT3	1
2	WP_P38_MAPK_SIGNALING_PATHWAY	WP_P38_MAPK_SIGNALING_PATHWAY	2017-01-01	34/13343	0.0294118	23.0848	4.60516	0.0424716	0.0714454	0.0275591	STAT1	1
2	WP_SEROTONIN_HTR1_GROUP_AND_FOS_PATHWAY	WP_SEROTONIN_HTR1_GROUP_AND_FOS_PATHWAY	2017-01-01	34/13343	0.0294118	23.0848	4.60516	0.0424716	0.0714454	0.0275591	BRAF	1
2	KEGG_REGULATION_OF_AUTOPHAGY	KEGG_REGULATION_OF_AUTOPHAGY	2017-01-01	35/13343	0.0285714	22.4252	4.53302	0.0436947	0.0731023	0.0281982	ATG7	1
2	PID_PI3KCI_AKT_PATHWAY	PID_PI3KCI_AKT_PATHWAY	2017-01-01	35/13343	0.0285714	22.4252	4.53302	0.0436947	0.0731023	0.0281982	MTOR	1
2	KEGG_MAPK_SIGNALING_PATHWAY	KEGG_MAPK_SIGNALING_PATHWAY	2017-02-01	267/13343	0.00749064	5.87927	2.87646	0.0445266	0.0742917	0.028657	NF1/BRAF	2
2	BIOCARTA_P38MAPK_PATHWAY	BIOCARTA_P38MAPK_PATHWAY	2017-01-01	36/13343	0.0277778	21.8023	4.46383	0.0449163	0.0743359	0.0286741	STAT1	1
2	REACTOME_RHO_GTPASES_ACTIVATE_WASPS_AND_WAVES	REACTOME_RHO_GTPASES_ACTIVATE_WASPS_AND_WAVES	2017-01-01	36/13343	0.0277778	21.8023	4.46383	0.0449163	0.0743359	0.0286741	ACTB	1
2	WP_CAMKK2_PATHWAY	WP_CAMKK2_PATHWAY	2017-01-01	36/13343	0.0277778	21.8023	4.46383	0.0449163	0.0743359	0.0286741	MTOR	1
2	BIOCARTA_ALK_PATHWAY	BIOCARTA_ALK_PATHWAY	2017-01-01	37/13343	0.027027	21.213	4.39738	0.0461365	0.07514	0.0289842	SMAD4	1
2	BIOCARTA_IL2RB_PATHWAY	BIOCARTA_IL2RB_PATHWAY	2017-01-01	37/13343	0.027027	21.213	4.39738	0.0461365	0.07514	0.0289842	IRS1	1
2	REACTOME_REGULATION_OF_TP53_EXPRESSION_AND_DEGRADATION	REACTOME_REGULATION_OF_TP53_EXPRESSION_AND_DEGRADATION	2017-01-01	37/13343	0.027027	21.213	4.39738	0.0461365	0.07514	0.0289842	MTOR	1
2	WP_OVERVIEW_OF_INTERFERONSMEDIATED_SIGNALING_PATHWAY	WP_OVERVIEW_OF_INTERFERONSMEDIATED_SIGNALING_PATHWAY	2017-01-01	37/13343	0.027027	21.213	4.39738	0.0461365	0.07514	0.0289842	STAT1	1
2	WP_PRION_DISEASE_PATHWAY	WP_PRION_DISEASE_PATHWAY	2017-01-01	37/13343	0.027027	21.213	4.39738	0.0461365	0.07514	0.0289842	STAT3	1
2	WP_TYPE_II_INTERFERON_SIGNALING_IFNG	WP_TYPE_II_INTERFERON_SIGNALING_IFNG	2017-01-01	37/13343	0.027027	21.213	4.39738	0.0461365	0.07514	0.0289842	STAT1	1
2	REACTOME_DNA_DAMAGE_RECOGNITION_IN_GG_NER	REACTOME_DNA_DAMAGE_RECOGNITION_IN_GG_NER	2017-01-01	38/13343	0.0263158	20.6548	4.33349	0.0473551	0.0763151	0.0294375	ACTB	1
2	REACTOME_HSF1_DEPENDENT_TRANSACTIVATION	REACTOME_HSF1_DEPENDENT_TRANSACTIVATION	2017-01-01	38/13343	0.0263158	20.6548	4.33349	0.0473551	0.0763151	0.0294375	MTOR	1
2	REACTOME_MOLECULES_ASSOCIATED_WITH_ELASTIC_FIBRES	REACTOME_MOLECULES_ASSOCIATED_WITH_ELASTIC_FIBRES	2017-01-01	38/13343	0.0263158	20.6548	4.33349	0.0473551	0.0763151	0.0294375	FN1	1
2	REACTOME_TRIGLYCERIDE_METABOLISM	REACTOME_TRIGLYCERIDE_METABOLISM	2017-01-01	38/13343	0.0263158	20.6548	4.33349	0.0473551	0.0763151	0.0294375	PPP1CB	1
2	PID_AURORA_B_PATHWAY	PID_AURORA_B_PATHWAY	2017-01-01	39/13343	0.025641	20.1252	4.27201	0.0485724	0.0774634	0.0298805	PEBP1	1
2	PID_RET_PATHWAY	PID_RET_PATHWAY	2017-01-01	39/13343	0.025641	20.1252	4.27201	0.0485724	0.0774634	0.0298805	IRS1	1
2	REACTOME_ASSOCIATION_OF_TRIC_CCT_WITH_TARGET_PROTEINS_DURING_BIOSYNTHESIS	REACTOME_ASSOCIATION_OF_TRIC_CCT_WITH_TARGET_PROTEINS_DURING_BIOSYNTHESIS	2017-01-01	39/13343	0.025641	20.1252	4.27201	0.0485724	0.0774634	0.0298805	STAT3	1
2	REACTOME_PLATELET_AGGREGATION_PLUG_FORMATION	REACTOME_PLATELET_AGGREGATION_PLUG_FORMATION	2017-01-01	39/13343	0.025641	20.1252	4.27201	0.0485724	0.0774634	0.0298805	FN1	1
2	REACTOME_SIGNALING_BY_FGFR3	REACTOME_SIGNALING_BY_FGFR3	2017-01-01	40/13343	0.025	19.6221	4.21277	0.0497881	0.0785858	0.0303134	BRAF	1
2	WP_G13_SIGNALING_PATHWAY	WP_G13_SIGNALING_PATHWAY	2017-01-01	40/13343	0.025	19.6221	4.21277	0.0497881	0.0785858	0.0303134	PPP1CB	1
2	WP_INTERACTIONS_BETWEEN_IMMUNE_CELLS_AND_MICRORNAS_IN_TUMOR_MICROENVIRONMENT	WP_INTERACTIONS_BETWEEN_IMMUNE_CELLS_AND_MICRORNAS_IN_TUMOR_MICROENVIRONMENT	2017-01-01	40/13343	0.025	19.6221	4.21277	0.0497881	0.0785858	0.0303134	STAT3	1
2	WP_MBDNF_AND_PROBDNF_REGULATION_OF_GABA_NEUROTRANSMISSION	WP_MBDNF_AND_PROBDNF_REGULATION_OF_GABA_NEUROTRANSMISSION	2017-01-01	40/13343	0.025	19.6221	4.21277	0.0497881	0.0785858	0.0303134	STAT3	1
2	REACTOME_MET_PROMOTES_CELL_MOTILITY	REACTOME_MET_PROMOTES_CELL_MOTILITY	2017-01-01	41/13343	0.0243902	19.1435	4.15565	0.0510024	0.0796831	0.0307367	FN1	1
2	REACTOME_SIGNALING_BY_FGFR4	REACTOME_SIGNALING_BY_FGFR4	2017-01-01	41/13343	0.0243902	19.1435	4.15565	0.0510024	0.0796831	0.0307367	BRAF	1
2	WP_BLADDER_CANCER	WP_BLADDER_CANCER	2017-01-01	41/13343	0.0243902	19.1435	4.15565	0.0510024	0.0796831	0.0307367	BRAF	1
2	WP_NEURAL_CREST_CELL_MIGRATION_DURING_DEVELOPMENT	WP_NEURAL_CREST_CELL_MIGRATION_DURING_DEVELOPMENT	2017-01-01	41/13343	0.0243902	19.1435	4.15565	0.0510024	0.0796831	0.0307367	STAT3	1
2	KEGG_ALDOSTERONE_REGULATED_SODIUM_REABSORPTION	KEGG_ALDOSTERONE_REGULATED_SODIUM_REABSORPTION	2017-01-01	42/13343	0.0238095	18.6877	4.10051	0.0522152	0.0801503	0.0309169	IRS1	1
2	KEGG_BLADDER_CANCER	KEGG_BLADDER_CANCER	2017-01-01	42/13343	0.0238095	18.6877	4.10051	0.0522152	0.0801503	0.0309169	BRAF	1
2	PID_BMP_PATHWAY	PID_BMP_PATHWAY	2017-01-01	42/13343	0.0238095	18.6877	4.10051	0.0522152	0.0801503	0.0309169	SMAD4	1
2	PID_UPA_UPAR_PATHWAY	PID_UPA_UPAR_PATHWAY	2017-01-01	42/13343	0.0238095	18.6877	4.10051	0.0522152	0.0801503	0.0309169	FN1	1
2	REACTOME_EPHB_MEDIATED_FORWARD_SIGNALING	REACTOME_EPHB_MEDIATED_FORWARD_SIGNALING	2017-01-01	42/13343	0.0238095	18.6877	4.10051	0.0522152	0.0801503	0.0309169	ACTB	1
2	REACTOME_RHOF_GTPASE_CYCLE	REACTOME_RHOF_GTPASE_CYCLE	2017-01-01	42/13343	0.0238095	18.6877	4.10051	0.0522152	0.0801503	0.0309169	ACTB	1
2	WP_CELL_DIFFERENTIATION_INDEX	WP_CELL_DIFFERENTIATION_INDEX	2017-01-01	42/13343	0.0238095	18.6877	4.10051	0.0522152	0.0801503	0.0309169	STAT3	1
2	PID_CXCR3_PATHWAY	PID_CXCR3_PATHWAY	2017-01-01	43/13343	0.0232558	18.2531	4.04725	0.0534266	0.0813993	0.0313987	MTOR	1
2	PID_INTEGRIN3_PATHWAY	PID_INTEGRIN3_PATHWAY	2017-01-01	43/13343	0.0232558	18.2531	4.04725	0.0534266	0.0813993	0.0313987	FN1	1
2	WP_MIRNA_TARGETS_IN_ECM_AND_MEMBRANE_RECEPTORS	WP_MIRNA_TARGETS_IN_ECM_AND_MEMBRANE_RECEPTORS	2017-01-01	43/13343	0.0232558	18.2531	4.04725	0.0534266	0.0813993	0.0313987	FN1	1
2	REACTOME_DEUBIQUITINATION	REACTOME_DEUBIQUITINATION	2017-02-01	297/13343	0.00673401	5.2854	2.66757	0.0539039	0.0819233	0.0316008	ACTB/SMAD4	2
2	PID_INSULIN_PATHWAY	PID_INSULIN_PATHWAY	2017-01-01	44/13343	0.0227273	17.8382	3.99575	0.0546365	0.0822225	0.0317162	IRS1	1
2	REACTOME_TBC_RABGAPS	REACTOME_TBC_RABGAPS	2017-01-01	44/13343	0.0227273	17.8382	3.99575	0.0546365	0.0822225	0.0317162	TSC2	1
2	WP_FAS_LIGAND_PATHWAY_AND_STRESS_INDUCTION_OF_HEAT_SHOCK_PROTEINS	WP_FAS_LIGAND_PATHWAY_AND_STRESS_INDUCTION_OF_HEAT_SHOCK_PROTEINS	2017-01-01	44/13343	0.0227273	17.8382	3.99575	0.0546365	0.0822225	0.0317162	ACTB	1
2	WP_NEURAL_CREST_CELL_MIGRATION_IN_CANCER	WP_NEURAL_CREST_CELL_MIGRATION_IN_CANCER	2017-01-01	44/13343	0.0227273	17.8382	3.99575	0.0546365	0.0822225	0.0317162	STAT3	1
2	PID_HNF3B_PATHWAY	PID_HNF3B_PATHWAY	2017-01-01	45/13343	0.0222222	17.4418	3.94592	0.0558449	0.0834277	0.0321811	NF1	1
2	REACTOME_ELASTIC_FIBRE_FORMATION	REACTOME_ELASTIC_FIBRE_FORMATION	2017-01-01	45/13343	0.0222222	17.4418	3.94592	0.0558449	0.0834277	0.0321811	FN1	1
2	WP_INTEGRATED_CANCER_PATHWAY	WP_INTEGRATED_CANCER_PATHWAY	2017-01-01	45/13343	0.0222222	17.4418	3.94592	0.0558449	0.0834277	0.0321811	STAT1	1
2	PID_PLK1_PATHWAY	PID_PLK1_PATHWAY	2017-01-01	46/13343	0.0217391	17.0627	3.89767	0.0570519	0.0840045	0.0324036	PPP1CB	1
2	PID_TNF_PATHWAY	PID_TNF_PATHWAY	2017-01-01	46/13343	0.0217391	17.0627	3.89767	0.0570519	0.0840045	0.0324036	STAT1	1
2	REACTOME_INTERLEUKIN_10_SIGNALING	REACTOME_INTERLEUKIN_10_SIGNALING	2017-01-01	46/13343	0.0217391	17.0627	3.89767	0.0570519	0.0840045	0.0324036	STAT3	1
2	REACTOME_TRANSCRIPTIONAL_ACTIVITY_OF_SMAD2_SMAD3_SMAD4_HETEROTRIMER	REACTOME_TRANSCRIPTIONAL_ACTIVITY_OF_SMAD2_SMAD3_SMAD4_HETEROTRIMER	2017-01-01	46/13343	0.0217391	17.0627	3.89767	0.0570519	0.0840045	0.0324036	SMAD4	1
2	WP_ENVELOPE_PROTEINS_AND_THEIR_POTENTIAL_ROLES_IN_EDMD_PHYSIOPATHOLOGY	WP_ENVELOPE_PROTEINS_AND_THEIR_POTENTIAL_ROLES_IN_EDMD_PHYSIOPATHOLOGY	2017-01-01	46/13343	0.0217391	17.0627	3.89767	0.0570519	0.0840045	0.0324036	SMAD4	1
2	WP_HEART_DEVELOPMENT	WP_HEART_DEVELOPMENT	2017-01-01	46/13343	0.0217391	17.0627	3.89767	0.0570519	0.0840045	0.0324036	SMAD4	1
2	WP_ENDOPLASMIC_RETICULUM_STRESS_RESPONSE_IN_CORONAVIRUS_INFECTION	WP_ENDOPLASMIC_RETICULUM_STRESS_RESPONSE_IN_CORONAVIRUS_INFECTION	2017-01-01	47/13343	0.0212766	16.6996	3.8509	0.0582575	0.0855744	0.0330091	PPP1CB	1
2	PID_HES_HEY_PATHWAY	PID_HES_HEY_PATHWAY	2017-01-01	48/13343	0.0208333	16.3517	3.80556	0.0594616	0.0865152	0.033372	STAT3	1
2	REACTOME_IRS_MEDIATED_SIGNALLING	REACTOME_IRS_MEDIATED_SIGNALLING	2017-01-01	48/13343	0.0208333	16.3517	3.80556	0.0594616	0.0865152	0.033372	IRS1	1
2	WP_ARYL_HYDROCARBON_RECEPTOR_PATHWAY_WP2586	WP_ARYL_HYDROCARBON_RECEPTOR_PATHWAY_WP2586	2017-01-01	48/13343	0.0208333	16.3517	3.80556	0.0594616	0.0865152	0.033372	NF1	1
2	WP_MECHANOREGULATION_AND_PATHOLOGY_OF_YAPTAZ_VIA_HIPPO_AND_NONHIPPO_MECHANISMS	WP_MECHANOREGULATION_AND_PATHOLOGY_OF_YAPTAZ_VIA_HIPPO_AND_NONHIPPO_MECHANISMS	2017-01-01	48/13343	0.0208333	16.3517	3.80556	0.0594616	0.0865152	0.033372	ACTB	1
2	KEGG_GLYCEROLIPID_METABOLISM	KEGG_GLYCEROLIPID_METABOLISM	2017-01-01	49/13343	0.0204082	16.018	3.76156	0.0606642	0.0868248	0.0334915	AGK	1
2	PID_ANGIOPOIETIN_RECEPTOR_PATHWAY	PID_ANGIOPOIETIN_RECEPTOR_PATHWAY	2017-01-01	49/13343	0.0204082	16.018	3.76156	0.0606642	0.0868248	0.0334915	FN1	1
2	REACTOME_RECYCLING_PATHWAY_OF_L1	REACTOME_RECYCLING_PATHWAY_OF_L1	2017-01-01	49/13343	0.0204082	16.018	3.76156	0.0606642	0.0868248	0.0334915	ACTB	1
2	REACTOME_SIGNALING_BY_NOTCH3	REACTOME_SIGNALING_BY_NOTCH3	2017-01-01	49/13343	0.0204082	16.018	3.76156	0.0606642	0.0868248	0.0334915	STAT1	1
2	WP_IL3_SIGNALING_PATHWAY	WP_IL3_SIGNALING_PATHWAY	2017-01-01	49/13343	0.0204082	16.018	3.76156	0.0606642	0.0868248	0.0334915	STAT3	1
2	WP_MICROTUBULE_CYTOSKELETON_REGULATION	WP_MICROTUBULE_CYTOSKELETON_REGULATION	2017-01-01	49/13343	0.0204082	16.018	3.76156	0.0606642	0.0868248	0.0334915	STAT3	1
2	WP_RETT_SYNDROME_CAUSING_GENES	WP_RETT_SYNDROME_CAUSING_GENES	2017-01-01	49/13343	0.0204082	16.018	3.76156	0.0606642	0.0868248	0.0334915	BRAF	1
2	REACTOME_SIGNALING_BY_FGFR1	REACTOME_SIGNALING_BY_FGFR1	2017-01-01	50/13343	0.02	15.6976	3.71883	0.0618654	0.0881331	0.0339961	BRAF	1
2	WP_CELL_DIFFERENTIATION_EXPANDED_INDEX	WP_CELL_DIFFERENTIATION_EXPANDED_INDEX	2017-01-01	50/13343	0.02	15.6976	3.71883	0.0618654	0.0881331	0.0339961	STAT3	1
2	REACTOME_RHO_GTPASE_EFFECTORS	REACTOME_RHO_GTPASE_EFFECTORS	2017-02-01	322/13343	0.00621118	4.87505	2.51401	0.0622155	0.0884267	0.0341094	ACTB/PPP1CB	2
2	REACTOME_EPH_EPHRIN_MEDIATED_REPULSION_OF_CELLS	REACTOME_EPH_EPHRIN_MEDIATED_REPULSION_OF_CELLS	2017-01-01	51/13343	0.0196078	15.3899	3.67732	0.0630651	0.0890161	0.0343367	ACTB	1
2	REACTOME_GAP_JUNCTION_TRAFFICKING_AND_REGULATION	REACTOME_GAP_JUNCTION_TRAFFICKING_AND_REGULATION	2017-01-01	51/13343	0.0196078	15.3899	3.67732	0.0630651	0.0890161	0.0343367	ACTB	1
2	SIG_INSULIN_RECEPTOR_PATHWAY_IN_CARDIAC_MYOCYTES	SIG_INSULIN_RECEPTOR_PATHWAY_IN_CARDIAC_MYOCYTES	2017-01-01	51/13343	0.0196078	15.3899	3.67732	0.0630651	0.0890161	0.0343367	IRS1	1
2	KEGG_ENDOMETRIAL_CANCER	KEGG_ENDOMETRIAL_CANCER	2017-01-01	52/13343	0.0192308	15.0939	3.63696	0.0642635	0.0904995	0.0349089	BRAF	1
2	KEGG_NON_SMALL_CELL_LUNG_CANCER	KEGG_NON_SMALL_CELL_LUNG_CANCER	2017-01-01	54/13343	0.0185185	14.5349	3.5595	0.0666557	0.0923852	0.0356363	BRAF	1
2	KEGG_VIBRIO_CHOLERAE_INFECTION	KEGG_VIBRIO_CHOLERAE_INFECTION	2017-01-01	54/13343	0.0185185	14.5349	3.5595	0.0666557	0.0923852	0.0356363	ACTB	1
2	PID_RAC1_PATHWAY	PID_RAC1_PATHWAY	2017-01-01	54/13343	0.0185185	14.5349	3.5595	0.0666557	0.0923852	0.0356363	STAT3	1
2	PID_TGFBR_PATHWAY	PID_TGFBR_PATHWAY	2017-01-01	54/13343	0.0185185	14.5349	3.5595	0.0666557	0.0923852	0.0356363	SMAD4	1
2	REACTOME_INSULIN_RECEPTOR_SIGNALLING_CASCADE	REACTOME_INSULIN_RECEPTOR_SIGNALLING_CASCADE	2017-01-01	54/13343	0.0185185	14.5349	3.5595	0.0666557	0.0923852	0.0356363	IRS1	1
2	REACTOME_SIGNALING_BY_PTK6	REACTOME_SIGNALING_BY_PTK6	2017-01-01	54/13343	0.0185185	14.5349	3.5595	0.0666557	0.0923852	0.0356363	STAT3	1
2	REACTOME_SIGNALING_BY_TYPE_1_INSULIN_LIKE_GROWTH_FACTOR_1_RECEPTOR_IGF1R	REACTOME_SIGNALING_BY_TYPE_1_INSULIN_LIKE_GROWTH_FACTOR_1_RECEPTOR_IGF1R	2017-01-01	54/13343	0.0185185	14.5349	3.5595	0.0666557	0.0923852	0.0356363	IRS1	1
2	PID_FGF_PATHWAY	PID_FGF_PATHWAY	2017-01-01	55/13343	0.0181818	14.2706	3.5223	0.0678497	0.0927834	0.0357899	STAT1	1
2	REACTOME_AMINO_ACIDS_REGULATE_MTORC1	REACTOME_AMINO_ACIDS_REGULATE_MTORC1	2017-01-01	55/13343	0.0181818	14.2706	3.5223	0.0678497	0.0927834	0.0357899	MTOR	1
2	REACTOME_INTRINSIC_PATHWAY_FOR_APOPTOSIS	REACTOME_INTRINSIC_PATHWAY_FOR_APOPTOSIS	2017-01-01	55/13343	0.0181818	14.2706	3.5223	0.0678497	0.0927834	0.0357899	STAT3	1
2	REACTOME_SENSORY_PROCESSING_OF_SOUND_BY_OUTER_HAIR_CELLS_OF_THE_COCHLEA	REACTOME_SENSORY_PROCESSING_OF_SOUND_BY_OUTER_HAIR_CELLS_OF_THE_COCHLEA	2017-01-01	55/13343	0.0181818	14.2706	3.5223	0.0678497	0.0927834	0.0357899	ACTB	1
2	WP_NRP1TRIGGERED_SIGNALING_PATHWAYS_IN_PANCREATIC_CANCER	WP_NRP1TRIGGERED_SIGNALING_PATHWAYS_IN_PANCREATIC_CANCER	2017-01-01	55/13343	0.0181818	14.2706	3.5223	0.0678497	0.0927834	0.0357899	SMAD4	1
2	WP_PATHOGENIC_ESCHERICHIA_COLI_INFECTION	WP_PATHOGENIC_ESCHERICHIA_COLI_INFECTION	2017-01-01	55/13343	0.0181818	14.2706	3.5223	0.0678497	0.0927834	0.0357899	ACTB	1
2	KEGG_PATHOGENIC_ESCHERICHIA_COLI_INFECTION	KEGG_PATHOGENIC_ESCHERICHIA_COLI_INFECTION	2017-01-01	56/13343	0.0178571	14.0158	3.48606	0.0690423	0.0939955	0.0362575	ACTB	1
2	REACTOME_GOLGI_ASSOCIATED_VESICLE_BIOGENESIS	REACTOME_GOLGI_ASSOCIATED_VESICLE_BIOGENESIS	2017-01-01	56/13343	0.0178571	14.0158	3.48606	0.0690423	0.0939955	0.0362575	AP3B1	1
2	WP_CARDIAC_HYPERTROPHIC_RESPONSE	WP_CARDIAC_HYPERTROPHIC_RESPONSE	2017-01-01	57/13343	0.0175439	13.7699	3.45074	0.0702334	0.0954055	0.0368014	MTOR	1
2	PID_ATF2_PATHWAY	PID_ATF2_PATHWAY	2017-01-01	59/13343	0.0169492	13.3031	3.38268	0.0726113	0.0977705	0.0377136	NF1	1
2	PID_FAK_PATHWAY	PID_FAK_PATHWAY	2017-01-01	59/13343	0.0169492	13.3031	3.38268	0.0726113	0.0977705	0.0377136	BRAF	1
2	REACTOME_NON_INTEGRIN_MEMBRANE_ECM_INTERACTIONS	REACTOME_NON_INTEGRIN_MEMBRANE_ECM_INTERACTIONS	2017-01-01	59/13343	0.0169492	13.3031	3.38268	0.0726113	0.0977705	0.0377136	FN1	1
2	WP_MIRNA_REGULATION_OF_PROSTATE_CANCER_SIGNALING_PATHWAYS	WP_MIRNA_REGULATION_OF_PROSTATE_CANCER_SIGNALING_PATHWAYS	2017-01-01	59/13343	0.0169492	13.3031	3.38268	0.0726113	0.0977705	0.0377136	MTOR	1
2	REACTOME_ACTIVATION_OF_THE_MRNA_UPON_BINDING_OF_THE_CAP_BINDING_COMPLEX_AND_EIFS_AND_SUBSEQUENT_BINDING_TO_43S	REACTOME_ACTIVATION_OF_THE_MRNA_UPON_BINDING_OF_THE_CAP_BINDING_COMPLEX_AND_EIFS_AND_SUBSEQUENT_BINDING_TO_43S	2017-01-01	60/13343	0.0166667	13.0814	3.34988	0.0737981	0.098719	0.0380795	RPS6	1
2	REACTOME_RRNA_MODIFICATION_IN_THE_NUCLEUS_AND_CYTOSOL	REACTOME_RRNA_MODIFICATION_IN_THE_NUCLEUS_AND_CYTOSOL	2017-01-01	60/13343	0.0166667	13.0814	3.34988	0.0737981	0.098719	0.0380795	RPS6	1
2	WP_OVERLAP_BETWEEN_SIGNAL_TRANSDUCTION_PATHWAYS_CONTRIBUTING_TO_LMNA_LAMINOPATHIES	WP_OVERLAP_BETWEEN_SIGNAL_TRANSDUCTION_PATHWAYS_CONTRIBUTING_TO_LMNA_LAMINOPATHIES	2017-01-01	60/13343	0.0166667	13.0814	3.34988	0.0737981	0.098719	0.0380795	ACTB	1
2	PID_TRKR_PATHWAY	PID_TRKR_PATHWAY	2017-01-01	61/13343	0.0163934	12.8669	3.31785	0.0749835	0.0998696	0.0385233	STAT3	1
2	REACTOME_REGULATION_OF_PTEN_GENE_TRANSCRIPTION	REACTOME_REGULATION_OF_PTEN_GENE_TRANSCRIPTION	2017-01-01	61/13343	0.0163934	12.8669	3.31785	0.0749835	0.0998696	0.0385233	MTOR	1
2	WP_ENDOMETRIAL_CANCER	WP_ENDOMETRIAL_CANCER	2017-01-01	63/13343	0.015873	12.4585	3.25598	0.07735	0.102576	0.0395675	BRAF	1
2	WP_NOTCH_SIGNALING_PATHWAY	WP_NOTCH_SIGNALING_PATHWAY	2017-01-01	63/13343	0.015873	12.4585	3.25598	0.07735	0.102576	0.0395675	STAT3	1
2	REACTOME_TRANSCRIPTIONAL_REGULATION_BY_TP53	REACTOME_TRANSCRIPTIONAL_REGULATION_BY_TP53	2017-02-01	366/13343	0.00546448	4.28897	2.27876	0.0778385	0.103002	0.0397315	TSC2/MTOR	2
2	PID_ERA_GENOMIC_PATHWAY	PID_ERA_GENOMIC_PATHWAY	2017-01-01	64/13343	0.015625	12.2638	3.22609	0.0785311	0.103695	0.0399989	SMAD4	1
2	PID_CD8_TCR_DOWNSTREAM_PATHWAY	PID_CD8_TCR_DOWNSTREAM_PATHWAY	2017-01-01	65/13343	0.0153846	12.0751	3.19686	0.0797108	0.104133	0.0401678	BRAF	1
2	REACTOME_CELL_CELL_JUNCTION_ORGANIZATION	REACTOME_CELL_CELL_JUNCTION_ORGANIZATION	2017-01-01	65/13343	0.0153846	12.0751	3.19686	0.0797108	0.104133	0.0401678	ACTB	1
2	WP_ENDOCHONDRAL_OSSIFICATION	WP_ENDOCHONDRAL_OSSIFICATION	2017-01-01	65/13343	0.0153846	12.0751	3.19686	0.0797108	0.104133	0.0401678	STAT1	1
2	WP_ENDOCHONDRAL_OSSIFICATION_WITH_SKELETAL_DYSPLASIAS	WP_ENDOCHONDRAL_OSSIFICATION_WITH_SKELETAL_DYSPLASIAS	2017-01-01	65/13343	0.0153846	12.0751	3.19686	0.0797108	0.104133	0.0401678	STAT1	1
2	WP_FERROPTOSIS	WP_FERROPTOSIS	2017-01-01	65/13343	0.0153846	12.0751	3.19686	0.0797108	0.104133	0.0401678	ATG7	1
2	PID_HDAC_CLASSI_PATHWAY	PID_HDAC_CLASSI_PATHWAY	2017-01-01	66/13343	0.0151515	11.8922	3.16826	0.080889	0.10478	0.0404176	STAT3	1
2	PID_HIF1_TFPATHWAY	PID_HIF1_TFPATHWAY	2017-01-01	66/13343	0.0151515	11.8922	3.16826	0.080889	0.10478	0.0404176	SMAD4	1
2	PID_INTEGRIN1_PATHWAY	PID_INTEGRIN1_PATHWAY	2017-01-01	66/13343	0.0151515	11.8922	3.16826	0.080889	0.10478	0.0404176	FN1	1
2	REACTOME_FOXO_MEDIATED_TRANSCRIPTION	REACTOME_FOXO_MEDIATED_TRANSCRIPTION	2017-01-01	66/13343	0.0151515	11.8922	3.16826	0.080889	0.10478	0.0404176	SMAD4	1
2	PID_TELOMERASE_PATHWAY	PID_TELOMERASE_PATHWAY	2017-01-01	67/13343	0.0149254	11.7147	3.14027	0.0820659	0.106081	0.0409193	MTOR	1
2	KEGG_P53_SIGNALING_PATHWAY	KEGG_P53_SIGNALING_PATHWAY	2017-01-01	68/13343	0.0147059	11.5424	3.11287	0.0832413	0.106702	0.0411587	TSC2	1
2	REACTOME_REGULATION_OF_RAS_BY_GAPS	REACTOME_REGULATION_OF_RAS_BY_GAPS	2017-01-01	68/13343	0.0147059	11.5424	3.11287	0.0832413	0.106702	0.0411587	NF1	1
2	WP_PHYSICOCHEMICAL_FEATURES_AND_TOXICITYASSOCIATED_PATHWAYS	WP_PHYSICOCHEMICAL_FEATURES_AND_TOXICITYASSOCIATED_PATHWAYS	2017-01-01	68/13343	0.0147059	11.5424	3.11287	0.0832413	0.106702	0.0411587	FN1	1
2	WP_SARSCOV2_INNATE_IMMUNITY_EVASION_AND_CELLSPECIFIC_IMMUNE_RESPONSE	WP_SARSCOV2_INNATE_IMMUNITY_EVASION_AND_CELLSPECIFIC_IMMUNE_RESPONSE	2017-01-01	68/13343	0.0147059	11.5424	3.11287	0.0832413	0.106702	0.0411587	STAT1	1
2	PID_VEGFR1_2_PATHWAY	PID_VEGFR1_2_PATHWAY	2017-01-01	69/13343	0.0144928	11.3751	3.08604	0.0844153	0.107981	0.0416523	BRAF	1
2	KEGG_LONG_TERM_DEPRESSION	KEGG_LONG_TERM_DEPRESSION	2017-01-01	70/13343	0.0142857	11.2126	3.05975	0.0855879	0.108576	0.0418818	BRAF	1
2	KEGG_RENAL_CELL_CARCINOMA	KEGG_RENAL_CELL_CARCINOMA	2017-01-01	70/13343	0.0142857	11.2126	3.05975	0.0855879	0.108576	0.0418818	BRAF	1
2	KEGG_VIRAL_MYOCARDITIS	KEGG_VIRAL_MYOCARDITIS	2017-01-01	70/13343	0.0142857	11.2126	3.05975	0.0855879	0.108576	0.0418818	ACTB	1
2	REACTOME_CIRCADIAN_CLOCK	REACTOME_CIRCADIAN_CLOCK	2017-01-01	70/13343	0.0142857	11.2126	3.05975	0.0855879	0.108576	0.0418818	PPP1CB	1
2	KEGG_MELANOMA	KEGG_MELANOMA	2017-01-01	71/13343	0.0140845	11.0547	3.03399	0.086759	0.109384	0.0421934	BRAF	1
2	REACTOME_INTERFERON_ALPHA_BETA_SIGNALING	REACTOME_INTERFERON_ALPHA_BETA_SIGNALING	2017-01-01	71/13343	0.0140845	11.0547	3.03399	0.086759	0.109384	0.0421934	STAT1	1
2	WP_NONGENOMIC_ACTIONS_OF_125_DIHYDROXYVITAMIN_D3	WP_NONGENOMIC_ACTIONS_OF_125_DIHYDROXYVITAMIN_D3	2017-01-01	71/13343	0.0140845	11.0547	3.03399	0.086759	0.109384	0.0421934	STAT1	1
2	KEGG_LEISHMANIA_INFECTION	KEGG_LEISHMANIA_INFECTION	2017-01-01	72/13343	0.0138889	10.9011	3.00874	0.0879288	0.11018	0.0425005	STAT1	1
2	REACTOME_TRANS_GOLGI_NETWORK_VESICLE_BUDDING	REACTOME_TRANS_GOLGI_NETWORK_VESICLE_BUDDING	2017-01-01	72/13343	0.0138889	10.9011	3.00874	0.0879288	0.11018	0.0425005	AP3B1	1
2	REACTOME_TRANSLOCATION_OF_SLC2A4_GLUT4_TO_THE_PLASMA_MEMBRANE	REACTOME_TRANSLOCATION_OF_SLC2A4_GLUT4_TO_THE_PLASMA_MEMBRANE	2017-01-01	72/13343	0.0138889	10.9011	3.00874	0.0879288	0.11018	0.0425005	ACTB	1
2	REACTOME_REGULATION_OF_RUNX2_EXPRESSION_AND_ACTIVITY	REACTOME_REGULATION_OF_RUNX2_EXPRESSION_AND_ACTIVITY	2017-01-01	73/13343	0.0136986	10.7518	2.98398	0.0890972	0.110965	0.0428032	STAT1	1
2	REACTOME_SIGNALING_BY_FGFR2	REACTOME_SIGNALING_BY_FGFR2	2017-01-01	73/13343	0.0136986	10.7518	2.98398	0.0890972	0.110965	0.0428032	BRAF	1
2	WP_STEROL_REGULATORY_ELEMENTBINDING_PROTEINS_SREBP_SIGNALING	WP_STEROL_REGULATORY_ELEMENTBINDING_PROTEINS_SREBP_SIGNALING	2017-01-01	73/13343	0.0136986	10.7518	2.98398	0.0890972	0.110965	0.0428032	MTOR	1
2	KEGG_ARRHYTHMOGENIC_RIGHT_VENTRICULAR_CARDIOMYOPATHY_ARVC	KEGG_ARRHYTHMOGENIC_RIGHT_VENTRICULAR_CARDIOMYOPATHY_ARVC	2017-01-01	74/13343	0.0135135	10.6065	2.9597	0.0902641	0.111964	0.0431886	ACTB	1
2	REACTOME_COSTIMULATION_BY_THE_CD28_FAMILY	REACTOME_COSTIMULATION_BY_THE_CD28_FAMILY	2017-01-01	74/13343	0.0135135	10.6065	2.9597	0.0902641	0.111964	0.0431886	MTOR	1
2	REACTOME_ECM_PROTEOGLYCANS	REACTOME_ECM_PROTEOGLYCANS	2017-01-01	76/13343	0.0131579	10.3274	2.9125	0.0925938	0.114392	0.044125	FN1	1
2	WP_ARRHYTHMOGENIC_RIGHT_VENTRICULAR_CARDIOMYOPATHY	WP_ARRHYTHMOGENIC_RIGHT_VENTRICULAR_CARDIOMYOPATHY	2017-01-01	76/13343	0.0131579	10.3274	2.9125	0.0925938	0.114392	0.044125	ACTB	1
2	REACTOME_SENSORY_PROCESSING_OF_SOUND	REACTOME_SENSORY_PROCESSING_OF_SOUND	2017-01-01	77/13343	0.012987	10.1933	2.88955	0.0937565	0.115364	0.0445	ACTB	1
2	WP_JOUBERT_SYNDROME	WP_JOUBERT_SYNDROME	2017-01-01	77/13343	0.012987	10.1933	2.88955	0.0937565	0.115364	0.0445	MTOR	1
2	REACTOME_CONSTITUTIVE_SIGNALING_BY_ABERRANT_PI3K_IN_CANCER	REACTOME_CONSTITUTIVE_SIGNALING_BY_ABERRANT_PI3K_IN_CANCER	2017-01-01	78/13343	0.0128205	10.0626	2.86702	0.0949178	0.116326	0.0448713	IRS1	1
2	REACTOME_SIGNALING_BY_INSULIN_RECEPTOR	REACTOME_SIGNALING_BY_INSULIN_RECEPTOR	2017-01-01	78/13343	0.0128205	10.0626	2.86702	0.0949178	0.116326	0.0448713	IRS1	1
2	PID_MET_PATHWAY	PID_MET_PATHWAY	2017-01-01	79/13343	0.0126582	9.93522	2.8449	0.0960778	0.11728	0.0452391	MTOR	1
2	PID_MYC_ACTIV_PATHWAY	PID_MYC_ACTIV_PATHWAY	2017-01-01	79/13343	0.0126582	9.93522	2.8449	0.0960778	0.11728	0.0452391	SMAD4	1
2	BIOCARTA_MAPK_PATHWAY	BIOCARTA_MAPK_PATHWAY	2017-01-01	81/13343	0.0123457	9.68991	2.80181	0.0983934	0.119868	0.0462375	STAT1	1
2	PID_REG_GR_PATHWAY	PID_REG_GR_PATHWAY	2017-01-01	82/13343	0.0121951	9.57174	2.78082	0.0995491	0.120559	0.0465038	STAT1	1
2	PID_SMAD2_3NUCLEAR_PATHWAY	PID_SMAD2_3NUCLEAR_PATHWAY	2017-01-01	82/13343	0.0121951	9.57174	2.78082	0.0995491	0.120559	0.0465038	SMAD4	1
2	REACTOME_ANTIVIRAL_MECHANISM_BY_IFN_STIMULATED_GENES	REACTOME_ANTIVIRAL_MECHANISM_BY_IFN_STIMULATED_GENES	2017-01-01	82/13343	0.0121951	9.57174	2.78082	0.0995491	0.120559	0.0465038	STAT1	1
2	KEGG_HYPERTROPHIC_CARDIOMYOPATHY_HCM	KEGG_HYPERTROPHIC_CARDIOMYOPATHY_HCM	2017-01-01	83/13343	0.0120482	9.45641	2.76019	0.100703	0.121716	0.0469504	ACTB	1
2	KEGG_ECM_RECEPTOR_INTERACTION	KEGG_ECM_RECEPTOR_INTERACTION	2017-01-01	84/13343	0.0119048	9.34384	2.7399	0.101856	0.122387	0.0472092	FN1	1
2	KEGG_SMALL_CELL_LUNG_CANCER	KEGG_SMALL_CELL_LUNG_CANCER	2017-01-01	84/13343	0.0119048	9.34384	2.7399	0.101856	0.122387	0.0472092	FN1	1
2	REACTOME_GLOBAL_GENOME_NUCLEOTIDE_EXCISION_REPAIR_GG_NER	REACTOME_GLOBAL_GENOME_NUCLEOTIDE_EXCISION_REPAIR_GG_NER	2017-01-01	84/13343	0.0119048	9.34384	2.7399	0.101856	0.122387	0.0472092	ACTB	1
2	KEGG_PROGESTERONE_MEDIATED_OOCYTE_MATURATION	KEGG_PROGESTERONE_MEDIATED_OOCYTE_MATURATION	2017-01-01	85/13343	0.0117647	9.23391	2.71995	0.103008	0.123288	0.0475568	BRAF	1
2	REACTOME_INTEGRIN_CELL_SURFACE_INTERACTIONS	REACTOME_INTEGRIN_CELL_SURFACE_INTERACTIONS	2017-01-01	85/13343	0.0117647	9.23391	2.71995	0.103008	0.123288	0.0475568	FN1	1
2	KEGG_TGF_BETA_SIGNALING_PATHWAY	KEGG_TGF_BETA_SIGNALING_PATHWAY	2017-01-01	86/13343	0.0116279	9.12654	2.70033	0.104158	0.124422	0.0479942	SMAD4	1
2	REACTOME_REGULATION_OF_PLK1_ACTIVITY_AT_G2_M_TRANSITION	REACTOME_REGULATION_OF_PLK1_ACTIVITY_AT_G2_M_TRANSITION	2017-01-01	87/13343	0.0114943	9.02164	2.68103	0.105307	0.125307	0.0483355	PPP1CB	1
2	REACTOME_SIGNALING_BY_FGFR	REACTOME_SIGNALING_BY_FGFR	2017-01-01	87/13343	0.0114943	9.02164	2.68103	0.105307	0.125307	0.0483355	BRAF	1
2	KEGG_RIBOSOME	KEGG_RIBOSOME	2017-01-01	88/13343	0.0113636	8.91912	2.66203	0.106454	0.126183	0.0486735	RPS6	1
2	REACTOME_TRANSCRIPTIONAL_REGULATION_OF_GRANULOPOIESIS	REACTOME_TRANSCRIPTIONAL_REGULATION_OF_GRANULOPOIESIS	2017-01-01	88/13343	0.0113636	8.91912	2.66203	0.106454	0.126183	0.0486735	STAT3	1
2	REACTOME_B_WICH_COMPLEX_POSITIVELY_REGULATES_RRNA_EXPRESSION	REACTOME_B_WICH_COMPLEX_POSITIVELY_REGULATES_RRNA_EXPRESSION	2017-01-01	89/13343	0.011236	8.8189	2.64334	0.1076	0.126564	0.0488205	ACTB	1
2	WNT_SIGNALING	WNT_SIGNALING	2017-01-01	89/13343	0.011236	8.8189	2.64334	0.1076	0.126564	0.0488205	ACTB	1
2	WP_ALLOGRAFT_REJECTION	WP_ALLOGRAFT_REJECTION	2017-01-01	89/13343	0.011236	8.8189	2.64334	0.1076	0.126564	0.0488205	STAT1	1
2	WP_HAIR_FOLLICLE_DEVELOPMENT_CYTODIFFERENTIATION_PART_3_OF_3	WP_HAIR_FOLLICLE_DEVELOPMENT_CYTODIFFERENTIATION_PART_3_OF_3	2017-01-01	89/13343	0.011236	8.8189	2.64334	0.1076	0.126564	0.0488205	SMAD4	1
2	KEGG_DILATED_CARDIOMYOPATHY	KEGG_DILATED_CARDIOMYOPATHY	2017-01-01	90/13343	0.0111111	8.72092	2.62493	0.108745	0.127422	0.0491515	ACTB	1
2	WP_CYTOPLASMIC_RIBOSOMAL_PROTEINS	WP_CYTOPLASMIC_RIBOSOMAL_PROTEINS	2017-01-01	90/13343	0.0111111	8.72092	2.62493	0.108745	0.127422	0.0491515	RPS6	1
2	REACTOME_CELL_JUNCTION_ORGANIZATION	REACTOME_CELL_JUNCTION_ORGANIZATION	2017-01-01	92/13343	0.0108696	8.53133	2.58897	0.11103	0.129359	0.0498986	ACTB	1
2	REACTOME_EPH_EPHRIN_SIGNALING	REACTOME_EPH_EPHRIN_SIGNALING	2017-01-01	92/13343	0.0108696	8.53133	2.58897	0.11103	0.129359	0.0498986	ACTB	1
2	REACTOME_RHO_GTPASES_ACTIVATE_PKNS	REACTOME_RHO_GTPASES_ACTIVATE_PKNS	2017-01-01	92/13343	0.0108696	8.53133	2.58897	0.11103	0.129359	0.0498986	PPP1CB	1
2	REACTOME_INTERFERON_GAMMA_SIGNALING	REACTOME_INTERFERON_GAMMA_SIGNALING	2017-01-01	93/13343	0.0107527	8.4396	2.57139	0.11217	0.130194	0.0502206	STAT1	1
2	WP_CORTICOTROPINRELEASING_HORMONE_SIGNALING_PATHWAY	WP_CORTICOTROPINRELEASING_HORMONE_SIGNALING_PATHWAY	2017-01-01	93/13343	0.0107527	8.4396	2.57139	0.11217	0.130194	0.0502206	BRAF	1
2	REACTOME_EUKARYOTIC_TRANSLATION_ELONGATION	REACTOME_EUKARYOTIC_TRANSLATION_ELONGATION	2017-01-01	94/13343	0.0106383	8.34981	2.55408	0.11331	0.131268	0.0506349	RPS6	1
2	REACTOME_TRANSCRIPTIONAL_REGULATION_BY_RUNX3	REACTOME_TRANSCRIPTIONAL_REGULATION_BY_RUNX3	2017-01-01	96/13343	0.0104167	8.17586	2.5202	0.115584	0.13365	0.0515538	SMAD4	1
2	WP_B_CELL_RECEPTOR_SIGNALING_PATHWAY	WP_B_CELL_RECEPTOR_SIGNALING_PATHWAY	2017-01-01	98/13343	0.0102041	8.009	2.4873	0.117852	0.135762	0.0523684	BRAF	1
2	WP_SMALL_CELL_LUNG_CANCER	WP_SMALL_CELL_LUNG_CANCER	2017-01-01	98/13343	0.0102041	8.009	2.4873	0.117852	0.135762	0.0523684	FN1	1
2	WP_HIPPO_SIGNALING_REGULATION_PATHWAYS	WP_HIPPO_SIGNALING_REGULATION_PATHWAYS	2017-01-01	99/13343	0.010101	7.9281	2.4712	0.118985	0.13681	0.0527725	MTOR	1
2	REACTOME_UCH_PROTEINASES	REACTOME_UCH_PROTEINASES	2017-01-01	100/13343	0.01	7.84882	2.45532	0.120115	0.137852	0.0531745	ACTB	1
2	REACTOME_CELLULAR_RESPONSE_TO_HEAT_STRESS	REACTOME_CELLULAR_RESPONSE_TO_HEAT_STRESS	2017-01-01	101/13343	0.00990099	7.77111	2.43966	0.121245	0.138889	0.0535744	MTOR	1
2	KEGG_TOLL_LIKE_RECEPTOR_SIGNALING_PATHWAY	KEGG_TOLL_LIKE_RECEPTOR_SIGNALING_PATHWAY	2017-01-01	102/13343	0.00980392	7.69493	2.42421	0.122373	0.13966	0.0538719	STAT1	1
2	REACTOME_RESPONSE_OF_EIF2AK4_GCN2_TO_AMINO_ACID_DEFICIENCY	REACTOME_RESPONSE_OF_EIF2AK4_GCN2_TO_AMINO_ACID_DEFICIENCY	2017-01-01	102/13343	0.00980392	7.69493	2.42421	0.122373	0.13966	0.0538719	RPS6	1
2	REACTOME_POSITIVE_EPIGENETIC_REGULATION_OF_RRNA_EXPRESSION	REACTOME_POSITIVE_EPIGENETIC_REGULATION_OF_RRNA_EXPRESSION	2017-01-01	104/13343	0.00961538	7.54695	2.39394	0.124625	0.141442	0.0545591	ACTB	1
2	WP_INTEGRINMEDIATED_CELL_ADHESION	WP_INTEGRINMEDIATED_CELL_ADHESION	2017-01-01	104/13343	0.00961538	7.54695	2.39394	0.124625	0.141442	0.0545591	BRAF	1
2	WP_TOLLLIKE_RECEPTOR_SIGNALING_PATHWAY	WP_TOLLLIKE_RECEPTOR_SIGNALING_PATHWAY	2017-01-01	104/13343	0.00961538	7.54695	2.39394	0.124625	0.141442	0.0545591	STAT1	1
2	REACTOME_NUCLEOTIDE_EXCISION_REPAIR	REACTOME_NUCLEOTIDE_EXCISION_REPAIR	2017-01-01	110/13343	0.00909091	7.13529	2.30774	0.131349	0.148251	0.0571857	ACTB	1
2	REACTOME_SENESCENCE_ASSOCIATED_SECRETORY_PHENOTYPE_SASP	REACTOME_SENESCENCE_ASSOCIATED_SECRETORY_PHENOTYPE_SASP	2017-01-01	110/13343	0.00909091	7.13529	2.30774	0.131349	0.148251	0.0571857	STAT3	1
2	WP_BURN_WOUND_HEALING	WP_BURN_WOUND_HEALING	2017-01-01	110/13343	0.00909091	7.13529	2.30774	0.131349	0.148251	0.0571857	FN1	1
2	KEGG_OOCYTE_MEIOSIS	KEGG_OOCYTE_MEIOSIS	2017-01-01	113/13343	0.00884956	6.94586	2.26704	0.134693	0.151191	0.0583199	PPP1CB	1
2	REACTOME_NEGATIVE_REGULATION_OF_THE_PI3K_AKT_NETWORK	REACTOME_NEGATIVE_REGULATION_OF_THE_PI3K_AKT_NETWORK	2017-01-01	113/13343	0.00884956	6.94586	2.26704	0.134693	0.151191	0.0583199	IRS1	1
2	REACTOME_SRP_DEPENDENT_COTRANSLATIONAL_PROTEIN_TARGETING_TO_MEMBRANE	REACTOME_SRP_DEPENDENT_COTRANSLATIONAL_PROTEIN_TARGETING_TO_MEMBRANE	2017-01-01	113/13343	0.00884956	6.94586	2.26704	0.134693	0.151191	0.0583199	RPS6	1
2	KEGG_LEUKOCYTE_TRANSENDOTHELIAL_MIGRATION	KEGG_LEUKOCYTE_TRANSENDOTHELIAL_MIGRATION	2017-01-01	116/13343	0.00862069	6.76623	2.22779	0.138025	0.154086	0.0594364	ACTB	1
2	REACTOME_NONSENSE_MEDIATED_DECAY_NMD	REACTOME_NONSENSE_MEDIATED_DECAY_NMD	2017-01-01	116/13343	0.00862069	6.76623	2.22779	0.138025	0.154086	0.0594364	RPS6	1
2	REACTOME_PARASITE_INFECTION	REACTOME_PARASITE_INFECTION	2017-01-01	116/13343	0.00862069	6.76623	2.22779	0.138025	0.154086	0.0594364	ACTB	1
2	REACTOME_SELENOAMINO_ACID_METABOLISM	REACTOME_SELENOAMINO_ACID_METABOLISM	2017-01-01	118/13343	0.00847458	6.65155	2.2024	0.140239	0.156273	0.0602804	RPS6	1
2	REACTOME_EUKARYOTIC_TRANSLATION_INITIATION	REACTOME_EUKARYOTIC_TRANSLATION_INITIATION	2017-01-01	120/13343	0.00833333	6.54069	2.17758	0.142448	0.158448	0.061119	RPS6	1
2	KEGG_LYSOSOME	KEGG_LYSOSOME	2017-01-01	121/13343	0.00826446	6.48663	2.16538	0.14355	0.159097	0.0613697	AP3B1	1
2	REACTOME_L1CAM_INTERACTIONS	REACTOME_L1CAM_INTERACTIONS	2017-01-01	121/13343	0.00826446	6.48663	2.16538	0.14355	0.159097	0.0613697	ACTB	1
2	REACTOME_RAB_REGULATION_OF_TRAFFICKING	REACTOME_RAB_REGULATION_OF_TRAFFICKING	2017-01-01	122/13343	0.00819672	6.43346	2.15332	0.144652	0.159741	0.061618	TSC2	1
2	WP_CELL_CYCLE	WP_CELL_CYCLE	2017-01-01	122/13343	0.00819672	6.43346	2.15332	0.144652	0.159741	0.061618	SMAD4	1
2	WP_HIPPOMERLIN_SIGNALING_DYSREGULATION	WP_HIPPOMERLIN_SIGNALING_DYSREGULATION	2017-01-01	123/13343	0.00813008	6.38116	2.1414	0.145751	0.160667	0.061975	PPP1CB	1
2	REACTOME_CYTOPROTECTION_BY_HMOX1	REACTOME_CYTOPROTECTION_BY_HMOX1	2017-01-01	124/13343	0.00806452	6.3297	2.1296	0.14685	0.161299	0.0622187	STAT3	1
2	REACTOME_REGULATION_OF_INSULIN_LIKE_GROWTH_FACTOR_IGF_TRANSPORT_AND_UPTAKE_BY_INSULIN_LIKE_GROWTH_FACTOR_BINDING_PROTEINS_IGFBPS	REACTOME_REGULATION_OF_INSULIN_LIKE_GROWTH_FACTOR_IGF_TRANSPORT_AND_UPTAKE_BY_INSULIN_LIKE_GROWTH_FACTOR_BINDING_PROTEINS_IGFBPS	2017-01-01	124/13343	0.00806452	6.3297	2.1296	0.14685	0.161299	0.0622187	FN1	1
2	KEGG_CELL_CYCLE	KEGG_CELL_CYCLE	2017-01-01	125/13343	0.008	6.27906	2.11794	0.147947	0.162213	0.0625716	SMAD4	1
2	REACTOME_GLYCEROPHOSPHOLIPID_BIOSYNTHESIS	REACTOME_GLYCEROPHOSPHOLIPID_BIOSYNTHESIS	2017-01-01	128/13343	0.0078125	6.13189	2.08369	0.151231	0.165518	0.0638463	AGK	1
2	REACTOME_CELL_CELL_COMMUNICATION	REACTOME_CELL_CELL_COMMUNICATION	2017-01-01	130/13343	0.00769231	6.03756	2.06146	0.153413	0.167608	0.0646525	ACTB	1
2	WP_22Q112_COPY_NUMBER_VARIATION_SYNDROME	WP_22Q112_COPY_NUMBER_VARIATION_SYNDROME	2017-01-01	131/13343	0.00763359	5.99147	2.05052	0.154502	0.168498	0.0649958	PPP1CB	1
2	KEGG_TIGHT_JUNCTION	KEGG_TIGHT_JUNCTION	2017-01-01	132/13343	0.00757576	5.94608	2.03969	0.15559	0.169084	0.0652218	ACTB	1
2	REACTOME_RESPONSE_TO_ELEVATED_PLATELET_CYTOSOLIC_CA2	REACTOME_RESPONSE_TO_ELEVATED_PLATELET_CYTOSOLIC_CA2	2017-01-01	132/13343	0.00757576	5.94608	2.03969	0.15559	0.169084	0.0652218	FN1	1
2	KEGG_NATURAL_KILLER_CELL_MEDIATED_CYTOTOXICITY	KEGG_NATURAL_KILLER_CELL_MEDIATED_CYTOTOXICITY	2017-01-01	137/13343	0.00729927	5.72907	1.98717	0.16101	0.174357	0.0672557	BRAF	1
2	PID_P53_DOWNSTREAM_PATHWAY	PID_P53_DOWNSTREAM_PATHWAY	2017-01-01	137/13343	0.00729927	5.72907	1.98717	0.16101	0.174357	0.0672557	TSC2	1
2	REACTOME_PTEN_REGULATION	REACTOME_PTEN_REGULATION	2017-01-01	139/13343	0.00719424	5.64664	1.96688	0.163169	0.176306	0.0680077	MTOR	1
2	REACTOME_DEGRADATION_OF_THE_EXTRACELLULAR_MATRIX	REACTOME_DEGRADATION_OF_THE_EXTRACELLULAR_MATRIX	2017-01-01	140/13343	0.00714286	5.6063	1.95688	0.164246	0.176306	0.0680077	FN1	1
2	REACTOME_HATS_ACETYLATE_HISTONES	REACTOME_HATS_ACETYLATE_HISTONES	2017-01-01	140/13343	0.00714286	5.6063	1.95688	0.164246	0.176306	0.0680077	ACTB	1
2	REACTOME_INTERLEUKIN_1_FAMILY_SIGNALING	REACTOME_INTERLEUKIN_1_FAMILY_SIGNALING	2017-01-01	140/13343	0.00714286	5.6063	1.95688	0.164246	0.176306	0.0680077	STAT3	1
2	REACTOME_RHO_GTPASES_ACTIVATE_FORMINS	REACTOME_RHO_GTPASES_ACTIVATE_FORMINS	2017-01-01	140/13343	0.00714286	5.6063	1.95688	0.164246	0.176306	0.0680077	ACTB	1
2	REACTOME_FCGAMMA_RECEPTOR_FCGR_DEPENDENT_PHAGOCYTOSIS	REACTOME_FCGAMMA_RECEPTOR_FCGR_DEPENDENT_PHAGOCYTOSIS	2017-01-01	143/13343	0.00699301	5.48869	1.92746	0.167471	0.179454	0.0692218	ACTB	1
2	WP_ECTODERM_DIFFERENTIATION	WP_ECTODERM_DIFFERENTIATION	2017-01-01	144/13343	0.00694444	5.45057	1.91784	0.168543	0.180288	0.0695436	SMAD4	1
2	REACTOME_CLATHRIN_MEDIATED_ENDOCYTOSIS	REACTOME_CLATHRIN_MEDIATED_ENDOCYTOSIS	2017-01-01	145/13343	0.00689655	5.41298	1.9083	0.169614	0.181118	0.0698638	ACTB	1
2	REACTOME_EPIGENETIC_REGULATION_OF_GENE_EXPRESSION	REACTOME_EPIGENETIC_REGULATION_OF_GENE_EXPRESSION	2017-01-01	146/13343	0.00684932	5.37591	1.89886	0.170683	0.181944	0.0701823	ACTB	1
2	KEGG_WNT_SIGNALING_PATHWAY	KEGG_WNT_SIGNALING_PATHWAY	2017-01-01	151/13343	0.00662252	5.1979	1.85289	0.176012	0.187299	0.0722479	SMAD4	1
2	WP_MESODERMAL_COMMITMENT_PATHWAY	WP_MESODERMAL_COMMITMENT_PATHWAY	2017-01-01	155/13343	0.00645161	5.06376	1.81756	0.180252	0.191478	0.0738601	SMAD4	1
2	REACTOME_INFLUENZA_INFECTION	REACTOME_INFLUENZA_INFECTION	2017-01-01	157/13343	0.00636943	4.99925	1.80035	0.182364	0.193387	0.0745965	RPS6	1
2	WP_MYOMETRIAL_RELAXATION_AND_CONTRACTION_PATHWAYS	WP_MYOMETRIAL_RELAXATION_AND_CONTRACTION_PATHWAYS	2017-01-01	158/13343	0.00632911	4.96761	1.79185	0.183418	0.19417	0.0748984	ACTB	1
2	REACTOME_CELLULAR_RESPONSE_TO_CHEMICAL_STRESS	REACTOME_CELLULAR_RESPONSE_TO_CHEMICAL_STRESS	2017-01-01	160/13343	0.00625	4.90551	1.77507	0.185522	0.195387	0.0753679	STAT3	1
2	REACTOME_REGULATION_OF_TP53_ACTIVITY	REACTOME_REGULATION_OF_TP53_ACTIVITY	2017-01-01	160/13343	0.00625	4.90551	1.77507	0.185522	0.195387	0.0753679	MTOR	1
2	WP_NONALCOHOLIC_FATTY_LIVER_DISEASE	WP_NONALCOHOLIC_FATTY_LIVER_DISEASE	2017-01-01	160/13343	0.00625	4.90551	1.77507	0.185522	0.195387	0.0753679	IRS1	1
2	REACTOME_FACTORS_INVOLVED_IN_MEGAKARYOCYTE_DEVELOPMENT_AND_PLATELET_PRODUCTION	REACTOME_FACTORS_INVOLVED_IN_MEGAKARYOCYTE_DEVELOPMENT_AND_PLATELET_PRODUCTION	2017-01-01	170/13343	0.00588235	4.61696	1.69516	0.195968	0.206035	0.0794751	ACTB	1
2	REACTOME_REGULATION_OF_EXPRESSION_OF_SLITS_AND_ROBOS	REACTOME_REGULATION_OF_EXPRESSION_OF_SLITS_AND_ROBOS	2017-01-01	172/13343	0.00581395	4.56327	1.67992	0.198042	0.207859	0.0801789	RPS6	1
2	REACTOME_APOPTOSIS	REACTOME_APOPTOSIS	2017-01-01	179/13343	0.00558659	4.38482	1.62837	0.205261	0.215069	0.0829599	STAT3	1
2	WP_RAS_SIGNALING	WP_RAS_SIGNALING	2017-01-01	185/13343	0.00540541	4.24261	1.58625	0.211401	0.221124	0.0852957	NF1	1
2	REACTOME_CELL_SURFACE_INTERACTIONS_AT_THE_VASCULAR_WALL	REACTOME_CELL_SURFACE_INTERACTIONS_AT_THE_VASCULAR_WALL	2017-01-01	194/13343	0.00515464	4.04579	1.5263	0.220526	0.230277	0.0888262	FN1	1
2	NABA_ECM_GLYCOPROTEINS	NABA_ECM_GLYCOPROTEINS	2017-01-01	196/13343	0.00510204	4.0045	1.51346	0.22254	0.231593	0.0893337	FN1	1
2	REACTOME_CELLULAR_SENESCENCE	REACTOME_CELLULAR_SENESCENCE	2017-01-01	196/13343	0.00510204	4.0045	1.51346	0.22254	0.231593	0.0893337	STAT3	1
2	REACTOME_MITOTIC_G2_G2_M_PHASES	REACTOME_MITOTIC_G2_G2_M_PHASES	2017-01-01	200/13343	0.005	3.92441	1.4883	0.226554	0.235371	0.0907911	PPP1CB	1
2	REACTOME_INTERFERON_SIGNALING	REACTOME_INTERFERON_SIGNALING	2017-01-01	203/13343	0.00492611	3.86642	1.46986	0.229552	0.238082	0.091837	STAT1	1
2	REACTOME_RRNA_PROCESSING	REACTOME_RRNA_PROCESSING	2017-01-01	205/13343	0.00487805	3.82869	1.45775	0.231544	0.239744	0.0924779	RPS6	1
2	WP_CIRCADIAN_RHYTHM_GENES	WP_CIRCADIAN_RHYTHM_GENES	2017-01-01	207/13343	0.00483092	3.7917	1.4458	0.233532	0.241395	0.0931146	PPP1CB	1
2	REACTOME_PROGRAMMED_CELL_DEATH	REACTOME_PROGRAMMED_CELL_DEATH	2017-01-01	208/13343	0.00480769	3.77347	1.43988	0.234523	0.242012	0.093353	STAT3	1
2	REACTOME_PHOSPHOLIPID_METABOLISM	REACTOME_PHOSPHOLIPID_METABOLISM	2017-01-01	211/13343	0.00473934	3.71982	1.42233	0.237492	0.244665	0.094376	AGK	1
2	REACTOME_SIGNALING_BY_ROBO_RECEPTORS	REACTOME_SIGNALING_BY_ROBO_RECEPTORS	2017-01-01	218/13343	0.00458716	3.60038	1.38261	0.244376	0.251335	0.0969492	RPS6	1
2	REACTOME_UB_SPECIFIC_PROCESSING_PROTEASES	REACTOME_UB_SPECIFIC_PROCESSING_PROTEASES	2017-01-01	219/13343	0.00456621	3.58394	1.37707	0.245355	0.25192	0.0971747	SMAD4	1
2	REACTOME_SIGNALING_BY_NOTCH	REACTOME_SIGNALING_BY_NOTCH	2017-01-01	245/13343	0.00408163	3.2036	1.24336	0.270387	0.277158	0.10691	STAT1	1
2	REACTOME_PLATELET_ACTIVATION_SIGNALING_AND_AGGREGATION	REACTOME_PLATELET_ACTIVATION_SIGNALING_AND_AGGREGATION	2017-01-01	261/13343	0.00383142	3.00721	1.16966	0.2854	0.29206	0.112658	FN1	1
2	REACTOME_CHROMATIN_MODIFYING_ENZYMES	REACTOME_CHROMATIN_MODIFYING_ENZYMES	2017-01-01	272/13343	0.00367647	2.8856	1.12218	0.295553	0.301946	0.116471	ACTB	1
2	NABA_CORE_MATRISOME	NABA_CORE_MATRISOME	2017-01-01	275/13343	0.00363636	2.85412	1.10965	0.298298	0.304244	0.117358	FN1	1
2	WP_IL18_SIGNALING_PATHWAY	WP_IL18_SIGNALING_PATHWAY	2017-01-01	279/13343	0.00358423	2.8132	1.09319	0.301943	0.307451	0.118595	FN1	1
2	REACTOME_SENSORY_PERCEPTION	REACTOME_SENSORY_PERCEPTION	2017-01-01	284/13343	0.00352113	2.76367	1.07302	0.306473	0.311548	0.120175	ACTB	1
2	REACTOME_TRANSLATION	REACTOME_TRANSLATION	2017-01-01	295/13343	0.00338983	2.66062	1.03013	0.316344	0.32105	0.123841	RPS6	1
2	REACTOME_EXTRACELLULAR_MATRIX_ORGANIZATION	REACTOME_EXTRACELLULAR_MATRIX_ORGANIZATION	2017-01-01	301/13343	0.00332226	2.60758	1.00756	0.321672	0.325918	0.125719	FN1	1
2	REACTOME_ANTIGEN_PROCESSING_UBIQUITINATION_PROTEASOME_DEGRADATION	REACTOME_ANTIGEN_PROCESSING_UBIQUITINATION_PROTEASOME_DEGRADATION	2017-01-01	308/13343	0.00324675	2.54832	0.981896	0.327838	0.331074	0.127707	ATG7	1
2	REACTOME_LEISHMANIA_INFECTION	REACTOME_LEISHMANIA_INFECTION	2017-01-01	308/13343	0.00324675	2.54832	0.981896	0.327838	0.331074	0.127707	ACTB	1
2	WP_NUCLEAR_RECEPTORS_METAPATHWAY	WP_NUCLEAR_RECEPTORS_METAPATHWAY	2017-01-01	321/13343	0.00311526	2.44512	0.936055	0.339151	0.341935	0.131897	STAT3	1
2	REACTOME_DNA_REPAIR	REACTOME_DNA_REPAIR	2017-01-01	330/13343	0.0030303	2.37843	0.905604	0.346877	0.349152	0.134681	ACTB	1
2	REACTOME_METABOLISM_OF_AMINO_ACIDS_AND_DERIVATIVES	REACTOME_METABOLISM_OF_AMINO_ACIDS_AND_DERIVATIVES	2017-01-01	374/13343	0.0026738	2.09862	0.769686	0.383443	0.385326	0.148634	RPS6	1
2	REACTOME_CLASS_I_MHC_MEDIATED_ANTIGEN_PROCESSING_PRESENTATION	REACTOME_CLASS_I_MHC_MEDIATED_ANTIGEN_PROCESSING_PRESENTATION	2017-01-01	377/13343	0.00265252	2.08192	0.761108	0.385864	0.387125	0.149328	ATG7	1
2	REACTOME_RHO_GTPASE_CYCLE	REACTOME_RHO_GTPASE_CYCLE	2017-01-01	450/13343	0.00222222	1.74418	0.57358	0.442103	0.442824	0.170813	ACTB	1
2	REACTOME_NEUTROPHIL_DEGRANULATION	REACTOME_NEUTROPHIL_DEGRANULATION	2017-01-01	479/13343	0.00208768	1.63859	0.508374	0.463069	0.463069	0.178623	ATG7	1
