# Supplementary material for: Paracrine signals from HIV-1-infected immune cells reprogram cervical cancer pathways
Source: iScience. 2026 Jun 4;29(6):116083. doi: 10.1016/j.isci.2026.116083 (PMC13265902; doi:10.1016/j.isci.2026.116083)
Supplement: Data S1. Tables S1–S8 — Table S1. Study participants. (A) Participants demographic and clinical characteristics. (B) Participants eligibility questionnaire. (C) Study inclusion and exclusion criteria, related to Figures 1 and 2. Table S2. Network propagation outputs for the top altered TCGA cervical cancer genes size-matched to the RNA-sequencing up genes in HIV-1 infected women with normal cervix, related to Figure 3C. Table S3. Gene set overrepresentation analysis output for six network clusters, related to Figure 3E. Table S4. Network propagation outputs for the top altered TCGA cervical cancer genes size-matched to proteome up in C33A cells treated with HIV-1 infected CD4+ T-cell conditioned media, related to Figure 4C. Table S5. Gene set overrepresentation analysis output for 17 network clusters, related to Figure 4E. Table S6. Gene set overrepresentation analysis output for the size-matched upregulated genes for RNA-sequencing and mass spectrometry analysis, related to Figure 5A. Table S7. Gene set overrepresentation analysis output for two network clusters, related to Figure 5C. Table S8. Datasets used for final visualization. Abundance proteomics (A) and phosphoproteomics (B) data of endogenous C33A cells treated with HIV-infected or uninfected CD4+ T-cell conditioned media. Phosphoproteomics data was filtered for localization probability >0.75. (C) RNA sequencing data of cervical swabs of Kenyan women living with or without HIV stratified based on cancer status. [file mmc2.zip › Data S1/Table S8.xlsx]

## Sheet: Table S8A
genes	pvalue	adj.pvalue	log2FC	Label
AAGAB	1.06451e-13	8.3e-05	3.14	Dnr1_HIV_infected-Dnr1_HIV_uninfected
AAMP	1.02023e-13	7.85e-05	3.76	Dnr1_HIV_infected-Dnr1_HIV_uninfected
ACAA2	4.03595e-17	1.08e-12	4.3	Dnr1_HIV_infected-Dnr1_HIV_uninfected
ACADSB	3.18718e-11	0.0169	2.01	Dnr1_HIV_infected-Dnr1_HIV_uninfected
ACOT7	5.16308e-11	0.0225	1.74	Dnr1_HIV_infected-Dnr1_HIV_uninfected
ACSL4	7.80853e-14	5.61e-05	3.03	Dnr1_HIV_infected-Dnr1_HIV_uninfected
ACTB	5.03327e-17	2.28e-12	5.54	Dnr1_HIV_infected-Dnr1_HIV_uninfected
ACTR3	3.35174e-13	0.000324	3.52	Dnr1_HIV_infected-Dnr1_HIV_uninfected
ADH5	1.82379e-13	0.000158	4.72	Dnr1_HIV_infected-Dnr1_HIV_uninfected
ADPGK	1.38958e-10	0.0384	1.85	Dnr1_HIV_infected-Dnr1_HIV_uninfected
AGK	1.50665e-12	0.00157	2.77	Dnr1_HIV_infected-Dnr1_HIV_uninfected
AGO2	4.86998e-07	0.469	0.977	Dnr1_HIV_infected-Dnr1_HIV_uninfected
AHNAK	4.42511e-09	0.161	1.5	Dnr1_HIV_infected-Dnr1_HIV_uninfected
AIMP1	9.69865e-11	0.0317	2.2	Dnr1_HIV_infected-Dnr1_HIV_uninfected
ALB	1.5108e-13	0.000128	6.27	Dnr1_HIV_infected-Dnr1_HIV_uninfected
ALDH3A2	2.60231e-11	0.0149	2.38	Dnr1_HIV_infected-Dnr1_HIV_uninfected
ANLN	6.24694e-15	8.82e-07	3.41	Dnr1_HIV_infected-Dnr1_HIV_uninfected
ANP32B	3.43631e-05	0.678	1.27	Dnr1_HIV_infected-Dnr1_HIV_uninfected
ANP32E	6.81924e-17	6.49e-12	4.1	Dnr1_HIV_infected-Dnr1_HIV_uninfected
AP1G1	9.29036e-15	1.85e-06	3.77	Dnr1_HIV_infected-Dnr1_HIV_uninfected
AP2B1	5.94106e-12	0.00513	2.16	Dnr1_HIV_infected-Dnr1_HIV_uninfected
AP3B1	9.81897e-12	0.0074	2.56	Dnr1_HIV_infected-Dnr1_HIV_uninfected
ARF1	1.2742e-13	0.000104	3.97	Dnr1_HIV_infected-Dnr1_HIV_uninfected
ARFIP1	7.39715e-11	0.0273	2.19	Dnr1_HIV_infected-Dnr1_HIV_uninfected
ARL6IP4	3.66469e-11	0.0184	1.82	Dnr1_HIV_infected-Dnr1_HIV_uninfected
ARL8A	4.38476e-10	0.0641	2.24	Dnr1_HIV_infected-Dnr1_HIV_uninfected
ARMC1	0.00176308	0.787	-0.643	Dnr1_HIV_infected-Dnr1_HIV_uninfected
ARMC6	0.426735	0.874	-0.121	Dnr1_HIV_infected-Dnr1_HIV_uninfected
ARPC3	0.0305497	0.836	-0.378	Dnr1_HIV_infected-Dnr1_HIV_uninfected
ARPC4	0.014516	0.825	-0.345	Dnr1_HIV_infected-Dnr1_HIV_uninfected
ARPP19	3.97222e-12	0.00373	2.83	Dnr1_HIV_infected-Dnr1_HIV_uninfected
ASNS	2.02014e-16	2.08e-10	3.91	Dnr1_HIV_infected-Dnr1_HIV_uninfected
ATF7IP	0.00582352	0.809	-0.401	Dnr1_HIV_infected-Dnr1_HIV_uninfected
ATG4B	1.22971e-11	0.00878	-2.38	Dnr1_HIV_infected-Dnr1_HIV_uninfected
ATG7	5.12684e-10	0.0685	-2.17	Dnr1_HIV_infected-Dnr1_HIV_uninfected
ATIC	2.24129e-13	0.000201	4.29	Dnr1_HIV_infected-Dnr1_HIV_uninfected
ATP5F1B	4.67446e-12	0.00425	2.48	Dnr1_HIV_infected-Dnr1_HIV_uninfected
ATP5PB	1.37961e-14	3.75e-06	3.81	Dnr1_HIV_infected-Dnr1_HIV_uninfected
ATP6V0A1	3.3602e-14	1.65e-05	-2.84	Dnr1_HIV_infected-Dnr1_HIV_uninfected
BAD	6.91761e-08	0.339	-1.08	Dnr1_HIV_infected-Dnr1_HIV_uninfected
BANF1	1.43643e-16	7.36e-11	4.25	Dnr1_HIV_infected-Dnr1_HIV_uninfected
BCAT1	2.08792e-08	0.257	-1.91	Dnr1_HIV_infected-Dnr1_HIV_uninfected
BLOC1S5	0.00346837	0.8	-0.497	Dnr1_HIV_infected-Dnr1_HIV_uninfected
BMI1	3.51785e-09	0.148	1.47	Dnr1_HIV_infected-Dnr1_HIV_uninfected
BTF3	5.20343e-12	0.00462	2.48	Dnr1_HIV_infected-Dnr1_HIV_uninfected
BZW1	2.13892e-13	0.00019	3.95	Dnr1_HIV_infected-Dnr1_HIV_uninfected
C5orf22	0.000130724	0.722	0.664	Dnr1_HIV_infected-Dnr1_HIV_uninfected
CALR	4.48102e-22	2.34e-14	8.08	Dnr1_HIV_infected-Dnr1_HIV_uninfected
CAP2	2.29216e-10	0.0487	1.7	Dnr1_HIV_infected-Dnr1_HIV_uninfected
CAPN2	0.0182506	0.829	-0.388	Dnr1_HIV_infected-Dnr1_HIV_uninfected
CAPZA2	2.84217e-12	0.0028	3.22	Dnr1_HIV_infected-Dnr1_HIV_uninfected
CAPZB	1.04336e-10	0.033	1.76	Dnr1_HIV_infected-Dnr1_HIV_uninfected
CCDC47	3.26306e-11	0.0172	3.19	Dnr1_HIV_infected-Dnr1_HIV_uninfected
CCS	0.00181391	0.787	0.661	Dnr1_HIV_infected-Dnr1_HIV_uninfected
CCT3	2.8492e-19	2.34e-14	6.35	Dnr1_HIV_infected-Dnr1_HIV_uninfected
CCT6A	1.26669e-10	0.0366	2.81	Dnr1_HIV_infected-Dnr1_HIV_uninfected
CCT8	7.34211e-11	0.0272	2.35	Dnr1_HIV_infected-Dnr1_HIV_uninfected
CDC20	1.58881e-11	0.0106	1.81	Dnr1_HIV_infected-Dnr1_HIV_uninfected
CERT1	2.94237e-09	0.0208	-1.82	Dnr1_HIV_infected-Dnr1_HIV_uninfected
CFAP20	6.44664e-12	0.00546	2.09	Dnr1_HIV_infected-Dnr1_HIV_uninfected
CHD1L	0.792404	0.884	-0.0352	Dnr1_HIV_infected-Dnr1_HIV_uninfected
CHD8	3.03297e-07	0.438	1.11	Dnr1_HIV_infected-Dnr1_HIV_uninfected
CHMP4A	3.69282e-13	0.000363	2.26	Dnr1_HIV_infected-Dnr1_HIV_uninfected
CIAPIN1	6.74504e-18	2.34e-14	4.37	Dnr1_HIV_infected-Dnr1_HIV_uninfected
CMC1	5.10278e-11	0.0223	1.78	Dnr1_HIV_infected-Dnr1_HIV_uninfected
CMSS1	0.0715765	0.849	-0.309	Dnr1_HIV_infected-Dnr1_HIV_uninfected
CNBP	1.95163e-12	0.00198	2.74	Dnr1_HIV_infected-Dnr1_HIV_uninfected
CNN2	4.73359e-21	2.34e-14	7.22	Dnr1_HIV_infected-Dnr1_HIV_uninfected
COA4	1.96293e-13	0.000172	2.71	Dnr1_HIV_infected-Dnr1_HIV_uninfected
COLGALT1	0.867022	0.886	-0.0397	Dnr1_HIV_infected-Dnr1_HIV_uninfected
COMMD1	5.93995e-11	0.0243	-1.81	Dnr1_HIV_infected-Dnr1_HIV_uninfected
COMMD9	0.001885	0.788	0.422	Dnr1_HIV_infected-Dnr1_HIV_uninfected
COPB1	1.9609e-16	1.91e-10	3.84	Dnr1_HIV_infected-Dnr1_HIV_uninfected
COPS2	3.92521e-15	3.48e-07	3.78	Dnr1_HIV_infected-Dnr1_HIV_uninfected
COPS7B	4.34796e-13	0.000437	2.43	Dnr1_HIV_infected-Dnr1_HIV_uninfected
COTL1	6.50861e-11	0.0255	2.03	Dnr1_HIV_infected-Dnr1_HIV_uninfected
COX5A	2.09929e-16	2.32e-10	3.92	Dnr1_HIV_infected-Dnr1_HIV_uninfected
COX5B	3.59079e-06	0.581	1.39	Dnr1_HIV_infected-Dnr1_HIV_uninfected
COX6C	9.3841e-12	0.00718	3.28	Dnr1_HIV_infected-Dnr1_HIV_uninfected
COX7A2L	1.72927e-11	0.0112	2	Dnr1_HIV_infected-Dnr1_HIV_uninfected
COX7C	5.4212e-11	0.0231	2.69	Dnr1_HIV_infected-Dnr1_HIV_uninfected
CPNE3	5.83796e-13	0.000602	2.19	Dnr1_HIV_infected-Dnr1_HIV_uninfected
CRKL	0.00281482	0.796	0.618	Dnr1_HIV_infected-Dnr1_HIV_uninfected
CRNKL1	0.0154662	0.826	-0.379	Dnr1_HIV_infected-Dnr1_HIV_uninfected
CRYZ	6.31169e-13	0.000655	2.31	Dnr1_HIV_infected-Dnr1_HIV_uninfected
CS	2.39955e-15	1.21e-07	4.3	Dnr1_HIV_infected-Dnr1_HIV_uninfected
CSE1L	2.84102e-11	0.0157	1.84	Dnr1_HIV_infected-Dnr1_HIV_uninfected
CSNK1G1	4.54516e-13	0.000459	-2.7	Dnr1_HIV_infected-Dnr1_HIV_uninfected
CSNK2A2	8.1216e-08	0.35	-1.14	Dnr1_HIV_infected-Dnr1_HIV_uninfected
CSNK2B	1.40724e-15	3.7e-08	3.85	Dnr1_HIV_infected-Dnr1_HIV_uninfected
CTPS1	1.30562e-15	3.12e-08	3.81	Dnr1_HIV_infected-Dnr1_HIV_uninfected
CUL2	9.30106e-14	6.97e-05	2.49	Dnr1_HIV_infected-Dnr1_HIV_uninfected
CWC27	6.5985e-14	4.49e-05	2.7	Dnr1_HIV_infected-Dnr1_HIV_uninfected
CXADR	0.0028101	0.796	-0.532	Dnr1_HIV_infected-Dnr1_HIV_uninfected
DARS1	2.094e-15	9.03e-08	4.12	Dnr1_HIV_infected-Dnr1_HIV_uninfected
DAZAP1	7.64187e-16	8.45e-09	4.2	Dnr1_HIV_infected-Dnr1_HIV_uninfected
DCAF16	1.12348e-09	0.0431	-2.45	Dnr1_HIV_infected-Dnr1_HIV_uninfected
DDB1	5.35366e-11	0.0229	2.52	Dnr1_HIV_infected-Dnr1_HIV_uninfected
DDX21	1.29046e-10	0.0369	2.86	Dnr1_HIV_infected-Dnr1_HIV_uninfected
DDX50	2.36677e-10	0.0494	1.67	Dnr1_HIV_infected-Dnr1_HIV_uninfected
DDX55	0.0387768	0.84	0.349	Dnr1_HIV_infected-Dnr1_HIV_uninfected
DDX6	1.38527e-12	0.00145	-2.6	Dnr1_HIV_infected-Dnr1_HIV_uninfected
DENR	7.77771e-10	0.0817	2.15	Dnr1_HIV_infected-Dnr1_HIV_uninfected
DHX15	6.05829e-11	0.0245	1.97	Dnr1_HIV_infected-Dnr1_HIV_uninfected
DHX36	0.00522186	0.807	0.56	Dnr1_HIV_infected-Dnr1_HIV_uninfected
DLST	2.87937e-14	1.29e-05	3.75	Dnr1_HIV_infected-Dnr1_HIV_uninfected
DNAJA2	1.73212e-14	5.51e-06	3.15	Dnr1_HIV_infected-Dnr1_HIV_uninfected
DNAJB12	0.000126906	0.721	0.583	Dnr1_HIV_infected-Dnr1_HIV_uninfected
DTNBP1	0.841618	0.885	0.0446	Dnr1_HIV_infected-Dnr1_HIV_uninfected
DUS2	1.79793e-05	0.653	-0.603	Dnr1_HIV_infected-Dnr1_HIV_uninfected
EEF1E1	3.69044e-14	1.91e-05	3.82	Dnr1_HIV_infected-Dnr1_HIV_uninfected
EFTUD2	4.93733e-13	0.000502	2.67	Dnr1_HIV_infected-Dnr1_HIV_uninfected
EIF1	4.66503e-17	1.75e-12	4.79	Dnr1_HIV_infected-Dnr1_HIV_uninfected
EIF1AX	2.83135e-15	1.75e-07	4	Dnr1_HIV_infected-Dnr1_HIV_uninfected
EIF2A	1.91258e-10	0.0448	1.85	Dnr1_HIV_infected-Dnr1_HIV_uninfected
EIF2B2	1.69806e-16	1.24e-10	4.26	Dnr1_HIV_infected-Dnr1_HIV_uninfected
EIF2S1	2.67085e-13	0.000247	2.75	Dnr1_HIV_infected-Dnr1_HIV_uninfected
EIF2S2	1.21493e-10	0.0358	2.04	Dnr1_HIV_infected-Dnr1_HIV_uninfected
EIF3K	9.33732e-12	0.00715	3.42	Dnr1_HIV_infected-Dnr1_HIV_uninfected
EIF3M	3.13224e-12	0.00305	3.58	Dnr1_HIV_infected-Dnr1_HIV_uninfected
EIF4A2	0.0113057	0.821	0.393	Dnr1_HIV_infected-Dnr1_HIV_uninfected
EIF4A3	1.0921e-17	2.34e-14	5.96	Dnr1_HIV_infected-Dnr1_HIV_uninfected
EIF5A	4.17747e-17	1.22e-12	-6.41	Dnr1_HIV_infected-Dnr1_HIV_uninfected
EIF5B	2.13032e-17	8.7e-14	4.55	Dnr1_HIV_infected-Dnr1_HIV_uninfected
EIF6	1.67997e-13	0.000144	2.66	Dnr1_HIV_infected-Dnr1_HIV_uninfected
ELAVL1	7.55778e-13	0.000792	2.77	Dnr1_HIV_infected-Dnr1_HIV_uninfected
ELOA	3.98527e-05	0.683	0.996	Dnr1_HIV_infected-Dnr1_HIV_uninfected
ENO3	3.64007e-17	7.39e-13	5.32	Dnr1_HIV_infected-Dnr1_HIV_uninfected
EPHX1	5.43682e-14	3.42e-05	3.17	Dnr1_HIV_infected-Dnr1_HIV_uninfected
ERLIN1	8.18067e-14	5.95e-05	2.64	Dnr1_HIV_infected-Dnr1_HIV_uninfected
ESD	2.05825e-15	8.71e-08	3.7	Dnr1_HIV_infected-Dnr1_HIV_uninfected
ETF1	4.48971e-13	0.000453	2.71	Dnr1_HIV_infected-Dnr1_HIV_uninfected
ETHE1	1.68815e-10	0.0422	1.65	Dnr1_HIV_infected-Dnr1_HIV_uninfected
EWSR1	7.37303e-13	0.000772	3.11	Dnr1_HIV_infected-Dnr1_HIV_uninfected
EXOSC7	3.80353e-12	0.00359	-3.35	Dnr1_HIV_infected-Dnr1_HIV_uninfected
EXOSC8	2.33537e-10	0.0491	1.48	Dnr1_HIV_infected-Dnr1_HIV_uninfected
EYA3	0.0249426	0.833	-0.427	Dnr1_HIV_infected-Dnr1_HIV_uninfected
FAM162A	2.99132e-13	4.22e-06	4.13	Dnr1_HIV_infected-Dnr1_HIV_uninfected
FAM210A	4.01433e-12	0.00376	2.49	Dnr1_HIV_infected-Dnr1_HIV_uninfected
FAM98B	7.21388e-05	0.703	-0.635	Dnr1_HIV_infected-Dnr1_HIV_uninfected
FAU	2.69414e-12	0.000158	3.33	Dnr1_HIV_infected-Dnr1_HIV_uninfected
FDPS	4.7349e-16	2.36e-09	3.76	Dnr1_HIV_infected-Dnr1_HIV_uninfected
FLVCR1	0.0011826	0.778	-0.479	Dnr1_HIV_infected-Dnr1_HIV_uninfected
FUS	8.55339e-17	1.36e-11	5.61	Dnr1_HIV_infected-Dnr1_HIV_uninfected
FXR2	2.4242e-10	0.0499	1.77	Dnr1_HIV_infected-Dnr1_HIV_uninfected
G3BP1	0.224178	0.865	-0.248	Dnr1_HIV_infected-Dnr1_HIV_uninfected
G3BP2	0.00245171	0.793	0.655	Dnr1_HIV_infected-Dnr1_HIV_uninfected
GABARAPL2	2.40748e-13	0.000219	3.33	Dnr1_HIV_infected-Dnr1_HIV_uninfected
GALNT2	1.51623e-05	0.646	-0.855	Dnr1_HIV_infected-Dnr1_HIV_uninfected
GAPDH	7.83818e-16	9e-09	6.58	Dnr1_HIV_infected-Dnr1_HIV_uninfected
GARS1	2.00591e-11	0.0125	1.96	Dnr1_HIV_infected-Dnr1_HIV_uninfected
GATB	1.1296e-12	0.00119	-2.26	Dnr1_HIV_infected-Dnr1_HIV_uninfected
GDI1	7.49045e-11	0.0275	1.84	Dnr1_HIV_infected-Dnr1_HIV_uninfected
GDI2	3.83392e-19	2.34e-14	6.08	Dnr1_HIV_infected-Dnr1_HIV_uninfected
GEMIN4	0.858336	0.886	-0.0286	Dnr1_HIV_infected-Dnr1_HIV_uninfected
GGCT	4.96432e-12	0.00445	2.25	Dnr1_HIV_infected-Dnr1_HIV_uninfected
GLRX3	6.19324e-16	4.9e-09	5.29	Dnr1_HIV_infected-Dnr1_HIV_uninfected
GLTP	3.03733e-10	0.0549	1.67	Dnr1_HIV_infected-Dnr1_HIV_uninfected
GMPR2	2.71497e-13	0.000251	2.41	Dnr1_HIV_infected-Dnr1_HIV_uninfected
GNG10	0.34997	0.871	0.162	Dnr1_HIV_infected-Dnr1_HIV_uninfected
GOSR1	0.0127374	0.823	-0.635	Dnr1_HIV_infected-Dnr1_HIV_uninfected
GOT2	1.29959e-15	3.09e-08	3.67	Dnr1_HIV_infected-Dnr1_HIV_uninfected
GPI	1.67202e-18	2.34e-14	6.36	Dnr1_HIV_infected-Dnr1_HIV_uninfected
GRWD1	0.0157644	0.826	-0.383	Dnr1_HIV_infected-Dnr1_HIV_uninfected
GSTO1	2.78848e-11	0.0155	2.74	Dnr1_HIV_infected-Dnr1_HIV_uninfected
GSTP1	1.90698e-12	0.00194	3.96	Dnr1_HIV_infected-Dnr1_HIV_uninfected
H1-10	0.02806	0.835	0.387	Dnr1_HIV_infected-Dnr1_HIV_uninfected
H1-3	1.37996e-17	2.34e-14	6.11	Dnr1_HIV_infected-Dnr1_HIV_uninfected
H1-4	1.84351e-17	4.51e-14	8.2	Dnr1_HIV_infected-Dnr1_HIV_uninfected
HADH	2.70346e-16	4.81e-10	3.69	Dnr1_HIV_infected-Dnr1_HIV_uninfected
HAT1	1.40393e-10	0.0386	2.6	Dnr1_HIV_infected-Dnr1_HIV_uninfected
HDHD2	0.00617409	0.81	-0.457	Dnr1_HIV_infected-Dnr1_HIV_uninfected
HELZ2	2.27335e-06	0.558	-1.13	Dnr1_HIV_infected-Dnr1_HIV_uninfected
HLA-B	1.47107e-12	0.00153	3.71	Dnr1_HIV_infected-Dnr1_HIV_uninfected
HMG20A	0.0223346	0.832	-0.335	Dnr1_HIV_infected-Dnr1_HIV_uninfected
HMGB1	0.000459546	0.756	0.76	Dnr1_HIV_infected-Dnr1_HIV_uninfected
HMGB2	2.21436e-16	2.69e-10	-4.92	Dnr1_HIV_infected-Dnr1_HIV_uninfected
HMGB3	3.36613e-12	0.00324	3.38	Dnr1_HIV_infected-Dnr1_HIV_uninfected
HMGN4	7.74025e-10	0.00623	-1.99	Dnr1_HIV_infected-Dnr1_HIV_uninfected
HMMR	2.05563e-12	0.00208	2.33	Dnr1_HIV_infected-Dnr1_HIV_uninfected
HMOX2	2.07487e-14	7.46e-06	3.09	Dnr1_HIV_infected-Dnr1_HIV_uninfected
HNRNPA1	2.83564e-18	2.34e-14	5.53	Dnr1_HIV_infected-Dnr1_HIV_uninfected
HNRNPA3	3.62182e-07	0.45	1.39	Dnr1_HIV_infected-Dnr1_HIV_uninfected
HNRNPDL	2.07043e-10	0.0465	2.98	Dnr1_HIV_infected-Dnr1_HIV_uninfected
HNRNPH1	9.69728e-12	0.00734	2.92	Dnr1_HIV_infected-Dnr1_HIV_uninfected
HNRNPH2	2.45009e-09	0.129	2.36	Dnr1_HIV_infected-Dnr1_HIV_uninfected
HNRNPM	1.0523e-16	2.68e-11	-6.04	Dnr1_HIV_infected-Dnr1_HIV_uninfected
HSP90AB1	1.26596e-11	0.00897	2.11	Dnr1_HIV_infected-Dnr1_HIV_uninfected
HSP90B1	6.99855e-11	0.0265	1.99	Dnr1_HIV_infected-Dnr1_HIV_uninfected
HSPD1	1.03185e-17	2.34e-14	-5.35	Dnr1_HIV_infected-Dnr1_HIV_uninfected
HSPE1	2.19852e-10	0.0478	1.62	Dnr1_HIV_infected-Dnr1_HIV_uninfected
HYPK	1.10748e-13	8.73e-05	2.55	Dnr1_HIV_infected-Dnr1_HIV_uninfected
IDH3B	1.48079e-10	0.0396	1.99	Dnr1_HIV_infected-Dnr1_HIV_uninfected
IDI1	2.22513e-15	1.03e-07	3.44	Dnr1_HIV_infected-Dnr1_HIV_uninfected
IFIT5	5.15431e-13	0.000526	3.41	Dnr1_HIV_infected-Dnr1_HIV_uninfected
IMPACT	2.81881e-14	1.25e-05	-3.11	Dnr1_HIV_infected-Dnr1_HIV_uninfected
INCENP	2.18649e-12	0.0022	2.84	Dnr1_HIV_infected-Dnr1_HIV_uninfected
IPO5	6.23412e-12	0.00532	3.26	Dnr1_HIV_infected-Dnr1_HIV_uninfected
IPO7	3.19764e-12	0.0031	5.63	Dnr1_HIV_infected-Dnr1_HIV_uninfected
ITGA5	0.0532498	0.845	0.332	Dnr1_HIV_infected-Dnr1_HIV_uninfected
ITIH2	0.0118473	0.822	0.422	Dnr1_HIV_infected-Dnr1_HIV_uninfected
JMJD6	2.27698e-10	0.0485	2.27	Dnr1_HIV_infected-Dnr1_HIV_uninfected
KDM1A	0.0040293	0.803	-0.449	Dnr1_HIV_infected-Dnr1_HIV_uninfected
KHDC4	1.02477e-10	0.0327	1.61	Dnr1_HIV_infected-Dnr1_HIV_uninfected
KPNA4	6.1723e-14	4.09e-05	3.6	Dnr1_HIV_infected-Dnr1_HIV_uninfected
LAMC1	5.49973e-21	2.34e-14	7.64	Dnr1_HIV_infected-Dnr1_HIV_uninfected
LAMP1	1.01712e-15	1.71e-08	3.89	Dnr1_HIV_infected-Dnr1_HIV_uninfected
LARP1	1.40727e-11	0.00969	2.25	Dnr1_HIV_infected-Dnr1_HIV_uninfected
LASP1	1.38227e-12	0.00145	2.6	Dnr1_HIV_infected-Dnr1_HIV_uninfected
LBR	0.202939	0.864	-0.233	Dnr1_HIV_infected-Dnr1_HIV_uninfected
LDHA	7.76537e-19	2.34e-14	8.13	Dnr1_HIV_infected-Dnr1_HIV_uninfected
LEO1	2.57297e-05	0.667	0.783	Dnr1_HIV_infected-Dnr1_HIV_uninfected
LNPEP	0.185648	0.862	-0.23	Dnr1_HIV_infected-Dnr1_HIV_uninfected
LRRC1	0.00249321	0.794	-0.48	Dnr1_HIV_infected-Dnr1_HIV_uninfected
LRRFIP2	1.79505e-10	0.0435	1.57	Dnr1_HIV_infected-Dnr1_HIV_uninfected
LTA4H	6.92033e-12	0.00576	2.59	Dnr1_HIV_infected-Dnr1_HIV_uninfected
LTF	0.921653	0.887	0.0265	Dnr1_HIV_infected-Dnr1_HIV_uninfected
LUC7L	8.07283e-12	0.00645	3.48	Dnr1_HIV_infected-Dnr1_HIV_uninfected
LYAR	1.42784e-11	0.00979	2.3	Dnr1_HIV_infected-Dnr1_HIV_uninfected
LYRM7	1.69079e-10	0.0126	-2.21	Dnr1_HIV_infected-Dnr1_HIV_uninfected
LZIC	2.08607e-11	0.0128	2.29	Dnr1_HIV_infected-Dnr1_HIV_uninfected
MACF1	6.10509e-05	0.698	0.687	Dnr1_HIV_infected-Dnr1_HIV_uninfected
MAGEA4	5.08025e-13	0.000518	4.38	Dnr1_HIV_infected-Dnr1_HIV_uninfected
MAP7D2	1.88962e-15	7.25e-08	3.23	Dnr1_HIV_infected-Dnr1_HIV_uninfected
MAP7D3	8.16226e-06	0.62	-0.875	Dnr1_HIV_infected-Dnr1_HIV_uninfected
MAPT	7.8605e-14	5.66e-05	-2.55	Dnr1_HIV_infected-Dnr1_HIV_uninfected
MARCKSL1	1.41266e-18	2.34e-14	5.76	Dnr1_HIV_infected-Dnr1_HIV_uninfected
MCM2	9.96018e-17	2.25e-11	4.62	Dnr1_HIV_infected-Dnr1_HIV_uninfected
MCRIP1	2.3728e-11	0.014	1.99	Dnr1_HIV_infected-Dnr1_HIV_uninfected
MDN1	1.59849e-05	0.649	1.58	Dnr1_HIV_infected-Dnr1_HIV_uninfected
MED25	1.53415e-06	0.536	0.969	Dnr1_HIV_infected-Dnr1_HIV_uninfected
MEPCE	0.664873	0.881	0.0479	Dnr1_HIV_infected-Dnr1_HIV_uninfected
MESD	0.0391316	0.84	0.473	Dnr1_HIV_infected-Dnr1_HIV_uninfected
METTL2A	2.97477e-08	0.281	1.36	Dnr1_HIV_infected-Dnr1_HIV_uninfected
MICOS10	0.981362	0.888	-0.00357	Dnr1_HIV_infected-Dnr1_HIV_uninfected
MICOS13	0.0185642	0.829	0.62	Dnr1_HIV_infected-Dnr1_HIV_uninfected
MIURF	0.0044135	0.804	-0.491	Dnr1_HIV_infected-Dnr1_HIV_uninfected
MKI67	4.19646e-11	0.02	1.76	Dnr1_HIV_infected-Dnr1_HIV_uninfected
MLIP	4.47598e-15	4.52e-07	3.21	Dnr1_HIV_infected-Dnr1_HIV_uninfected
MNAT1	4.67121e-06	0.594	-0.791	Dnr1_HIV_infected-Dnr1_HIV_uninfected
MOB4	3.46224e-10	0.058	1.9	Dnr1_HIV_infected-Dnr1_HIV_uninfected
MRGBP	8.23566e-11	0.029	2.22	Dnr1_HIV_infected-Dnr1_HIV_uninfected
MRPL21	9.84812e-06	0.628	1.1	Dnr1_HIV_infected-Dnr1_HIV_uninfected
MRPL39	2.18998e-08	0.26	1.24	Dnr1_HIV_infected-Dnr1_HIV_uninfected
MRPL54	8.63886e-15	1.63e-06	4.29	Dnr1_HIV_infected-Dnr1_HIV_uninfected
MRPS10	2.59019e-12	0.00258	2.98	Dnr1_HIV_infected-Dnr1_HIV_uninfected
MRPS12	4.76174e-16	2.39e-09	3.62	Dnr1_HIV_infected-Dnr1_HIV_uninfected
MRTO4	1.45928e-18	2.34e-14	5.68	Dnr1_HIV_infected-Dnr1_HIV_uninfected
MSI1	0.00139484	0.782	-0.602	Dnr1_HIV_infected-Dnr1_HIV_uninfected
MSI2	4.80431e-11	0.0216	1.77	Dnr1_HIV_infected-Dnr1_HIV_uninfected
MTERF3	2.21688e-05	0.661	0.756	Dnr1_HIV_infected-Dnr1_HIV_uninfected
MTHFD2	5.16126e-12	0.00459	3.46	Dnr1_HIV_infected-Dnr1_HIV_uninfected
MYDGF	7.13036e-14	4.98e-05	2.98	Dnr1_HIV_infected-Dnr1_HIV_uninfected
NAA15	6.07442e-09	0.179	2.13	Dnr1_HIV_infected-Dnr1_HIV_uninfected
NAA16	3.99716e-10	0.0616	2.79	Dnr1_HIV_infected-Dnr1_HIV_uninfected
NAA50	1.35201e-05	0.642	1.01	Dnr1_HIV_infected-Dnr1_HIV_uninfected
NAB2	9.5638e-08	0.361	-1.5	Dnr1_HIV_infected-Dnr1_HIV_uninfected
NAPA	1.84963e-14	6.13e-06	3.89	Dnr1_HIV_infected-Dnr1_HIV_uninfected
NAXE	1.49219e-13	0.000126	3.48	Dnr1_HIV_infected-Dnr1_HIV_uninfected
NCKIPSD	0.0130147	0.823	-0.335	Dnr1_HIV_infected-Dnr1_HIV_uninfected
NDUFA7	4.15309e-13	0.000415	2.45	Dnr1_HIV_infected-Dnr1_HIV_uninfected
NDUFB7	2.72312e-13	0.000252	2.97	Dnr1_HIV_infected-Dnr1_HIV_uninfected
NDUFS4	1.94282e-12	0.00198	2.34	Dnr1_HIV_infected-Dnr1_HIV_uninfected
NDUFS7	5.37443e-14	3.36e-05	3.3	Dnr1_HIV_infected-Dnr1_HIV_uninfected
NEK7	1.7436e-08	0.245	1.54	Dnr1_HIV_infected-Dnr1_HIV_uninfected
NFATC2IP	6.35415e-11	0.0252	-2.38	Dnr1_HIV_infected-Dnr1_HIV_uninfected
NFKB1	0.0374103	0.84	-0.364	Dnr1_HIV_infected-Dnr1_HIV_uninfected
NFU1	0.155671	0.86	-0.269	Dnr1_HIV_infected-Dnr1_HIV_uninfected
NIF3L1	5.0135e-11	0.0221	2.79	Dnr1_HIV_infected-Dnr1_HIV_uninfected
NIPSNAP1	8.22785e-17	1.21e-11	4.49	Dnr1_HIV_infected-Dnr1_HIV_uninfected
NIPSNAP3A	2.03213e-08	0.255	-1.59	Dnr1_HIV_infected-Dnr1_HIV_uninfected
NIT2	9.05087e-12	0.007	2.01	Dnr1_HIV_infected-Dnr1_HIV_uninfected
NLN	8.74806e-11	0.03	1.95	Dnr1_HIV_infected-Dnr1_HIV_uninfected
NME1	3.63981e-16	1.15e-09	4.07	Dnr1_HIV_infected-Dnr1_HIV_uninfected
NOB1	7.33883e-12	0.00602	2.34	Dnr1_HIV_infected-Dnr1_HIV_uninfected
NOC3L	3.44456e-10	0.0578	2.74	Dnr1_HIV_infected-Dnr1_HIV_uninfected
NOMO1	2.70794e-12	0.00268	2.31	Dnr1_HIV_infected-Dnr1_HIV_uninfected
NOP56	1.80886e-12	0.00185	2.33	Dnr1_HIV_infected-Dnr1_HIV_uninfected
NPM3	3.52973e-11	0.018	2.92	Dnr1_HIV_infected-Dnr1_HIV_uninfected
NRBP1	5.30866e-11	0.0228	1.9	Dnr1_HIV_infected-Dnr1_HIV_uninfected
NSD2	2.58861e-06	0.564	1.08	Dnr1_HIV_infected-Dnr1_HIV_uninfected
NTMT1	3.40292e-14	1.68e-05	3.13	Dnr1_HIV_infected-Dnr1_HIV_uninfected
NUDC	1.42883e-14	3.99e-06	3.97	Dnr1_HIV_infected-Dnr1_HIV_uninfected
NUP205	1.69968e-12	0.00175	2.57	Dnr1_HIV_infected-Dnr1_HIV_uninfected
NUP37	1.50575e-10	0.0399	2.58	Dnr1_HIV_infected-Dnr1_HIV_uninfected
OARD1	5.35922e-11	0.0229	2.43	Dnr1_HIV_infected-Dnr1_HIV_uninfected
OAS3	2.54735e-15	5.06e-12	4.35	Dnr1_HIV_infected-Dnr1_HIV_uninfected
OAT	7.42521e-14	5.25e-05	3.34	Dnr1_HIV_infected-Dnr1_HIV_uninfected
OCRL	0.975432	0.888	0.00387	Dnr1_HIV_infected-Dnr1_HIV_uninfected
OSBPL3	2.50217e-06	0.563	-0.768	Dnr1_HIV_infected-Dnr1_HIV_uninfected
OTUD3	0.417089	0.874	-0.117	Dnr1_HIV_infected-Dnr1_HIV_uninfected
PACS1	1.15526e-10	0.0349	1.55	Dnr1_HIV_infected-Dnr1_HIV_uninfected
PALS2	1.39794e-11	0.00964	2.57	Dnr1_HIV_infected-Dnr1_HIV_uninfected
PANK4	7.98853e-12	0.0064	1.98	Dnr1_HIV_infected-Dnr1_HIV_uninfected
PDAP1	5.05017e-15	5.75e-07	3.69	Dnr1_HIV_infected-Dnr1_HIV_uninfected
PDCL3	2.45885e-16	3.66e-10	3.41	Dnr1_HIV_infected-Dnr1_HIV_uninfected
PDE12	1.04301e-14	2.27e-06	3.2	Dnr1_HIV_infected-Dnr1_HIV_uninfected
PEBP1	1.85781e-11	0.0118	2.24	Dnr1_HIV_infected-Dnr1_HIV_uninfected
PEF1	1.29888e-14	3.38e-06	-3.23	Dnr1_HIV_infected-Dnr1_HIV_uninfected
PEPD	0.000307133	0.746	0.766	Dnr1_HIV_infected-Dnr1_HIV_uninfected
PFKL	1.73864e-13	0.00015	2.39	Dnr1_HIV_infected-Dnr1_HIV_uninfected
PFKM	8.82396e-13	0.000925	2.58	Dnr1_HIV_infected-Dnr1_HIV_uninfected
PFN1	3.27596e-18	2.34e-14	7.04	Dnr1_HIV_infected-Dnr1_HIV_uninfected
PFN2	1.51953e-10	0.0401	2.18	Dnr1_HIV_infected-Dnr1_HIV_uninfected
PHB2	4.48923e-17	1.55e-12	5.66	Dnr1_HIV_infected-Dnr1_HIV_uninfected
PIMREG	4.48728e-09	0.161	1.29	Dnr1_HIV_infected-Dnr1_HIV_uninfected
PLEC	1.43333e-15	3.86e-08	-3.25	Dnr1_HIV_infected-Dnr1_HIV_uninfected
PM20D2	0.00348981	0.8	0.462	Dnr1_HIV_infected-Dnr1_HIV_uninfected
PML	4.46722e-11	0.0207	-2.61	Dnr1_HIV_infected-Dnr1_HIV_uninfected
POLD1	4.98753e-05	0.691	0.762	Dnr1_HIV_infected-Dnr1_HIV_uninfected
POLDIP2	8.22385e-14	5.99e-05	3.34	Dnr1_HIV_infected-Dnr1_HIV_uninfected
POLR1D	0.0152716	0.826	-0.477	Dnr1_HIV_infected-Dnr1_HIV_uninfected
PPIAL4C	4.60311e-19	2.34e-14	-7.52	Dnr1_HIV_infected-Dnr1_HIV_uninfected
PPIG	1.27065e-13	0.000104	2.52	Dnr1_HIV_infected-Dnr1_HIV_uninfected
PPL	5.41259e-12	0.00476	2.54	Dnr1_HIV_infected-Dnr1_HIV_uninfected
PPP1CB	2.39043e-05	0.664	0.973	Dnr1_HIV_infected-Dnr1_HIV_uninfected
PPP4R2	1.63849e-12	0.0017	2.97	Dnr1_HIV_infected-Dnr1_HIV_uninfected
PPP6C	0.00850291	0.816	-0.584	Dnr1_HIV_infected-Dnr1_HIV_uninfected
PRCP	4.26186e-12	0.00394	2.42	Dnr1_HIV_infected-Dnr1_HIV_uninfected
PRKACA	1.58706e-13	0.000135	2.84	Dnr1_HIV_infected-Dnr1_HIV_uninfected
PRPF3	0.00198592	0.789	-0.489	Dnr1_HIV_infected-Dnr1_HIV_uninfected
PRPF31	9.73587e-13	0.00102	3.57	Dnr1_HIV_infected-Dnr1_HIV_uninfected
PRPS2	7.12122e-12	0.00588	3.23	Dnr1_HIV_infected-Dnr1_HIV_uninfected
PSMA4	1.57449e-12	0.00163	3.16	Dnr1_HIV_infected-Dnr1_HIV_uninfected
PSMA7	1.98133e-13	0.000173	2.79	Dnr1_HIV_infected-Dnr1_HIV_uninfected
PSMB4	5.27414e-14	3.27e-05	3.25	Dnr1_HIV_infected-Dnr1_HIV_uninfected
PSMC4	3.29186e-11	0.0173	2.07	Dnr1_HIV_infected-Dnr1_HIV_uninfected
PSMC5	9.8318e-12	0.00741	3.11	Dnr1_HIV_infected-Dnr1_HIV_uninfected
PSMD5	1.18236e-13	9.49e-05	3.36	Dnr1_HIV_infected-Dnr1_HIV_uninfected
PSMD7	1.74683e-15	6.09e-08	4.76	Dnr1_HIV_infected-Dnr1_HIV_uninfected
PSMD8	4.15826e-15	3.91e-07	3.04	Dnr1_HIV_infected-Dnr1_HIV_uninfected
PSMG2	1.369e-11	0.0095	2.15	Dnr1_HIV_infected-Dnr1_HIV_uninfected
PSMG3	3.33131e-11	0.0174	2.32	Dnr1_HIV_infected-Dnr1_HIV_uninfected
PTBP1	2.59635e-17	1.89e-13	6.3	Dnr1_HIV_infected-Dnr1_HIV_uninfected
PTCD3	8.08118e-13	0.000847	2.18	Dnr1_HIV_infected-Dnr1_HIV_uninfected
PTP4A2	2.67218e-06	0.566	-0.875	Dnr1_HIV_infected-Dnr1_HIV_uninfected
PTPA	7.00033e-11	0.0265	2.02	Dnr1_HIV_infected-Dnr1_HIV_uninfected
PTPN12	2.01629e-09	0.12	1.66	Dnr1_HIV_infected-Dnr1_HIV_uninfected
PTPRF	3.50272e-11	0.0179	2.06	Dnr1_HIV_infected-Dnr1_HIV_uninfected
PTRH2	9.19002e-08	0.358	1.64	Dnr1_HIV_infected-Dnr1_HIV_uninfected
PUM3	7.718e-12	0.00624	2.98	Dnr1_HIV_infected-Dnr1_HIV_uninfected
PURA	0.00189734	0.788	-0.422	Dnr1_HIV_infected-Dnr1_HIV_uninfected
PUS7	3.34412e-10	0.0571	1.93	Dnr1_HIV_infected-Dnr1_HIV_uninfected
PWP1	2.13586e-06	0.554	1.09	Dnr1_HIV_infected-Dnr1_HIV_uninfected
PYGL	6.66824e-11	0.0259	2.43	Dnr1_HIV_infected-Dnr1_HIV_uninfected
QRSL1	0.00211968	0.79	-0.509	Dnr1_HIV_infected-Dnr1_HIV_uninfected
RAB10	6.88405e-13	0.000718	5.08	Dnr1_HIV_infected-Dnr1_HIV_uninfected
RAB3D	0.0200347	0.83	0.368	Dnr1_HIV_infected-Dnr1_HIV_uninfected
RABGAP1	0.00740925	0.814	0.439	Dnr1_HIV_infected-Dnr1_HIV_uninfected
RABGEF1	0.00541017	0.808	-0.49	Dnr1_HIV_infected-Dnr1_HIV_uninfected
RABL6	0.000282013	0.744	0.929	Dnr1_HIV_infected-Dnr1_HIV_uninfected
RANBP1	1.78604e-14	5.79e-06	-3.73	Dnr1_HIV_infected-Dnr1_HIV_uninfected
RAP1GDS1	8.58303e-12	0.00674	1.9	Dnr1_HIV_infected-Dnr1_HIV_uninfected
RAP2B	9.57181e-14	7.22e-05	2.66	Dnr1_HIV_infected-Dnr1_HIV_uninfected
RAP2C	0.0153857	0.826	-0.34	Dnr1_HIV_infected-Dnr1_HIV_uninfected
RBBP4	7.51422e-15	1.26e-06	4.32	Dnr1_HIV_infected-Dnr1_HIV_uninfected
RBBP7	4.57361e-15	4.71e-07	3.07	Dnr1_HIV_infected-Dnr1_HIV_uninfected
RBM12B	9.50016e-11	0.00785	2.06	Dnr1_HIV_infected-Dnr1_HIV_uninfected
RCN1	1.92616e-10	0.0449	1.53	Dnr1_HIV_infected-Dnr1_HIV_uninfected
RDH13	4.59551e-11	0.021	1.93	Dnr1_HIV_infected-Dnr1_HIV_uninfected
RELCH	0.00957189	0.818	0.36	Dnr1_HIV_infected-Dnr1_HIV_uninfected
RHOA	0.426202	0.874	0.188	Dnr1_HIV_infected-Dnr1_HIV_uninfected
RIC8A	0.00296027	0.797	-0.454	Dnr1_HIV_infected-Dnr1_HIV_uninfected
RNF7	0.232708	0.866	-0.219	Dnr1_HIV_infected-Dnr1_HIV_uninfected
RPA1	1.45496e-13	0.000122	2.92	Dnr1_HIV_infected-Dnr1_HIV_uninfected
RPAP1	8.10912e-14	5.88e-05	-2.72	Dnr1_HIV_infected-Dnr1_HIV_uninfected
RPL10A	0.0900629	0.852	-0.389	Dnr1_HIV_infected-Dnr1_HIV_uninfected
RPL18A	1.61426e-18	2.34e-14	6.63	Dnr1_HIV_infected-Dnr1_HIV_uninfected
RPL35A	4.16475e-16	1.67e-09	-4.05	Dnr1_HIV_infected-Dnr1_HIV_uninfected
RPL36	3.65888e-15	3.02e-07	4.53	Dnr1_HIV_infected-Dnr1_HIV_uninfected
RPL37A	8.67013e-13	0.000909	2.38	Dnr1_HIV_infected-Dnr1_HIV_uninfected
RPL5	0.271782	0.868	-0.127	Dnr1_HIV_infected-Dnr1_HIV_uninfected
RPL6	9.0545e-20	2.34e-14	6.66	Dnr1_HIV_infected-Dnr1_HIV_uninfected
RPL7	3.41184e-21	2.34e-14	7.14	Dnr1_HIV_infected-Dnr1_HIV_uninfected
RPL7A	4.61163e-18	2.34e-14	4.5	Dnr1_HIV_infected-Dnr1_HIV_uninfected
RPL8	2.53847e-07	0.427	1.51	Dnr1_HIV_infected-Dnr1_HIV_uninfected
RPLP0	8.36378e-21	2.34e-14	8.03	Dnr1_HIV_infected-Dnr1_HIV_uninfected
RPP14	0.000193547	0.733	-0.654	Dnr1_HIV_infected-Dnr1_HIV_uninfected
RPRD2	7.16881e-08	0.341	1.4	Dnr1_HIV_infected-Dnr1_HIV_uninfected
RPS10	1.36886e-16	6.33e-11	5.02	Dnr1_HIV_infected-Dnr1_HIV_uninfected
RPS11	0.147666	0.859	-0.292	Dnr1_HIV_infected-Dnr1_HIV_uninfected
RPS13	3.86075e-11	0.019	2.58	Dnr1_HIV_infected-Dnr1_HIV_uninfected
RPS14	0.825187	0.885	-0.0549	Dnr1_HIV_infected-Dnr1_HIV_uninfected
RPS16	4.45332e-18	2.34e-14	6.07	Dnr1_HIV_infected-Dnr1_HIV_uninfected
RPS17	8.57832e-15	1.61e-06	4.34	Dnr1_HIV_infected-Dnr1_HIV_uninfected
RPS18	1.79e-19	2.34e-14	6.3	Dnr1_HIV_infected-Dnr1_HIV_uninfected
RPS2	3.71298e-18	2.34e-14	5.52	Dnr1_HIV_infected-Dnr1_HIV_uninfected
RPS4X	0.0277779	0.835	-0.399	Dnr1_HIV_infected-Dnr1_HIV_uninfected
RPS6	1.31753e-21	2.34e-14	8.25	Dnr1_HIV_infected-Dnr1_HIV_uninfected
RSL1D1	0.00561164	0.809	-0.469	Dnr1_HIV_infected-Dnr1_HIV_uninfected
SCAF8	0.00102313	0.775	-0.71	Dnr1_HIV_infected-Dnr1_HIV_uninfected
SEC11A	0.104829	0.854	-0.255	Dnr1_HIV_infected-Dnr1_HIV_uninfected
SEC63	2.97316e-10	0.0544	1.55	Dnr1_HIV_infected-Dnr1_HIV_uninfected
SF1	0.00554109	0.809	0.568	Dnr1_HIV_infected-Dnr1_HIV_uninfected
SF3B3	1.95258e-10	0.0452	2.06	Dnr1_HIV_infected-Dnr1_HIV_uninfected
SH3BGRL	0.0135089	0.824	0.561	Dnr1_HIV_infected-Dnr1_HIV_uninfected
SIPA1	6.0011e-13	0.000621	2.95	Dnr1_HIV_infected-Dnr1_HIV_uninfected
SIRT1	1.17798e-08	0.219	-1.08	Dnr1_HIV_infected-Dnr1_HIV_uninfected
SLBP	3.00393e-08	0.282	1.06	Dnr1_HIV_infected-Dnr1_HIV_uninfected
SLC25A10	3.69395e-11	0.0185	2.41	Dnr1_HIV_infected-Dnr1_HIV_uninfected
SLC25A5	8.20248e-17	1.19e-11	4.11	Dnr1_HIV_infected-Dnr1_HIV_uninfected
SLK	0.758641	0.883	0.0807	Dnr1_HIV_infected-Dnr1_HIV_uninfected
SMAD4	7.71286e-09	0.193	1.74	Dnr1_HIV_infected-Dnr1_HIV_uninfected
SMCHD1	1.94033e-13	0.000169	2.79	Dnr1_HIV_infected-Dnr1_HIV_uninfected
SMU1	7.01011e-09	0.187	1.9	Dnr1_HIV_infected-Dnr1_HIV_uninfected
SNRNP200	3.73824e-14	1.94e-05	3.89	Dnr1_HIV_infected-Dnr1_HIV_uninfected
SNRPA1	2.46588e-13	0.000225	2.59	Dnr1_HIV_infected-Dnr1_HIV_uninfected
SNRPD2	2.83982e-18	2.34e-14	5.53	Dnr1_HIV_infected-Dnr1_HIV_uninfected
SPOUT1	0.00650266	0.811	-0.43	Dnr1_HIV_infected-Dnr1_HIV_uninfected
SRP14	1.63061e-14	4.99e-06	4.22	Dnr1_HIV_infected-Dnr1_HIV_uninfected
SRPK2	4.74815e-07	0.467	1.57	Dnr1_HIV_infected-Dnr1_HIV_uninfected
SRRM1	3.12033e-15	2.16e-07	3.17	Dnr1_HIV_infected-Dnr1_HIV_uninfected
SRSF3	0.00424059	0.804	-0.426	Dnr1_HIV_infected-Dnr1_HIV_uninfected
SRSF4	4.8893e-12	0.0044	2.24	Dnr1_HIV_infected-Dnr1_HIV_uninfected
ST13	1.5802e-13	0.000135	3.21	Dnr1_HIV_infected-Dnr1_HIV_uninfected
STAG2	2.23031e-10	0.0481	2.03	Dnr1_HIV_infected-Dnr1_HIV_uninfected
STAT1	7.88204e-15	1.38e-06	4.85	Dnr1_HIV_infected-Dnr1_HIV_uninfected
STAT3	1.7945e-11	0.0115	2.3	Dnr1_HIV_infected-Dnr1_HIV_uninfected
STK10	8.85497e-14	6.57e-05	-2.95	Dnr1_HIV_infected-Dnr1_HIV_uninfected
STX12	2.75836e-08	0.276	1.78	Dnr1_HIV_infected-Dnr1_HIV_uninfected
STX4	0.598021	0.879	-0.0771	Dnr1_HIV_infected-Dnr1_HIV_uninfected
SUB1	2.08368e-15	8.94e-08	3.3	Dnr1_HIV_infected-Dnr1_HIV_uninfected
SUGP2	5.03388e-11	0.0221	1.72	Dnr1_HIV_infected-Dnr1_HIV_uninfected
SUZ12	1.12164e-10	0.0343	1.6	Dnr1_HIV_infected-Dnr1_HIV_uninfected
SYMPK	0.000122123	0.72	0.704	Dnr1_HIV_infected-Dnr1_HIV_uninfected
TALDO1	4.14586e-12	0.00386	2.56	Dnr1_HIV_infected-Dnr1_HIV_uninfected
TAPBP	2.67285e-11	0.0151	2.06	Dnr1_HIV_infected-Dnr1_HIV_uninfected
TATDN1	4.56957e-12	0.00417	2.32	Dnr1_HIV_infected-Dnr1_HIV_uninfected
TBL3	7.29505e-11	0.0271	1.97	Dnr1_HIV_infected-Dnr1_HIV_uninfected
TBRG4	4.58805e-05	0.688	1.18	Dnr1_HIV_infected-Dnr1_HIV_uninfected
TDP1	0.000136314	0.723	0.751	Dnr1_HIV_infected-Dnr1_HIV_uninfected
TDRP	7.95908e-11	0.0285	1.64	Dnr1_HIV_infected-Dnr1_HIV_uninfected
TERF2	7.67389e-05	0.705	0.691	Dnr1_HIV_infected-Dnr1_HIV_uninfected
TIAL1	3.0408e-12	0.00297	2.98	Dnr1_HIV_infected-Dnr1_HIV_uninfected
TIPRL	6.35934e-14	4.27e-05	3.04	Dnr1_HIV_infected-Dnr1_HIV_uninfected
TJP2	1.27562e-10	0.0367	2.2	Dnr1_HIV_infected-Dnr1_HIV_uninfected
TLN2	1.02916e-12	0.00108	3	Dnr1_HIV_infected-Dnr1_HIV_uninfected
TMA16	1.86274e-10	0.0442	1.9	Dnr1_HIV_infected-Dnr1_HIV_uninfected
TMED5	9.09912e-14	6.79e-05	3.49	Dnr1_HIV_infected-Dnr1_HIV_uninfected
TMED9	3.98471e-13	0.000396	3.39	Dnr1_HIV_infected-Dnr1_HIV_uninfected
TMPO	9.88248e-15	2.07e-06	3.52	Dnr1_HIV_infected-Dnr1_HIV_uninfected
TNPO1	9.82129e-16	1.57e-08	4.39	Dnr1_HIV_infected-Dnr1_HIV_uninfected
TOMM40	8.32619e-16	1.04e-08	3.81	Dnr1_HIV_infected-Dnr1_HIV_uninfected
TPM1	9.73654e-08	0.362	2.22	Dnr1_HIV_infected-Dnr1_HIV_uninfected
TPM2	6.5764e-17	5.76e-12	4.73	Dnr1_HIV_infected-Dnr1_HIV_uninfected
TRAF2	1.21496e-12	0.00128	-2.55	Dnr1_HIV_infected-Dnr1_HIV_uninfected
TRMT11	5.11153e-07	0.472	0.933	Dnr1_HIV_infected-Dnr1_HIV_uninfected
TSR2	6.35547e-14	4.26e-05	2.67	Dnr1_HIV_infected-Dnr1_HIV_uninfected
TUBB6	5.25986e-13	0.000537	3.24	Dnr1_HIV_infected-Dnr1_HIV_uninfected
U2AF1	9.67385e-11	0.0317	2.33	Dnr1_HIV_infected-Dnr1_HIV_uninfected
UBA3	1.10953e-10	0.0341	2.13	Dnr1_HIV_infected-Dnr1_HIV_uninfected
UBA6	9.08587e-15	1.78e-06	3.86	Dnr1_HIV_infected-Dnr1_HIV_uninfected
UBE2E2	4.9292e-06	0.597	1.22	Dnr1_HIV_infected-Dnr1_HIV_uninfected
UBE2N	1.78835e-13	0.000155	2.75	Dnr1_HIV_infected-Dnr1_HIV_uninfected
UBE2T	1.70286e-13	0.000147	2.89	Dnr1_HIV_infected-Dnr1_HIV_uninfected
UCHL1	0.979912	0.888	-0.00423	Dnr1_HIV_infected-Dnr1_HIV_uninfected
UFL1	0.00047602	0.757	-0.585	Dnr1_HIV_infected-Dnr1_HIV_uninfected
UGP2	1.9867e-10	0.0456	1.55	Dnr1_HIV_infected-Dnr1_HIV_uninfected
UQCC2	0.0998902	0.854	-0.373	Dnr1_HIV_infected-Dnr1_HIV_uninfected
UQCRC1	0.00139254	0.782	-0.485	Dnr1_HIV_infected-Dnr1_HIV_uninfected
UQCRFS1	9.33678e-14	7e-05	3.17	Dnr1_HIV_infected-Dnr1_HIV_uninfected
USP14	0.362236	0.872	-0.127	Dnr1_HIV_infected-Dnr1_HIV_uninfected
USP7	7.13966e-12	0.0059	2.36	Dnr1_HIV_infected-Dnr1_HIV_uninfected
VAPA	1.76565e-12	0.00181	2.71	Dnr1_HIV_infected-Dnr1_HIV_uninfected
VDAC3	8.32552e-13	0.000873	3.74	Dnr1_HIV_infected-Dnr1_HIV_uninfected
VPS33B	9.15233e-13	0.000959	2.61	Dnr1_HIV_infected-Dnr1_HIV_uninfected
VRK2	0.000175662	0.731	-0.541	Dnr1_HIV_infected-Dnr1_HIV_uninfected
VTA1	3.5075e-20	2.34e-14	6.75	Dnr1_HIV_infected-Dnr1_HIV_uninfected
WDR36	1.30012e-10	0.0371	1.5	Dnr1_HIV_infected-Dnr1_HIV_uninfected
WDR4	3.73914e-11	0.0186	1.85	Dnr1_HIV_infected-Dnr1_HIV_uninfected
YBX1	0.0820473	0.851	-0.397	Dnr1_HIV_infected-Dnr1_HIV_uninfected
YME1L1	3.85117e-12	0.00363	2.4	Dnr1_HIV_infected-Dnr1_HIV_uninfected
YWHAQ	1.82027e-13	0.000158	4.95	Dnr1_HIV_infected-Dnr1_HIV_uninfected
ZCCHC3	0.000304537	0.746	0.695	Dnr1_HIV_infected-Dnr1_HIV_uninfected
ZMPSTE24	6.30962e-11	0.0251	1.9	Dnr1_HIV_infected-Dnr1_HIV_uninfected
ZNF207	8.14094e-11	0.0288	2.09	Dnr1_HIV_infected-Dnr1_HIV_uninfected
ZNF217	3.914e-11	0.0192	1.76	Dnr1_HIV_infected-Dnr1_HIV_uninfected
ZNF280C	0.558767	0.878	-0.0863	Dnr1_HIV_infected-Dnr1_HIV_uninfected
ZRANB2	0.00899073	0.817	0.434	Dnr1_HIV_infected-Dnr1_HIV_uninfected
A1BG	0.0398502	0.838	-0.46	Dnr1_HIV_infected-Dnr1_HIV_uninfected
A2M	0.706407	0.882	0.109	Dnr1_HIV_infected-Dnr1_HIV_uninfected
AAAS	0.0118093	0.822	-0.293	Dnr1_HIV_infected-Dnr1_HIV_uninfected
AAK1	0.016019	0.826	-0.293	Dnr1_HIV_infected-Dnr1_HIV_uninfected
AAR2	0.00228887	0.792	-0.537	Dnr1_HIV_infected-Dnr1_HIV_uninfected
AARS1	0.0414705	0.841	0.343	Dnr1_HIV_infected-Dnr1_HIV_uninfected
AARS2	6.58382e-05	0.7	-0.565	Dnr1_HIV_infected-Dnr1_HIV_uninfected
AARSD1	0.12393	0.857	0.274	Dnr1_HIV_infected-Dnr1_HIV_uninfected
AATF	7.10212e-10	0.0787	1.59	Dnr1_HIV_infected-Dnr1_HIV_uninfected
ABCB10	3.19482e-06	0.575	0.785	Dnr1_HIV_infected-Dnr1_HIV_uninfected
ABCC1	3.22699e-05	0.676	-0.663	Dnr1_HIV_infected-Dnr1_HIV_uninfected
ABCE1	7.9431e-06	0.619	0.993	Dnr1_HIV_infected-Dnr1_HIV_uninfected
ABCF1	0.00600912	0.81	-0.438	Dnr1_HIV_infected-Dnr1_HIV_uninfected
ABCF2	0.343597	0.871	0.127	Dnr1_HIV_infected-Dnr1_HIV_uninfected
ABHD12	0.0135381	0.824	0.323	Dnr1_HIV_infected-Dnr1_HIV_uninfected
ABI1	3.4383e-07	0.446	1.17	Dnr1_HIV_infected-Dnr1_HIV_uninfected
ABI2	0.142765	0.859	0.289	Dnr1_HIV_infected-Dnr1_HIV_uninfected
ABL2	2.52747e-06	0.563	-0.741	Dnr1_HIV_infected-Dnr1_HIV_uninfected
ACAA1	2.7823e-05	0.67	0.708	Dnr1_HIV_infected-Dnr1_HIV_uninfected
ACACA	0.00540133	0.808	-0.496	Dnr1_HIV_infected-Dnr1_HIV_uninfected
ACAD8	0.00149479	0.783	-0.505	Dnr1_HIV_infected-Dnr1_HIV_uninfected
ACAD9	0.0184943	0.829	-0.365	Dnr1_HIV_infected-Dnr1_HIV_uninfected
ACADM	0.511887	0.877	-0.0853	Dnr1_HIV_infected-Dnr1_HIV_uninfected
ACADVL	0.00841496	0.816	0.536	Dnr1_HIV_infected-Dnr1_HIV_uninfected
ACAT1	0.000386742	0.752	0.463	Dnr1_HIV_infected-Dnr1_HIV_uninfected
ACAT2	0.00492388	0.806	0.593	Dnr1_HIV_infected-Dnr1_HIV_uninfected
ACD	9.19287e-08	0.358	-1.06	Dnr1_HIV_infected-Dnr1_HIV_uninfected
ACIN1	0.00462508	0.805	-0.355	Dnr1_HIV_infected-Dnr1_HIV_uninfected
ACLY	0.00248812	0.793	-0.495	Dnr1_HIV_infected-Dnr1_HIV_uninfected
ACO1	0.0205449	0.83	0.439	Dnr1_HIV_infected-Dnr1_HIV_uninfected
ACO2	0.156283	0.86	0.201	Dnr1_HIV_infected-Dnr1_HIV_uninfected
ACOT13	4.39571e-06	0.591	1.37	Dnr1_HIV_infected-Dnr1_HIV_uninfected
ACOT9	0.00287486	0.796	-0.459	Dnr1_HIV_infected-Dnr1_HIV_uninfected
ACOX1	1.78145e-06	0.544	0.871	Dnr1_HIV_infected-Dnr1_HIV_uninfected
ACP1	0.00412678	0.803	-0.455	Dnr1_HIV_infected-Dnr1_HIV_uninfected
ACP2	2.29394e-07	0.342	-1.03	Dnr1_HIV_infected-Dnr1_HIV_uninfected
ACTG1	0.0127426	0.823	-0.366	Dnr1_HIV_infected-Dnr1_HIV_uninfected
ACTN1	0.0025732	0.794	-0.51	Dnr1_HIV_infected-Dnr1_HIV_uninfected
ACTN4	8.72409e-08	0.355	1.53	Dnr1_HIV_infected-Dnr1_HIV_uninfected
ACTR10	0.0373534	0.839	-0.42	Dnr1_HIV_infected-Dnr1_HIV_uninfected
ACTR1B	0.000341383	0.749	-0.596	Dnr1_HIV_infected-Dnr1_HIV_uninfected
ACTR2	2.03975e-07	0.412	1.14	Dnr1_HIV_infected-Dnr1_HIV_uninfected
ACTR5	0.534229	0.878	0.105	Dnr1_HIV_infected-Dnr1_HIV_uninfected
ACY1	0.00649243	0.809	-0.495	Dnr1_HIV_infected-Dnr1_HIV_uninfected
ACYP1	0.0311799	0.837	0.501	Dnr1_HIV_infected-Dnr1_HIV_uninfected
ADA	0.0521361	0.844	-0.354	Dnr1_HIV_infected-Dnr1_HIV_uninfected
ADAM10	0.954949	0.887	-0.00772	Dnr1_HIV_infected-Dnr1_HIV_uninfected
ADAM9	0.720442	0.882	0.0615	Dnr1_HIV_infected-Dnr1_HIV_uninfected
ADAR	0.241263	0.866	-0.23	Dnr1_HIV_infected-Dnr1_HIV_uninfected
ADD1	0.179473	0.862	-0.175	Dnr1_HIV_infected-Dnr1_HIV_uninfected
ADGRG6	0.000788593	0.769	-0.541	Dnr1_HIV_infected-Dnr1_HIV_uninfected
ADI1	0.197023	0.863	-0.257	Dnr1_HIV_infected-Dnr1_HIV_uninfected
ADNP	0.000262674	0.742	-0.524	Dnr1_HIV_infected-Dnr1_HIV_uninfected
ADO	0.0585182	0.846	-0.299	Dnr1_HIV_infected-Dnr1_HIV_uninfected
ADPRS	0.00669516	0.812	-0.394	Dnr1_HIV_infected-Dnr1_HIV_uninfected
ADRM1	0.00159473	0.784	-0.489	Dnr1_HIV_infected-Dnr1_HIV_uninfected
ADSL	0.00092716	0.773	-0.538	Dnr1_HIV_infected-Dnr1_HIV_uninfected
ADSS1	4.3023e-07	0.461	-0.906	Dnr1_HIV_infected-Dnr1_HIV_uninfected
ADSS2	0.30217	0.869	-0.16	Dnr1_HIV_infected-Dnr1_HIV_uninfected
AFDN	0.0404454	0.841	-0.331	Dnr1_HIV_infected-Dnr1_HIV_uninfected
AFF4	1.70729e-05	0.651	-0.613	Dnr1_HIV_infected-Dnr1_HIV_uninfected
AFG1L	0.000873284	0.771	-0.43	Dnr1_HIV_infected-Dnr1_HIV_uninfected
AFG2A	0.768388	0.884	0.0467	Dnr1_HIV_infected-Dnr1_HIV_uninfected
AFG2B	7.60766e-06	0.617	-0.703	Dnr1_HIV_infected-Dnr1_HIV_uninfected
AFG3L2	0.00383746	0.802	0.414	Dnr1_HIV_infected-Dnr1_HIV_uninfected
AGPS	0.000285522	0.744	0.643	Dnr1_HIV_infected-Dnr1_HIV_uninfected
AHCTF1	0.000917363	0.772	0.551	Dnr1_HIV_infected-Dnr1_HIV_uninfected
AHCY	0.294964	0.869	0.222	Dnr1_HIV_infected-Dnr1_HIV_uninfected
AHSA1	6.98622e-09	0.187	1.81	Dnr1_HIV_infected-Dnr1_HIV_uninfected
AIFM1	0.000169399	0.729	-0.617	Dnr1_HIV_infected-Dnr1_HIV_uninfected
AIMP2	0.000377029	0.751	-0.481	Dnr1_HIV_infected-Dnr1_HIV_uninfected
AIP	0.00329804	0.799	-0.387	Dnr1_HIV_infected-Dnr1_HIV_uninfected
AJUBA	0.000237945	0.739	-0.552	Dnr1_HIV_infected-Dnr1_HIV_uninfected
AK1	0.00236361	0.792	0.475	Dnr1_HIV_infected-Dnr1_HIV_uninfected
AK2	0.00124547	0.779	0.684	Dnr1_HIV_infected-Dnr1_HIV_uninfected
AK3	0.000568151	0.761	-0.592	Dnr1_HIV_infected-Dnr1_HIV_uninfected
AK4	3.10947e-10	0.0555	2.1	Dnr1_HIV_infected-Dnr1_HIV_uninfected
AK6	0.04553	0.842	-0.264	Dnr1_HIV_infected-Dnr1_HIV_uninfected
AKAP1	0.0106618	0.82	-0.335	Dnr1_HIV_infected-Dnr1_HIV_uninfected
AKAP11	2.5344e-06	0.516	-0.961	Dnr1_HIV_infected-Dnr1_HIV_uninfected
AKAP12	4.41587e-05	0.687	-0.72	Dnr1_HIV_infected-Dnr1_HIV_uninfected
AKAP17A	0.00287189	0.796	-0.357	Dnr1_HIV_infected-Dnr1_HIV_uninfected
AKAP8	5.41681e-06	0.601	-0.918	Dnr1_HIV_infected-Dnr1_HIV_uninfected
AKAP8L	0.328435	0.87	-0.166	Dnr1_HIV_infected-Dnr1_HIV_uninfected
AKR1A1	0.0150644	0.825	-0.479	Dnr1_HIV_infected-Dnr1_HIV_uninfected
AKR7A2	0.000864908	0.771	-0.524	Dnr1_HIV_infected-Dnr1_HIV_uninfected
AKT1S1	0.00103463	0.775	-0.584	Dnr1_HIV_infected-Dnr1_HIV_uninfected
ALDH16A1	0.314088	0.87	-0.142	Dnr1_HIV_infected-Dnr1_HIV_uninfected
ALDH18A1	0.0552489	0.845	-0.273	Dnr1_HIV_infected-Dnr1_HIV_uninfected
ALDH1A1	0.282674	0.868	0.131	Dnr1_HIV_infected-Dnr1_HIV_uninfected
ALDH1B1	0.167686	0.861	0.17	Dnr1_HIV_infected-Dnr1_HIV_uninfected
ALDH2	1.25846e-08	0.224	1.63	Dnr1_HIV_infected-Dnr1_HIV_uninfected
ALDH4A1	0.35446	0.872	-0.149	Dnr1_HIV_infected-Dnr1_HIV_uninfected
ALDH7A1	0.0164791	0.827	-0.471	Dnr1_HIV_infected-Dnr1_HIV_uninfected
ALDH9A1	9.0024e-05	0.71	0.689	Dnr1_HIV_infected-Dnr1_HIV_uninfected
ALDOA	2.76016e-08	0.276	1.93	Dnr1_HIV_infected-Dnr1_HIV_uninfected
ALG13	0.00425699	0.804	-0.432	Dnr1_HIV_infected-Dnr1_HIV_uninfected
ALKBH5	0.00111512	0.777	-0.574	Dnr1_HIV_infected-Dnr1_HIV_uninfected
ALYREF	0.372287	0.872	-0.148	Dnr1_HIV_infected-Dnr1_HIV_uninfected
AMD1	1.8077e-05	0.653	-0.782	Dnr1_HIV_infected-Dnr1_HIV_uninfected
AMPD2	0.0773826	0.85	-0.342	Dnr1_HIV_infected-Dnr1_HIV_uninfected
ANAPC1	0.000299876	0.745	-0.607	Dnr1_HIV_infected-Dnr1_HIV_uninfected
ANAPC16	8.81553e-06	0.623	-0.79	Dnr1_HIV_infected-Dnr1_HIV_uninfected
ANAPC7	0.152395	0.86	-0.202	Dnr1_HIV_infected-Dnr1_HIV_uninfected
ANK2	0.000131508	0.708	-0.544	Dnr1_HIV_infected-Dnr1_HIV_uninfected
ANKFY1	2.62947e-05	0.668	-0.691	Dnr1_HIV_infected-Dnr1_HIV_uninfected
ANKHD1	0.00017349	0.73	-0.601	Dnr1_HIV_infected-Dnr1_HIV_uninfected
ANKLE2	1.09474e-06	0.517	-1.03	Dnr1_HIV_infected-Dnr1_HIV_uninfected
ANKRD17	0.00118632	0.778	0.894	Dnr1_HIV_infected-Dnr1_HIV_uninfected
ANKRD40	9.15522e-06	0.625	-0.724	Dnr1_HIV_infected-Dnr1_HIV_uninfected
ANP32A	1.73357e-05	0.652	0.808	Dnr1_HIV_infected-Dnr1_HIV_uninfected
ANXA1	7.58774e-08	0.345	-1.18	Dnr1_HIV_infected-Dnr1_HIV_uninfected
ANXA11	0.095641	0.853	0.22	Dnr1_HIV_infected-Dnr1_HIV_uninfected
ANXA2	0.358512	0.872	-0.114	Dnr1_HIV_infected-Dnr1_HIV_uninfected
ANXA4	0.0646846	0.847	0.223	Dnr1_HIV_infected-Dnr1_HIV_uninfected
ANXA5	0.00567845	0.809	-0.395	Dnr1_HIV_infected-Dnr1_HIV_uninfected
ANXA6	0.000263357	0.742	0.561	Dnr1_HIV_infected-Dnr1_HIV_uninfected
ANXA7	0.000115561	0.718	-0.894	Dnr1_HIV_infected-Dnr1_HIV_uninfected
AP1M1	2.02132e-08	0.255	1.51	Dnr1_HIV_infected-Dnr1_HIV_uninfected
AP2A1	0.0115685	0.821	-0.358	Dnr1_HIV_infected-Dnr1_HIV_uninfected
AP2A2	2.15482e-07	0.416	1.14	Dnr1_HIV_infected-Dnr1_HIV_uninfected
AP2M1	3.58605e-10	0.0588	1.84	Dnr1_HIV_infected-Dnr1_HIV_uninfected
AP3D1	0.66358	0.881	-0.0534	Dnr1_HIV_infected-Dnr1_HIV_uninfected
AP3S1	0.000276834	0.743	-0.553	Dnr1_HIV_infected-Dnr1_HIV_uninfected
APBB1	5.67129e-08	0.235	-1.08	Dnr1_HIV_infected-Dnr1_HIV_uninfected
APEH	0.690655	0.882	-0.0646	Dnr1_HIV_infected-Dnr1_HIV_uninfected
APEX1	0.000575292	0.762	-0.459	Dnr1_HIV_infected-Dnr1_HIV_uninfected
APLP2	0.000182015	0.732	-0.612	Dnr1_HIV_infected-Dnr1_HIV_uninfected
APMAP	0.00215615	0.791	0.431	Dnr1_HIV_infected-Dnr1_HIV_uninfected
APOB	3.47535e-10	0.058	1.74	Dnr1_HIV_infected-Dnr1_HIV_uninfected
APOC3	0.000685261	0.766	-0.489	Dnr1_HIV_infected-Dnr1_HIV_uninfected
APOE	0.000807377	0.77	-0.563	Dnr1_HIV_infected-Dnr1_HIV_uninfected
APOL2	0.0416551	0.841	-0.351	Dnr1_HIV_infected-Dnr1_HIV_uninfected
APOO	0.0786372	0.85	-0.324	Dnr1_HIV_infected-Dnr1_HIV_uninfected
APP	0.000443872	0.755	0.736	Dnr1_HIV_infected-Dnr1_HIV_uninfected
APRT	0.150542	0.859	-0.304	Dnr1_HIV_infected-Dnr1_HIV_uninfected
APTX	0.00876056	0.817	-0.417	Dnr1_HIV_infected-Dnr1_HIV_uninfected
AQR	4.46933e-06	0.592	0.724	Dnr1_HIV_infected-Dnr1_HIV_uninfected
ARCN1	4.45357e-08	0.309	-1.19	Dnr1_HIV_infected-Dnr1_HIV_uninfected
ARF5	0.00293046	0.797	0.637	Dnr1_HIV_infected-Dnr1_HIV_uninfected
ARFGAP1	0.232383	0.865	0.171	Dnr1_HIV_infected-Dnr1_HIV_uninfected
ARFGAP2	0.00104151	0.775	-0.464	Dnr1_HIV_infected-Dnr1_HIV_uninfected
ARFGAP3	0.000526019	0.759	-0.485	Dnr1_HIV_infected-Dnr1_HIV_uninfected
ARFGEF2	0.0129835	0.823	0.386	Dnr1_HIV_infected-Dnr1_HIV_uninfected
ARGLU1	0.115351	0.856	0.193	Dnr1_HIV_infected-Dnr1_HIV_uninfected
ARHGAP17	0.00194441	0.789	-0.451	Dnr1_HIV_infected-Dnr1_HIV_uninfected
ARHGDIA	0.546233	0.878	-0.128	Dnr1_HIV_infected-Dnr1_HIV_uninfected
ARHGEF1	0.0133722	0.824	-0.466	Dnr1_HIV_infected-Dnr1_HIV_uninfected
ARHGEF2	2.12633e-08	0.258	1.31	Dnr1_HIV_infected-Dnr1_HIV_uninfected
ARID1B	0.168226	0.861	0.15	Dnr1_HIV_infected-Dnr1_HIV_uninfected
ARID2	2.91507e-05	0.672	0.701	Dnr1_HIV_infected-Dnr1_HIV_uninfected
ARIH1	0.0685809	0.848	-0.338	Dnr1_HIV_infected-Dnr1_HIV_uninfected
ARIH2	3.10492e-09	0.141	1.77	Dnr1_HIV_infected-Dnr1_HIV_uninfected
ARK2N	5.13812e-06	0.599	-0.713	Dnr1_HIV_infected-Dnr1_HIV_uninfected
ARL3	0.0785574	0.85	-0.224	Dnr1_HIV_infected-Dnr1_HIV_uninfected
ARMC9	2.5841e-06	0.564	-1.18	Dnr1_HIV_infected-Dnr1_HIV_uninfected
ARNT	0.228698	0.865	-0.149	Dnr1_HIV_infected-Dnr1_HIV_uninfected
ARPC1A	0.000710703	0.767	-0.456	Dnr1_HIV_infected-Dnr1_HIV_uninfected
ARPC1B	8.66014e-05	0.709	1.09	Dnr1_HIV_infected-Dnr1_HIV_uninfected
ARPC5	0.511334	0.877	-0.134	Dnr1_HIV_infected-Dnr1_HIV_uninfected
ARPC5L	0.000484017	0.757	-0.428	Dnr1_HIV_infected-Dnr1_HIV_uninfected
ASCC2	7.4993e-06	0.616	-0.72	Dnr1_HIV_infected-Dnr1_HIV_uninfected
ASCC3	2.76554e-08	0.276	-1.22	Dnr1_HIV_infected-Dnr1_HIV_uninfected
ASH2L	4.33962e-05	0.634	0.917	Dnr1_HIV_infected-Dnr1_HIV_uninfected
ASMTL	2.03102e-07	0.412	1.3	Dnr1_HIV_infected-Dnr1_HIV_uninfected
ASPH	0.000483859	0.757	-0.616	Dnr1_HIV_infected-Dnr1_HIV_uninfected
ASPSCR1	0.109347	0.855	0.233	Dnr1_HIV_infected-Dnr1_HIV_uninfected
ASRGL1	0.150711	0.859	-0.239	Dnr1_HIV_infected-Dnr1_HIV_uninfected
ATAD2	0.347412	0.871	0.146	Dnr1_HIV_infected-Dnr1_HIV_uninfected
ATAD3A	0.0565699	0.846	0.498	Dnr1_HIV_infected-Dnr1_HIV_uninfected
ATAD3B	0.000538014	0.76	-0.541	Dnr1_HIV_infected-Dnr1_HIV_uninfected
ATG16L1	5.92798e-06	0.605	0.804	Dnr1_HIV_infected-Dnr1_HIV_uninfected
ATG3	0.109285	0.855	0.203	Dnr1_HIV_infected-Dnr1_HIV_uninfected
ATG5	3.4815e-06	0.58	-0.833	Dnr1_HIV_infected-Dnr1_HIV_uninfected
ATL2	1.12881e-05	0.634	1.06	Dnr1_HIV_infected-Dnr1_HIV_uninfected
ATL3	0.469229	0.876	-0.0956	Dnr1_HIV_infected-Dnr1_HIV_uninfected
ATOX1	0.0183573	0.829	-0.326	Dnr1_HIV_infected-Dnr1_HIV_uninfected
ATP11A	0.16978	0.861	-0.2	Dnr1_HIV_infected-Dnr1_HIV_uninfected
ATP13A1	0.0663158	0.848	0.321	Dnr1_HIV_infected-Dnr1_HIV_uninfected
ATP1A1	0.00974548	0.818	-0.385	Dnr1_HIV_infected-Dnr1_HIV_uninfected
ATP2A2	0.0670596	0.848	-0.247	Dnr1_HIV_infected-Dnr1_HIV_uninfected
ATP2B1	6.01068e-05	0.697	-0.801	Dnr1_HIV_infected-Dnr1_HIV_uninfected
ATP2C1	1.56579e-07	0.395	-1.47	Dnr1_HIV_infected-Dnr1_HIV_uninfected
ATP5F1A	3.67775e-09	0.15	1.37	Dnr1_HIV_infected-Dnr1_HIV_uninfected
ATP5F1C	0.0442548	0.842	-0.289	Dnr1_HIV_infected-Dnr1_HIV_uninfected
ATP5F1D	0.00472326	0.806	-0.477	Dnr1_HIV_infected-Dnr1_HIV_uninfected
ATP5F1E	0.000202005	0.734	-0.622	Dnr1_HIV_infected-Dnr1_HIV_uninfected
ATP5ME	0.00957176	0.818	0.468	Dnr1_HIV_infected-Dnr1_HIV_uninfected
ATP5PD	0.112337	0.855	-0.204	Dnr1_HIV_infected-Dnr1_HIV_uninfected
ATP5PF	0.443372	0.875	0.164	Dnr1_HIV_infected-Dnr1_HIV_uninfected
ATP5PO	0.000657784	0.765	-0.423	Dnr1_HIV_infected-Dnr1_HIV_uninfected
ATP6V1A	0.000607748	0.763	0.717	Dnr1_HIV_infected-Dnr1_HIV_uninfected
ATP6V1B2	0.0120901	0.822	-0.34	Dnr1_HIV_infected-Dnr1_HIV_uninfected
ATP6V1E1	0.00996954	0.819	-0.432	Dnr1_HIV_infected-Dnr1_HIV_uninfected
ATP6V1F	7.5593e-05	0.705	-0.559	Dnr1_HIV_infected-Dnr1_HIV_uninfected
ATP6V1G1	0.000436963	0.755	-0.624	Dnr1_HIV_infected-Dnr1_HIV_uninfected
ATP6V1H	0.390193	0.873	0.1	Dnr1_HIV_infected-Dnr1_HIV_uninfected
ATR	0.173175	0.861	0.163	Dnr1_HIV_infected-Dnr1_HIV_uninfected
ATRX	0.00268782	0.795	-0.519	Dnr1_HIV_infected-Dnr1_HIV_uninfected
ATXN10	6.76237e-09	0.185	1.73	Dnr1_HIV_infected-Dnr1_HIV_uninfected
ATXN2	7.96957e-05	0.707	-0.616	Dnr1_HIV_infected-Dnr1_HIV_uninfected
ATXN2L	0.020426	0.83	-0.287	Dnr1_HIV_infected-Dnr1_HIV_uninfected
AURKA	0.00229141	0.792	-0.557	Dnr1_HIV_infected-Dnr1_HIV_uninfected
AURKB	3.60818e-05	0.68	0.598	Dnr1_HIV_infected-Dnr1_HIV_uninfected
B3GAT3	0.00822165	0.815	0.542	Dnr1_HIV_infected-Dnr1_HIV_uninfected
BABAM1	4.02603e-07	0.457	1.27	Dnr1_HIV_infected-Dnr1_HIV_uninfected
BABAM2	0.0022038	0.791	-0.554	Dnr1_HIV_infected-Dnr1_HIV_uninfected
BAG2	0.00286904	0.796	-0.446	Dnr1_HIV_infected-Dnr1_HIV_uninfected
BAG3	0.518082	0.877	-0.128	Dnr1_HIV_infected-Dnr1_HIV_uninfected
BAG4	0.134999	0.858	0.198	Dnr1_HIV_infected-Dnr1_HIV_uninfected
BAG6	0.890965	0.886	-0.0283	Dnr1_HIV_infected-Dnr1_HIV_uninfected
BAX	0.00773523	0.814	-0.392	Dnr1_HIV_infected-Dnr1_HIV_uninfected
BAZ1A	8.82468e-05	0.71	0.794	Dnr1_HIV_infected-Dnr1_HIV_uninfected
BAZ1B	3.12616e-10	0.0556	1.86	Dnr1_HIV_infected-Dnr1_HIV_uninfected
BAZ2A	4.82696e-06	0.596	-0.791	Dnr1_HIV_infected-Dnr1_HIV_uninfected
BBLN	0.00214145	0.79	-0.492	Dnr1_HIV_infected-Dnr1_HIV_uninfected
BCAP29	0.00393964	0.802	0.397	Dnr1_HIV_infected-Dnr1_HIV_uninfected
BCAS2	0.000986098	0.774	0.491	Dnr1_HIV_infected-Dnr1_HIV_uninfected
BCCIP	4.68815e-10	0.066	2.81	Dnr1_HIV_infected-Dnr1_HIV_uninfected
BCL10	0.000535736	0.76	-0.683	Dnr1_HIV_infected-Dnr1_HIV_uninfected
BCL2L12	2.76437e-05	0.67	-0.714	Dnr1_HIV_infected-Dnr1_HIV_uninfected
BCLAF1	0.00430161	0.804	-0.48	Dnr1_HIV_infected-Dnr1_HIV_uninfected
BCR	2.43365e-08	0.267	-1.1	Dnr1_HIV_infected-Dnr1_HIV_uninfected
BICD2	0.0095623	0.818	-0.396	Dnr1_HIV_infected-Dnr1_HIV_uninfected
BIRC6	1.41143e-08	0.231	1.51	Dnr1_HIV_infected-Dnr1_HIV_uninfected
BKGD	0.00196335	0.789	-0.469	Dnr1_HIV_infected-Dnr1_HIV_uninfected
BLOC1S2	0.024633	0.833	-0.387	Dnr1_HIV_infected-Dnr1_HIV_uninfected
BLOC1S3	0.000972943	0.774	-0.455	Dnr1_HIV_infected-Dnr1_HIV_uninfected
BLVRA	0.000613864	0.763	0.581	Dnr1_HIV_infected-Dnr1_HIV_uninfected
BLVRB	0.00757915	0.814	0.473	Dnr1_HIV_infected-Dnr1_HIV_uninfected
BMS1	0.0052474	0.808	-0.571	Dnr1_HIV_infected-Dnr1_HIV_uninfected
BNIP1	4.78453e-07	0.467	-1.62	Dnr1_HIV_infected-Dnr1_HIV_uninfected
BOD1L1	0.186505	0.862	-0.289	Dnr1_HIV_infected-Dnr1_HIV_uninfected
BOLA1	0.0309841	0.837	-0.462	Dnr1_HIV_infected-Dnr1_HIV_uninfected
BOLA2	0.000267071	0.742	0.511	Dnr1_HIV_infected-Dnr1_HIV_uninfected
BOLA3	4.62679e-10	0.0656	1.8	Dnr1_HIV_infected-Dnr1_HIV_uninfected
BOP1	2.3284e-07	0.421	1.87	Dnr1_HIV_infected-Dnr1_HIV_uninfected
BORCS5	0.0180141	0.828	0.318	Dnr1_HIV_infected-Dnr1_HIV_uninfected
BPNT1	0.501317	0.877	-0.109	Dnr1_HIV_infected-Dnr1_HIV_uninfected
BPNT2	1.51757e-07	0.393	1.27	Dnr1_HIV_infected-Dnr1_HIV_uninfected
BPTF	0.241259	0.866	0.123	Dnr1_HIV_infected-Dnr1_HIV_uninfected
BRAP	0.000366964	0.75	-0.46	Dnr1_HIV_infected-Dnr1_HIV_uninfected
BRAT1	5.14012e-05	0.692	-0.662	Dnr1_HIV_infected-Dnr1_HIV_uninfected
BRD1	0.00124137	0.779	-0.483	Dnr1_HIV_infected-Dnr1_HIV_uninfected
BRD2	0.433945	0.874	0.11	Dnr1_HIV_infected-Dnr1_HIV_uninfected
BRD4	0.407968	0.874	0.127	Dnr1_HIV_infected-Dnr1_HIV_uninfected
BRF1	1.0329e-05	0.598	-0.833	Dnr1_HIV_infected-Dnr1_HIV_uninfected
BRIX1	0.00847748	0.816	-0.367	Dnr1_HIV_infected-Dnr1_HIV_uninfected
BRK1	0.00105347	0.776	-0.585	Dnr1_HIV_infected-Dnr1_HIV_uninfected
BSG	0.67032	0.881	-0.0527	Dnr1_HIV_infected-Dnr1_HIV_uninfected
BTAF1	0.031188	0.837	0.285	Dnr1_HIV_infected-Dnr1_HIV_uninfected
BTF3L4	0.0744303	0.849	0.369	Dnr1_HIV_infected-Dnr1_HIV_uninfected
BTG3	0.000120284	0.705	-0.615	Dnr1_HIV_infected-Dnr1_HIV_uninfected
BUB1B	0.00044097	0.755	-0.452	Dnr1_HIV_infected-Dnr1_HIV_uninfected
BUD23	0.00169345	0.786	-0.455	Dnr1_HIV_infected-Dnr1_HIV_uninfected
BUD31	3.25353e-08	0.287	1.32	Dnr1_HIV_infected-Dnr1_HIV_uninfected
BYSL	0.000559281	0.761	-0.575	Dnr1_HIV_infected-Dnr1_HIV_uninfected
C11orf68	0.0898944	0.852	-0.213	Dnr1_HIV_infected-Dnr1_HIV_uninfected
C12orf57	0.000565721	0.761	-0.472	Dnr1_HIV_infected-Dnr1_HIV_uninfected
C1orf35	0.000311144	0.746	-0.649	Dnr1_HIV_infected-Dnr1_HIV_uninfected
C2orf49	1.21322e-05	0.637	-0.704	Dnr1_HIV_infected-Dnr1_HIV_uninfected
C2orf69	0.0679575	0.848	0.214	Dnr1_HIV_infected-Dnr1_HIV_uninfected
C3	1.6685e-05	0.622	-0.687	Dnr1_HIV_infected-Dnr1_HIV_uninfected
C5orf24	0.00933584	0.818	-0.706	Dnr1_HIV_infected-Dnr1_HIV_uninfected
C8orf33	0.252239	0.867	0.143	Dnr1_HIV_infected-Dnr1_HIV_uninfected
C8orf82	0.153938	0.86	-0.229	Dnr1_HIV_infected-Dnr1_HIV_uninfected
C9orf78	0.126597	0.857	-0.233	Dnr1_HIV_infected-Dnr1_HIV_uninfected
CAB39	0.389695	0.873	0.115	Dnr1_HIV_infected-Dnr1_HIV_uninfected
CAD	0.0148448	0.825	-0.434	Dnr1_HIV_infected-Dnr1_HIV_uninfected
CADM1	0.0047796	0.806	-0.442	Dnr1_HIV_infected-Dnr1_HIV_uninfected
CALD1	0.0027578	0.796	-0.428	Dnr1_HIV_infected-Dnr1_HIV_uninfected
CALU	0.0117908	0.821	0.549	Dnr1_HIV_infected-Dnr1_HIV_uninfected
CAMK1	0.000529013	0.76	0.517	Dnr1_HIV_infected-Dnr1_HIV_uninfected
CAMKMT	1.62322e-06	0.539	-1.03	Dnr1_HIV_infected-Dnr1_HIV_uninfected
CAMSAP1	0.0174602	0.828	-0.435	Dnr1_HIV_infected-Dnr1_HIV_uninfected
CAMSAP2	2.58769e-06	0.564	-0.771	Dnr1_HIV_infected-Dnr1_HIV_uninfected
CAND1	0.000396768	0.752	-0.486	Dnr1_HIV_infected-Dnr1_HIV_uninfected
CANX	0.232853	0.866	0.213	Dnr1_HIV_infected-Dnr1_HIV_uninfected
CAP1	0.330745	0.871	-0.127	Dnr1_HIV_infected-Dnr1_HIV_uninfected
CAPN1	0.367076	0.872	-0.115	Dnr1_HIV_infected-Dnr1_HIV_uninfected
CAPNS1	3.82028e-07	0.453	1.44	Dnr1_HIV_infected-Dnr1_HIV_uninfected
CAPRIN1	5.0106e-05	0.691	-0.59	Dnr1_HIV_infected-Dnr1_HIV_uninfected
CAPZA1	0.559326	0.878	-0.117	Dnr1_HIV_infected-Dnr1_HIV_uninfected
CARHSP1	5.91619e-05	0.679	1.18	Dnr1_HIV_infected-Dnr1_HIV_uninfected
CARM1	0.266444	0.867	-0.171	Dnr1_HIV_infected-Dnr1_HIV_uninfected
CARMIL1	0.0376769	0.84	-0.347	Dnr1_HIV_infected-Dnr1_HIV_uninfected
CARMIL2	9.85405e-05	0.713	1.21	Dnr1_HIV_infected-Dnr1_HIV_uninfected
CARS1	2.00731e-05	0.658	-0.731	Dnr1_HIV_infected-Dnr1_HIV_uninfected
CASC3	6.81077e-05	0.702	-0.577	Dnr1_HIV_infected-Dnr1_HIV_uninfected
CASK	0.0421734	0.84	-0.242	Dnr1_HIV_infected-Dnr1_HIV_uninfected
CASP2	0.0751104	0.849	0.248	Dnr1_HIV_infected-Dnr1_HIV_uninfected
CASP3	0.731938	0.883	-0.0497	Dnr1_HIV_infected-Dnr1_HIV_uninfected
CASP7	0.22068	0.865	-0.17	Dnr1_HIV_infected-Dnr1_HIV_uninfected
CAST	2.23239e-07	0.418	1.15	Dnr1_HIV_infected-Dnr1_HIV_uninfected
CAT	0.00197566	0.789	-0.439	Dnr1_HIV_infected-Dnr1_HIV_uninfected
CBFB	0.000830427	0.77	-0.443	Dnr1_HIV_infected-Dnr1_HIV_uninfected
CBL	0.0324339	0.837	-0.368	Dnr1_HIV_infected-Dnr1_HIV_uninfected
CBS	0.00287729	0.796	-0.457	Dnr1_HIV_infected-Dnr1_HIV_uninfected
CBX1	0.75201	0.883	-0.0486	Dnr1_HIV_infected-Dnr1_HIV_uninfected
CBX2	0.0375216	0.84	-0.319	Dnr1_HIV_infected-Dnr1_HIV_uninfected
CBX3	0.000166581	0.729	-0.619	Dnr1_HIV_infected-Dnr1_HIV_uninfected
CBX8	6.37167e-05	0.699	-0.58	Dnr1_HIV_infected-Dnr1_HIV_uninfected
CC2D1A	0.380728	0.873	-0.138	Dnr1_HIV_infected-Dnr1_HIV_uninfected
CCAR1	0.000220442	0.737	-0.58	Dnr1_HIV_infected-Dnr1_HIV_uninfected
CCAR2	0.0216056	0.831	-0.333	Dnr1_HIV_infected-Dnr1_HIV_uninfected
CCDC106	0.0485674	0.843	-0.242	Dnr1_HIV_infected-Dnr1_HIV_uninfected
CCDC12	2.12844e-05	0.66	0.797	Dnr1_HIV_infected-Dnr1_HIV_uninfected
CCDC124	0.000550262	0.761	-0.61	Dnr1_HIV_infected-Dnr1_HIV_uninfected
CCDC137	0.000630438	0.764	-0.581	Dnr1_HIV_infected-Dnr1_HIV_uninfected
CCDC25	2.51368e-09	0.13	1.5	Dnr1_HIV_infected-Dnr1_HIV_uninfected
CCDC43	0.000222045	0.737	-0.654	Dnr1_HIV_infected-Dnr1_HIV_uninfected
CCDC50	2.71158e-06	0.52	-1.01	Dnr1_HIV_infected-Dnr1_HIV_uninfected
CCDC51	0.150881	0.859	0.226	Dnr1_HIV_infected-Dnr1_HIV_uninfected
CCDC6	0.00154422	0.784	-0.706	Dnr1_HIV_infected-Dnr1_HIV_uninfected
CCDC86	5.88515e-08	0.328	1.29	Dnr1_HIV_infected-Dnr1_HIV_uninfected
CCDC88A	2.10424e-05	0.659	-0.822	Dnr1_HIV_infected-Dnr1_HIV_uninfected
CCDC9	0.0368437	0.839	-0.295	Dnr1_HIV_infected-Dnr1_HIV_uninfected
CCDC93	3.22021e-06	0.531	-0.837	Dnr1_HIV_infected-Dnr1_HIV_uninfected
CCDC97	0.0783513	0.85	-0.301	Dnr1_HIV_infected-Dnr1_HIV_uninfected
CCN1	0.00262554	0.795	-0.442	Dnr1_HIV_infected-Dnr1_HIV_uninfected
CCN2	0.165447	0.861	-0.244	Dnr1_HIV_infected-Dnr1_HIV_uninfected
CCNA2	3.1953e-10	0.0561	1.69	Dnr1_HIV_infected-Dnr1_HIV_uninfected
CCNT1	0.00242768	0.793	-0.413	Dnr1_HIV_infected-Dnr1_HIV_uninfected
CCT2	0.0264679	0.834	-0.282	Dnr1_HIV_infected-Dnr1_HIV_uninfected
CCT4	4.92283e-07	0.469	1.18	Dnr1_HIV_infected-Dnr1_HIV_uninfected
CCT5	0.00498545	0.807	0.691	Dnr1_HIV_infected-Dnr1_HIV_uninfected
CCT7	0.877642	0.886	0.0192	Dnr1_HIV_infected-Dnr1_HIV_uninfected
CD151	0.00163993	0.78	-0.473	Dnr1_HIV_infected-Dnr1_HIV_uninfected
CD2AP	0.0185631	0.829	-0.293	Dnr1_HIV_infected-Dnr1_HIV_uninfected
CD2BP2	0.000326892	0.747	-0.556	Dnr1_HIV_infected-Dnr1_HIV_uninfected
CD320	4.95491e-05	0.691	-0.618	Dnr1_HIV_infected-Dnr1_HIV_uninfected
CD99	0.000686825	0.766	-0.499	Dnr1_HIV_infected-Dnr1_HIV_uninfected
CDC27	0.0015397	0.784	-0.5	Dnr1_HIV_infected-Dnr1_HIV_uninfected
CDC37	0.462115	0.875	-0.105	Dnr1_HIV_infected-Dnr1_HIV_uninfected
CDC40	0.0522616	0.844	-0.361	Dnr1_HIV_infected-Dnr1_HIV_uninfected
CDC42BPB	7.48934e-06	0.616	-0.834	Dnr1_HIV_infected-Dnr1_HIV_uninfected
CDC5L	0.138022	0.858	-0.225	Dnr1_HIV_infected-Dnr1_HIV_uninfected
CDC73	0.000527967	0.76	-0.57	Dnr1_HIV_infected-Dnr1_HIV_uninfected
CDCA5	0.00269325	0.795	-0.618	Dnr1_HIV_infected-Dnr1_HIV_uninfected
CDCA8	0.000174159	0.73	0.615	Dnr1_HIV_infected-Dnr1_HIV_uninfected
CDK1	0.0238018	0.833	0.518	Dnr1_HIV_infected-Dnr1_HIV_uninfected
CDK11B	0.000210541	0.736	0.659	Dnr1_HIV_infected-Dnr1_HIV_uninfected
CDK12	0.367538	0.872	-0.115	Dnr1_HIV_infected-Dnr1_HIV_uninfected
CDK2	4.21742e-06	0.589	1.21	Dnr1_HIV_infected-Dnr1_HIV_uninfected
CDK5	0.0513605	0.844	-0.311	Dnr1_HIV_infected-Dnr1_HIV_uninfected
CDK5RAP3	0.000108365	0.716	-0.644	Dnr1_HIV_infected-Dnr1_HIV_uninfected
CDKN2A	6.69095e-10	0.0767	1.88	Dnr1_HIV_infected-Dnr1_HIV_uninfected
CDKN2A.1	0.123672	0.856	-0.28	Dnr1_HIV_infected-Dnr1_HIV_uninfected
CDKN2AIP	0.00177907	0.787	0.44	Dnr1_HIV_infected-Dnr1_HIV_uninfected
CDYL	0.0354375	0.839	-0.254	Dnr1_HIV_infected-Dnr1_HIV_uninfected
CEBPZ	1.91563e-09	0.117	1.34	Dnr1_HIV_infected-Dnr1_HIV_uninfected
CELF1	8.69791e-06	0.623	0.777	Dnr1_HIV_infected-Dnr1_HIV_uninfected
CENPF	1.33288e-05	0.641	-0.611	Dnr1_HIV_infected-Dnr1_HIV_uninfected
CENPH	3.78071e-05	0.681	-0.596	Dnr1_HIV_infected-Dnr1_HIV_uninfected
CENPV	1.44756e-05	0.644	0.868	Dnr1_HIV_infected-Dnr1_HIV_uninfected
CEP131	0.00495331	0.807	-0.379	Dnr1_HIV_infected-Dnr1_HIV_uninfected
CEP170	0.462199	0.875	-0.119	Dnr1_HIV_infected-Dnr1_HIV_uninfected
CEP41	0.000175678	0.731	-0.62	Dnr1_HIV_infected-Dnr1_HIV_uninfected
CEP43	0.0135161	0.824	-0.467	Dnr1_HIV_infected-Dnr1_HIV_uninfected
CEP55	1.41644e-05	0.644	-0.87	Dnr1_HIV_infected-Dnr1_HIV_uninfected
CEP85	7.51116e-07	0.495	-0.851	Dnr1_HIV_infected-Dnr1_HIV_uninfected
CETN3	0.107994	0.855	-0.249	Dnr1_HIV_infected-Dnr1_HIV_uninfected
CFAP298	0.0210789	0.831	-0.442	Dnr1_HIV_infected-Dnr1_HIV_uninfected
CFAP97	1.05739e-06	0.515	-0.926	Dnr1_HIV_infected-Dnr1_HIV_uninfected
CFDP1	0.00232062	0.792	-0.546	Dnr1_HIV_infected-Dnr1_HIV_uninfected
CFL1	0.0334985	0.838	-0.288	Dnr1_HIV_infected-Dnr1_HIV_uninfected
CFL2	0.00103353	0.775	-0.439	Dnr1_HIV_infected-Dnr1_HIV_uninfected
CGN	0.0789314	0.85	0.308	Dnr1_HIV_infected-Dnr1_HIV_uninfected
CHAF1A	0.000760664	0.768	0.546	Dnr1_HIV_infected-Dnr1_HIV_uninfected
CHAF1B	9.6759e-08	0.362	1.12	Dnr1_HIV_infected-Dnr1_HIV_uninfected
CHAMP1	0.0255367	0.834	-0.3	Dnr1_HIV_infected-Dnr1_HIV_uninfected
CHCHD3	0.000310407	0.746	-0.594	Dnr1_HIV_infected-Dnr1_HIV_uninfected
CHCHD5	0.00740009	0.814	-0.434	Dnr1_HIV_infected-Dnr1_HIV_uninfected
CHCHD6	2.6484e-08	0.273	-1.27	Dnr1_HIV_infected-Dnr1_HIV_uninfected
CHD1	0.802999	0.884	0.0393	Dnr1_HIV_infected-Dnr1_HIV_uninfected
CHD4	0.11848	0.856	-0.303	Dnr1_HIV_infected-Dnr1_HIV_uninfected
CHERP	0.858819	0.886	-0.0243	Dnr1_HIV_infected-Dnr1_HIV_uninfected
CHLSN	0.00263143	0.795	0.837	Dnr1_HIV_infected-Dnr1_HIV_uninfected
CHM	0.0628319	0.847	-0.237	Dnr1_HIV_infected-Dnr1_HIV_uninfected
CHMP1A	0.101886	0.854	0.269	Dnr1_HIV_infected-Dnr1_HIV_uninfected
CHMP1B	9.36488e-05	0.712	0.898	Dnr1_HIV_infected-Dnr1_HIV_uninfected
CHMP2A	0.241772	0.866	-0.192	Dnr1_HIV_infected-Dnr1_HIV_uninfected
CHMP3	0.774696	0.884	-0.0425	Dnr1_HIV_infected-Dnr1_HIV_uninfected
CHMP4B	0.000894853	0.772	0.501	Dnr1_HIV_infected-Dnr1_HIV_uninfected
CHMP7	0.528548	0.877	0.0889	Dnr1_HIV_infected-Dnr1_HIV_uninfected
CHP1	0.00870011	0.816	-0.4	Dnr1_HIV_infected-Dnr1_HIV_uninfected
CHRAC1	0.000195082	0.733	-0.634	Dnr1_HIV_infected-Dnr1_HIV_uninfected
CHTOP	0.000764668	0.768	-0.571	Dnr1_HIV_infected-Dnr1_HIV_uninfected
CHURC1	0.00696364	0.813	-0.444	Dnr1_HIV_infected-Dnr1_HIV_uninfected
CIAO2A	0.00111103	0.777	-0.553	Dnr1_HIV_infected-Dnr1_HIV_uninfected
CIAO2B	0.000245945	0.74	-0.557	Dnr1_HIV_infected-Dnr1_HIV_uninfected
CIBAR1	0.144393	0.859	-0.209	Dnr1_HIV_infected-Dnr1_HIV_uninfected
CIP2A	0.0043133	0.804	-0.423	Dnr1_HIV_infected-Dnr1_HIV_uninfected
CIRBP	7.96554e-05	0.707	-0.707	Dnr1_HIV_infected-Dnr1_HIV_uninfected
CIT	0.00916086	0.817	-0.345	Dnr1_HIV_infected-Dnr1_HIV_uninfected
CKAP2	4.01034e-05	0.683	-0.572	Dnr1_HIV_infected-Dnr1_HIV_uninfected
CKAP4	0.0127004	0.823	0.497	Dnr1_HIV_infected-Dnr1_HIV_uninfected
CKAP5	1.13325e-05	0.634	0.805	Dnr1_HIV_infected-Dnr1_HIV_uninfected
CKB	0.0139263	0.824	-0.303	Dnr1_HIV_infected-Dnr1_HIV_uninfected
CKM	0.0112853	0.819	-0.362	Dnr1_HIV_infected-Dnr1_HIV_uninfected
CKS1B	1.79647e-09	0.114	1.61	Dnr1_HIV_infected-Dnr1_HIV_uninfected
CKS2	0.000351855	0.749	-0.605	Dnr1_HIV_infected-Dnr1_HIV_uninfected
CLASP1	0.000661923	0.765	-0.486	Dnr1_HIV_infected-Dnr1_HIV_uninfected
CLASP2	0.205152	0.864	-0.237	Dnr1_HIV_infected-Dnr1_HIV_uninfected
CLIC1	0.27316	0.868	-0.184	Dnr1_HIV_infected-Dnr1_HIV_uninfected
CLIC4	0.003134	0.798	-0.498	Dnr1_HIV_infected-Dnr1_HIV_uninfected
CLINT1	1.07855e-07	0.369	1.15	Dnr1_HIV_infected-Dnr1_HIV_uninfected
CLIP1	0.128966	0.857	-0.242	Dnr1_HIV_infected-Dnr1_HIV_uninfected
CLNS1A	0.132141	0.858	0.17	Dnr1_HIV_infected-Dnr1_HIV_uninfected
CLPB	5.86721e-06	0.605	-1.04	Dnr1_HIV_infected-Dnr1_HIV_uninfected
CLPP	0.0854626	0.851	-0.23	Dnr1_HIV_infected-Dnr1_HIV_uninfected
CLPTM1	0.000249303	0.74	-0.564	Dnr1_HIV_infected-Dnr1_HIV_uninfected
CLPX	0.4399	0.875	-0.0994	Dnr1_HIV_infected-Dnr1_HIV_uninfected
CLTB	0.351598	0.871	-0.21	Dnr1_HIV_infected-Dnr1_HIV_uninfected
CLTC	0.00194005	0.788	-0.464	Dnr1_HIV_infected-Dnr1_HIV_uninfected
CLUH	0.00401736	0.803	-0.45	Dnr1_HIV_infected-Dnr1_HIV_uninfected
CMAS	0.000749357	0.768	-0.516	Dnr1_HIV_infected-Dnr1_HIV_uninfected
CMBL	9.46454e-08	0.36	1.36	Dnr1_HIV_infected-Dnr1_HIV_uninfected
CMC2	0.0406404	0.841	-0.346	Dnr1_HIV_infected-Dnr1_HIV_uninfected
CMTR1	0.278765	0.868	0.142	Dnr1_HIV_infected-Dnr1_HIV_uninfected
CNDP2	0.00709919	0.813	-0.399	Dnr1_HIV_infected-Dnr1_HIV_uninfected
CNN3	0.563086	0.878	-0.115	Dnr1_HIV_infected-Dnr1_HIV_uninfected
CNOT1	0.551209	0.878	-0.104	Dnr1_HIV_infected-Dnr1_HIV_uninfected
CNOT10	0.00228977	0.792	0.679	Dnr1_HIV_infected-Dnr1_HIV_uninfected
CNOT2	0.00845114	0.816	-0.459	Dnr1_HIV_infected-Dnr1_HIV_uninfected
CNOT3	0.222642	0.865	-0.164	Dnr1_HIV_infected-Dnr1_HIV_uninfected
CNOT7	1.99955e-05	0.631	0.834	Dnr1_HIV_infected-Dnr1_HIV_uninfected
CNOT9	0.663289	0.881	-0.0581	Dnr1_HIV_infected-Dnr1_HIV_uninfected
CNP	0.0134302	0.824	0.488	Dnr1_HIV_infected-Dnr1_HIV_uninfected
CNPY2	0.00310891	0.798	-0.383	Dnr1_HIV_infected-Dnr1_HIV_uninfected
CNTNAP1	0.275503	0.868	-0.126	Dnr1_HIV_infected-Dnr1_HIV_uninfected
COA3	4.63042e-05	0.688	0.801	Dnr1_HIV_infected-Dnr1_HIV_uninfected
COA6	0.383305	0.873	-0.171	Dnr1_HIV_infected-Dnr1_HIV_uninfected
COA7	0.0114883	0.821	-0.389	Dnr1_HIV_infected-Dnr1_HIV_uninfected
COASY	0.983524	0.888	0.00375	Dnr1_HIV_infected-Dnr1_HIV_uninfected
COG3	5.1888e-07	0.301	-1.08	Dnr1_HIV_infected-Dnr1_HIV_uninfected
COG7	0.00411617	0.803	-0.586	Dnr1_HIV_infected-Dnr1_HIV_uninfected
COL5A2	7.3295e-08	0.343	1.2	Dnr1_HIV_infected-Dnr1_HIV_uninfected
COMMD10	1.10823e-09	0.0945	-1.56	Dnr1_HIV_infected-Dnr1_HIV_uninfected
COMMD3	2.12118e-09	0.122	1.21	Dnr1_HIV_infected-Dnr1_HIV_uninfected
COPA	0.00441982	0.804	-0.475	Dnr1_HIV_infected-Dnr1_HIV_uninfected
COPB2	0.00177916	0.787	-0.565	Dnr1_HIV_infected-Dnr1_HIV_uninfected
COPG1	0.487416	0.876	-0.114	Dnr1_HIV_infected-Dnr1_HIV_uninfected
COPG2	6.72533e-05	0.701	-0.603	Dnr1_HIV_infected-Dnr1_HIV_uninfected
COPRS	0.00011317	0.718	-0.612	Dnr1_HIV_infected-Dnr1_HIV_uninfected
COPS3	0.828185	0.885	0.0347	Dnr1_HIV_infected-Dnr1_HIV_uninfected
COPS4	1.32642e-09	0.101	1.66	Dnr1_HIV_infected-Dnr1_HIV_uninfected
COPS5	5.97344e-10	0.0731	1.48	Dnr1_HIV_infected-Dnr1_HIV_uninfected
COPS8	0.356859	0.872	-0.122	Dnr1_HIV_infected-Dnr1_HIV_uninfected
COQ8B	0.000879598	0.771	0.625	Dnr1_HIV_infected-Dnr1_HIV_uninfected
COQ9	0.00864865	0.816	0.47	Dnr1_HIV_infected-Dnr1_HIV_uninfected
CORO1B	0.00338712	0.799	-0.414	Dnr1_HIV_infected-Dnr1_HIV_uninfected
CORO1C	0.467938	0.876	-0.107	Dnr1_HIV_infected-Dnr1_HIV_uninfected
COX20	0.799669	0.884	0.054	Dnr1_HIV_infected-Dnr1_HIV_uninfected
COX4I1	0.109185	0.855	-0.227	Dnr1_HIV_infected-Dnr1_HIV_uninfected
COX6B1	0.00142556	0.782	-0.478	Dnr1_HIV_infected-Dnr1_HIV_uninfected
COXFA4	0.153042	0.86	0.18	Dnr1_HIV_infected-Dnr1_HIV_uninfected
CPD	0.90158	0.886	0.0156	Dnr1_HIV_infected-Dnr1_HIV_uninfected
CPNE1	0.0787524	0.85	0.248	Dnr1_HIV_infected-Dnr1_HIV_uninfected
CPOX	0.00681633	0.812	-0.439	Dnr1_HIV_infected-Dnr1_HIV_uninfected
CPSF1	0.026901	0.835	-0.313	Dnr1_HIV_infected-Dnr1_HIV_uninfected
CPSF2	0.00509163	0.807	-0.473	Dnr1_HIV_infected-Dnr1_HIV_uninfected
CPSF3	0.0576603	0.846	0.247	Dnr1_HIV_infected-Dnr1_HIV_uninfected
CPSF4	0.000480009	0.757	-0.647	Dnr1_HIV_infected-Dnr1_HIV_uninfected
CPSF7	1.45197e-09	0.105	2.37	Dnr1_HIV_infected-Dnr1_HIV_uninfected
CPT1A	0.00384584	0.802	0.415	Dnr1_HIV_infected-Dnr1_HIV_uninfected
CRCP	0.00172891	0.786	-0.557	Dnr1_HIV_infected-Dnr1_HIV_uninfected
CREBBP	0.626096	0.88	0.0603	Dnr1_HIV_infected-Dnr1_HIV_uninfected
CRELD2	7.20046e-08	0.342	-1.41	Dnr1_HIV_infected-Dnr1_HIV_uninfected
CRIP2	2.33935e-06	0.559	-0.875	Dnr1_HIV_infected-Dnr1_HIV_uninfected
CRK	0.00534329	0.808	-0.495	Dnr1_HIV_infected-Dnr1_HIV_uninfected
CRLF3	0.42065	0.874	0.12	Dnr1_HIV_infected-Dnr1_HIV_uninfected
CRMP1	0.0502698	0.844	0.324	Dnr1_HIV_infected-Dnr1_HIV_uninfected
CRTAP	0.0204661	0.83	-0.335	Dnr1_HIV_infected-Dnr1_HIV_uninfected
CSDE1	1.06538e-09	0.093	2.1	Dnr1_HIV_infected-Dnr1_HIV_uninfected
CSK	0.320275	0.87	-0.132	Dnr1_HIV_infected-Dnr1_HIV_uninfected
CSNK1E	2.36034e-05	0.664	0.79	Dnr1_HIV_infected-Dnr1_HIV_uninfected
CSNK2A1	0.0392948	0.84	-0.325	Dnr1_HIV_infected-Dnr1_HIV_uninfected
CSRP2	0.819221	0.885	0.0409	Dnr1_HIV_infected-Dnr1_HIV_uninfected
CSTF1	0.0672589	0.848	-0.277	Dnr1_HIV_infected-Dnr1_HIV_uninfected
CSTF2	0.00598565	0.81	-0.422	Dnr1_HIV_infected-Dnr1_HIV_uninfected
CSTF2T	0.0494262	0.844	-0.354	Dnr1_HIV_infected-Dnr1_HIV_uninfected
CSTF3	0.00037942	0.751	0.638	Dnr1_HIV_infected-Dnr1_HIV_uninfected
CTBP1	0.0955647	0.853	0.255	Dnr1_HIV_infected-Dnr1_HIV_uninfected
CTDP1	0.000918636	0.772	-0.463	Dnr1_HIV_infected-Dnr1_HIV_uninfected
CTNNA1	0.00693352	0.812	-0.411	Dnr1_HIV_infected-Dnr1_HIV_uninfected
CTNNBL1	0.00134079	0.781	0.411	Dnr1_HIV_infected-Dnr1_HIV_uninfected
CTNND1	0.747358	0.883	-0.0482	Dnr1_HIV_infected-Dnr1_HIV_uninfected
CTR9	3.60071e-10	0.0589	-1.82	Dnr1_HIV_infected-Dnr1_HIV_uninfected
CTSB	0.00931863	0.818	0.321	Dnr1_HIV_infected-Dnr1_HIV_uninfected
CTSL	8.68538e-06	0.534	-0.874	Dnr1_HIV_infected-Dnr1_HIV_uninfected
CTTN	0.00827096	0.816	0.298	Dnr1_HIV_infected-Dnr1_HIV_uninfected
CTTNBP2NL	6.74826e-09	0.185	-1.08	Dnr1_HIV_infected-Dnr1_HIV_uninfected
CTU1	0.0174253	0.828	-0.517	Dnr1_HIV_infected-Dnr1_HIV_uninfected
CTU2	2.86009e-10	0.0536	1.4	Dnr1_HIV_infected-Dnr1_HIV_uninfected
CUEDC2	0.0143429	0.825	-0.403	Dnr1_HIV_infected-Dnr1_HIV_uninfected
CUL1	0.155369	0.86	-0.182	Dnr1_HIV_infected-Dnr1_HIV_uninfected
CUL3	0.0160162	0.826	-0.446	Dnr1_HIV_infected-Dnr1_HIV_uninfected
CUL4A	2.78528e-07	0.433	1.17	Dnr1_HIV_infected-Dnr1_HIV_uninfected
CUTA	0.00131826	0.78	-0.742	Dnr1_HIV_infected-Dnr1_HIV_uninfected
CWC15	0.00159357	0.784	-0.553	Dnr1_HIV_infected-Dnr1_HIV_uninfected
CWC22	0.0161769	0.827	-0.494	Dnr1_HIV_infected-Dnr1_HIV_uninfected
CXorf38	0.0210473	0.831	0.39	Dnr1_HIV_infected-Dnr1_HIV_uninfected
CYC1	1.79684e-05	0.653	0.596	Dnr1_HIV_infected-Dnr1_HIV_uninfected
CYFIP1	6.05223e-06	0.606	1.49	Dnr1_HIV_infected-Dnr1_HIV_uninfected
CYP51A1	0.20589	0.864	-0.179	Dnr1_HIV_infected-Dnr1_HIV_uninfected
CYRIB	0.491389	0.876	0.114	Dnr1_HIV_infected-Dnr1_HIV_uninfected
DAP3	3.74535e-07	0.452	0.935	Dnr1_HIV_infected-Dnr1_HIV_uninfected
DARS2	2.96233e-08	0.281	1.31	Dnr1_HIV_infected-Dnr1_HIV_uninfected
DBN1	0.00157234	0.784	-0.497	Dnr1_HIV_infected-Dnr1_HIV_uninfected
DBNL	0.843919	0.885	-0.0243	Dnr1_HIV_infected-Dnr1_HIV_uninfected
DBR1	0.0702973	0.849	0.205	Dnr1_HIV_infected-Dnr1_HIV_uninfected
DBT	0.00139906	0.782	-0.45	Dnr1_HIV_infected-Dnr1_HIV_uninfected
DCAF13	0.000253033	0.741	-0.622	Dnr1_HIV_infected-Dnr1_HIV_uninfected
DCAKD	0.25613	0.867	0.216	Dnr1_HIV_infected-Dnr1_HIV_uninfected
DCDC2	0.0371694	0.839	-0.432	Dnr1_HIV_infected-Dnr1_HIV_uninfected
DCP1A	0.0205292	0.83	0.458	Dnr1_HIV_infected-Dnr1_HIV_uninfected
DCPS	0.038708	0.84	-0.389	Dnr1_HIV_infected-Dnr1_HIV_uninfected
DCTN1	0.129464	0.857	0.328	Dnr1_HIV_infected-Dnr1_HIV_uninfected
DCTN2	0.92449	0.887	-0.0199	Dnr1_HIV_infected-Dnr1_HIV_uninfected
DCTN3	0.00066916	0.765	-0.515	Dnr1_HIV_infected-Dnr1_HIV_uninfected
DCTN4	5.58094e-07	0.477	1.21	Dnr1_HIV_infected-Dnr1_HIV_uninfected
DCTN5	0.23331	0.866	-0.16	Dnr1_HIV_infected-Dnr1_HIV_uninfected
DCTPP1	0.00177827	0.787	-0.508	Dnr1_HIV_infected-Dnr1_HIV_uninfected
DCXR	0.0163575	0.827	-0.324	Dnr1_HIV_infected-Dnr1_HIV_uninfected
DDA1	0.00102738	0.775	0.443	Dnr1_HIV_infected-Dnr1_HIV_uninfected
DDAH1	0.629787	0.88	-0.0866	Dnr1_HIV_infected-Dnr1_HIV_uninfected
DDAH2	0.000236221	0.739	0.789	Dnr1_HIV_infected-Dnr1_HIV_uninfected
DDI2	5.06699e-07	0.471	-1.06	Dnr1_HIV_infected-Dnr1_HIV_uninfected
DDRGK1	0.015127	0.826	0.461	Dnr1_HIV_infected-Dnr1_HIV_uninfected
DDX1	0.00623092	0.811	-0.428	Dnr1_HIV_infected-Dnr1_HIV_uninfected
DDX10	1.65991e-06	0.541	1.21	Dnr1_HIV_infected-Dnr1_HIV_uninfected
DDX17	0.00467602	0.805	0.37	Dnr1_HIV_infected-Dnr1_HIV_uninfected
DDX18	5.16022e-07	0.472	1.17	Dnr1_HIV_infected-Dnr1_HIV_uninfected
DDX19A	0.019155	0.829	-0.369	Dnr1_HIV_infected-Dnr1_HIV_uninfected
DDX20	0.00472168	0.806	-0.458	Dnr1_HIV_infected-Dnr1_HIV_uninfected
DDX23	0.000122811	0.72	0.834	Dnr1_HIV_infected-Dnr1_HIV_uninfected
DDX24	0.177893	0.862	-0.299	Dnr1_HIV_infected-Dnr1_HIV_uninfected
DDX27	0.0270837	0.835	-0.354	Dnr1_HIV_infected-Dnr1_HIV_uninfected
DDX28	0.00139701	0.782	-0.584	Dnr1_HIV_infected-Dnr1_HIV_uninfected
DDX31	0.252423	0.867	-0.207	Dnr1_HIV_infected-Dnr1_HIV_uninfected
DDX39A	0.00478289	0.806	0.472	Dnr1_HIV_infected-Dnr1_HIV_uninfected
DDX39B	0.0324247	0.837	-0.425	Dnr1_HIV_infected-Dnr1_HIV_uninfected
DDX3X	0.0685307	0.848	0.403	Dnr1_HIV_infected-Dnr1_HIV_uninfected
DDX41	0.0142055	0.825	-0.386	Dnr1_HIV_infected-Dnr1_HIV_uninfected
DDX42	0.000360083	0.75	-0.603	Dnr1_HIV_infected-Dnr1_HIV_uninfected
DDX46	0.000557472	0.761	-0.568	Dnr1_HIV_infected-Dnr1_HIV_uninfected
DDX47	0.272383	0.868	-0.166	Dnr1_HIV_infected-Dnr1_HIV_uninfected
DDX5	0.000194521	0.733	0.619	Dnr1_HIV_infected-Dnr1_HIV_uninfected
DDX51	0.0520692	0.844	-0.263	Dnr1_HIV_infected-Dnr1_HIV_uninfected
DDX52	0.000293372	0.745	-0.593	Dnr1_HIV_infected-Dnr1_HIV_uninfected
DDX54	0.00418009	0.803	0.406	Dnr1_HIV_infected-Dnr1_HIV_uninfected
DDX56	0.716385	0.882	-0.0484	Dnr1_HIV_infected-Dnr1_HIV_uninfected
DECR1	0.00686647	0.812	-0.322	Dnr1_HIV_infected-Dnr1_HIV_uninfected
DECR2	0.150047	0.859	-0.246	Dnr1_HIV_infected-Dnr1_HIV_uninfected
DEK	0.00188301	0.788	0.49	Dnr1_HIV_infected-Dnr1_HIV_uninfected
DERPC	8.92017e-05	0.694	-0.747	Dnr1_HIV_infected-Dnr1_HIV_uninfected
DFFA	0.811918	0.885	-0.0275	Dnr1_HIV_infected-Dnr1_HIV_uninfected
DHFR	5.4774e-10	0.0704	1.58	Dnr1_HIV_infected-Dnr1_HIV_uninfected
DHRS11	1.13435e-08	0.129	1.26	Dnr1_HIV_infected-Dnr1_HIV_uninfected
DHRS4	0.000949999	0.773	-0.427	Dnr1_HIV_infected-Dnr1_HIV_uninfected
DHX16	3.6753e-06	0.582	-0.872	Dnr1_HIV_infected-Dnr1_HIV_uninfected
DHX29	0.0265245	0.834	0.391	Dnr1_HIV_infected-Dnr1_HIV_uninfected
DHX30	0.871105	0.886	-0.031	Dnr1_HIV_infected-Dnr1_HIV_uninfected
DHX34	0.473195	0.876	-0.175	Dnr1_HIV_infected-Dnr1_HIV_uninfected
DHX38	0.634827	0.88	-0.078	Dnr1_HIV_infected-Dnr1_HIV_uninfected
DHX8	0.620773	0.88	-0.0616	Dnr1_HIV_infected-Dnr1_HIV_uninfected
DHX9	0.266803	0.867	-0.15	Dnr1_HIV_infected-Dnr1_HIV_uninfected
DIABLO	7.40731e-10	0.08	2.26	Dnr1_HIV_infected-Dnr1_HIV_uninfected
DIAPH1	1.83815e-05	0.654	1.15	Dnr1_HIV_infected-Dnr1_HIV_uninfected
DIDO1	0.0340514	0.838	0.362	Dnr1_HIV_infected-Dnr1_HIV_uninfected
DIS3	3.61385e-09	0.149	1.56	Dnr1_HIV_infected-Dnr1_HIV_uninfected
DKC1	0.0035277	0.8	0.699	Dnr1_HIV_infected-Dnr1_HIV_uninfected
DLAT	0.000711864	0.767	-0.549	Dnr1_HIV_infected-Dnr1_HIV_uninfected
DLD	0.197253	0.863	0.149	Dnr1_HIV_infected-Dnr1_HIV_uninfected
DLGAP5	0.875303	0.886	0.0246	Dnr1_HIV_infected-Dnr1_HIV_uninfected
DMAP1	8.77687e-05	0.71	-0.692	Dnr1_HIV_infected-Dnr1_HIV_uninfected
DNAAF5	0.137316	0.858	0.205	Dnr1_HIV_infected-Dnr1_HIV_uninfected
DNAJA1	0.00194022	0.788	-0.477	Dnr1_HIV_infected-Dnr1_HIV_uninfected
DNAJA3	0.341581	0.871	-0.211	Dnr1_HIV_infected-Dnr1_HIV_uninfected
DNAJB1	0.0017136	0.786	-0.543	Dnr1_HIV_infected-Dnr1_HIV_uninfected
DNAJB11	0.00103839	0.775	-0.472	Dnr1_HIV_infected-Dnr1_HIV_uninfected
DNAJB14	0.000418634	0.754	-0.5	Dnr1_HIV_infected-Dnr1_HIV_uninfected
DNAJB6	0.00632303	0.811	-0.417	Dnr1_HIV_infected-Dnr1_HIV_uninfected
DNAJC1	0.000381576	0.751	-0.649	Dnr1_HIV_infected-Dnr1_HIV_uninfected
DNAJC11	0.0476145	0.843	-0.307	Dnr1_HIV_infected-Dnr1_HIV_uninfected
DNAJC13	1.12764e-05	0.634	-1.2	Dnr1_HIV_infected-Dnr1_HIV_uninfected
DNAJC19	2.46259e-05	0.666	-0.713	Dnr1_HIV_infected-Dnr1_HIV_uninfected
DNAJC2	0.000659958	0.765	-0.501	Dnr1_HIV_infected-Dnr1_HIV_uninfected
DNAJC21	4.62175e-05	0.688	-0.707	Dnr1_HIV_infected-Dnr1_HIV_uninfected
DNAJC7	0.000767989	0.768	-0.44	Dnr1_HIV_infected-Dnr1_HIV_uninfected
DNAJC8	0.00933997	0.818	-0.429	Dnr1_HIV_infected-Dnr1_HIV_uninfected
DNAJC9	2.51881e-07	0.426	1.37	Dnr1_HIV_infected-Dnr1_HIV_uninfected
DNASE2	0.154078	0.86	-0.177	Dnr1_HIV_infected-Dnr1_HIV_uninfected
DNLZ	5.5232e-05	0.695	-0.655	Dnr1_HIV_infected-Dnr1_HIV_uninfected
DNM1L	0.00905342	0.817	0.304	Dnr1_HIV_infected-Dnr1_HIV_uninfected
DNM2	0.0130103	0.823	-0.308	Dnr1_HIV_infected-Dnr1_HIV_uninfected
DNMBP	2.54945e-06	0.564	1.04	Dnr1_HIV_infected-Dnr1_HIV_uninfected
DNMT1	0.00334839	0.799	0.422	Dnr1_HIV_infected-Dnr1_HIV_uninfected
DNPEP	7.621e-06	0.617	-0.968	Dnr1_HIV_infected-Dnr1_HIV_uninfected
DNPH1	0.985458	0.888	0.00244	Dnr1_HIV_infected-Dnr1_HIV_uninfected
DNTTIP2	0.932333	0.887	0.0135	Dnr1_HIV_infected-Dnr1_HIV_uninfected
DOCK7	0.908248	0.887	-0.018	Dnr1_HIV_infected-Dnr1_HIV_uninfected
DOHH	0.000397862	0.752	-0.555	Dnr1_HIV_infected-Dnr1_HIV_uninfected
DPCD	0.00026057	0.741	-0.67	Dnr1_HIV_infected-Dnr1_HIV_uninfected
DPF2	0.96814	0.888	0.00589	Dnr1_HIV_infected-Dnr1_HIV_uninfected
DPH5	0.0990443	0.854	0.268	Dnr1_HIV_infected-Dnr1_HIV_uninfected
DPM1	2.12309e-05	0.66	1.15	Dnr1_HIV_infected-Dnr1_HIV_uninfected
DPP3	0.0516443	0.844	0.333	Dnr1_HIV_infected-Dnr1_HIV_uninfected
DPP9	9.24838e-06	0.625	-0.79	Dnr1_HIV_infected-Dnr1_HIV_uninfected
DPY30	0.000905268	0.772	-0.511	Dnr1_HIV_infected-Dnr1_HIV_uninfected
DPYSL2	0.110828	0.855	-0.331	Dnr1_HIV_infected-Dnr1_HIV_uninfected
DPYSL4	0.00807436	0.815	-0.36	Dnr1_HIV_infected-Dnr1_HIV_uninfected
DPYSL5	0.0620776	0.847	-0.282	Dnr1_HIV_infected-Dnr1_HIV_uninfected
DRG1	0.00952547	0.818	0.45	Dnr1_HIV_infected-Dnr1_HIV_uninfected
DSTN	0.187351	0.862	-0.248	Dnr1_HIV_infected-Dnr1_HIV_uninfected
DTD1	0.000109168	0.716	-0.669	Dnr1_HIV_infected-Dnr1_HIV_uninfected
DTX3L	3.94265e-06	0.586	0.813	Dnr1_HIV_infected-Dnr1_HIV_uninfected
DTYMK	0.00039292	0.752	-0.474	Dnr1_HIV_infected-Dnr1_HIV_uninfected
DUSP12	0.0660348	0.848	-0.308	Dnr1_HIV_infected-Dnr1_HIV_uninfected
DUSP3	0.0271659	0.835	-0.317	Dnr1_HIV_infected-Dnr1_HIV_uninfected
DUT	0.092822	0.853	-0.221	Dnr1_HIV_infected-Dnr1_HIV_uninfected
DVL2	0.000369773	0.751	0.731	Dnr1_HIV_infected-Dnr1_HIV_uninfected
DYNC1H1	0.00023567	0.739	-0.563	Dnr1_HIV_infected-Dnr1_HIV_uninfected
DYNC1I2	3.915e-06	0.585	0.823	Dnr1_HIV_infected-Dnr1_HIV_uninfected
DYNC1LI1	0.0578253	0.846	-0.28	Dnr1_HIV_infected-Dnr1_HIV_uninfected
DYNC1LI2	0.359432	0.872	-0.121	Dnr1_HIV_infected-Dnr1_HIV_uninfected
DYNLRB1	0.00232992	0.792	-0.502	Dnr1_HIV_infected-Dnr1_HIV_uninfected
DYRK1A	5.67129e-08	0.235	-1.08	Dnr1_HIV_infected-Dnr1_HIV_uninfected
E2F4	9.42366e-06	0.593	-0.852	Dnr1_HIV_infected-Dnr1_HIV_uninfected
EAPP	4.55682e-10	0.0652	-1.58	Dnr1_HIV_infected-Dnr1_HIV_uninfected
EARS2	0.000670195	0.765	-0.545	Dnr1_HIV_infected-Dnr1_HIV_uninfected
EBNA1BP2	0.00250011	0.794	-0.49	Dnr1_HIV_infected-Dnr1_HIV_uninfected
EBP	0.011621	0.817	-0.456	Dnr1_HIV_infected-Dnr1_HIV_uninfected
ECD	3.09985e-09	0.141	1.27	Dnr1_HIV_infected-Dnr1_HIV_uninfected
ECHDC1	0.000385733	0.752	0.582	Dnr1_HIV_infected-Dnr1_HIV_uninfected
ECHS1	0.108279	0.855	-0.168	Dnr1_HIV_infected-Dnr1_HIV_uninfected
ECI1	0.00174536	0.786	-0.442	Dnr1_HIV_infected-Dnr1_HIV_uninfected
ECI2	0.976403	0.888	-0.00688	Dnr1_HIV_infected-Dnr1_HIV_uninfected
ECPAS	3.14495e-05	0.675	-0.643	Dnr1_HIV_infected-Dnr1_HIV_uninfected
EDC3	0.00424779	0.804	0.682	Dnr1_HIV_infected-Dnr1_HIV_uninfected
EDC4	0.000295924	0.745	-0.611	Dnr1_HIV_infected-Dnr1_HIV_uninfected
EDF1	0.00206898	0.79	0.437	Dnr1_HIV_infected-Dnr1_HIV_uninfected
EDRF1	0.00104339	0.775	-0.582	Dnr1_HIV_infected-Dnr1_HIV_uninfected
EEA1	0.291814	0.869	-0.141	Dnr1_HIV_infected-Dnr1_HIV_uninfected
EEF1A1	0.0329357	0.838	-0.502	Dnr1_HIV_infected-Dnr1_HIV_uninfected
EEF1A2	0.236597	0.866	-0.162	Dnr1_HIV_infected-Dnr1_HIV_uninfected
EEF1B2	0.681029	0.882	0.0502	Dnr1_HIV_infected-Dnr1_HIV_uninfected
EEF1D	0.610076	0.88	-0.0872	Dnr1_HIV_infected-Dnr1_HIV_uninfected
EEF1G	0.193317	0.863	-0.215	Dnr1_HIV_infected-Dnr1_HIV_uninfected
EEF2	0.0079543	0.815	-0.4	Dnr1_HIV_infected-Dnr1_HIV_uninfected
EFCAB6	0.0034834	0.8	-0.469	Dnr1_HIV_infected-Dnr1_HIV_uninfected
EFHD2	8.87804e-05	0.71	-0.627	Dnr1_HIV_infected-Dnr1_HIV_uninfected
EFNB1	0.0300626	0.835	-0.364	Dnr1_HIV_infected-Dnr1_HIV_uninfected
EGLN1	0.584803	0.879	0.106	Dnr1_HIV_infected-Dnr1_HIV_uninfected
EHD1	0.00717508	0.813	-0.431	Dnr1_HIV_infected-Dnr1_HIV_uninfected
EHD4	0.940155	0.887	-0.0113	Dnr1_HIV_infected-Dnr1_HIV_uninfected
EHMT1	0.103112	0.854	-0.235	Dnr1_HIV_infected-Dnr1_HIV_uninfected
EIF1AD	9.3316e-10	0.0882	2.08	Dnr1_HIV_infected-Dnr1_HIV_uninfected
EIF2B3	1.71466e-09	0.112	1.9	Dnr1_HIV_infected-Dnr1_HIV_uninfected
EIF2S3	6.14916e-07	0.483	1.24	Dnr1_HIV_infected-Dnr1_HIV_uninfected
EIF3A	0.00886765	0.817	-0.454	Dnr1_HIV_infected-Dnr1_HIV_uninfected
EIF3B	0.000546897	0.76	-0.527	Dnr1_HIV_infected-Dnr1_HIV_uninfected
EIF3C	0.381621	0.873	0.109	Dnr1_HIV_infected-Dnr1_HIV_uninfected
EIF3D	0.0914295	0.852	-0.306	Dnr1_HIV_infected-Dnr1_HIV_uninfected
EIF3E	0.00213485	0.79	-0.47	Dnr1_HIV_infected-Dnr1_HIV_uninfected
EIF3F	7.2711e-09	0.189	1.91	Dnr1_HIV_infected-Dnr1_HIV_uninfected
EIF3H	0.711664	0.882	-0.0618	Dnr1_HIV_infected-Dnr1_HIV_uninfected
EIF3I	0.20196	0.864	-0.178	Dnr1_HIV_infected-Dnr1_HIV_uninfected
EIF3J	2.75961e-10	0.0528	1.55	Dnr1_HIV_infected-Dnr1_HIV_uninfected
EIF4B	0.000296794	0.745	-0.567	Dnr1_HIV_infected-Dnr1_HIV_uninfected
EIF4E	2.9628e-09	0.139	1.4	Dnr1_HIV_infected-Dnr1_HIV_uninfected
EIF4EBP1	0.000642327	0.764	-0.65	Dnr1_HIV_infected-Dnr1_HIV_uninfected
EIF4G1	0.499943	0.877	-0.0866	Dnr1_HIV_infected-Dnr1_HIV_uninfected
EIF4G2	0.000108813	0.716	0.693	Dnr1_HIV_infected-Dnr1_HIV_uninfected
EIF4G3	0.000601585	0.763	0.484	Dnr1_HIV_infected-Dnr1_HIV_uninfected
EIF4H	0.612619	0.88	-0.0669	Dnr1_HIV_infected-Dnr1_HIV_uninfected
EIF5	0.987215	0.888	-0.00269	Dnr1_HIV_infected-Dnr1_HIV_uninfected
EIF5A2	1.6219e-05	0.649	0.861	Dnr1_HIV_infected-Dnr1_HIV_uninfected
ELAC2	0.000108684	0.716	0.82	Dnr1_HIV_infected-Dnr1_HIV_uninfected
ELL	0.00457284	0.805	-0.473	Dnr1_HIV_infected-Dnr1_HIV_uninfected
ELMO2	4.09491e-10	0.0623	-1.74	Dnr1_HIV_infected-Dnr1_HIV_uninfected
ELOC	0.553222	0.878	-0.0837	Dnr1_HIV_infected-Dnr1_HIV_uninfected
ELP1	0.0524664	0.844	0.346	Dnr1_HIV_infected-Dnr1_HIV_uninfected
ELP2	1.4653e-06	0.534	-1.24	Dnr1_HIV_infected-Dnr1_HIV_uninfected
ELP4	0.000125401	0.721	-0.688	Dnr1_HIV_infected-Dnr1_HIV_uninfected
EMC10	0.000146608	0.725	-0.616	Dnr1_HIV_infected-Dnr1_HIV_uninfected
EMC2	0.126594	0.857	-0.273	Dnr1_HIV_infected-Dnr1_HIV_uninfected
EMC7	0.0206709	0.827	-0.46	Dnr1_HIV_infected-Dnr1_HIV_uninfected
EMC8	0.623505	0.88	-0.11	Dnr1_HIV_infected-Dnr1_HIV_uninfected
EMD	0.000213086	0.736	-0.624	Dnr1_HIV_infected-Dnr1_HIV_uninfected
EMG1	0.000835739	0.77	-0.515	Dnr1_HIV_infected-Dnr1_HIV_uninfected
EML4	0.884725	0.886	-0.0191	Dnr1_HIV_infected-Dnr1_HIV_uninfected
ENAH	0.184874	0.862	-0.193	Dnr1_HIV_infected-Dnr1_HIV_uninfected
ENDOD1	0.00477076	0.803	-0.418	Dnr1_HIV_infected-Dnr1_HIV_uninfected
ENDOG	0.00205135	0.79	-0.486	Dnr1_HIV_infected-Dnr1_HIV_uninfected
ENO1	0.190437	0.863	-0.21	Dnr1_HIV_infected-Dnr1_HIV_uninfected
ENSA	0.0461102	0.843	-0.244	Dnr1_HIV_infected-Dnr1_HIV_uninfected
ENY2	4.18444e-08	0.304	1.17	Dnr1_HIV_infected-Dnr1_HIV_uninfected
EP300	0.00163666	0.785	-0.477	Dnr1_HIV_infected-Dnr1_HIV_uninfected
EPB41	0.00632501	0.811	-0.382	Dnr1_HIV_infected-Dnr1_HIV_uninfected
EPB41L2	0.000453924	0.756	-0.523	Dnr1_HIV_infected-Dnr1_HIV_uninfected
EPHA7	0.944938	0.887	-0.0122	Dnr1_HIV_infected-Dnr1_HIV_uninfected
EPN1	0.0862355	0.852	0.262	Dnr1_HIV_infected-Dnr1_HIV_uninfected
EPN2	0.000144819	0.725	-0.593	Dnr1_HIV_infected-Dnr1_HIV_uninfected
EPRS1	0.0145702	0.825	-0.387	Dnr1_HIV_infected-Dnr1_HIV_uninfected
EPS15L1	6.13157e-05	0.698	0.693	Dnr1_HIV_infected-Dnr1_HIV_uninfected
ERAL1	0.63287	0.88	-0.0762	Dnr1_HIV_infected-Dnr1_HIV_uninfected
ERBB2	1.01353e-06	0.513	-0.848	Dnr1_HIV_infected-Dnr1_HIV_uninfected
ERC1	5.44495e-06	0.601	-0.764	Dnr1_HIV_infected-Dnr1_HIV_uninfected
ERCC1	7.02498e-07	0.491	-1.11	Dnr1_HIV_infected-Dnr1_HIV_uninfected
ERCC4	1.32001e-05	0.641	-0.748	Dnr1_HIV_infected-Dnr1_HIV_uninfected
ERCC8	2.8268e-07	0.434	-0.863	Dnr1_HIV_infected-Dnr1_HIV_uninfected
ERI1	0.0027547	0.795	-0.414	Dnr1_HIV_infected-Dnr1_HIV_uninfected
ERI3	0.16737	0.861	-0.228	Dnr1_HIV_infected-Dnr1_HIV_uninfected
ERO1A	0.934761	0.887	0.0135	Dnr1_HIV_infected-Dnr1_HIV_uninfected
ERP29	0.000609481	0.763	-0.588	Dnr1_HIV_infected-Dnr1_HIV_uninfected
ERP44	0.00350542	0.8	-0.416	Dnr1_HIV_infected-Dnr1_HIV_uninfected
ESF1	0.143513	0.859	-0.202	Dnr1_HIV_infected-Dnr1_HIV_uninfected
ESYT1	5.85044e-05	0.696	-0.558	Dnr1_HIV_infected-Dnr1_HIV_uninfected
ESYT2	0.000480451	0.757	-0.525	Dnr1_HIV_infected-Dnr1_HIV_uninfected
ETFA	0.00947917	0.818	-0.692	Dnr1_HIV_infected-Dnr1_HIV_uninfected
ETFB	0.0560054	0.845	-0.223	Dnr1_HIV_infected-Dnr1_HIV_uninfected
EXD2	0.0276148	0.835	-0.304	Dnr1_HIV_infected-Dnr1_HIV_uninfected
EXOC3	6.58081e-08	0.335	-1.56	Dnr1_HIV_infected-Dnr1_HIV_uninfected
EXOC4	0.000881094	0.772	-0.5	Dnr1_HIV_infected-Dnr1_HIV_uninfected
EXOC6	2.28281e-06	0.558	-0.835	Dnr1_HIV_infected-Dnr1_HIV_uninfected
EXOC7	0.00085125	0.771	-0.478	Dnr1_HIV_infected-Dnr1_HIV_uninfected
EXOC8	3.16681e-05	0.675	-0.715	Dnr1_HIV_infected-Dnr1_HIV_uninfected
EXOG	0.161359	0.86	-0.242	Dnr1_HIV_infected-Dnr1_HIV_uninfected
EXOSC1	0.000116735	0.718	-0.542	Dnr1_HIV_infected-Dnr1_HIV_uninfected
EXOSC10	6.28548e-07	0.484	1.08	Dnr1_HIV_infected-Dnr1_HIV_uninfected
EXOSC2	0.0340285	0.838	-0.29	Dnr1_HIV_infected-Dnr1_HIV_uninfected
EXOSC3	0.383991	0.873	-0.176	Dnr1_HIV_infected-Dnr1_HIV_uninfected
EXOSC4	0.0174405	0.828	-0.408	Dnr1_HIV_infected-Dnr1_HIV_uninfected
EXOSC5	0.77294	0.884	0.0433	Dnr1_HIV_infected-Dnr1_HIV_uninfected
EXOSC6	0.00422422	0.804	-0.443	Dnr1_HIV_infected-Dnr1_HIV_uninfected
EZH2	0.386565	0.873	-0.0899	Dnr1_HIV_infected-Dnr1_HIV_uninfected
EZR	0.000448785	0.756	-0.538	Dnr1_HIV_infected-Dnr1_HIV_uninfected
FABP5	2.12054e-08	0.258	-1.99	Dnr1_HIV_infected-Dnr1_HIV_uninfected
FADD	0.0755868	0.85	0.264	Dnr1_HIV_infected-Dnr1_HIV_uninfected
FAF1	1.98084e-05	0.657	0.615	Dnr1_HIV_infected-Dnr1_HIV_uninfected
FAF2	4.68245e-05	0.689	0.752	Dnr1_HIV_infected-Dnr1_HIV_uninfected
FAH	1.42359e-06	0.477	0.983	Dnr1_HIV_infected-Dnr1_HIV_uninfected
FAHD2A	7.53462e-05	0.705	0.699	Dnr1_HIV_infected-Dnr1_HIV_uninfected
FAM114A2	0.000618829	0.763	-0.551	Dnr1_HIV_infected-Dnr1_HIV_uninfected
FAM120A	0.763972	0.883	-0.0517	Dnr1_HIV_infected-Dnr1_HIV_uninfected
FAM120B	0.000125977	0.721	-0.805	Dnr1_HIV_infected-Dnr1_HIV_uninfected
FAM133B	7.14476e-10	0.0789	-1.98	Dnr1_HIV_infected-Dnr1_HIV_uninfected
FAM168A	4.38845e-05	0.687	-0.799	Dnr1_HIV_infected-Dnr1_HIV_uninfected
FAM168B	0.000648488	0.757	-0.606	Dnr1_HIV_infected-Dnr1_HIV_uninfected
FAM169A	8.80108e-10	0.086	1.35	Dnr1_HIV_infected-Dnr1_HIV_uninfected
FAM3C	0.000196111	0.734	-0.649	Dnr1_HIV_infected-Dnr1_HIV_uninfected
FAM50A	7.61416e-05	0.705	-0.702	Dnr1_HIV_infected-Dnr1_HIV_uninfected
FAM76A	2.60924e-06	0.565	-0.764	Dnr1_HIV_infected-Dnr1_HIV_uninfected
FAM83D	3.52766e-06	0.58	-0.758	Dnr1_HIV_infected-Dnr1_HIV_uninfected
FAM98A	0.000684611	0.766	0.881	Dnr1_HIV_infected-Dnr1_HIV_uninfected
FANCI	0.00515649	0.807	0.37	Dnr1_HIV_infected-Dnr1_HIV_uninfected
FARSA	0.00054033	0.76	-0.565	Dnr1_HIV_infected-Dnr1_HIV_uninfected
FARSB	0.665997	0.881	0.0541	Dnr1_HIV_infected-Dnr1_HIV_uninfected
FASN	3.5796e-07	0.449	1.13	Dnr1_HIV_infected-Dnr1_HIV_uninfected
FASTKD2	2.07311e-08	0.257	-1.26	Dnr1_HIV_infected-Dnr1_HIV_uninfected
FBF1	8.2009e-05	0.708	-0.583	Dnr1_HIV_infected-Dnr1_HIV_uninfected
FBL	1.84153e-09	0.115	1.9	Dnr1_HIV_infected-Dnr1_HIV_uninfected
FBLN1	0.00818979	0.815	0.55	Dnr1_HIV_infected-Dnr1_HIV_uninfected
FCF1	0.000518361	0.759	-0.591	Dnr1_HIV_infected-Dnr1_HIV_uninfected
FCHO2	5.92586e-08	0.238	-1.08	Dnr1_HIV_infected-Dnr1_HIV_uninfected
FDFT1	0.093665	0.853	0.281	Dnr1_HIV_infected-Dnr1_HIV_uninfected
FDX1	0.0320255	0.837	-0.388	Dnr1_HIV_infected-Dnr1_HIV_uninfected
FDXR	0.000114944	0.718	0.805	Dnr1_HIV_infected-Dnr1_HIV_uninfected
FECH	0.068928	0.848	0.279	Dnr1_HIV_infected-Dnr1_HIV_uninfected
FEN1	0.0144858	0.825	0.345	Dnr1_HIV_infected-Dnr1_HIV_uninfected
FGF2	0.00504417	0.807	-0.436	Dnr1_HIV_infected-Dnr1_HIV_uninfected
FH	0.025144	0.834	-0.315	Dnr1_HIV_infected-Dnr1_HIV_uninfected
FIP1L1	0.00598588	0.81	-0.511	Dnr1_HIV_infected-Dnr1_HIV_uninfected
FKBP10	0.844892	0.885	0.0309	Dnr1_HIV_infected-Dnr1_HIV_uninfected
FKBP14	0.759777	0.883	0.0455	Dnr1_HIV_infected-Dnr1_HIV_uninfected
FKBP1A	0.00100563	0.775	-0.561	Dnr1_HIV_infected-Dnr1_HIV_uninfected
FKBP3	0.0676283	0.848	-0.289	Dnr1_HIV_infected-Dnr1_HIV_uninfected
FKBP4	3.35824e-05	0.677	0.731	Dnr1_HIV_infected-Dnr1_HIV_uninfected
FKBP9	0.368704	0.872	-0.12	Dnr1_HIV_infected-Dnr1_HIV_uninfected
FLII	0.00340354	0.8	-0.384	Dnr1_HIV_infected-Dnr1_HIV_uninfected
FLNA	0.230222	0.865	-0.265	Dnr1_HIV_infected-Dnr1_HIV_uninfected
FLNB	0.29264	0.869	0.149	Dnr1_HIV_infected-Dnr1_HIV_uninfected
FLOT1	0.0504649	0.844	-0.316	Dnr1_HIV_infected-Dnr1_HIV_uninfected
FLOT2	0.00164862	0.785	-0.41	Dnr1_HIV_infected-Dnr1_HIV_uninfected
FLYWCH2	0.135472	0.858	-0.269	Dnr1_HIV_infected-Dnr1_HIV_uninfected
FMR1	4.14787e-05	0.685	0.67	Dnr1_HIV_infected-Dnr1_HIV_uninfected
FN3K	2.66053e-07	0.43	1.15	Dnr1_HIV_infected-Dnr1_HIV_uninfected
FN3KRP	0.0199015	0.83	0.392	Dnr1_HIV_infected-Dnr1_HIV_uninfected
FNBP1L	0.00113538	0.777	-0.487	Dnr1_HIV_infected-Dnr1_HIV_uninfected
FNBP4	0.0555376	0.845	-0.263	Dnr1_HIV_infected-Dnr1_HIV_uninfected
FOXK1	0.0783084	0.85	-0.437	Dnr1_HIV_infected-Dnr1_HIV_uninfected
FOXK2	2.76637e-05	0.67	-0.679	Dnr1_HIV_infected-Dnr1_HIV_uninfected
FOXRED1	0.101318	0.853	-0.274	Dnr1_HIV_infected-Dnr1_HIV_uninfected
FRG1	0.0740157	0.849	-0.265	Dnr1_HIV_infected-Dnr1_HIV_uninfected
FSCN1	3.99187e-05	0.683	-0.721	Dnr1_HIV_infected-Dnr1_HIV_uninfected
FSD1	2.13554e-08	0.258	1.31	Dnr1_HIV_infected-Dnr1_HIV_uninfected
FTH1	0.000204273	0.735	-0.644	Dnr1_HIV_infected-Dnr1_HIV_uninfected
FTSJ3	0.00631868	0.811	0.56	Dnr1_HIV_infected-Dnr1_HIV_uninfected
FUBP1	0.65708	0.881	0.0468	Dnr1_HIV_infected-Dnr1_HIV_uninfected
FUBP3	0.68831	0.882	-0.0586	Dnr1_HIV_infected-Dnr1_HIV_uninfected
FXR1	0.216187	0.864	0.204	Dnr1_HIV_infected-Dnr1_HIV_uninfected
FYCO1	0.0355335	0.839	-0.362	Dnr1_HIV_infected-Dnr1_HIV_uninfected
G6PD	0.289756	0.869	-0.169	Dnr1_HIV_infected-Dnr1_HIV_uninfected
GAA	0.0301178	0.836	-0.397	Dnr1_HIV_infected-Dnr1_HIV_uninfected
GABPA	3.90983e-05	0.683	-0.664	Dnr1_HIV_infected-Dnr1_HIV_uninfected
GADD45GIP1	0.789116	0.884	0.0355	Dnr1_HIV_infected-Dnr1_HIV_uninfected
GAGE13	0.527192	0.877	-0.127	Dnr1_HIV_infected-Dnr1_HIV_uninfected
GAK	0.00161863	0.785	-0.449	Dnr1_HIV_infected-Dnr1_HIV_uninfected
GALE	0.038283	0.84	-0.307	Dnr1_HIV_infected-Dnr1_HIV_uninfected
GALK1	0.172662	0.861	-0.184	Dnr1_HIV_infected-Dnr1_HIV_uninfected
GALNS	0.00020552	0.723	-0.653	Dnr1_HIV_infected-Dnr1_HIV_uninfected
GANAB	0.195939	0.863	-0.205	Dnr1_HIV_infected-Dnr1_HIV_uninfected
GAP43	0.000804475	0.769	0.723	Dnr1_HIV_infected-Dnr1_HIV_uninfected
GAPVD1	0.0331993	0.838	-0.357	Dnr1_HIV_infected-Dnr1_HIV_uninfected
GAR1	0.13339	0.858	0.195	Dnr1_HIV_infected-Dnr1_HIV_uninfected
GART	0.172418	0.861	0.176	Dnr1_HIV_infected-Dnr1_HIV_uninfected
GATAD2A	2.66033e-09	0.133	2.09	Dnr1_HIV_infected-Dnr1_HIV_uninfected
GATAD2B	0.000215653	0.736	-0.597	Dnr1_HIV_infected-Dnr1_HIV_uninfected
GATC	0.0417548	0.841	-0.301	Dnr1_HIV_infected-Dnr1_HIV_uninfected
GATD1	0.0346282	0.838	-0.327	Dnr1_HIV_infected-Dnr1_HIV_uninfected
GBA1	3.19007e-06	0.575	-1.03	Dnr1_HIV_infected-Dnr1_HIV_uninfected
GBE1	0.189446	0.863	-0.301	Dnr1_HIV_infected-Dnr1_HIV_uninfected
GBF1	0.464007	0.875	0.0921	Dnr1_HIV_infected-Dnr1_HIV_uninfected
GCC2	0.000158798	0.728	0.586	Dnr1_HIV_infected-Dnr1_HIV_uninfected
GCFC2	2.2103e-05	0.661	0.819	Dnr1_HIV_infected-Dnr1_HIV_uninfected
GCLM	0.000817166	0.77	-0.617	Dnr1_HIV_infected-Dnr1_HIV_uninfected
GCN1	0.00796056	0.815	-0.396	Dnr1_HIV_infected-Dnr1_HIV_uninfected
GDAP2	5.52133e-07	0.476	-1.18	Dnr1_HIV_infected-Dnr1_HIV_uninfected
GEMIN5	0.203033	0.864	-0.234	Dnr1_HIV_infected-Dnr1_HIV_uninfected
GEMIN6	0.0374472	0.84	-0.385	Dnr1_HIV_infected-Dnr1_HIV_uninfected
GEMIN7	0.0578566	0.846	-0.27	Dnr1_HIV_infected-Dnr1_HIV_uninfected
GEMIN8	0.0806903	0.851	-0.356	Dnr1_HIV_infected-Dnr1_HIV_uninfected
GET3	0.0320597	0.837	-0.595	Dnr1_HIV_infected-Dnr1_HIV_uninfected
GET4	0.108021	0.855	-0.3	Dnr1_HIV_infected-Dnr1_HIV_uninfected
GFER	0.000426038	0.754	-0.562	Dnr1_HIV_infected-Dnr1_HIV_uninfected
GFM1	4.32584e-05	0.686	0.885	Dnr1_HIV_infected-Dnr1_HIV_uninfected
GFPT1	9.29476e-05	0.711	0.594	Dnr1_HIV_infected-Dnr1_HIV_uninfected
GGA2	2.83737e-07	0.434	1.49	Dnr1_HIV_infected-Dnr1_HIV_uninfected
GID8	0.00056784	0.761	-0.696	Dnr1_HIV_infected-Dnr1_HIV_uninfected
GIGYF2	7.43186e-06	0.616	-0.706	Dnr1_HIV_infected-Dnr1_HIV_uninfected
GINS3	0.00241559	0.793	-0.509	Dnr1_HIV_infected-Dnr1_HIV_uninfected
GINS4	0.0552927	0.845	-0.323	Dnr1_HIV_infected-Dnr1_HIV_uninfected
GIT1	0.100759	0.854	0.206	Dnr1_HIV_infected-Dnr1_HIV_uninfected
GJA1	0.000132023	0.722	-0.628	Dnr1_HIV_infected-Dnr1_HIV_uninfected
GLB1	0.170873	0.861	-0.244	Dnr1_HIV_infected-Dnr1_HIV_uninfected
GLDC	5.28511e-10	0.0694	2.17	Dnr1_HIV_infected-Dnr1_HIV_uninfected
GLG1	0.000273709	0.743	-0.637	Dnr1_HIV_infected-Dnr1_HIV_uninfected
GLIPR2	0.0490397	0.843	-0.448	Dnr1_HIV_infected-Dnr1_HIV_uninfected
GLRX5	0.0620005	0.847	-0.307	Dnr1_HIV_infected-Dnr1_HIV_uninfected
GLS	0.0257396	0.834	-0.311	Dnr1_HIV_infected-Dnr1_HIV_uninfected
GLUD1	0.00511568	0.807	-0.439	Dnr1_HIV_infected-Dnr1_HIV_uninfected
GLUL	0.755778	0.883	-0.0442	Dnr1_HIV_infected-Dnr1_HIV_uninfected
GLYR1	0.440259	0.875	-0.0752	Dnr1_HIV_infected-Dnr1_HIV_uninfected
GMDS	3.09365e-05	0.674	-0.592	Dnr1_HIV_infected-Dnr1_HIV_uninfected
GMFB	7.40202e-09	0.106	1.88	Dnr1_HIV_infected-Dnr1_HIV_uninfected
GMPPA	8.07107e-09	0.196	-1.32	Dnr1_HIV_infected-Dnr1_HIV_uninfected
GMPPB	0.0187953	0.829	0.366	Dnr1_HIV_infected-Dnr1_HIV_uninfected
GMPS	0.02522	0.834	0.437	Dnr1_HIV_infected-Dnr1_HIV_uninfected
GNAI3	0.00259966	0.794	-0.486	Dnr1_HIV_infected-Dnr1_HIV_uninfected
GNAS	0.282529	0.868	0.214	Dnr1_HIV_infected-Dnr1_HIV_uninfected
GNB1L	0.274421	0.868	-0.161	Dnr1_HIV_infected-Dnr1_HIV_uninfected
GNB2	3.60987e-10	0.0589	2.34	Dnr1_HIV_infected-Dnr1_HIV_uninfected
GNG12	0.0157405	0.826	0.321	Dnr1_HIV_infected-Dnr1_HIV_uninfected
GNG5	0.00330261	0.799	-0.487	Dnr1_HIV_infected-Dnr1_HIV_uninfected
GNL1	0.0542905	0.845	0.515	Dnr1_HIV_infected-Dnr1_HIV_uninfected
GNL2	0.0234715	0.832	-0.304	Dnr1_HIV_infected-Dnr1_HIV_uninfected
GNL3	0.00150853	0.783	-0.426	Dnr1_HIV_infected-Dnr1_HIV_uninfected
GNL3L	0.00553183	0.809	-0.586	Dnr1_HIV_infected-Dnr1_HIV_uninfected
GNPNAT1	1.15849e-06	0.52	1.42	Dnr1_HIV_infected-Dnr1_HIV_uninfected
GNS	0.230697	0.865	-0.192	Dnr1_HIV_infected-Dnr1_HIV_uninfected
GOLGA1	7.07833e-05	0.703	-0.62	Dnr1_HIV_infected-Dnr1_HIV_uninfected
GOLGA2	0.000602786	0.763	-0.509	Dnr1_HIV_infected-Dnr1_HIV_uninfected
GOLGA3	0.00132235	0.78	-0.572	Dnr1_HIV_infected-Dnr1_HIV_uninfected
GOLGA4	0.000221511	0.737	-0.829	Dnr1_HIV_infected-Dnr1_HIV_uninfected
GOLGB1	0.0698559	0.849	0.228	Dnr1_HIV_infected-Dnr1_HIV_uninfected
GOLIM4	0.00469937	0.806	-0.402	Dnr1_HIV_infected-Dnr1_HIV_uninfected
GOLM1	7.506e-06	0.616	-0.82	Dnr1_HIV_infected-Dnr1_HIV_uninfected
GON7	3.08938e-10	0.0553	2.32	Dnr1_HIV_infected-Dnr1_HIV_uninfected
GOT1	0.00951286	0.818	-0.359	Dnr1_HIV_infected-Dnr1_HIV_uninfected
GPATCH4	0.0069994	0.813	-0.382	Dnr1_HIV_infected-Dnr1_HIV_uninfected
GPATCH8	5.96996e-06	0.606	-0.802	Dnr1_HIV_infected-Dnr1_HIV_uninfected
GPC4	2.35245e-06	0.559	-0.737	Dnr1_HIV_infected-Dnr1_HIV_uninfected
GPHN	0.0156986	0.826	-0.413	Dnr1_HIV_infected-Dnr1_HIV_uninfected
GPKOW	0.00016493	0.729	-0.558	Dnr1_HIV_infected-Dnr1_HIV_uninfected
GPS1	0.227398	0.865	0.176	Dnr1_HIV_infected-Dnr1_HIV_uninfected
GPX8	0.0599007	0.846	0.226	Dnr1_HIV_infected-Dnr1_HIV_uninfected
GRAMD1C	0.00124974	0.774	-0.558	Dnr1_HIV_infected-Dnr1_HIV_uninfected
GRB2	0.000428227	0.754	-0.603	Dnr1_HIV_infected-Dnr1_HIV_uninfected
GRHPR	3.24096e-07	0.443	1.03	Dnr1_HIV_infected-Dnr1_HIV_uninfected
GRIPAP1	0.000120546	0.719	-0.83	Dnr1_HIV_infected-Dnr1_HIV_uninfected
GRK2	7.30796e-07	0.493	-0.885	Dnr1_HIV_infected-Dnr1_HIV_uninfected
GRN	1.17821e-07	0.375	0.964	Dnr1_HIV_infected-Dnr1_HIV_uninfected
GRSF1	0.000263554	0.742	-0.57	Dnr1_HIV_infected-Dnr1_HIV_uninfected
GSK3A	0.00299322	0.797	0.433	Dnr1_HIV_infected-Dnr1_HIV_uninfected
GSN	0.0011505	0.777	-0.478	Dnr1_HIV_infected-Dnr1_HIV_uninfected
GSR	0.00131178	0.78	0.649	Dnr1_HIV_infected-Dnr1_HIV_uninfected
GSS	0.108636	0.855	-0.25	Dnr1_HIV_infected-Dnr1_HIV_uninfected
GSTK1	0.00885477	0.817	-0.363	Dnr1_HIV_infected-Dnr1_HIV_uninfected
GTF2A1	0.00621303	0.811	-0.466	Dnr1_HIV_infected-Dnr1_HIV_uninfected
GTF2B	0.343828	0.871	-0.148	Dnr1_HIV_infected-Dnr1_HIV_uninfected
GTF2E1	0.000253251	0.741	0.701	Dnr1_HIV_infected-Dnr1_HIV_uninfected
GTF2F1	0.632528	0.88	-0.0614	Dnr1_HIV_infected-Dnr1_HIV_uninfected
GTF2F2	0.76126	0.883	0.044	Dnr1_HIV_infected-Dnr1_HIV_uninfected
GTF2H1	1.4205e-09	0.104	-1.54	Dnr1_HIV_infected-Dnr1_HIV_uninfected
GTF2I	0.000660543	0.765	0.713	Dnr1_HIV_infected-Dnr1_HIV_uninfected
GTF3C1	0.00423932	0.804	-0.426	Dnr1_HIV_infected-Dnr1_HIV_uninfected
GTF3C2	0.601355	0.88	-0.0784	Dnr1_HIV_infected-Dnr1_HIV_uninfected
GTF3C4	5.08209e-09	0.168	-1.64	Dnr1_HIV_infected-Dnr1_HIV_uninfected
GTF3C5	6.43107e-07	0.486	1.05	Dnr1_HIV_infected-Dnr1_HIV_uninfected
GTPBP1	0.0116355	0.821	-0.444	Dnr1_HIV_infected-Dnr1_HIV_uninfected
GTPBP10	6.74826e-09	0.185	-1.08	Dnr1_HIV_infected-Dnr1_HIV_uninfected
GTPBP4	0.994912	0.888	0.000905	Dnr1_HIV_infected-Dnr1_HIV_uninfected
GTSE1	0.60167	0.88	-0.101	Dnr1_HIV_infected-Dnr1_HIV_uninfected
GUK1	0.000107856	0.716	-0.6	Dnr1_HIV_infected-Dnr1_HIV_uninfected
GUSB	0.334717	0.871	-0.123	Dnr1_HIV_infected-Dnr1_HIV_uninfected
GYS1	0.00767705	0.814	0.791	Dnr1_HIV_infected-Dnr1_HIV_uninfected
GZMB	0.0675637	0.848	-0.221	Dnr1_HIV_infected-Dnr1_HIV_uninfected
H1-0	0.0533836	0.845	-0.334	Dnr1_HIV_infected-Dnr1_HIV_uninfected
H2BC11	0.0170703	0.827	-0.422	Dnr1_HIV_infected-Dnr1_HIV_uninfected
H3C1	0.00129918	0.78	-0.568	Dnr1_HIV_infected-Dnr1_HIV_uninfected
H4C9	0.000103731	0.715	0.93	Dnr1_HIV_infected-Dnr1_HIV_uninfected
HABP4	0.000457327	0.756	-0.728	Dnr1_HIV_infected-Dnr1_HIV_uninfected
HACD3	8.13219e-09	0.111	1.63	Dnr1_HIV_infected-Dnr1_HIV_uninfected
HACL1	0.000219868	0.737	0.599	Dnr1_HIV_infected-Dnr1_HIV_uninfected
HACL2	0.789503	0.884	0.0751	Dnr1_HIV_infected-Dnr1_HIV_uninfected
HADHA	1.31203e-05	0.64	0.893	Dnr1_HIV_infected-Dnr1_HIV_uninfected
HADHB	0.575642	0.879	0.0655	Dnr1_HIV_infected-Dnr1_HIV_uninfected
HAGH	3.5241e-05	0.679	0.822	Dnr1_HIV_infected-Dnr1_HIV_uninfected
HARS1	0.732038	0.883	-0.0526	Dnr1_HIV_infected-Dnr1_HIV_uninfected
HAUS1	1.98718e-05	0.657	-0.622	Dnr1_HIV_infected-Dnr1_HIV_uninfected
HAUS2	0.922626	0.887	0.0149	Dnr1_HIV_infected-Dnr1_HIV_uninfected
HAUS4	0.0179644	0.828	-0.314	Dnr1_HIV_infected-Dnr1_HIV_uninfected
HAUS6	3.88563e-05	0.682	-0.694	Dnr1_HIV_infected-Dnr1_HIV_uninfected
HAUS7	7.54948e-05	0.705	-0.736	Dnr1_HIV_infected-Dnr1_HIV_uninfected
HAX1	2.57273e-05	0.667	-0.754	Dnr1_HIV_infected-Dnr1_HIV_uninfected
HBA1	0.0672946	0.848	-0.35	Dnr1_HIV_infected-Dnr1_HIV_uninfected
HBS1L	0.0280167	0.835	-0.385	Dnr1_HIV_infected-Dnr1_HIV_uninfected
HCCS	1.44448e-06	0.533	0.95	Dnr1_HIV_infected-Dnr1_HIV_uninfected
HCFC1	0.138102	0.858	0.21	Dnr1_HIV_infected-Dnr1_HIV_uninfected
HDAC2	3.31526e-10	0.0569	1.53	Dnr1_HIV_infected-Dnr1_HIV_uninfected
HDDC2	4.8187e-05	0.69	-0.655	Dnr1_HIV_infected-Dnr1_HIV_uninfected
HDGF	0.00156614	0.784	-0.509	Dnr1_HIV_infected-Dnr1_HIV_uninfected
HDGFL2	1.83627e-05	0.654	0.847	Dnr1_HIV_infected-Dnr1_HIV_uninfected
HDGFL3	0.000176227	0.731	-0.588	Dnr1_HIV_infected-Dnr1_HIV_uninfected
HDHD5	8.73209e-08	0.355	1.25	Dnr1_HIV_infected-Dnr1_HIV_uninfected
HDLBP	0.313092	0.87	-0.141	Dnr1_HIV_infected-Dnr1_HIV_uninfected
HEATR1	7.1688e-06	0.614	1.11	Dnr1_HIV_infected-Dnr1_HIV_uninfected
HEATR3	0.000170867	0.73	-0.623	Dnr1_HIV_infected-Dnr1_HIV_uninfected
HEATR5B	1.76466e-07	0.403	-1.34	Dnr1_HIV_infected-Dnr1_HIV_uninfected
HEATR6	0.000247841	0.74	0.501	Dnr1_HIV_infected-Dnr1_HIV_uninfected
HEBP1	0.000285201	0.744	-0.586	Dnr1_HIV_infected-Dnr1_HIV_uninfected
HEBP2	0.0232154	0.832	-0.298	Dnr1_HIV_infected-Dnr1_HIV_uninfected
HECTD1	0.00010425	0.715	-0.669	Dnr1_HIV_infected-Dnr1_HIV_uninfected
HECTD3	9.80815e-06	0.628	-0.69	Dnr1_HIV_infected-Dnr1_HIV_uninfected
HELLS	0.000535554	0.76	-0.478	Dnr1_HIV_infected-Dnr1_HIV_uninfected
HERC2	9.48307e-05	0.712	-0.686	Dnr1_HIV_infected-Dnr1_HIV_uninfected
HEXB	3.53098e-06	0.58	0.867	Dnr1_HIV_infected-Dnr1_HIV_uninfected
HGH1	0.000231222	0.738	-0.522	Dnr1_HIV_infected-Dnr1_HIV_uninfected
HGS	1.03871e-05	0.63	-0.809	Dnr1_HIV_infected-Dnr1_HIV_uninfected
HIBADH	0.0739878	0.849	-0.237	Dnr1_HIV_infected-Dnr1_HIV_uninfected
HIBCH	0.00928742	0.818	-0.426	Dnr1_HIV_infected-Dnr1_HIV_uninfected
HIF1AN	0.000119164	0.719	-0.696	Dnr1_HIV_infected-Dnr1_HIV_uninfected
HIKESHI	0.00258769	0.794	-0.637	Dnr1_HIV_infected-Dnr1_HIV_uninfected
HINT1	0.00264975	0.795	-0.466	Dnr1_HIV_infected-Dnr1_HIV_uninfected
HINT2	0.00659493	0.812	-0.367	Dnr1_HIV_infected-Dnr1_HIV_uninfected
HIP1	0.0071003	0.813	-0.399	Dnr1_HIV_infected-Dnr1_HIV_uninfected
HK1	0.0352735	0.839	-0.303	Dnr1_HIV_infected-Dnr1_HIV_uninfected
HK2	4.29075e-09	0.159	1.66	Dnr1_HIV_infected-Dnr1_HIV_uninfected
HLA-A	0.846818	0.885	0.0337	Dnr1_HIV_infected-Dnr1_HIV_uninfected
HLA-C	6.41003e-08	0.334	1.47	Dnr1_HIV_infected-Dnr1_HIV_uninfected
HLTF	4.37999e-05	0.687	-0.814	Dnr1_HIV_infected-Dnr1_HIV_uninfected
HMBS	0.0589836	0.846	0.368	Dnr1_HIV_infected-Dnr1_HIV_uninfected
HMCES	0.000130293	0.722	-0.708	Dnr1_HIV_infected-Dnr1_HIV_uninfected
HMGCL	0.000688173	0.766	-0.484	Dnr1_HIV_infected-Dnr1_HIV_uninfected
HMGCS1	0.0292351	0.836	0.369	Dnr1_HIV_infected-Dnr1_HIV_uninfected
HMGN3	1.0583e-07	0.168	1.5	Dnr1_HIV_infected-Dnr1_HIV_uninfected
HNRNPA0	0.00446988	0.805	-0.379	Dnr1_HIV_infected-Dnr1_HIV_uninfected
HNRNPA2B1	0.000916186	0.772	0.414	Dnr1_HIV_infected-Dnr1_HIV_uninfected
HNRNPAB	4.25585e-07	0.46	2.01	Dnr1_HIV_infected-Dnr1_HIV_uninfected
HNRNPC	0.0313774	0.837	-0.468	Dnr1_HIV_infected-Dnr1_HIV_uninfected
HNRNPD	0.00204646	0.79	-0.436	Dnr1_HIV_infected-Dnr1_HIV_uninfected
HNRNPF	0.11984	0.856	0.3	Dnr1_HIV_infected-Dnr1_HIV_uninfected
HNRNPH3	0.000380657	0.751	-0.548	Dnr1_HIV_infected-Dnr1_HIV_uninfected
HNRNPK	0.286912	0.868	-0.19	Dnr1_HIV_infected-Dnr1_HIV_uninfected
HNRNPL	0.00215004	0.791	-0.48	Dnr1_HIV_infected-Dnr1_HIV_uninfected
HNRNPLL	0.00370782	0.801	0.728	Dnr1_HIV_infected-Dnr1_HIV_uninfected
HNRNPR	0.723665	0.883	-0.0419	Dnr1_HIV_infected-Dnr1_HIV_uninfected
HNRNPU	5.96964e-09	0.178	1.59	Dnr1_HIV_infected-Dnr1_HIV_uninfected
HNRNPUL1	0.879872	0.886	0.0202	Dnr1_HIV_infected-Dnr1_HIV_uninfected
HNRNPUL2	0.639746	0.88	-0.0752	Dnr1_HIV_infected-Dnr1_HIV_uninfected
HOMER1	0.0606013	0.847	0.265	Dnr1_HIV_infected-Dnr1_HIV_uninfected
HOMER3	5.1674e-05	0.692	-0.779	Dnr1_HIV_infected-Dnr1_HIV_uninfected
HOOK3	1.27538e-05	0.639	-0.706	Dnr1_HIV_infected-Dnr1_HIV_uninfected
HP1BP3	0.00182706	0.787	-0.491	Dnr1_HIV_infected-Dnr1_HIV_uninfected
HPRT1	0.000283723	0.744	0.701	Dnr1_HIV_infected-Dnr1_HIV_uninfected
HS1BP3	0.014241	0.825	-0.36	Dnr1_HIV_infected-Dnr1_HIV_uninfected
HS2ST1	2.01292e-07	0.411	-0.998	Dnr1_HIV_infected-Dnr1_HIV_uninfected
HSBP1	0.000564469	0.761	0.438	Dnr1_HIV_infected-Dnr1_HIV_uninfected
HSCB	0.657328	0.881	-0.0738	Dnr1_HIV_infected-Dnr1_HIV_uninfected
HSD17B11	6.74826e-09	0.185	-1.08	Dnr1_HIV_infected-Dnr1_HIV_uninfected
HSD17B4	1.35204e-05	0.642	0.916	Dnr1_HIV_infected-Dnr1_HIV_uninfected
HSDL2	0.00138129	0.781	-0.434	Dnr1_HIV_infected-Dnr1_HIV_uninfected
HSP90AA1	9.79407e-09	0.208	1.23	Dnr1_HIV_infected-Dnr1_HIV_uninfected
HSPA12A	0.00195216	0.789	0.557	Dnr1_HIV_infected-Dnr1_HIV_uninfected
HSPA14	8.41166e-07	0.502	1.08	Dnr1_HIV_infected-Dnr1_HIV_uninfected
HSPA4	0.00763412	0.814	-0.385	Dnr1_HIV_infected-Dnr1_HIV_uninfected
HSPA4L	0.235104	0.866	-0.192	Dnr1_HIV_infected-Dnr1_HIV_uninfected
HSPA5	2.66811e-07	0.43	1.31	Dnr1_HIV_infected-Dnr1_HIV_uninfected
HSPA8	0.0386987	0.84	-0.285	Dnr1_HIV_infected-Dnr1_HIV_uninfected
HSPA9	0.00500975	0.807	-0.434	Dnr1_HIV_infected-Dnr1_HIV_uninfected
HSPB1	0.0049818	0.807	-0.34	Dnr1_HIV_infected-Dnr1_HIV_uninfected
HSPBP1	4.81571e-05	0.69	0.617	Dnr1_HIV_infected-Dnr1_HIV_uninfected
HSPH1	0.0861866	0.852	-0.237	Dnr1_HIV_infected-Dnr1_HIV_uninfected
HTATSF1	0.00104363	0.775	-0.435	Dnr1_HIV_infected-Dnr1_HIV_uninfected
HUWE1	0.00814008	0.815	-0.332	Dnr1_HIV_infected-Dnr1_HIV_uninfected
HYOU1	1.34251e-06	0.529	1.37	Dnr1_HIV_infected-Dnr1_HIV_uninfected
IARS1	0.057333	0.846	0.405	Dnr1_HIV_infected-Dnr1_HIV_uninfected
ID3	0.000846241	0.771	-0.488	Dnr1_HIV_infected-Dnr1_HIV_uninfected
IDE	0.0013215	0.78	-0.813	Dnr1_HIV_infected-Dnr1_HIV_uninfected
IDH1	0.00667952	0.812	-0.357	Dnr1_HIV_infected-Dnr1_HIV_uninfected
IDH2	0.00200954	0.789	-0.449	Dnr1_HIV_infected-Dnr1_HIV_uninfected
IDH3A	0.000164137	0.729	0.651	Dnr1_HIV_infected-Dnr1_HIV_uninfected
IDH3G	0.000960514	0.773	-0.751	Dnr1_HIV_infected-Dnr1_HIV_uninfected
IFIT3	0.0136436	0.824	0.281	Dnr1_HIV_infected-Dnr1_HIV_uninfected
IFT27	0.00953541	0.818	-0.428	Dnr1_HIV_infected-Dnr1_HIV_uninfected
IFT74	1.14081e-06	0.52	-1.14	Dnr1_HIV_infected-Dnr1_HIV_uninfected
IGBP1	0.000352429	0.749	-0.561	Dnr1_HIV_infected-Dnr1_HIV_uninfected
IGF2BP1	0.225638	0.865	-0.199	Dnr1_HIV_infected-Dnr1_HIV_uninfected
IGF2BP2	0.016321	0.827	0.319	Dnr1_HIV_infected-Dnr1_HIV_uninfected
IGF2BP3	0.697359	0.882	-0.0681	Dnr1_HIV_infected-Dnr1_HIV_uninfected
IGF2R	0.0232372	0.832	0.39	Dnr1_HIV_infected-Dnr1_HIV_uninfected
IK	0.000551219	0.761	-0.617	Dnr1_HIV_infected-Dnr1_HIV_uninfected
IKBIP	0.527687	0.877	-0.0904	Dnr1_HIV_infected-Dnr1_HIV_uninfected
IKBKG	0.967161	0.888	0.00934	Dnr1_HIV_infected-Dnr1_HIV_uninfected
IL18	1.5381e-09	0.107	1.76	Dnr1_HIV_infected-Dnr1_HIV_uninfected
ILF2	0.263909	0.867	-0.151	Dnr1_HIV_infected-Dnr1_HIV_uninfected
ILF3	0.0186317	0.829	-0.312	Dnr1_HIV_infected-Dnr1_HIV_uninfected
ILK	0.000932149	0.773	-0.604	Dnr1_HIV_infected-Dnr1_HIV_uninfected
ILKAP	0.015138	0.826	-0.318	Dnr1_HIV_infected-Dnr1_HIV_uninfected
IMMT	1.18264e-05	0.636	-1.06	Dnr1_HIV_infected-Dnr1_HIV_uninfected
IMP3	2.95991e-07	0.437	1.54	Dnr1_HIV_infected-Dnr1_HIV_uninfected
IMPDH1	1.63923e-07	0.398	1.13	Dnr1_HIV_infected-Dnr1_HIV_uninfected
IMPDH2	0.0457941	0.842	0.363	Dnr1_HIV_infected-Dnr1_HIV_uninfected
INA	0.00994815	0.819	-0.389	Dnr1_HIV_infected-Dnr1_HIV_uninfected
INF2	0.000717707	0.767	-0.464	Dnr1_HIV_infected-Dnr1_HIV_uninfected
INIP	0.445477	0.875	0.109	Dnr1_HIV_infected-Dnr1_HIV_uninfected
INPP5F	2.43373e-05	0.665	-0.644	Dnr1_HIV_infected-Dnr1_HIV_uninfected
INTS1	1.6475e-05	0.65	-0.722	Dnr1_HIV_infected-Dnr1_HIV_uninfected
INTS12	0.35575	0.872	-0.125	Dnr1_HIV_infected-Dnr1_HIV_uninfected
INTS13	0.188834	0.863	-0.185	Dnr1_HIV_infected-Dnr1_HIV_uninfected
INTS2	0.000691191	0.759	-0.567	Dnr1_HIV_infected-Dnr1_HIV_uninfected
INTS3	0.0470534	0.843	-0.277	Dnr1_HIV_infected-Dnr1_HIV_uninfected
INTS7	8.94556e-06	0.624	-0.781	Dnr1_HIV_infected-Dnr1_HIV_uninfected
INTS9	5.6154e-08	0.324	-1.27	Dnr1_HIV_infected-Dnr1_HIV_uninfected
IPO4	0.353403	0.871	-0.146	Dnr1_HIV_infected-Dnr1_HIV_uninfected
IPO8	1.67238e-08	0.242	-1.08	Dnr1_HIV_infected-Dnr1_HIV_uninfected
IPO9	0.0470342	0.843	0.269	Dnr1_HIV_infected-Dnr1_HIV_uninfected
IQGAP1	0.00435054	0.804	-0.394	Dnr1_HIV_infected-Dnr1_HIV_uninfected
IRAK1	0.000113005	0.718	-0.682	Dnr1_HIV_infected-Dnr1_HIV_uninfected
IRF2BP1	0.00529348	0.808	-0.344	Dnr1_HIV_infected-Dnr1_HIV_uninfected
IRF2BP2	0.000844171	0.771	-0.528	Dnr1_HIV_infected-Dnr1_HIV_uninfected
IRF2BPL	0.00681388	0.812	-0.643	Dnr1_HIV_infected-Dnr1_HIV_uninfected
IRGQ	0.185908	0.862	-0.28	Dnr1_HIV_infected-Dnr1_HIV_uninfected
ISCA2	9.69986e-05	0.713	-0.846	Dnr1_HIV_infected-Dnr1_HIV_uninfected
ISCU	0.00109255	0.776	-0.388	Dnr1_HIV_infected-Dnr1_HIV_uninfected
ISOC2	0.785239	0.884	0.0359	Dnr1_HIV_infected-Dnr1_HIV_uninfected
IST1	0.216572	0.864	-0.142	Dnr1_HIV_infected-Dnr1_HIV_uninfected
ISY1	0.000147868	0.726	-0.644	Dnr1_HIV_infected-Dnr1_HIV_uninfected
ISYNA1	7.86146e-08	0.348	1.48	Dnr1_HIV_infected-Dnr1_HIV_uninfected
ITCH	0.274279	0.868	-0.217	Dnr1_HIV_infected-Dnr1_HIV_uninfected
ITGA6	1.94624e-05	0.656	0.715	Dnr1_HIV_infected-Dnr1_HIV_uninfected
ITGAV	0.442856	0.875	-0.1	Dnr1_HIV_infected-Dnr1_HIV_uninfected
ITGB1	0.181777	0.862	0.213	Dnr1_HIV_infected-Dnr1_HIV_uninfected
ITPA	0.0284372	0.835	-0.311	Dnr1_HIV_infected-Dnr1_HIV_uninfected
ITSN1	6.42341e-06	0.609	-0.796	Dnr1_HIV_infected-Dnr1_HIV_uninfected
ITSN2	3.72122e-06	0.583	1.07	Dnr1_HIV_infected-Dnr1_HIV_uninfected
IVD	0.0217898	0.831	0.404	Dnr1_HIV_infected-Dnr1_HIV_uninfected
JAGN1	2.38157e-06	0.56	-0.776	Dnr1_HIV_infected-Dnr1_HIV_uninfected
JAM3	6.4797e-05	0.7	-0.648	Dnr1_HIV_infected-Dnr1_HIV_uninfected
JPT2	0.0141243	0.824	-0.321	Dnr1_HIV_infected-Dnr1_HIV_uninfected
KARS1	0.42662	0.874	-0.134	Dnr1_HIV_infected-Dnr1_HIV_uninfected
KAT2A	0.132222	0.858	-0.243	Dnr1_HIV_infected-Dnr1_HIV_uninfected
KAT7	9.56174e-09	0.206	1.32	Dnr1_HIV_infected-Dnr1_HIV_uninfected
KCMF1	0.0417087	0.841	-0.373	Dnr1_HIV_infected-Dnr1_HIV_uninfected
KCTD5	0.00147768	0.778	0.669	Dnr1_HIV_infected-Dnr1_HIV_uninfected
KDM2A	0.00728987	0.813	-0.31	Dnr1_HIV_infected-Dnr1_HIV_uninfected
KDM3B	0.000103159	0.715	-0.708	Dnr1_HIV_infected-Dnr1_HIV_uninfected
KDM5C	0.000736662	0.767	-0.487	Dnr1_HIV_infected-Dnr1_HIV_uninfected
KGD4	0.00731302	0.811	0.539	Dnr1_HIV_infected-Dnr1_HIV_uninfected
KHDRBS1	0.0153097	0.826	-0.335	Dnr1_HIV_infected-Dnr1_HIV_uninfected
KHSRP	0.00014809	0.726	-0.599	Dnr1_HIV_infected-Dnr1_HIV_uninfected
KIAA1671	0.000378256	0.751	-0.602	Dnr1_HIV_infected-Dnr1_HIV_uninfected
KIDINS220	7.67473e-06	0.617	-0.758	Dnr1_HIV_infected-Dnr1_HIV_uninfected
KIF11	4.72702e-05	0.689	0.666	Dnr1_HIV_infected-Dnr1_HIV_uninfected
KIF14	0.779585	0.884	0.0308	Dnr1_HIV_infected-Dnr1_HIV_uninfected
KIF1A	1.17059e-05	0.636	1.32	Dnr1_HIV_infected-Dnr1_HIV_uninfected
KIF1B	6.74151e-06	0.611	-0.74	Dnr1_HIV_infected-Dnr1_HIV_uninfected
KIF20A	0.000340691	0.749	-0.513	Dnr1_HIV_infected-Dnr1_HIV_uninfected
KIF23	0.44716	0.875	0.0978	Dnr1_HIV_infected-Dnr1_HIV_uninfected
KIF2A	1.6132e-08	0.24	1.17	Dnr1_HIV_infected-Dnr1_HIV_uninfected
KIF2C	0.00156095	0.784	-0.419	Dnr1_HIV_infected-Dnr1_HIV_uninfected
KIF3A	0.200198	0.863	0.194	Dnr1_HIV_infected-Dnr1_HIV_uninfected
KIF3B	1.38336e-05	0.643	-0.932	Dnr1_HIV_infected-Dnr1_HIV_uninfected
KIF4A	0.183648	0.862	0.221	Dnr1_HIV_infected-Dnr1_HIV_uninfected
KIF5B	0.0209978	0.831	-0.348	Dnr1_HIV_infected-Dnr1_HIV_uninfected
KIFBP	0.0393601	0.84	0.297	Dnr1_HIV_infected-Dnr1_HIV_uninfected
KIFC1	0.268054	0.868	-0.207	Dnr1_HIV_infected-Dnr1_HIV_uninfected
KLC1	7.92507e-05	0.706	0.772	Dnr1_HIV_infected-Dnr1_HIV_uninfected
KLC2	0.114493	0.856	0.271	Dnr1_HIV_infected-Dnr1_HIV_uninfected
KLF16	0.000525784	0.759	-0.555	Dnr1_HIV_infected-Dnr1_HIV_uninfected
KLHDC4	4.42011e-08	0.308	1.44	Dnr1_HIV_infected-Dnr1_HIV_uninfected
KNL1	5.42572e-07	0.475	-0.869	Dnr1_HIV_infected-Dnr1_HIV_uninfected
KNOP1	1.76084e-05	0.652	0.617	Dnr1_HIV_infected-Dnr1_HIV_uninfected
KNSTRN	0.504096	0.877	-0.121	Dnr1_HIV_infected-Dnr1_HIV_uninfected
KPNA1	5.22763e-09	0.17	1.39	Dnr1_HIV_infected-Dnr1_HIV_uninfected
KPNA2	0.654829	0.881	-0.0669	Dnr1_HIV_infected-Dnr1_HIV_uninfected
KPNA3	0.000143812	0.725	-0.644	Dnr1_HIV_infected-Dnr1_HIV_uninfected
KPNA6	1.40855e-09	0.104	-2.03	Dnr1_HIV_infected-Dnr1_HIV_uninfected
KPNB1	0.000255202	0.741	-0.557	Dnr1_HIV_infected-Dnr1_HIV_uninfected
KRI1	0.0154273	0.826	-0.489	Dnr1_HIV_infected-Dnr1_HIV_uninfected
KRR1	2.13272e-07	0.415	1.11	Dnr1_HIV_infected-Dnr1_HIV_uninfected
KRT1	5.18807e-07	0.301	-1.08	Dnr1_HIV_infected-Dnr1_HIV_uninfected
KRT18	8.13521e-07	0.5	-0.799	Dnr1_HIV_infected-Dnr1_HIV_uninfected
KRT9	3.56264e-06	0.581	-0.921	Dnr1_HIV_infected-Dnr1_HIV_uninfected
KTI12	0.0339454	0.838	0.271	Dnr1_HIV_infected-Dnr1_HIV_uninfected
KTN1	0.29793	0.869	-0.213	Dnr1_HIV_infected-Dnr1_HIV_uninfected
LAGE3	0.00766335	0.812	-0.565	Dnr1_HIV_infected-Dnr1_HIV_uninfected
LAMB2	4.37942e-06	0.591	-0.746	Dnr1_HIV_infected-Dnr1_HIV_uninfected
LAMTOR1	0.0032336	0.799	-0.408	Dnr1_HIV_infected-Dnr1_HIV_uninfected
LAMTOR4	0.000926839	0.773	-0.44	Dnr1_HIV_infected-Dnr1_HIV_uninfected
LAMTOR5	0.290118	0.869	-0.181	Dnr1_HIV_infected-Dnr1_HIV_uninfected
LANCL1	1.68743e-08	0.243	1.19	Dnr1_HIV_infected-Dnr1_HIV_uninfected
LAP3	0.73519	0.883	0.0555	Dnr1_HIV_infected-Dnr1_HIV_uninfected
LARP1B	8.81798e-05	0.71	-0.84	Dnr1_HIV_infected-Dnr1_HIV_uninfected
LARP4	0.26678	0.867	-0.166	Dnr1_HIV_infected-Dnr1_HIV_uninfected
LARP4B	0.000718855	0.767	0.574	Dnr1_HIV_infected-Dnr1_HIV_uninfected
LARP7	0.831218	0.885	-0.0251	Dnr1_HIV_infected-Dnr1_HIV_uninfected
LARS1	0.0608321	0.847	0.221	Dnr1_HIV_infected-Dnr1_HIV_uninfected
LAS1L	0.0428572	0.842	-0.394	Dnr1_HIV_infected-Dnr1_HIV_uninfected
LDLR	0.180343	0.862	-0.21	Dnr1_HIV_infected-Dnr1_HIV_uninfected
LENG8	0.955057	0.887	0.00932	Dnr1_HIV_infected-Dnr1_HIV_uninfected
LETM1	0.00923216	0.817	-0.343	Dnr1_HIV_infected-Dnr1_HIV_uninfected
LGALS1	0.00134432	0.781	-0.665	Dnr1_HIV_infected-Dnr1_HIV_uninfected
LGMN	1.65562e-05	0.65	-0.984	Dnr1_HIV_infected-Dnr1_HIV_uninfected
LIG1	0.148947	0.859	-0.268	Dnr1_HIV_infected-Dnr1_HIV_uninfected
LIG3	0.00161931	0.785	-0.588	Dnr1_HIV_infected-Dnr1_HIV_uninfected
LIMA1	1.11791e-08	0.216	1.36	Dnr1_HIV_infected-Dnr1_HIV_uninfected
LIMD1	1.59638e-08	0.239	-1.25	Dnr1_HIV_infected-Dnr1_HIV_uninfected
LIMS1	0.0373073	0.839	-0.262	Dnr1_HIV_infected-Dnr1_HIV_uninfected
LIN28B	0.000478588	0.757	-0.514	Dnr1_HIV_infected-Dnr1_HIV_uninfected
LIN7C	5.97598e-08	0.329	2	Dnr1_HIV_infected-Dnr1_HIV_uninfected
LLGL1	0.0114087	0.821	-0.396	Dnr1_HIV_infected-Dnr1_HIV_uninfected
LMNA	0.307834	0.869	-0.179	Dnr1_HIV_infected-Dnr1_HIV_uninfected
LMNB1	0.0012921	0.78	-0.529	Dnr1_HIV_infected-Dnr1_HIV_uninfected
LMNB2	0.373371	0.872	0.12	Dnr1_HIV_infected-Dnr1_HIV_uninfected
LOC131768270	0.00042663	0.754	-0.624	Dnr1_HIV_infected-Dnr1_HIV_uninfected
LONP1	0.143278	0.859	-0.231	Dnr1_HIV_infected-Dnr1_HIV_uninfected
LRBA	0.142699	0.859	0.297	Dnr1_HIV_infected-Dnr1_HIV_uninfected
LRPAP1	4.03566e-08	0.302	1.37	Dnr1_HIV_infected-Dnr1_HIV_uninfected
LRPPRC	0.000767204	0.768	0.64	Dnr1_HIV_infected-Dnr1_HIV_uninfected
LRRC20	0.271471	0.868	-0.152	Dnr1_HIV_infected-Dnr1_HIV_uninfected
LRRC40	0.000119856	0.719	-0.584	Dnr1_HIV_infected-Dnr1_HIV_uninfected
LRRC47	0.0038448	0.802	-0.422	Dnr1_HIV_infected-Dnr1_HIV_uninfected
LRRFIP1	5.51113e-06	0.602	0.804	Dnr1_HIV_infected-Dnr1_HIV_uninfected
LRSAM1	0.00778312	0.814	0.416	Dnr1_HIV_infected-Dnr1_HIV_uninfected
LRWD1	0.921062	0.887	0.0216	Dnr1_HIV_infected-Dnr1_HIV_uninfected
LSM1	0.0029608	0.797	-0.444	Dnr1_HIV_infected-Dnr1_HIV_uninfected
LSM12	0.00017923	0.731	-0.518	Dnr1_HIV_infected-Dnr1_HIV_uninfected
LSM14A	0.0921576	0.853	0.384	Dnr1_HIV_infected-Dnr1_HIV_uninfected
LSM14B	9.91149e-08	0.364	1.15	Dnr1_HIV_infected-Dnr1_HIV_uninfected
LSM3	0.00287383	0.796	-0.551	Dnr1_HIV_infected-Dnr1_HIV_uninfected
LSM4	1.09755e-09	0.0942	1.33	Dnr1_HIV_infected-Dnr1_HIV_uninfected
LSM6	0.00508183	0.807	-0.558	Dnr1_HIV_infected-Dnr1_HIV_uninfected
LSM7	0.771251	0.884	-0.0551	Dnr1_HIV_infected-Dnr1_HIV_uninfected
LSM8	6.10768e-05	0.698	-0.542	Dnr1_HIV_infected-Dnr1_HIV_uninfected
LSR	0.000277492	0.743	-0.696	Dnr1_HIV_infected-Dnr1_HIV_uninfected
LSS	0.00176281	0.782	-0.548	Dnr1_HIV_infected-Dnr1_HIV_uninfected
LTBP4	0.000454462	0.756	-0.536	Dnr1_HIV_infected-Dnr1_HIV_uninfected
LTV1	0.00179177	0.787	0.468	Dnr1_HIV_infected-Dnr1_HIV_uninfected
LUC7L2	0.38969	0.873	-0.172	Dnr1_HIV_infected-Dnr1_HIV_uninfected
LUC7L3	0.000415117	0.754	-0.52	Dnr1_HIV_infected-Dnr1_HIV_uninfected
LUZP1	0.0155585	0.826	-0.461	Dnr1_HIV_infected-Dnr1_HIV_uninfected
LYPLA1	6.62471e-08	0.336	1.34	Dnr1_HIV_infected-Dnr1_HIV_uninfected
LYPLAL1	1.70918e-07	0.401	1.37	Dnr1_HIV_infected-Dnr1_HIV_uninfected
M6PR	0.0229344	0.832	-0.359	Dnr1_HIV_infected-Dnr1_HIV_uninfected
MACROH2A1	0.00188983	0.788	-0.382	Dnr1_HIV_infected-Dnr1_HIV_uninfected
MACROH2A2	4.96959e-07	0.47	0.879	Dnr1_HIV_infected-Dnr1_HIV_uninfected
MAD1L1	9.34522e-05	0.712	0.676	Dnr1_HIV_infected-Dnr1_HIV_uninfected
MAGEA10	0.0168776	0.826	-0.35	Dnr1_HIV_infected-Dnr1_HIV_uninfected
MAGED1	8.28498e-05	0.708	-0.558	Dnr1_HIV_infected-Dnr1_HIV_uninfected
MAGED2	0.0926511	0.853	-0.28	Dnr1_HIV_infected-Dnr1_HIV_uninfected
MAK16	2.80912e-08	0.277	1.17	Dnr1_HIV_infected-Dnr1_HIV_uninfected
MAN2B1	0.0168156	0.827	-0.432	Dnr1_HIV_infected-Dnr1_HIV_uninfected
MANF	0.235299	0.866	0.159	Dnr1_HIV_infected-Dnr1_HIV_uninfected
MAP1B	0.01986	0.83	-0.351	Dnr1_HIV_infected-Dnr1_HIV_uninfected
MAP1S	6.67333e-08	0.336	1.35	Dnr1_HIV_infected-Dnr1_HIV_uninfected
MAP2	0.220177	0.865	-0.23	Dnr1_HIV_infected-Dnr1_HIV_uninfected
MAP2K1	0.499054	0.877	-0.0964	Dnr1_HIV_infected-Dnr1_HIV_uninfected
MAP2K2	0.00253224	0.794	-0.457	Dnr1_HIV_infected-Dnr1_HIV_uninfected
MAP2K3	0.784681	0.884	0.0341	Dnr1_HIV_infected-Dnr1_HIV_uninfected
MAP2K4	0.536093	0.878	-0.096	Dnr1_HIV_infected-Dnr1_HIV_uninfected
MAP2K7	0.000703941	0.759	-0.512	Dnr1_HIV_infected-Dnr1_HIV_uninfected
MAP3K5	5.47624e-05	0.694	-1.14	Dnr1_HIV_infected-Dnr1_HIV_uninfected
MAP4	0.000123724	0.72	0.66	Dnr1_HIV_infected-Dnr1_HIV_uninfected
MAP7D1	0.000274152	0.743	-0.748	Dnr1_HIV_infected-Dnr1_HIV_uninfected
MAPK1	1.12972e-05	0.634	1.06	Dnr1_HIV_infected-Dnr1_HIV_uninfected
MAPK3	3.00455e-05	0.673	-0.627	Dnr1_HIV_infected-Dnr1_HIV_uninfected
MAPKAPK2	4.33631e-10	0.0638	1.37	Dnr1_HIV_infected-Dnr1_HIV_uninfected
MAPKAPK3	0.00350588	0.8	-0.533	Dnr1_HIV_infected-Dnr1_HIV_uninfected
MAPRE2	0.00260069	0.794	-0.594	Dnr1_HIV_infected-Dnr1_HIV_uninfected
MARCHF5	0.184916	0.862	-0.222	Dnr1_HIV_infected-Dnr1_HIV_uninfected
MARK1	6.74826e-09	0.185	-1.08	Dnr1_HIV_infected-Dnr1_HIV_uninfected
MARK2	0.000411287	0.753	-0.462	Dnr1_HIV_infected-Dnr1_HIV_uninfected
MARK3	4.60077e-05	0.688	0.555	Dnr1_HIV_infected-Dnr1_HIV_uninfected
MARS1	0.0519731	0.844	-0.29	Dnr1_HIV_infected-Dnr1_HIV_uninfected
MASTL	0.000424663	0.754	-0.562	Dnr1_HIV_infected-Dnr1_HIV_uninfected
MAT2A	0.821946	0.885	0.0384	Dnr1_HIV_infected-Dnr1_HIV_uninfected
MAT2B	0.000315508	0.747	-0.578	Dnr1_HIV_infected-Dnr1_HIV_uninfected
MATR3	0.00490374	0.806	-0.419	Dnr1_HIV_infected-Dnr1_HIV_uninfected
MAVS	0.00225022	0.791	-0.61	Dnr1_HIV_infected-Dnr1_HIV_uninfected
MAZ	5.67129e-08	0.235	-1.08	Dnr1_HIV_infected-Dnr1_HIV_uninfected
MBD3	0.355217	0.872	-0.189	Dnr1_HIV_infected-Dnr1_HIV_uninfected
MBNL1	7.08832e-05	0.703	0.954	Dnr1_HIV_infected-Dnr1_HIV_uninfected
MBOAT7	0.017564	0.828	0.471	Dnr1_HIV_infected-Dnr1_HIV_uninfected
MCAT	0.118644	0.856	-0.323	Dnr1_HIV_infected-Dnr1_HIV_uninfected
MCCC2	0.000115409	0.718	-0.743	Dnr1_HIV_infected-Dnr1_HIV_uninfected
MCM10	0.00152145	0.783	-0.516	Dnr1_HIV_infected-Dnr1_HIV_uninfected
MCM3	0.0871684	0.852	-0.231	Dnr1_HIV_infected-Dnr1_HIV_uninfected
MCM3AP	1.63492e-05	0.649	-0.58	Dnr1_HIV_infected-Dnr1_HIV_uninfected
MCM4	0.000619147	0.763	-0.66	Dnr1_HIV_infected-Dnr1_HIV_uninfected
MCM5	0.00270657	0.795	-0.494	Dnr1_HIV_infected-Dnr1_HIV_uninfected
MCM6	0.669387	0.881	0.0555	Dnr1_HIV_infected-Dnr1_HIV_uninfected
MCM7	2.67813e-07	0.43	1.15	Dnr1_HIV_infected-Dnr1_HIV_uninfected
MCMBP	0.730469	0.883	-0.0459	Dnr1_HIV_infected-Dnr1_HIV_uninfected
MCRIP2	8.19486e-05	0.708	-0.667	Dnr1_HIV_infected-Dnr1_HIV_uninfected
MCU	0.00173003	0.774	-0.48	Dnr1_HIV_infected-Dnr1_HIV_uninfected
MDC1	6.91502e-05	0.702	0.659	Dnr1_HIV_infected-Dnr1_HIV_uninfected
MDH1	0.000638	0.764	-0.454	Dnr1_HIV_infected-Dnr1_HIV_uninfected
MDH2	0.0233425	0.832	0.429	Dnr1_HIV_infected-Dnr1_HIV_uninfected
MDK	5.77951e-07	0.479	0.975	Dnr1_HIV_infected-Dnr1_HIV_uninfected
ME2	0.0157763	0.826	-0.452	Dnr1_HIV_infected-Dnr1_HIV_uninfected
MEA1	0.00119898	0.778	-0.673	Dnr1_HIV_infected-Dnr1_HIV_uninfected
MED1	0.00138405	0.781	-0.507	Dnr1_HIV_infected-Dnr1_HIV_uninfected
MED14	0.00142418	0.782	-0.489	Dnr1_HIV_infected-Dnr1_HIV_uninfected
MED15	0.0582122	0.845	-0.301	Dnr1_HIV_infected-Dnr1_HIV_uninfected
MED16	1.7782e-05	0.653	-0.891	Dnr1_HIV_infected-Dnr1_HIV_uninfected
MED17	1.13633e-05	0.634	1.36	Dnr1_HIV_infected-Dnr1_HIV_uninfected
MED22	0.309171	0.869	0.21	Dnr1_HIV_infected-Dnr1_HIV_uninfected
MED29	0.426014	0.874	-0.106	Dnr1_HIV_infected-Dnr1_HIV_uninfected
MED4	0.000833234	0.77	-0.503	Dnr1_HIV_infected-Dnr1_HIV_uninfected
MED6	5.44917e-06	0.601	-0.692	Dnr1_HIV_infected-Dnr1_HIV_uninfected
MEMO1	0.11315	0.855	-0.261	Dnr1_HIV_infected-Dnr1_HIV_uninfected
METAP1	0.0980372	0.853	-0.231	Dnr1_HIV_infected-Dnr1_HIV_uninfected
METAP2	0.00296096	0.797	-0.358	Dnr1_HIV_infected-Dnr1_HIV_uninfected
METTL1	0.00564771	0.809	-0.501	Dnr1_HIV_infected-Dnr1_HIV_uninfected
METTL13	0.000784534	0.769	-0.522	Dnr1_HIV_infected-Dnr1_HIV_uninfected
METTL14	0.0032072	0.798	-0.366	Dnr1_HIV_infected-Dnr1_HIV_uninfected
MFAP1	0.00244787	0.793	0.481	Dnr1_HIV_infected-Dnr1_HIV_uninfected
MFN2	0.039229	0.84	-0.437	Dnr1_HIV_infected-Dnr1_HIV_uninfected
MGME1	0.0259597	0.834	-0.281	Dnr1_HIV_infected-Dnr1_HIV_uninfected
MGMT	0.326805	0.87	-0.16	Dnr1_HIV_infected-Dnr1_HIV_uninfected
MIA3	0.00016533	0.729	0.78	Dnr1_HIV_infected-Dnr1_HIV_uninfected
MIB1	1.12272e-05	0.634	-0.731	Dnr1_HIV_infected-Dnr1_HIV_uninfected
MICALL1	0.91305	0.887	-0.0111	Dnr1_HIV_infected-Dnr1_HIV_uninfected
MID1	4.44817e-06	0.592	0.742	Dnr1_HIV_infected-Dnr1_HIV_uninfected
MIF	0.00692814	0.812	-0.648	Dnr1_HIV_infected-Dnr1_HIV_uninfected
MINK1	0.116497	0.856	-0.258	Dnr1_HIV_infected-Dnr1_HIV_uninfected
MINPP1	1.26153e-05	0.639	-0.84	Dnr1_HIV_infected-Dnr1_HIV_uninfected
MIPEP	1.58526e-06	0.538	1.05	Dnr1_HIV_infected-Dnr1_HIV_uninfected
MIS18A	0.000454503	0.756	-0.609	Dnr1_HIV_infected-Dnr1_HIV_uninfected
MIX23	0.751751	0.883	-0.056	Dnr1_HIV_infected-Dnr1_HIV_uninfected
MKLN1	0.000207745	0.735	-0.634	Dnr1_HIV_infected-Dnr1_HIV_uninfected
MKRN2	0.000121291	0.72	-0.592	Dnr1_HIV_infected-Dnr1_HIV_uninfected
MLF2	0.545613	0.878	0.0619	Dnr1_HIV_infected-Dnr1_HIV_uninfected
MLH1	0.000499531	0.758	-0.593	Dnr1_HIV_infected-Dnr1_HIV_uninfected
MLLT11	0.123922	0.857	-0.241	Dnr1_HIV_infected-Dnr1_HIV_uninfected
MLST8	0.0242148	0.833	-0.305	Dnr1_HIV_infected-Dnr1_HIV_uninfected
MMACHC	0.000146969	0.725	-0.562	Dnr1_HIV_infected-Dnr1_HIV_uninfected
MMS19	3.52035e-06	0.58	-0.707	Dnr1_HIV_infected-Dnr1_HIV_uninfected
MMUT	0.0122704	0.822	0.478	Dnr1_HIV_infected-Dnr1_HIV_uninfected
MOB1A	0.00010938	0.717	-0.597	Dnr1_HIV_infected-Dnr1_HIV_uninfected
MOB1B	0.617271	0.88	-0.0786	Dnr1_HIV_infected-Dnr1_HIV_uninfected
MOCS2	0.00929914	0.818	-0.482	Dnr1_HIV_infected-Dnr1_HIV_uninfected
MOCS3	0.00147521	0.783	-0.544	Dnr1_HIV_infected-Dnr1_HIV_uninfected
MOGS	0.0116666	0.821	-0.375	Dnr1_HIV_infected-Dnr1_HIV_uninfected
MORC2	0.0655174	0.848	-0.212	Dnr1_HIV_infected-Dnr1_HIV_uninfected
MORF4L1	0.0126542	0.823	-0.403	Dnr1_HIV_infected-Dnr1_HIV_uninfected
MOV10	4.37819e-06	0.591	0.991	Dnr1_HIV_infected-Dnr1_HIV_uninfected
MPG	0.0212553	0.831	-0.383	Dnr1_HIV_infected-Dnr1_HIV_uninfected
MPHOSPH10	0.00430352	0.804	-0.415	Dnr1_HIV_infected-Dnr1_HIV_uninfected
MPHOSPH6	0.275643	0.868	-0.185	Dnr1_HIV_infected-Dnr1_HIV_uninfected
MPHOSPH8	0.00776971	0.814	0.35	Dnr1_HIV_infected-Dnr1_HIV_uninfected
MPI	0.00179781	0.787	-0.5	Dnr1_HIV_infected-Dnr1_HIV_uninfected
MPRIP	0.00203912	0.79	-0.611	Dnr1_HIV_infected-Dnr1_HIV_uninfected
MPST	0.00678793	0.812	-0.495	Dnr1_HIV_infected-Dnr1_HIV_uninfected
MRE11	0.80486	0.884	0.0279	Dnr1_HIV_infected-Dnr1_HIV_uninfected
MRFAP1	0.0107795	0.82	0.301	Dnr1_HIV_infected-Dnr1_HIV_uninfected
MRI1	0.00275022	0.795	-0.532	Dnr1_HIV_infected-Dnr1_HIV_uninfected
MRM1	0.00197784	0.789	-0.521	Dnr1_HIV_infected-Dnr1_HIV_uninfected
MRM3	8.76732e-08	0.355	1.23	Dnr1_HIV_infected-Dnr1_HIV_uninfected
MRPL1	0.879572	0.886	-0.0258	Dnr1_HIV_infected-Dnr1_HIV_uninfected
MRPL11	0.00459481	0.805	-0.453	Dnr1_HIV_infected-Dnr1_HIV_uninfected
MRPL12	2.13085e-08	0.258	1.09	Dnr1_HIV_infected-Dnr1_HIV_uninfected
MRPL13	0.000487351	0.758	-0.552	Dnr1_HIV_infected-Dnr1_HIV_uninfected
MRPL14	0.00059472	0.762	0.572	Dnr1_HIV_infected-Dnr1_HIV_uninfected
MRPL15	0.00564261	0.809	-0.409	Dnr1_HIV_infected-Dnr1_HIV_uninfected
MRPL16	0.0160703	0.827	-0.395	Dnr1_HIV_infected-Dnr1_HIV_uninfected
MRPL17	0.471301	0.876	0.115	Dnr1_HIV_infected-Dnr1_HIV_uninfected
MRPL18	0.634761	0.88	0.0677	Dnr1_HIV_infected-Dnr1_HIV_uninfected
MRPL19	0.355288	0.872	-0.171	Dnr1_HIV_infected-Dnr1_HIV_uninfected
MRPL2	0.0141532	0.824	-0.337	Dnr1_HIV_infected-Dnr1_HIV_uninfected
MRPL22	0.478972	0.876	0.0832	Dnr1_HIV_infected-Dnr1_HIV_uninfected
MRPL23	0.0102826	0.819	-0.363	Dnr1_HIV_infected-Dnr1_HIV_uninfected
MRPL24	0.0742024	0.849	0.327	Dnr1_HIV_infected-Dnr1_HIV_uninfected
MRPL27	4.71812e-05	0.689	0.765	Dnr1_HIV_infected-Dnr1_HIV_uninfected
MRPL34	1.09128e-05	0.633	1.17	Dnr1_HIV_infected-Dnr1_HIV_uninfected
MRPL35	0.000210986	0.736	-0.562	Dnr1_HIV_infected-Dnr1_HIV_uninfected
MRPL38	0.575686	0.879	0.111	Dnr1_HIV_infected-Dnr1_HIV_uninfected
MRPL4	5.8827e-07	0.48	1.2	Dnr1_HIV_infected-Dnr1_HIV_uninfected
MRPL40	0.554594	0.878	0.0901	Dnr1_HIV_infected-Dnr1_HIV_uninfected
MRPL41	7.72184e-05	0.706	-0.655	Dnr1_HIV_infected-Dnr1_HIV_uninfected
MRPL43	0.521224	0.877	-0.125	Dnr1_HIV_infected-Dnr1_HIV_uninfected
MRPL44	2.73034e-10	0.0525	1.72	Dnr1_HIV_infected-Dnr1_HIV_uninfected
MRPL45	0.12287	0.857	-0.246	Dnr1_HIV_infected-Dnr1_HIV_uninfected
MRPL46	0.00118356	0.778	-0.485	Dnr1_HIV_infected-Dnr1_HIV_uninfected
MRPL47	0.00018318	0.732	0.681	Dnr1_HIV_infected-Dnr1_HIV_uninfected
MRPL49	1.12619e-06	0.519	0.986	Dnr1_HIV_infected-Dnr1_HIV_uninfected
MRPL50	0.0763978	0.85	-0.214	Dnr1_HIV_infected-Dnr1_HIV_uninfected
MRPL53	0.000676328	0.765	-0.507	Dnr1_HIV_infected-Dnr1_HIV_uninfected
MRPL55	0.00182465	0.787	-0.445	Dnr1_HIV_infected-Dnr1_HIV_uninfected
MRPL58	0.416252	0.874	-0.136	Dnr1_HIV_infected-Dnr1_HIV_uninfected
MRPL9	2.75401e-08	0.276	1.65	Dnr1_HIV_infected-Dnr1_HIV_uninfected
MRPS11	0.32651	0.87	-0.124	Dnr1_HIV_infected-Dnr1_HIV_uninfected
MRPS15	0.522514	0.877	0.0828	Dnr1_HIV_infected-Dnr1_HIV_uninfected
MRPS16	0.00196019	0.789	-0.473	Dnr1_HIV_infected-Dnr1_HIV_uninfected
MRPS17	0.00161625	0.785	-0.494	Dnr1_HIV_infected-Dnr1_HIV_uninfected
MRPS18A	1.21392e-05	0.637	1.18	Dnr1_HIV_infected-Dnr1_HIV_uninfected
MRPS18B	2.14144e-06	0.554	1.03	Dnr1_HIV_infected-Dnr1_HIV_uninfected
MRPS21	0.00014689	0.725	0.733	Dnr1_HIV_infected-Dnr1_HIV_uninfected
MRPS22	0.175843	0.862	0.325	Dnr1_HIV_infected-Dnr1_HIV_uninfected
MRPS23	0.000277068	0.743	-0.571	Dnr1_HIV_infected-Dnr1_HIV_uninfected
MRPS25	0.0120482	0.822	-0.454	Dnr1_HIV_infected-Dnr1_HIV_uninfected
MRPS26	4.78286e-09	0.165	1.61	Dnr1_HIV_infected-Dnr1_HIV_uninfected
MRPS28	0.0220661	0.831	-0.309	Dnr1_HIV_infected-Dnr1_HIV_uninfected
MRPS30	0.0284878	0.835	0.349	Dnr1_HIV_infected-Dnr1_HIV_uninfected
MRPS31	7.73292e-09	0.193	1.74	Dnr1_HIV_infected-Dnr1_HIV_uninfected
MRPS33	0.137358	0.858	-0.245	Dnr1_HIV_infected-Dnr1_HIV_uninfected
MRPS34	0.000113256	0.718	-0.672	Dnr1_HIV_infected-Dnr1_HIV_uninfected
MRPS35	0.000236866	0.739	-0.679	Dnr1_HIV_infected-Dnr1_HIV_uninfected
MRPS6	1.63375e-05	0.649	0.77	Dnr1_HIV_infected-Dnr1_HIV_uninfected
MRPS7	1.44652e-05	0.644	0.824	Dnr1_HIV_infected-Dnr1_HIV_uninfected
MRPS9	0.0283272	0.835	0.334	Dnr1_HIV_infected-Dnr1_HIV_uninfected
MRRF	7.71483e-10	0.0814	2.25	Dnr1_HIV_infected-Dnr1_HIV_uninfected
MSH2	0.144982	0.859	-0.194	Dnr1_HIV_infected-Dnr1_HIV_uninfected
MSN	0.000166596	0.729	-0.629	Dnr1_HIV_infected-Dnr1_HIV_uninfected
MT1X	2.94839e-10	0.0543	2.54	Dnr1_HIV_infected-Dnr1_HIV_uninfected
MTA1	0.0868486	0.852	0.303	Dnr1_HIV_infected-Dnr1_HIV_uninfected
MTA2	0.355187	0.872	-0.168	Dnr1_HIV_infected-Dnr1_HIV_uninfected
MTAP	0.0747282	0.85	0.271	Dnr1_HIV_infected-Dnr1_HIV_uninfected
MTCH1	0.788907	0.884	0.0381	Dnr1_HIV_infected-Dnr1_HIV_uninfected
MTCH2	0.0560315	0.845	-0.316	Dnr1_HIV_infected-Dnr1_HIV_uninfected
MTDH	0.00117997	0.778	0.704	Dnr1_HIV_infected-Dnr1_HIV_uninfected
MTFR1L	2.87938e-07	0.435	-1.2	Dnr1_HIV_infected-Dnr1_HIV_uninfected
MTHFD1	0.11131	0.855	0.172	Dnr1_HIV_infected-Dnr1_HIV_uninfected
MTHFD1L	0.0103722	0.819	-0.295	Dnr1_HIV_infected-Dnr1_HIV_uninfected
MTIF2	2.41424e-05	0.665	0.734	Dnr1_HIV_infected-Dnr1_HIV_uninfected
MTREX	0.531163	0.878	-0.0839	Dnr1_HIV_infected-Dnr1_HIV_uninfected
MTX2	0.0106473	0.82	-0.38	Dnr1_HIV_infected-Dnr1_HIV_uninfected
MVD	0.00322383	0.799	-0.413	Dnr1_HIV_infected-Dnr1_HIV_uninfected
MYBBP1A	0.640925	0.881	-0.0611	Dnr1_HIV_infected-Dnr1_HIV_uninfected
MYCBP	0.359944	0.872	0.139	Dnr1_HIV_infected-Dnr1_HIV_uninfected
MYEF2	5.52083e-10	0.0707	1.51	Dnr1_HIV_infected-Dnr1_HIV_uninfected
MYG1	0.00149137	0.783	0.703	Dnr1_HIV_infected-Dnr1_HIV_uninfected
MYH10	0.856413	0.885	0.0283	Dnr1_HIV_infected-Dnr1_HIV_uninfected
MYH14	0.0154042	0.826	0.418	Dnr1_HIV_infected-Dnr1_HIV_uninfected
MYH9	7.62887e-08	0.346	1.52	Dnr1_HIV_infected-Dnr1_HIV_uninfected
MYL6B	0.827594	0.885	-0.035	Dnr1_HIV_infected-Dnr1_HIV_uninfected
MYO18A	3.7879e-06	0.584	-0.831	Dnr1_HIV_infected-Dnr1_HIV_uninfected
MYO1C	0.147815	0.859	0.199	Dnr1_HIV_infected-Dnr1_HIV_uninfected
MYO6	0.00114569	0.777	-0.474	Dnr1_HIV_infected-Dnr1_HIV_uninfected
MYO9B	0.000432469	0.755	-0.627	Dnr1_HIV_infected-Dnr1_HIV_uninfected
MZT2A	0.00586238	0.81	0.356	Dnr1_HIV_infected-Dnr1_HIV_uninfected
N4BP1	0.940042	0.887	0.00915	Dnr1_HIV_infected-Dnr1_HIV_uninfected
NAA10	0.0218746	0.831	-0.382	Dnr1_HIV_infected-Dnr1_HIV_uninfected
NAA20	0.0773088	0.85	-0.3	Dnr1_HIV_infected-Dnr1_HIV_uninfected
NAA25	9.63851e-09	0.207	1.51	Dnr1_HIV_infected-Dnr1_HIV_uninfected
NACC1	0.048233	0.843	0.282	Dnr1_HIV_infected-Dnr1_HIV_uninfected
NAE1	0.00640027	0.811	-0.395	Dnr1_HIV_infected-Dnr1_HIV_uninfected
NAF1	0.0037442	0.801	-0.511	Dnr1_HIV_infected-Dnr1_HIV_uninfected
NAGA	1.52309e-07	0.393	1.66	Dnr1_HIV_infected-Dnr1_HIV_uninfected
NAGK	0.0333372	0.838	-0.372	Dnr1_HIV_infected-Dnr1_HIV_uninfected
NAMPT	0.511602	0.877	0.102	Dnr1_HIV_infected-Dnr1_HIV_uninfected
NANS	0.00105913	0.776	-0.451	Dnr1_HIV_infected-Dnr1_HIV_uninfected
NAP1L4	0.376001	0.872	0.234	Dnr1_HIV_infected-Dnr1_HIV_uninfected
NAPG	0.185941	0.862	-0.268	Dnr1_HIV_infected-Dnr1_HIV_uninfected
NARS1	0.0199293	0.83	-0.487	Dnr1_HIV_infected-Dnr1_HIV_uninfected
NASP	0.00450895	0.805	-0.377	Dnr1_HIV_infected-Dnr1_HIV_uninfected
NAT10	0.129368	0.857	0.189	Dnr1_HIV_infected-Dnr1_HIV_uninfected
NAT14	0.00337778	0.791	-0.5	Dnr1_HIV_infected-Dnr1_HIV_uninfected
NBN	0.0681849	0.848	0.258	Dnr1_HIV_infected-Dnr1_HIV_uninfected
NCAPD2	0.000147346	0.725	-0.57	Dnr1_HIV_infected-Dnr1_HIV_uninfected
NCAPG	0.000296711	0.745	0.558	Dnr1_HIV_infected-Dnr1_HIV_uninfected
NCAPH	0.297145	0.869	-0.192	Dnr1_HIV_infected-Dnr1_HIV_uninfected
NCBP2	0.038311	0.84	-0.298	Dnr1_HIV_infected-Dnr1_HIV_uninfected
NCBP3	1.90163e-05	0.655	-0.693	Dnr1_HIV_infected-Dnr1_HIV_uninfected
NCDN	1.83869e-09	0.115	1.43	Dnr1_HIV_infected-Dnr1_HIV_uninfected
NCEH1	0.00641413	0.811	-0.357	Dnr1_HIV_infected-Dnr1_HIV_uninfected
NCK1	0.00207751	0.79	0.397	Dnr1_HIV_infected-Dnr1_HIV_uninfected
NCKAP1	0.0002427	0.74	-0.665	Dnr1_HIV_infected-Dnr1_HIV_uninfected
NCL	0.0489905	0.843	0.259	Dnr1_HIV_infected-Dnr1_HIV_uninfected
NCLN	0.000155833	0.727	-0.637	Dnr1_HIV_infected-Dnr1_HIV_uninfected
NCOA5	0.0842776	0.851	-0.274	Dnr1_HIV_infected-Dnr1_HIV_uninfected
NCOA7	0.766189	0.884	-0.0383	Dnr1_HIV_infected-Dnr1_HIV_uninfected
NCOR1	9.86781e-07	0.511	1.44	Dnr1_HIV_infected-Dnr1_HIV_uninfected
NCSTN	0.188734	0.863	-0.166	Dnr1_HIV_infected-Dnr1_HIV_uninfected
NDC80	0.218335	0.865	-0.219	Dnr1_HIV_infected-Dnr1_HIV_uninfected
NDRG3	0.022861	0.832	0.27	Dnr1_HIV_infected-Dnr1_HIV_uninfected
NDUFA1	0.00367383	0.801	-0.501	Dnr1_HIV_infected-Dnr1_HIV_uninfected
NDUFA10	0.00895106	0.817	-0.378	Dnr1_HIV_infected-Dnr1_HIV_uninfected
NDUFA12	0.248933	0.866	-0.147	Dnr1_HIV_infected-Dnr1_HIV_uninfected
NDUFA2	0.780311	0.884	-0.0506	Dnr1_HIV_infected-Dnr1_HIV_uninfected
NDUFA6	0.25517	0.867	-0.215	Dnr1_HIV_infected-Dnr1_HIV_uninfected
NDUFA8	0.000110114	0.717	-0.576	Dnr1_HIV_infected-Dnr1_HIV_uninfected
NDUFAF2	0.71306	0.882	-0.0678	Dnr1_HIV_infected-Dnr1_HIV_uninfected
NDUFAF3	0.0439401	0.842	-0.371	Dnr1_HIV_infected-Dnr1_HIV_uninfected
NDUFAF4	0.00934026	0.818	-0.41	Dnr1_HIV_infected-Dnr1_HIV_uninfected
NDUFAF7	0.02037	0.83	-0.395	Dnr1_HIV_infected-Dnr1_HIV_uninfected
NDUFB1	0.0422752	0.841	-0.403	Dnr1_HIV_infected-Dnr1_HIV_uninfected
NDUFB10	0.00150335	0.783	-0.387	Dnr1_HIV_infected-Dnr1_HIV_uninfected
NDUFB2	5.08152e-05	0.692	-0.63	Dnr1_HIV_infected-Dnr1_HIV_uninfected
NDUFB4	1.31949e-05	0.641	0.902	Dnr1_HIV_infected-Dnr1_HIV_uninfected
NDUFB8	0.00824294	0.815	-0.415	Dnr1_HIV_infected-Dnr1_HIV_uninfected
NDUFB9	4.84436e-06	0.596	0.857	Dnr1_HIV_infected-Dnr1_HIV_uninfected
NDUFC2	0.00386424	0.802	-0.406	Dnr1_HIV_infected-Dnr1_HIV_uninfected
NDUFS1	0.00211367	0.79	-0.54	Dnr1_HIV_infected-Dnr1_HIV_uninfected
NDUFS5	0.00385212	0.802	0.441	Dnr1_HIV_infected-Dnr1_HIV_uninfected
NDUFS8	0.000239152	0.739	-0.539	Dnr1_HIV_infected-Dnr1_HIV_uninfected
NDUFV1	6.74509e-06	0.611	0.649	Dnr1_HIV_infected-Dnr1_HIV_uninfected
NDUFV2	6.44274e-06	0.609	0.81	Dnr1_HIV_infected-Dnr1_HIV_uninfected
NEBL	2.20839e-06	0.556	1.16	Dnr1_HIV_infected-Dnr1_HIV_uninfected
NECAP1	0.124184	0.857	-0.283	Dnr1_HIV_infected-Dnr1_HIV_uninfected
NECAP2	0.0138965	0.824	-0.471	Dnr1_HIV_infected-Dnr1_HIV_uninfected
NECTIN2	4.80368e-08	0.314	1.03	Dnr1_HIV_infected-Dnr1_HIV_uninfected
NEDD1	3.09781e-06	0.574	-0.808	Dnr1_HIV_infected-Dnr1_HIV_uninfected
NEDD4	0.00108195	0.776	0.53	Dnr1_HIV_infected-Dnr1_HIV_uninfected
NEK9	0.280168	0.868	0.139	Dnr1_HIV_infected-Dnr1_HIV_uninfected
NELFA	6.02604e-05	0.697	-0.624	Dnr1_HIV_infected-Dnr1_HIV_uninfected
NELFB	0.000316993	0.747	-0.53	Dnr1_HIV_infected-Dnr1_HIV_uninfected
NELFCD	3.24966e-10	0.0565	1.64	Dnr1_HIV_infected-Dnr1_HIV_uninfected
NELFE	0.00571402	0.809	-0.513	Dnr1_HIV_infected-Dnr1_HIV_uninfected
NEMF	0.00513668	0.807	-0.446	Dnr1_HIV_infected-Dnr1_HIV_uninfected
NENF	0.0992163	0.854	-0.227	Dnr1_HIV_infected-Dnr1_HIV_uninfected
NF1	0.0072271	0.813	0.354	Dnr1_HIV_infected-Dnr1_HIV_uninfected
NFKB2	2.1887e-09	0.124	1.66	Dnr1_HIV_infected-Dnr1_HIV_uninfected
NFKBIB	0.017444	0.828	-0.351	Dnr1_HIV_infected-Dnr1_HIV_uninfected
NFS1	0.00517982	0.807	-0.389	Dnr1_HIV_infected-Dnr1_HIV_uninfected
NFXL1	0.0196975	0.83	0.352	Dnr1_HIV_infected-Dnr1_HIV_uninfected
NGLY1	2.14661e-06	0.505	-0.878	Dnr1_HIV_infected-Dnr1_HIV_uninfected
NHERF1	0.0070042	0.813	-0.43	Dnr1_HIV_infected-Dnr1_HIV_uninfected
NHLRC2	3.10252e-05	0.674	-0.665	Dnr1_HIV_infected-Dnr1_HIV_uninfected
NHP2	0.0028541	0.796	-0.403	Dnr1_HIV_infected-Dnr1_HIV_uninfected
NIBAN2	0.0117093	0.819	-0.5	Dnr1_HIV_infected-Dnr1_HIV_uninfected
NIFK	0.00211058	0.79	-0.4	Dnr1_HIV_infected-Dnr1_HIV_uninfected
NIP7	4.45645e-08	0.309	1.69	Dnr1_HIV_infected-Dnr1_HIV_uninfected
NIPSNAP2	6.4533e-09	0.182	1.61	Dnr1_HIV_infected-Dnr1_HIV_uninfected
NKIRAS2	0.162243	0.86	-0.263	Dnr1_HIV_infected-Dnr1_HIV_uninfected
NKRF	0.681945	0.882	-0.0575	Dnr1_HIV_infected-Dnr1_HIV_uninfected
NLRP13	0.0321287	0.837	-0.339	Dnr1_HIV_infected-Dnr1_HIV_uninfected
NLRP2	0.000645375	0.764	0.651	Dnr1_HIV_infected-Dnr1_HIV_uninfected
NMD3	0.000116577	0.718	-0.537	Dnr1_HIV_infected-Dnr1_HIV_uninfected
NME2	0.0430395	0.842	-0.242	Dnr1_HIV_infected-Dnr1_HIV_uninfected
NMRAL1	0.0145811	0.825	-0.323	Dnr1_HIV_infected-Dnr1_HIV_uninfected
NMT1	0.2351	0.866	-0.203	Dnr1_HIV_infected-Dnr1_HIV_uninfected
NOC2L	3.48932e-07	0.447	1.12	Dnr1_HIV_infected-Dnr1_HIV_uninfected
NOL10	0.0349589	0.838	0.264	Dnr1_HIV_infected-Dnr1_HIV_uninfected
NOL11	0.0054569	0.808	-0.744	Dnr1_HIV_infected-Dnr1_HIV_uninfected
NOL6	0.0479065	0.843	0.321	Dnr1_HIV_infected-Dnr1_HIV_uninfected
NOL7	0.372889	0.872	0.152	Dnr1_HIV_infected-Dnr1_HIV_uninfected
NOLC1	1.75044e-09	0.113	1.59	Dnr1_HIV_infected-Dnr1_HIV_uninfected
NOM1	0.000272823	0.743	-0.633	Dnr1_HIV_infected-Dnr1_HIV_uninfected
NONO	1.63097e-05	0.649	-0.703	Dnr1_HIV_infected-Dnr1_HIV_uninfected
NOP10	1.02246e-07	0.366	1.18	Dnr1_HIV_infected-Dnr1_HIV_uninfected
NOP14	0.00130964	0.78	-0.492	Dnr1_HIV_infected-Dnr1_HIV_uninfected
NOP16	0.000372906	0.751	-0.469	Dnr1_HIV_infected-Dnr1_HIV_uninfected
NOP2	0.00726511	0.813	-0.33	Dnr1_HIV_infected-Dnr1_HIV_uninfected
NOP53	1.5118e-05	0.646	-0.795	Dnr1_HIV_infected-Dnr1_HIV_uninfected
NOP58	0.0155193	0.826	0.388	Dnr1_HIV_infected-Dnr1_HIV_uninfected
NOP9	0.00056983	0.761	-0.526	Dnr1_HIV_infected-Dnr1_HIV_uninfected
NOPCHAP1	0.00464648	0.805	-0.512	Dnr1_HIV_infected-Dnr1_HIV_uninfected
NOSIP	0.607097	0.88	-0.0619	Dnr1_HIV_infected-Dnr1_HIV_uninfected
NPAS3	6.74826e-09	0.185	-1.08	Dnr1_HIV_infected-Dnr1_HIV_uninfected
NPEPPS	0.818474	0.885	-0.0429	Dnr1_HIV_infected-Dnr1_HIV_uninfected
NPLOC4	0.0158466	0.826	-0.41	Dnr1_HIV_infected-Dnr1_HIV_uninfected
NPM1	0.0443771	0.842	-0.404	Dnr1_HIV_infected-Dnr1_HIV_uninfected
NPTN	0.000462844	0.756	0.508	Dnr1_HIV_infected-Dnr1_HIV_uninfected
NR2C2AP	0.00350163	0.8	-0.432	Dnr1_HIV_infected-Dnr1_HIV_uninfected
NR2F1	0.00571262	0.809	-0.394	Dnr1_HIV_infected-Dnr1_HIV_uninfected
NRAS	0.00147147	0.783	-0.511	Dnr1_HIV_infected-Dnr1_HIV_uninfected
NRBF2	1.29972e-05	0.61	-0.756	Dnr1_HIV_infected-Dnr1_HIV_uninfected
NRDC	0.5076	0.877	0.0989	Dnr1_HIV_infected-Dnr1_HIV_uninfected
NSA2	0.0793654	0.85	-0.249	Dnr1_HIV_infected-Dnr1_HIV_uninfected
NSD3	0.00367902	0.801	-0.524	Dnr1_HIV_infected-Dnr1_HIV_uninfected
NSDHL	0.0298802	0.836	0.339	Dnr1_HIV_infected-Dnr1_HIV_uninfected
NSF	0.0133766	0.824	-0.58	Dnr1_HIV_infected-Dnr1_HIV_uninfected
NSFL1C	0.646132	0.881	-0.0711	Dnr1_HIV_infected-Dnr1_HIV_uninfected
NSMCE3	0.000131115	0.722	-0.563	Dnr1_HIV_infected-Dnr1_HIV_uninfected
NSRP1	0.00745759	0.814	-0.396	Dnr1_HIV_infected-Dnr1_HIV_uninfected
NSUN2	0.00396759	0.802	0.427	Dnr1_HIV_infected-Dnr1_HIV_uninfected
NSUN5	0.0184156	0.829	0.313	Dnr1_HIV_infected-Dnr1_HIV_uninfected
NT5C2	2.61795e-08	0.272	1.26	Dnr1_HIV_infected-Dnr1_HIV_uninfected
NT5C3A	0.000277962	0.743	0.774	Dnr1_HIV_infected-Dnr1_HIV_uninfected
NT5DC1	0.0212548	0.831	-0.372	Dnr1_HIV_infected-Dnr1_HIV_uninfected
NTPCR	0.000182987	0.732	-0.461	Dnr1_HIV_infected-Dnr1_HIV_uninfected
NUBP1	0.000171913	0.73	-0.498	Dnr1_HIV_infected-Dnr1_HIV_uninfected
NUBP2	0.00921621	0.817	-0.509	Dnr1_HIV_infected-Dnr1_HIV_uninfected
NUCB1	7.0071e-07	0.491	0.961	Dnr1_HIV_infected-Dnr1_HIV_uninfected
NUCB2	0.000672184	0.765	-0.644	Dnr1_HIV_infected-Dnr1_HIV_uninfected
NUDCD1	0.197058	0.863	-0.183	Dnr1_HIV_infected-Dnr1_HIV_uninfected
[truncated: 5,404 more rows]

## Sheet: Table S8B
Group	ProteinGroups	PTM.ModificationTitle	AVG Log2 Ratio	Absolute AVG Log2 Ratio	Pvalue	Qvalue	# of Ratios	UniProtIds	Genes	ProteinDescriptions	ProteinNames	# Unique Total Peptides	% Change	Ratio	GO Cellular Component	GO Molecular Function	GO Biological Process	log2FC	Label
Q8IWZ3_S1679_M1_0	Q8IWZ3	Phospho (STY)	-3.69342	3.69342	1.4596e-07	0.000385334	10	Q8IWZ3	ANKHD1	Ankyrin repeat and KH domain-containing protein 1	ANKH1_HUMAN	10	-92.2702	0.0772983				3.69342	Dnr3_pos-neg
O00571_T323_M1_0	O00571	Phospho (STY)	1.34412	1.34412	5.50911e-05	0.01212	12	O00571	DDX3X	ATP-dependent RNA helicase DDX3X	DDX3X_HUMAN	8	153.875	2.53875				-1.34412	Dnr3_pos-neg
O43296_S177_M1_0	O43296	Phospho (STY)	1.7889	1.7889	5.12776e-05	0.01212	12	O43296	ZNF264	Zinc finger protein 264	ZN264_HUMAN	1	245.55	3.4555				-1.7889	Dnr3_pos-neg
P06748_T219_M1_0	P06748	Phospho (STY)	2.43399	2.43399	3.3204e-05	0.01212	12	P06748	NPM1	Nucleophosmin	NPM_HUMAN	15	440.385	5.40385				-2.43399	Dnr3_pos-neg
P28749_S1041_M1_0	P28749	Phospho (STY)	1.86707	1.86707	2.66853e-05	0.01212	12	P28749	RBL1	Retinoblastoma-like protein 1	RBL1_HUMAN	9	264.791	3.64791				-1.86707	Dnr3_pos-neg
Q5VT52_S758_M1_0	Q5VT52	Phospho (STY)	0.376108	0.376108	2.84073e-05	0.01212	10	Q5VT52	RPRD2	Regulation of nuclear pre-mRNA domain-containing protein 2	RPRD2_HUMAN	16	29.7836	1.29784				-0.376108	Dnr3_pos-neg
Q7Z2W4_S275_M2_0	Q7Z2W4	Phospho (STY)	0.788512	0.788512	4.47677e-05	0.01212	10	Q7Z2W4	ZC3HAV1	Zinc finger CCCH-type antiviral protein 1	ZCCHV_HUMAN	13	72.7292	1.72729				-0.788512	Dnr3_pos-neg
Q7Z2W4_T273_M2_0	Q7Z2W4	Phospho (STY)	0.788512	0.788512	4.47677e-05	0.01212	10	Q7Z2W4	ZC3HAV1	Zinc finger CCCH-type antiviral protein 1	ZCCHV_HUMAN	13	72.7292	1.72729				-0.788512	Dnr3_pos-neg
Q8TC07_S675_M1_0	Q8TC07	Phospho (STY)	0.35895	0.35895	3.62661e-05	0.01212	10	Q8TC07	TBC1D15	TBC1 domain family member 15	TBC15_HUMAN	2	28.2492	1.28249				-0.35895	Dnr3_pos-neg
Q92841_S64_M1_0	Q92841	Phospho (STY)	1.16032	1.16032	4.04744e-05	0.01212	10	Q92841	DDX17	Probable ATP-dependent RNA helicase DDX17	DDX17_HUMAN	10	123.506	2.23506				-1.16032	Dnr3_pos-neg
Q9UGU0_S1522_M1_0	Q9UGU0	Phospho (STY)	-1.45901	1.45901	4.62412e-05	0.01212	10	Q9UGU0	TCF20	Transcription factor 20	TCF20_HUMAN	11	-63.6258	0.363742				1.45901	Dnr3_pos-neg
P54646_S377_M1_0	P54646	Phospho (STY)	0.724801	0.724801	0.000169888	0.0215486	12	P54646	PRKAA2	5'-AMP-activated protein kinase catalytic subunit alpha-2	AAPK2_HUMAN	1	65.2673	1.65267				-0.724801	Dnr3_pos-neg
P67870_S209_M1_0	P67870	Phospho (STY)	1.4963	1.4963	0.000165686	0.0215486	10	P67870	CSNK2B	Casein kinase II subunit beta	CSK2B_HUMAN	1	182.119	2.82119				-1.4963	Dnr3_pos-neg
Q14202_T826_M1_0	Q14202	Phospho (STY)	4.36012	4.36012	0.000133585	0.0215486	10	Q14202	ZMYM3	Zinc finger MYM-type protein 3	ZMYM3_HUMAN	3	1953.65	20.5365				-4.36012	Dnr3_pos-neg
Q5VZ89_S989_M1_0	Q5VZ89	Phospho (STY)	1.07789	1.07789	0.000134294	0.0215486	12	Q5VZ89	DENND4C	DENN domain-containing protein 4C	DEN4C_HUMAN	12	111.094	2.11094				-1.07789	Dnr3_pos-neg
Q9Y2H2_S935_M1_0	Q9Y2H2	Phospho (STY)	0.700396	0.700396	0.000128405	0.0215486	12	Q9Y2H2	INPP5F	Phosphatidylinositide phosphatase SAC2	SAC2_HUMAN	5	62.4951	1.62495				-0.700396	Dnr3_pos-neg
P02765_S138_M1_0	P02765	Phospho (STY)	0.848826	0.848826	0.000217812	0.0239593	12	P02765	AHSG	Alpha-2-HS-glycoprotein	FETUA_HUMAN	2	80.1034	1.80103				-0.848826	Dnr3_pos-neg
P35606_S859_M1_0	P35606	Phospho (STY)	-2.11717	2.11717	0.000215259	0.0239593	10	P35606	COPB2	Coatomer subunit beta'	COPB2_HUMAN	4	-76.9501	0.230499				2.11717	Dnr3_pos-neg
Q7L1Q6_S413_M2_0	Q7L1Q6	Phospho (STY)	1.64646	1.64646	0.000323759	0.0294733	12	Q7L1Q6	BZW1	eIF5-mimic protein 2	5MP2_HUMAN	3	213.065	3.13065				-1.64646	Dnr3_pos-neg
Q7L1Q6_S411_M2_0	Q7L1Q6	Phospho (STY)	1.64646	1.64646	0.000323759	0.0294733	12	Q7L1Q6	BZW1	eIF5-mimic protein 2	5MP2_HUMAN	3	213.065	3.13065				-1.64646	Dnr3_pos-neg
O00443_S338_M1_0	O00443	Phospho (STY)	0.191224	0.191224	0.000384329	0.0304083	10	O00443	PIK3C2A	Phosphatidylinositol 4-phosphate 3-kinase C2 domain-containing subunit alpha	P3C2A_HUMAN	6	14.1732	1.14173				-0.191224	Dnr3_pos-neg
O75362_S593_M1_0	O75362	Phospho (STY)	1.80425	1.80425	0.000463798	0.0304083	10	O75362	ZNF217	Zinc finger protein 217	ZN217_HUMAN	12	249.247	3.49247				-1.80425	Dnr3_pos-neg
O94916_T135_M1_0	O94916	Phospho (STY)	-2.27741	2.27741	0.000479	0.0304083	8	O94916	NFAT5	Nuclear factor of activated T-cells 5	NFAT5_HUMAN	5	-79.3732	0.206268				2.27741	Dnr3_pos-neg
P49321_S726_M1_0	P49321	Phospho (STY)	1.18091	1.18091	0.000471804	0.0304083	12	P49321	NASP	Nuclear autoantigenic sperm protein	NASP_HUMAN	11	126.72	2.2672				-1.18091	Dnr3_pos-neg
Q14186_S23_M1_0	Q14186	Phospho (STY)	0.699046	0.699046	0.000386827	0.0304083	12	Q14186	TFDP1	Transcription factor Dp-1	TFDP1_HUMAN	1	62.3431	1.62343				-0.699046	Dnr3_pos-neg
Q6IQ22_S21_M1_0	Q6IQ22	Phospho (STY)	0.886182	0.886182	0.000479134	0.0304083	12	Q6IQ22	RAB12	Ras-related protein Rab-12	RAB12_HUMAN	2	84.8278	1.84828				-0.886182	Dnr3_pos-neg
Q96GP6_T841_M1_0	Q96GP6	Phospho (STY)	0.472866	0.472866	0.000486943	0.0304083	12	Q96GP6	SCARF2	Scavenger receptor class F member 2	SREC2_HUMAN	7	38.7864	1.38786				-0.472866	Dnr3_pos-neg
Q9HAP2_S9_M1_0	Q9HAP2	Phospho (STY)	1.07377	1.07377	0.000518324	0.0304083	12	Q9HAP2	MLXIP	MLX-interacting protein	MLXIP_HUMAN	1	110.493	2.10493				-1.07377	Dnr3_pos-neg
P26045_S359_M1_0	P26045	Phospho (STY)	0.742285	0.742285	0.000535328	0.0307232	10	P26045	PTPN3	Tyrosine-protein phosphatase non-receptor type 3	PTN3_HUMAN	3	67.2823	1.67282				-0.742285	Dnr3_pos-neg
Q5JTV8_T220_M1_0	Q5JTV8	Phospho (STY)	1.35926	1.35926	0.000652776	0.0350175	10	Q5JTV8	TOR1AIP1	Torsin-1A-interacting protein 1	TOIP1_HUMAN	4	156.554	2.56554				-1.35926	Dnr3_pos-neg
Q8IWZ3_S1670_M1_0	Q8IWZ3	Phospho (STY)	0.690939	0.690939	0.000676475	0.0350175	10	Q8IWZ3	ANKHD1	Ankyrin repeat and KH domain-containing protein 1	ANKH1_HUMAN	10	61.4333	1.61433				-0.690939	Dnr3_pos-neg
Q9H0G5_T275_M1_0	Q9H0G5	Phospho (STY)	0.588072	0.588072	0.000675925	0.0350175	12	Q9H0G5	NSRP1	Nuclear speckle splicing regulatory protein 1	NSRP1_HUMAN	4	50.3236	1.50324				-0.588072	Dnr3_pos-neg
Q56NI9_S75_M1_0	Q56NI9	Phospho (STY)	0.695939	0.695939	0.000725501	0.0368331	10	Q56NI9	ESCO2	N-acetyltransferase ESCO2	ESCO2_HUMAN	7	61.9938	1.61994				-0.695939	Dnr3_pos-neg
P54278_S445_M1_0	P54278	Phospho (STY)	0.647632	0.647632	0.000790514	0.0393766	12	P54278	PMS2	Mismatch repair endonuclease PMS2	PMS2_HUMAN	2	56.6595	1.56659				-0.647632	Dnr3_pos-neg
P54105_S102_M1_0	P54105	Phospho (STY)	1.52805	1.52805	0.000965719	0.0405083	12	P54105	CLNS1A	Methylosome subunit pICln	ICLN_HUMAN	2	188.395	2.88395				-1.52805	Dnr3_pos-neg
P84103_S5_M1_0	P84103	Phospho (STY)	0.757165	0.757165	0.000997364	0.0405083	12	P84103	SRSF3	Serine/arginine-rich splicing factor 3	SRSF3_HUMAN	5	69.0166	1.69017				-0.757165	Dnr3_pos-neg
Q09666_S5448_M1_0	Q09666	Phospho (STY)	1.06164	1.06164	0.000842991	0.0405083	12	Q09666	AHNAK	Neuroblast differentiation-associated protein AHNAK	AHNK_HUMAN	44	108.731	2.08731				-1.06164	Dnr3_pos-neg
Q13118_S206_M1_0	Q13118	Phospho (STY)	0.59979	0.59979	0.000883744	0.0405083	12	Q13118	KLF10	Krueppel-like factor 10	KLF10_HUMAN	3	51.5496	1.5155				-0.59979	Dnr3_pos-neg
Q86UU1_S489_M1_0	Q86UU1	Phospho (STY)	0.486767	0.486767	0.000913635	0.0405083	12	Q86UU1	PHLDB1	Pleckstrin homology-like domain family B member 1	PHLB1_HUMAN	16	40.1301	1.4013				-0.486767	Dnr3_pos-neg
Q99543_S49_M2_0	Q99543	Phospho (STY)	0.817562	0.817562	0.000932354	0.0405083	12	Q99543	DNAJC2	DnaJ homolog subfamily C member 2	DNJC2_HUMAN	2	76.2425	1.76242				-0.817562	Dnr3_pos-neg
Q99543_S47_M2_0	Q99543	Phospho (STY)	0.817562	0.817562	0.000932354	0.0405083	12	Q99543	DNAJC2	DnaJ homolog subfamily C member 2	DNJC2_HUMAN	2	76.2425	1.76242				-0.817562	Dnr3_pos-neg
Q9Y4B5_S1399_M1_0	Q9Y4B5	Phospho (STY)	1.30444	1.30444	0.000992762	0.0405083	12	Q9Y4B5	MTCL1	Microtubule cross-linking factor 1	MTCL1_HUMAN	19	146.989	2.46989				-1.30444	Dnr3_pos-neg
P13639_T57_M1_0	P13639	Phospho (STY)	1.02211	1.02211	0.00106349	0.0412886	10	P13639	EEF2	Elongation factor 2	EF2_HUMAN	14	103.089	2.03089				-1.02211	Dnr3_pos-neg
Q8N1F8_S387_M1_0	Q8N1F8	Phospho (STY)	1.00072	1.00072	0.0010586	0.0412886	12	Q8N1F8	STK11IP	Serine/threonine-protein kinase 11-interacting protein	S11IP_HUMAN	4	100.099	2.00099				-1.00072	Dnr3_pos-neg
P35711_T131_M1_0	P35711	Phospho (STY)	1.10343	1.10343	0.00113767	0.0427609	12	P35711	SOX5	Transcription factor SOX-5	SOX5_HUMAN	8	114.865	2.14865				-1.10343	Dnr3_pos-neg
Q12802_S2728_M1_0	Q12802	Phospho (STY)	0.477497	0.477497	0.00115664	0.0427609	10	Q12802	AKAP13	A-kinase anchor protein 13	AKP13_HUMAN	10	39.2326	1.39233				-0.477497	Dnr3_pos-neg
O43166_S1087_M1_0	O43166	Phospho (STY)	1.02026	1.02026	0.00116621	0.0427609	10	O43166	SIPA1L1	Signal-induced proliferation-associated 1-like protein 1	SI1L1_HUMAN	18	102.828	2.02828				-1.02026	Dnr3_pos-neg
P25490_S118_M1_0	P25490	Phospho (STY)	0.33279	0.33279	0.00122261	0.0433971	12	P25490	YY1	Transcriptional repressor protein YY1	TYY1_HUMAN	1	25.9447	1.25945				-0.33279	Dnr3_pos-neg
P48634_S761_M1_0	P48634	Phospho (STY)	-0.291637	0.291637	0.00125453	0.0433971	8	P48634	PRRC2A	Protein PRRC2A	PRC2A_HUMAN	20	-18.3026	0.816974				0.291637	Dnr3_pos-neg
Q13595_T202_M1_0	Q13595	Phospho (STY)	1.53517	1.53517	0.00129831	0.0433971	12	Q13595	TRA2A	Transformer-2 protein homolog alpha	TRA2A_HUMAN	2	189.823	2.89823				-1.53517	Dnr3_pos-neg
Q14160_S504_M1_0	Q14160	Phospho (STY)	0.557811	0.557811	0.00133708	0.0433971	12	Q14160	SCRIB	Protein scribble homolog	SCRIB_HUMAN	24	47.2034	1.47203				-0.557811	Dnr3_pos-neg
Q9UQ35_S2694_M2_0	Q9UQ35	Phospho (STY)	1.34716	1.34716	0.00130707	0.0433971	10	Q9UQ35	SRRM2	Serine/arginine repetitive matrix protein 2	SRRM2_HUMAN	132	154.412	2.54412				-1.34716	Dnr3_pos-neg
Q9UQ35_S2692_M2_0	Q9UQ35	Phospho (STY)	1.34716	1.34716	0.00130707	0.0433971	10	Q9UQ35	SRRM2	Serine/arginine repetitive matrix protein 2	SRRM2_HUMAN	132	154.412	2.54412				-1.34716	Dnr3_pos-neg
Q9Y2W2_S237_M1_0	Q9Y2W2	Phospho (STY)	0.992641	0.992641	0.00123404	0.0433971	8	Q9Y2W2	WBP11	WW domain-binding protein 11	WBP11_HUMAN	2	98.9824	1.98982				-0.992641	Dnr3_pos-neg
O60271_T177_M1_0	O60271	Phospho (STY)	1.70578	1.70578	0.00147907	0.0458963	10	O60271	SPAG9	C-Jun-amino-terminal kinase-interacting protein 4	JIP4_HUMAN	19	226.204	3.26204				-1.70578	Dnr3_pos-neg
P11137_S1640_M1_0	P11137	Phospho (STY)	1.05199	1.05199	0.00150014	0.0458963	12	P11137	MAP2	Microtubule-associated protein 2	MTAP2_HUMAN	23	107.339	2.07339				-1.05199	Dnr3_pos-neg
Q9UQ35_S1483_M2_0	Q9UQ35	Phospho (STY)	1.20399	1.20399	0.00159617	0.0473471	10	Q9UQ35	SRRM2	Serine/arginine repetitive matrix protein 2	SRRM2_HUMAN	132	130.376	2.30376				-1.20399	Dnr3_pos-neg
Q9UQ35_S1482_M2_0	Q9UQ35	Phospho (STY)	1.20399	1.20399	0.00159617	0.0473471	10	Q9UQ35	SRRM2	Serine/arginine repetitive matrix protein 2	SRRM2_HUMAN	132	130.376	2.30376				-1.20399	Dnr3_pos-neg
Q8IYB3_T416_M2_0	Q8IYB3	Phospho (STY)	0.827615	0.827615	0.0016593	0.0478796	12	Q8IYB3	SRRM1	Serine/arginine repetitive matrix protein 1	SRRM1_HUMAN	57	77.4749	1.77475				-0.827615	Dnr3_pos-neg
Q8IYB3_S414_M2_0	Q8IYB3	Phospho (STY)	0.827615	0.827615	0.0016593	0.0478796	12	Q8IYB3	SRRM1	Serine/arginine repetitive matrix protein 1	SRRM1_HUMAN	57	77.4749	1.77475				-0.827615	Dnr3_pos-neg
Q13330_S449_M1_0	Q13330	Phospho (STY)	1.32103	1.32103	0.00168785	0.0479133	12	Q13330	MTA1	Metastasis-associated protein MTA1	MTA1_HUMAN	6	149.844	2.49844				-1.32103	Dnr3_pos-neg
Q99575_S367_M1_0	Q99575	Phospho (STY)	0.904889	0.904889	0.00173263	0.0481488	12	Q99575	POP1	Ribonucleases P/MRP protein subunit POP1	POP1_HUMAN	3	87.2401	1.8724				-0.904889	Dnr3_pos-neg
O43399_S166_M1_0	O43399	Phospho (STY)	0.84337	0.84337	0.00185704	0.0500263	12	O43399	TPD52L2	Tumor protein D54	TPD54_HUMAN	7	79.4236	1.79424				-0.84337	Dnr3_pos-neg
Q13428_S583_M1_0	Q13428	Phospho (STY)	1.04171	1.04171	0.00184153	0.0500263	12	Q13428	TCOF1	Treacle protein	TCOF_HUMAN	39	105.866	2.05866				-1.04171	Dnr3_pos-neg
O00559_S36_M1_0	O00559	Phospho (STY)	0.762042	0.762042	0.00192365	0.0509061	10	O00559	EBAG9	Receptor-binding cancer antigen expressed on SiSo cells	RCAS1_HUMAN	2	69.589	1.69589				-0.762042	Dnr3_pos-neg
Q92900_S1127_M1_0	Q92900	Phospho (STY)	1.1004	1.1004	0.00192826	0.0509061	10	Q92900	UPF1	Regulator of nonsense transcripts 1	RENT1_HUMAN	4	114.414	2.14414				-1.1004	Dnr3_pos-neg
P21333_S2284_M1_0	P21333	Phospho (STY)	1.40616	1.40616	0.00199963	0.0522677	10	P21333	FLNA	Filamin-A	FLNA_HUMAN	30	165.031	2.65031				-1.40616	Dnr3_pos-neg
Q9Y2F5_T1642_M1_0	Q9Y2F5	Phospho (STY)	1.8234	1.8234	0.00207552	0.0537193	10	Q9Y2F5	ICE1	Little elongation complex subunit 1	ICE1_HUMAN	13	253.915	3.53915				-1.8234	Dnr3_pos-neg
P06493_Y15_M2_0	P06493	Phospho (STY)	0.604517	0.604517	0.00246654	0.054264	10	P06493	CDK1	Cyclin-dependent kinase 1	CDK1_HUMAN	2	52.047	1.52047				-0.604517	Dnr3_pos-neg
P06493_T14_M2_0	P06493	Phospho (STY)	0.604517	0.604517	0.00246654	0.054264	10	P06493	CDK1	Cyclin-dependent kinase 1	CDK1_HUMAN	2	52.047	1.52047				-0.604517	Dnr3_pos-neg
P27448_S469_M1_0	P27448	Phospho (STY)	1.40499	1.40499	0.00240982	0.054264	10	P27448	MARK3	MAP/microtubule affinity-regulating kinase 3	MARK3_HUMAN	11	164.816	2.64816				-1.40499	Dnr3_pos-neg
P85037_S416_M1_0	P85037	Phospho (STY)	1.09966	1.09966	0.00235217	0.054264	12	P85037	FOXK1	Forkhead box protein K1	FOXK1_HUMAN	7	114.305	2.14305				-1.09966	Dnr3_pos-neg
Q0ZGT2_S80_M1_0	Q0ZGT2	Phospho (STY)	0.877333	0.877333	0.00239342	0.054264	12	Q0ZGT2	NEXN	Nexilin	NEXN_HUMAN	4	83.6977	1.83698				-0.877333	Dnr3_pos-neg
Q7Z2K8_S895_M1_0	Q7Z2K8	Phospho (STY)	1.047	1.047	0.00212846	0.054264	12	Q7Z2K8	GPRIN1	G protein-regulated inducer of neurite outgrowth 1	GRIN1_HUMAN	11	106.623	2.06623				-1.047	Dnr3_pos-neg
Q9UMZ2_T1100_M1_0	Q9UMZ2	Phospho (STY)	0.627103	0.627103	0.0023663	0.054264	10	Q9UMZ2	SYNRG	Synergin gamma	SYNRG_HUMAN	12	54.4461	1.54446				-0.627103	Dnr3_pos-neg
Q9UBU7_S359_M1_0	Q9UBU7	Phospho (STY)	1.14144	1.14144	0.00243876	0.054264	10	Q9UBU7	DBF4	Protein DBF4 homolog A	DBF4A_HUMAN	7	120.601	2.20601				-1.14144	Dnr3_pos-neg
O15014_S578_M2_0	O15014	Phospho (STY)	0.666079	0.666079	0.00430196	0.0556725	12	O15014	ZNF609	Zinc finger protein 609	ZN609_HUMAN	16	58.6754	1.58675				-0.666079	Dnr3_pos-neg
O15014_S576_M2_0	O15014	Phospho (STY)	0.666079	0.666079	0.00430196	0.0556725	12	O15014	ZNF609	Zinc finger protein 609	ZN609_HUMAN	16	58.6754	1.58675				-0.666079	Dnr3_pos-neg
O15063_S723_M1_0	O15063	Phospho (STY)	0.710309	0.710309	0.00314486	0.0556725	10	O15063	GARRE1	Granule associated Rac and RHOG effector protein 1	GRRE1_HUMAN	1	63.6155	1.63615				-0.710309	Dnr3_pos-neg
O43933_Y1207_M1_0	O43933	Phospho (STY)	0.832005	0.832005	0.00383202	0.0556725	12	O43933	PEX1	Peroxisomal ATPase PEX1	PEX1_HUMAN	3	78.0158	1.78016				-0.832005	Dnr3_pos-neg
O95359_S2226_M1_0	O95359	Phospho (STY)	0.280559	0.280559	0.00270076	0.0556725	12	O95359	TACC2	Transforming acidic coiled-coil-containing protein 2	TACC2_HUMAN	10	21.4665	1.21467				-0.280559	Dnr3_pos-neg
O95671_S21_M1_0	O95671	Phospho (STY)	0.243969	0.243969	0.002945	0.0556725	10	O95671	ASMTL	Probable bifunctional dTTP/UTP pyrophosphatase/methyltransferase protein	ASML_HUMAN	3	18.4246	1.18425				-0.243969	Dnr3_pos-neg
P08238_S261_M2_0	P08238	Phospho (STY)	0.992324	0.992324	0.00427304	0.0556725	12	P08238	HSP90AB1	Heat shock protein HSP 90-beta	HS90B_HUMAN	26	98.9387	1.98939				-0.992324	Dnr3_pos-neg
P08238_S255_M2_0	P08238	Phospho (STY)	0.992324	0.992324	0.00427304	0.0556725	12	P08238	HSP90AB1	Heat shock protein HSP 90-beta	HS90B_HUMAN	26	98.9387	1.98939				-0.992324	Dnr3_pos-neg
P10636_S411_M1_0	P10636	Phospho (STY)	0.42046	0.42046	0.00380503	0.0556725	12	P10636	MAPT	Microtubule-associated protein tau	TAU_HUMAN	12	33.8355	1.33835				-0.42046	Dnr3_pos-neg
P11137_S1653_M2_0	P11137	Phospho (STY)	0.451505	0.451505	0.00312115	0.0556725	12	P11137	MAP2	Microtubule-associated protein 2	MTAP2_HUMAN	23	36.7466	1.36747				-0.451505	Dnr3_pos-neg
P11137_T1649_M2_0	P11137	Phospho (STY)	0.451505	0.451505	0.00312115	0.0556725	12	P11137	MAP2	Microtubule-associated protein 2	MTAP2_HUMAN	23	36.7466	1.36747				-0.451505	Dnr3_pos-neg
P11274_S122_M1_0	P11274	Phospho (STY)	0.789879	0.789879	0.00337484	0.0556725	10	P11274	BCR	Breakpoint cluster region protein	BCR_HUMAN	6	72.8929	1.72893				-0.789879	Dnr3_pos-neg
P13984_S248_M1_0	P13984	Phospho (STY)	1.15072	1.15072	0.00397198	0.0556725	12	P13984	GTF2F2	General transcription factor IIF subunit 2	T2FB_HUMAN	1	122.024	2.22024				-1.15072	Dnr3_pos-neg
P43243_S598_M2_0	P43243	Phospho (STY)	2.0217	2.0217	0.00404343	0.0556725	12	P43243	MATR3	Matrin-3	MATR3_HUMAN	13	306.061	4.06061				-2.0217	Dnr3_pos-neg
P48634_T1347_M1_0	P48634	Phospho (STY)	0.436315	0.436315	0.00376396	0.0556725	12	P48634	PRRC2A	Protein PRRC2A	PRC2A_HUMAN	20	35.3144	1.35314				-0.436315	Dnr3_pos-neg
P52732_T926_M1_0	P52732	Phospho (STY)	-1.06292	1.06292	0.00274285	0.0556725	10	P52732	KIF11	Kinesin-like protein KIF11	KIF11_HUMAN	6	-52.1337	0.478663				1.06292	Dnr3_pos-neg
P54727_S160_M1_0	P54727	Phospho (STY)	0.440928	0.440928	0.00329248	0.0556725	10	P54727	RAD23B	UV excision repair protein RAD23 homolog B	RD23B_HUMAN	3	35.7477	1.35748				-0.440928	Dnr3_pos-neg
P85298_S455_M1_0	P85298	Phospho (STY)	0.87305	0.87305	0.0036965	0.0556725	12	P85298	ARHGAP8	Rho GTPase-activating protein 8	RHG08_HUMAN	1	83.153	1.83153				-0.87305	Dnr3_pos-neg
Q00537_S137_M1_0	Q00537	Phospho (STY)	-0.505682	0.505682	0.00339999	0.0556725	12	Q00537	CDK17	Cyclin-dependent kinase 17	CDK17_HUMAN	3	-29.5672	0.704328				0.505682	Dnr3_pos-neg
Q13188_S316_M1_0	Q13188	Phospho (STY)	0.793962	0.793962	0.00301779	0.0556725	12	Q13188	STK3	Serine/threonine-protein kinase 3	STK3_HUMAN	5	73.3829	1.73383				-0.793962	Dnr3_pos-neg
Q16513_S535_M1_0	Q16513	Phospho (STY)	0.570973	0.570973	0.00384053	0.0556725	10	Q16513	PKN2	Serine/threonine-protein kinase N2	PKN2_HUMAN	8	48.5525	1.48553				-0.570973	Dnr3_pos-neg
Q29RF7_T1208_M1_0	Q29RF7	Phospho (STY)	1.33382	1.33382	0.0036085	0.0556725	12	Q29RF7	PDS5A	Sister chromatid cohesion protein PDS5 homolog A	PDS5A_HUMAN	13	152.069	2.52069				-1.33382	Dnr3_pos-neg
Q5TH69_S1991_M1_0	Q5TH69	Phospho (STY)	-0.661448	0.661448	0.00388803	0.0556725	12	Q5TH69	ARFGEF3	Brefeldin A-inhibited guanine nucleotide-exchange protein 3	BIG3_HUMAN	3	-36.7756	0.632244				0.661448	Dnr3_pos-neg
Q5UIP0_S2234_M1_0	Q5UIP0	Phospho (STY)	0.493509	0.493509	0.0036151	0.0556725	12	Q5UIP0	RIF1	Telomere-associated protein RIF1	RIF1_HUMAN	30	40.7865	1.40787				-0.493509	Dnr3_pos-neg
Q5UIP0_S1616_M1_0	Q5UIP0	Phospho (STY)	1.07948	1.07948	0.00411413	0.0556725	12	Q5UIP0	RIF1	Telomere-associated protein RIF1	RIF1_HUMAN	30	111.327	2.11327				-1.07948	Dnr3_pos-neg
Q5VT06_S473_M1_0	Q5VT06	Phospho (STY)	1.49526	1.49526	0.00378441	0.0556725	12	Q5VT06	CEP350	Centrosome-associated protein 350	CE350_HUMAN	8	181.915	2.81915				-1.49526	Dnr3_pos-neg
Q5VUA4_S1856_M1_0	Q5VUA4	Phospho (STY)	3.22401	3.22401	0.00309731	0.0556725	10	Q5VUA4	ZNF318	Zinc finger protein 318	ZN318_HUMAN	20	834.377	9.34377				-3.22401	Dnr3_pos-neg
Q66K74_S657_M1_0	Q66K74	Phospho (STY)	0.305604	0.305604	0.00398698	0.0556725	12	Q66K74	MAP1S	Microtubule-associated protein 1S	MAP1S_HUMAN	10	23.5936	1.23594				-0.305604	Dnr3_pos-neg
Q6WKZ4_S496_M1_0	Q6WKZ4	Phospho (STY)	0.799172	0.799172	0.00356414	0.0556725	12	Q6WKZ4	RAB11FIP1	Rab11 family-interacting protein 1	RFIP1_HUMAN	14	74.0103	1.7401				-0.799172	Dnr3_pos-neg
Q6ZRV2_S523_M1_0	Q6ZRV2	Phospho (STY)	1.16067	1.16067	0.00411064	0.0556725	12	Q6ZRV2	FAM83H	Protein FAM83H	FA83H_HUMAN	19	123.562	2.23562				-1.16067	Dnr3_pos-neg
Q86U06_S149_M1_0	Q86U06	Phospho (STY)	0.800845	0.800845	0.0032034	0.0556725	12	Q86U06	RBM23	Probable RNA-binding protein 23	RBM23_HUMAN	1	74.2122	1.74212				-0.800845	Dnr3_pos-neg
Q8IYB3_S431_M2_0	Q8IYB3	Phospho (STY)	0.360287	0.360287	0.00271057	0.0556725	12	Q8IYB3	SRRM1	Serine/arginine repetitive matrix protein 1	SRRM1_HUMAN	57	28.3681	1.28368				-0.360287	Dnr3_pos-neg
Q8IYB3_S429_M2_0	Q8IYB3	Phospho (STY)	0.360287	0.360287	0.00271057	0.0556725	12	Q8IYB3	SRRM1	Serine/arginine repetitive matrix protein 1	SRRM1_HUMAN	57	28.3681	1.28368				-0.360287	Dnr3_pos-neg
Q8WWQ0_S911_M1_0	Q8WWQ0	Phospho (STY)	0.753409	0.753409	0.0041949	0.0556725	12	Q8WWQ0	PHIP	PH-interacting protein	PHIP_HUMAN	9	68.5771	1.68577				-0.753409	Dnr3_pos-neg
Q92890_S247_M1_0	Q92890	Phospho (STY)	-1.00189	1.00189	0.00377502	0.0556725	8	Q92890	UFD1	Ubiquitin recognition factor in ER-associated degradation protein 1	UFD1_HUMAN	4	-50.0654	0.499346				1.00189	Dnr3_pos-neg
Q96ST2_S398_M2_0	Q96ST2	Phospho (STY)	1.05073	1.05073	0.00406876	0.0556725	12	Q96ST2	IWS1	Protein IWS1 homolog	IWS1_HUMAN	9	107.158	2.07158				-1.05073	Dnr3_pos-neg
Q9H1E3_S61_M2_0	Q9H1E3	Phospho (STY)	1.3806	1.3806	0.00301705	0.0556725	12	Q9H1E3	NUCKS1	Nuclear ubiquitous casein and cyclin-dependent kinase substrate 1	NUCKS_HUMAN	21	160.377	2.60377				-1.3806	Dnr3_pos-neg
Q9H1E3_S58_M2_0	Q9H1E3	Phospho (STY)	1.3806	1.3806	0.00301705	0.0556725	12	Q9H1E3	NUCKS1	Nuclear ubiquitous casein and cyclin-dependent kinase substrate 1	NUCKS_HUMAN	21	160.377	2.60377				-1.3806	Dnr3_pos-neg
Q9H3P2_T157_M1_0	Q9H3P2	Phospho (STY)	0.875378	0.875378	0.00385791	0.0556725	10	Q9H3P2	NELFA	Negative elongation factor A	NELFA_HUMAN	6	83.4489	1.83449				-0.875378	Dnr3_pos-neg
Q9NVR2_S382_M1_0	Q9NVR2	Phospho (STY)	1.9006	1.9006	0.00425707	0.0556725	8	Q9NVR2	INTS10	Integrator complex subunit 10	INT10_HUMAN	2	273.368	3.73368				-1.9006	Dnr3_pos-neg
Q9NZJ4_S2511_M1_0	Q9NZJ4	Phospho (STY)	0.822822	0.822822	0.00416888	0.0556725	8	Q9NZJ4	SACS	Sacsin	SACS_HUMAN	3	76.8862	1.76886				-0.822822	Dnr3_pos-neg
Q9P1Y6_S1360_M1_0	Q9P1Y6	Phospho (STY)	0.981885	0.981885	0.00417344	0.0556725	8	Q9P1Y6	PHRF1	PHD and RING finger domain-containing protein 1	PHRF1_HUMAN	17	97.5044	1.97504				-0.981885	Dnr3_pos-neg
Q9UET6_S328_M1_0	Q9UET6	Phospho (STY)	1.15963	1.15963	0.00381585	0.0556725	10	Q9UET6	FTSJ1	tRNA (cytidine(32)/guanosine(34)-2'-O)-methyltransferase	TRM7_HUMAN	3	123.4	2.234				-1.15963	Dnr3_pos-neg
Q9ULD9_S895_M1_0	Q9ULD9	Phospho (STY)	1.32968	1.32968	0.00275701	0.0556725	12	Q9ULD9	ZNF608	Zinc finger protein 608	ZN608_HUMAN	17	151.347	2.51347				-1.32968	Dnr3_pos-neg
Q9UQ35_T1844_M2_0	Q9UQ35	Phospho (STY)	0.529228	0.529228	0.00348689	0.0556725	12	Q9UQ35	SRRM2	Serine/arginine repetitive matrix protein 2	SRRM2_HUMAN	132	44.3157	1.44316				-0.529228	Dnr3_pos-neg
Q9UQ35_S1842_M2_0	Q9UQ35	Phospho (STY)	0.529228	0.529228	0.00348689	0.0556725	12	Q9UQ35	SRRM2	Serine/arginine repetitive matrix protein 2	SRRM2_HUMAN	132	44.3157	1.44316				-0.529228	Dnr3_pos-neg
Q9UQ35_T792_M2_0	Q9UQ35	Phospho (STY)	0.672017	0.672017	0.00330965	0.0556725	12	Q9UQ35	SRRM2	Serine/arginine repetitive matrix protein 2	SRRM2_HUMAN	132	59.3299	1.5933				-0.672017	Dnr3_pos-neg
Q9UQ35_S790_M2_0	Q9UQ35	Phospho (STY)	0.672017	0.672017	0.00330965	0.0556725	12	Q9UQ35	SRRM2	Serine/arginine repetitive matrix protein 2	SRRM2_HUMAN	132	59.3299	1.5933				-0.672017	Dnr3_pos-neg
Q9Y2Y9_S162_M1_0	Q9Y2Y9	Phospho (STY)	0.653485	0.653485	0.00418899	0.0556725	12	Q9Y2Y9	KLF13	Krueppel-like factor 13	KLF13_HUMAN	1	57.2964	1.57296				-0.653485	Dnr3_pos-neg
Q9Y426_S649_M1_0	Q9Y426	Phospho (STY)	0.633302	0.633302	0.00347445	0.0556725	10	Q9Y426	C2CD2	C2 domain-containing protein 2	C2CD2_HUMAN	2	55.1111	1.55111				-0.633302	Dnr3_pos-neg
Q14684_S513_M1_0	Q14684	Phospho (STY)	5.13219	5.13219	0.00405806	0.0556725	8	Q14684	RRP1B	Ribosomal RNA processing protein 1 homolog B	RRP1B_HUMAN	12	3407.06	35.0706				-5.13219	Dnr3_pos-neg
Q63HQ0_T228_M1_0	Q63HQ0	Phospho (STY)	-0.391581	0.391581	0.00368204	0.0556725	10	Q63HQ0	AP1AR	AP-1 complex-associated regulatory protein	AP1AR_HUMAN	1	-23.7706	0.762294				0.391581	Dnr3_pos-neg
Q8IYB3_S414_M1_0	Q8IYB3	Phospho (STY)	0.483298	0.483298	0.00424868	0.0556725	10	Q8IYB3	SRRM1	Serine/arginine repetitive matrix protein 1	SRRM1_HUMAN	57	39.7936	1.39794				-0.483298	Dnr3_pos-neg
O15042_T5_M1_0	O15042	Phospho (STY)	0.534392	0.534392	0.00439038	0.0557873	12	O15042	U2SURP	U2 snRNP-associated SURP motif-containing protein	SR140_HUMAN	8	44.8331	1.44833				-0.534392	Dnr3_pos-neg
P46013_T2268_M1_0	P46013	Phospho (STY)	0.656924	0.656924	0.00446081	0.055813	12	P46013	MKI67	Proliferation marker protein Ki-67	KI67_HUMAN	91	57.6717	1.57672				-0.656924	Dnr3_pos-neg
Q5VYS8_S172_M1_0	Q5VYS8	Phospho (STY)	0.699704	0.699704	0.00444049	0.055813	10	Q5VYS8	TUT7	Terminal uridylyltransferase 7	TUT7_HUMAN	4	62.4171	1.62417				-0.699704	Dnr3_pos-neg
O15417_S1359_M1_0	O15417	Phospho (STY)	1.09226	1.09226	0.00495865	0.0562816	12	O15417	TNRC18	Trinucleotide repeat-containing gene 18 protein	TNC18_HUMAN	7	113.208	2.13208				-1.09226	Dnr3_pos-neg
O76021_S427_M1_0	O76021	Phospho (STY)	0.312866	0.312866	0.00473584	0.0562816	12	O76021	RSL1D1	Ribosomal L1 domain-containing protein 1	RL1D1_HUMAN	15	24.2173	1.24217				-0.312866	Dnr3_pos-neg
P05387_S86_M1_0	P05387	Phospho (STY)	0.752046	0.752046	0.00486994	0.0562816	10	P05387	RPLP2	Large ribosomal subunit protein P2	RLA2_HUMAN	7	68.4179	1.68418				-0.752046	Dnr3_pos-neg
P18583_T2022_M2_0	P18583	Phospho (STY)	0.756049	0.756049	0.00495094	0.0562816	12	P18583	SON	Protein SON	SON_HUMAN	14	68.886	1.68886				-0.756049	Dnr3_pos-neg
P18583_S2020_M2_0	P18583	Phospho (STY)	0.756049	0.756049	0.00495094	0.0562816	12	P18583	SON	Protein SON	SON_HUMAN	14	68.886	1.68886				-0.756049	Dnr3_pos-neg
P35658_S666_M1_0	P35658	Phospho (STY)	0.601895	0.601895	0.00480843	0.0562816	10	P35658	NUP214	Nuclear pore complex protein Nup214	NU214_HUMAN	14	51.7709	1.51771				-0.601895	Dnr3_pos-neg
P46013_S2588_M1_0	P46013	Phospho (STY)	0.430603	0.430603	0.00504474	0.0562816	12	P46013	MKI67	Proliferation marker protein Ki-67	KI67_HUMAN	91	34.7797	1.3478				-0.430603	Dnr3_pos-neg
P46087_S734_M1_0	P46087	Phospho (STY)	2.63948	2.63948	0.00459669	0.0562816	8	P46087	NOP2	Probable 28S rRNA (cytosine(4447)-C(5))-methyltransferase	NOP2_HUMAN	15	523.106	6.23106				-2.63948	Dnr3_pos-neg
Q04637_S1596_M1_0	Q04637	Phospho (STY)	1.28142	1.28142	0.00464346	0.0562816	12	Q04637	EIF4G1	Eukaryotic translation initiation factor 4 gamma 1	IF4G1_HUMAN	17	143.078	2.43078				-1.28142	Dnr3_pos-neg
Q5SW79_S1165_M1_0	Q5SW79	Phospho (STY)	0.366398	0.366398	0.00474204	0.0562816	10	Q5SW79	CEP170	Centrosomal protein of 170 kDa	CE170_HUMAN	26	28.9131	1.28913				-0.366398	Dnr3_pos-neg
Q7Z417_S230_M1_0	Q7Z417	Phospho (STY)	1.18995	1.18995	0.00461258	0.0562816	8	Q7Z417	NUFIP2	FMR1-interacting protein NUFIP2	NUFP2_HUMAN	11	128.145	2.28145				-1.18995	Dnr3_pos-neg
Q86XL3_S528_M1_0	Q86XL3	Phospho (STY)	0.982263	0.982263	0.00490611	0.0562816	12	Q86XL3	ANKLE2	Ankyrin repeat and LEM domain-containing protein 2	ANKL2_HUMAN	8	97.5562	1.97556				-0.982263	Dnr3_pos-neg
Q96PC5_S1243_M1_0	Q96PC5	Phospho (STY)	0.782058	0.782058	0.00490456	0.0562816	10	Q96PC5	MIA2	Melanoma inhibitory activity protein 2	MIA2_HUMAN	5	71.9582	1.71958				-0.782058	Dnr3_pos-neg
Q9BZL6_S197_M1_0	Q9BZL6	Phospho (STY)	0.466673	0.466673	0.00473903	0.0562816	10	Q9BZL6	PRKD2	Serine/threonine-protein kinase D2	KPCD2_HUMAN	4	38.1919	1.38192				-0.466673	Dnr3_pos-neg
Q9GZS1_S35_M1_0	Q9GZS1	Phospho (STY)	0.852396	0.852396	0.00507388	0.0562816	12	Q9GZS1	POLR1E	DNA-directed RNA polymerase I subunit RPA49	RPA49_HUMAN	1	80.5497	1.8055				-0.852396	Dnr3_pos-neg
Q9NTI5_S1283_M1_0	Q9NTI5	Phospho (STY)	0.43585	0.43585	0.00498535	0.0562816	12	Q9NTI5	PDS5B	Sister chromatid cohesion protein PDS5 homolog B	PDS5B_HUMAN	14	35.2708	1.35271				-0.43585	Dnr3_pos-neg
Q9NZJ0_S478_M1_0	Q9NZJ0	Phospho (STY)	0.765642	0.765642	0.00494758	0.0562816	12	Q9NZJ0	DTL	Denticleless protein homolog	DTL_HUMAN	8	70.0126	1.70013				-0.765642	Dnr3_pos-neg
Q9Y6M5_S506_M1_0	Q9Y6M5	Phospho (STY)	0.296882	0.296882	0.00478309	0.0562816	12	Q9Y6M5	SLC30A1	Proton-coupled zinc antiporter SLC30A1	ZNT1_HUMAN	4	22.8486	1.22849				-0.296882	Dnr3_pos-neg
Q5T0W9_S869_M1_0	Q5T0W9	Phospho (STY)	0.346348	0.346348	0.00455536	0.0562816	10	Q5T0W9	FAM83B	Protein FAM83B	FA83B_HUMAN	11	27.1338	1.27134				-0.346348	Dnr3_pos-neg
O60343_S666_M1_0	O60343	Phospho (STY)	0.532411	0.532411	0.00526569	0.0572075	12	O60343	TBC1D4	TBC1 domain family member 4	TBCD4_HUMAN	7	44.6344	1.44634				-0.532411	Dnr3_pos-neg
O43719_S702_M1_0	O43719	Phospho (STY)	0.579761	0.579761	0.005352	0.0576706	12	O43719	HTATSF1	HIV Tat-specific factor 1	HTSF1_HUMAN	12	49.4601	1.4946				-0.579761	Dnr3_pos-neg
O95772_S193_M1_0	O95772	Phospho (STY)	0.656173	0.656173	0.00540187	0.0579713	12	O95772	STARD3NL	STARD3 N-terminal-like protein	STR3N_HUMAN	1	57.5897	1.5759				-0.656173	Dnr3_pos-neg
Q8NA72_S109_M1_0	Q8NA72	Phospho (STY)	0.536588	0.536588	0.00542569	0.057984	12	Q8NA72	POC5	Centrosomal protein POC5	POC5_HUMAN	1	45.0538	1.45054				-0.536588	Dnr3_pos-neg
P49750_S756_M1_0	P49750	Phospho (STY)	1.30764	1.30764	0.00551551	0.0584777	8	P49750	YLPM1	YLP motif-containing protein 1	YLPM1_HUMAN	6	147.536	2.47536				-1.30764	Dnr3_pos-neg
Q96MW1_Y135_M1_0	Q96MW1	Phospho (STY)	0.704734	0.704734	0.00558049	0.0587696	10	Q96MW1	CCDC43	Coiled-coil domain-containing protein 43	CCD43_HUMAN	2	62.9844	1.62984				-0.704734	Dnr3_pos-neg
Q13427_S415_M2_0	Q13427	Phospho (STY)	0.801352	0.801352	0.00569774	0.0594546	12	Q13427	PPIG	Peptidyl-prolyl cis-trans isomerase G	PPIG_HUMAN	13	74.2733	1.74273				-0.801352	Dnr3_pos-neg
Q13427_S413_M2_0	Q13427	Phospho (STY)	0.801352	0.801352	0.00569774	0.0594546	12	Q13427	PPIG	Peptidyl-prolyl cis-trans isomerase G	PPIG_HUMAN	13	74.2733	1.74273				-0.801352	Dnr3_pos-neg
O00461_S538_M1_0	O00461	Phospho (STY)	0.90583	0.90583	0.00612441	0.0595802	12	O00461	GOLIM4	Golgi integral membrane protein 4	GOLI4_HUMAN	3	87.3622	1.87362				-0.90583	Dnr3_pos-neg
O15318_S157_M1_0	O15318	Phospho (STY)	1.44293	1.44293	0.00725979	0.0595802	12	O15318	POLR3G	DNA-directed RNA polymerase III subunit RPC7	RPC7_HUMAN	1	171.872	2.71872				-1.44293	Dnr3_pos-neg
O60502_S364_M1_0	O60502	Phospho (STY)	1.90883	1.90883	0.00699626	0.0595802	8	O60502	OGA	Protein O-GlcNAcase	OGA_HUMAN	4	275.504	3.75504				-1.90883	Dnr3_pos-neg
O75533_S194_M1_0	O75533	Phospho (STY)	0.387683	0.387683	0.00642032	0.0595802	10	O75533	SF3B1	Splicing factor 3B subunit 1	SF3B1_HUMAN	13	30.829	1.30829				-0.387683	Dnr3_pos-neg
O95757_S384_M1_0	O95757	Phospho (STY)	1.42669	1.42669	0.00660935	0.0595802	12	O95757	HSPA4L	Heat shock 70 kDa protein 4L	HS74L_HUMAN	9	168.83	2.6883				-1.42669	Dnr3_pos-neg
O95801_S51_M1_0	O95801	Phospho (STY)	0.394832	0.394832	0.00667672	0.0595802	12	O95801	TTC4	Tetratricopeptide repeat protein 4	TTC4_HUMAN	1	31.479	1.31479				-0.394832	Dnr3_pos-neg
P06748_S70_M1_0	P06748	Phospho (STY)	1.16975	1.16975	0.00730328	0.0595802	8	P06748	NPM1	Nucleophosmin	NPM_HUMAN	15	124.973	2.24973				-1.16975	Dnr3_pos-neg
P48730_S382_M1_0	P48730	Phospho (STY)	0.422163	0.422163	0.00638045	0.0595802	10	P48730	CSNK1D	Casein kinase I isoform delta	KC1D_HUMAN	3	33.9935	1.33993				-0.422163	Dnr3_pos-neg
P49792_S781_M2_0	P49792	Phospho (STY)	0.792463	0.792463	0.00733468	0.0595802	10	P49792	RANBP2	E3 SUMO-protein ligase RanBP2	RBP2_HUMAN	45	73.2029	1.73203				-0.792463	Dnr3_pos-neg
P49792_T779_M2_0	P49792	Phospho (STY)	0.792463	0.792463	0.00733468	0.0595802	10	P49792	RANBP2	E3 SUMO-protein ligase RanBP2	RBP2_HUMAN	45	73.2029	1.73203				-0.792463	Dnr3_pos-neg
P55196_S1182_M1_0	P55196	Phospho (STY)	-0.403577	0.403577	0.00636024	0.0595802	12	P55196	AFDN	Afadin	AFAD_HUMAN	17	-24.4019	0.755981				0.403577	Dnr3_pos-neg
P60468_S17_M1_0	P60468	Phospho (STY)	0.025569	0.025569	0.00640376	0.0595802	12	P60468	SEC61B	Protein transport protein Sec61 subunit beta	SC61B_HUMAN	2	1.78811	1.01788				-0.025569	Dnr3_pos-neg
P62888_S10_M1_0	P62888	Phospho (STY)	1.86575	1.86575	0.00651364	0.0595802	10	P62888	RPL30	Large ribosomal subunit protein eL30	RL30_HUMAN	4	264.458	3.64458				-1.86575	Dnr3_pos-neg
P67809_S176_M2_0	P67809	Phospho (STY)	0.686556	0.686556	0.00696449	0.0595802	12	P67809	YBX1	Y-box-binding protein 1	YBOX1_HUMAN	11	60.9437	1.60944				-0.686556	Dnr3_pos-neg
P67809_S174_M2_0	P67809	Phospho (STY)	0.686556	0.686556	0.00696449	0.0595802	12	P67809	YBX1	Y-box-binding protein 1	YBOX1_HUMAN	11	60.9437	1.60944				-0.686556	Dnr3_pos-neg
Q03164_T2525_M1_0	Q03164	Phospho (STY)	0.738047	0.738047	0.00718012	0.0595802	10	Q03164	KMT2A	Histone-lysine N-methyltransferase 2A	KMT2A_HUMAN	31	66.7916	1.66792				-0.738047	Dnr3_pos-neg
Q06587_S38_M1_0	Q06587	Phospho (STY)	0.984432	0.984432	0.0061413	0.0595802	12	Q06587	RING1	E3 ubiquitin-protein ligase RING1	RING1_HUMAN	1	97.8534	1.97853				-0.984432	Dnr3_pos-neg
Q13547_S423_M2_0	Q13547	Phospho (STY)	1.82637	1.82637	0.00581619	0.0595802	12	Q13547	HDAC1	Histone deacetylase 1	HDAC1_HUMAN	3	254.644	3.54644				-1.82637	Dnr3_pos-neg
Q13547_S421_M2_0	Q13547	Phospho (STY)	1.82637	1.82637	0.00581619	0.0595802	12	Q13547	HDAC1	Histone deacetylase 1	HDAC1_HUMAN	3	254.644	3.54644				-1.82637	Dnr3_pos-neg
Q14814_S444_M1_0	Q14814	Phospho (STY)	0.184688	0.184688	0.00583443	0.0595802	8	Q14814	MEF2D	Myocyte-specific enhancer factor 2D	MEF2D_HUMAN	5	13.6571	1.13657				-0.184688	Dnr3_pos-neg
Q15678_S620_M1_0	Q15678	Phospho (STY)	0.67523	0.67523	0.00617272	0.0595802	12	Q15678	PTPN14	Tyrosine-protein phosphatase non-receptor type 14	PTN14_HUMAN	12	59.6851	1.59685				-0.67523	Dnr3_pos-neg
Q16204_S244_M2_0	Q16204	Phospho (STY)	0.302836	0.302836	0.00728107	0.0595802	12	Q16204	CCDC6	Coiled-coil domain-containing protein 6	CCDC6_HUMAN	7	23.3567	1.23357				-0.302836	Dnr3_pos-neg
Q16204_S240_M2_0	Q16204	Phospho (STY)	0.302836	0.302836	0.00728107	0.0595802	12	Q16204	CCDC6	Coiled-coil domain-containing protein 6	CCDC6_HUMAN	7	23.3567	1.23357				-0.302836	Dnr3_pos-neg
Q16555_T509_M1_0	Q16555	Phospho (STY)	0.327967	0.327967	0.00718182	0.0595802	12	Q16555	DPYSL2	Dihydropyrimidinase-related protein 2	DPYL2_HUMAN	5	25.5243	1.25524				-0.327967	Dnr3_pos-neg
Q5VZK9_S1319_M2_0	Q5VZK9	Phospho (STY)	0.771451	0.771451	0.00706657	0.0595802	12	Q5VZK9	CARMIL1	F-actin-uncapping protein LRRC16A	CARL1_HUMAN	19	70.6986	1.70699				-0.771451	Dnr3_pos-neg
Q5VZK9_S1315_M2_0	Q5VZK9	Phospho (STY)	0.771451	0.771451	0.00706657	0.0595802	12	Q5VZK9	CARMIL1	F-actin-uncapping protein LRRC16A	CARL1_HUMAN	19	70.6986	1.70699				-0.771451	Dnr3_pos-neg
Q6ZRV2_S1003_M1_0	Q6ZRV2	Phospho (STY)	0.358911	0.358911	0.00621	0.0595802	12	Q6ZRV2	FAM83H	Protein FAM83H	FA83H_HUMAN	19	28.2458	1.28246				-0.358911	Dnr3_pos-neg
Q8IYB3_S551_M2_0	Q8IYB3	Phospho (STY)	0.58833	0.58833	0.0068989	0.0595802	8	Q8IYB3	SRRM1	Serine/arginine repetitive matrix protein 1	SRRM1_HUMAN	57	50.3505	1.50351				-0.58833	Dnr3_pos-neg
Q8IYB3_S549_M2_0	Q8IYB3	Phospho (STY)	0.58833	0.58833	0.0068989	0.0595802	8	Q8IYB3	SRRM1	Serine/arginine repetitive matrix protein 1	SRRM1_HUMAN	57	50.3505	1.50351				-0.58833	Dnr3_pos-neg
Q8IZ40_S213_M1_0	Q8IZ40	Phospho (STY)	0.746373	0.746373	0.00698666	0.0595802	12	Q8IZ40	RCOR2	REST corepressor 2	RCOR2_HUMAN	2	67.757	1.67757				-0.746373	Dnr3_pos-neg
Q8NHQ9_S544_M1_0	Q8NHQ9	Phospho (STY)	0.996308	0.996308	0.00648982	0.0595802	12	Q8NHQ9	DDX55	ATP-dependent RNA helicase DDX55	DDX55_HUMAN	3	99.4889	1.99489				-0.996308	Dnr3_pos-neg
Q8TDI0_S1631_M1_0	Q8TDI0	Phospho (STY)	0.94194	0.94194	0.00684631	0.0595802	12	Q8TDI0	CHD5	Chromodomain-helicase-DNA-binding protein 5	CHD5_HUMAN	2	92.111	1.92111				-0.94194	Dnr3_pos-neg
Q8TDM6_T1011_M1_0	Q8TDM6	Phospho (STY)	-0.790064	0.790064	0.00671231	0.0595802	10	Q8TDM6	DLG5	Disks large homolog 5	DLG5_HUMAN	4	-42.1682	0.578318				0.790064	Dnr3_pos-neg
Q96GD4_T35_M1_0	Q96GD4	Phospho (STY)	3.40699	3.40699	0.00664385	0.0595802	8	Q96GD4	AURKB	Aurora kinase B	AURKB_HUMAN	2	960.734	10.6073				-3.40699	Dnr3_pos-neg
Q96N64_S81_M1_0	Q96N64	Phospho (STY)	0.308381	0.308381	0.00615871	0.0595802	12	Q96N64	PWWP2A	PWWP domain-containing protein 2A	PWP2A_HUMAN	1	23.8318	1.23832				-0.308381	Dnr3_pos-neg
Q9BUH6_S148_M1_0	Q9BUH6	Phospho (STY)	0.302137	0.302137	0.0069006	0.0595802	12	Q9BUH6	PAXX	Protein PAXX	PAXX_HUMAN	3	23.297	1.23297				-0.302137	Dnr3_pos-neg
Q9BXP5_S4_M1_0	Q9BXP5	Phospho (STY)	1.30319	1.30319	0.00717758	0.0595802	12	Q9BXP5	SRRT	Serrate RNA effector molecule homolog	SRRT_HUMAN	7	146.774	2.46774				-1.30319	Dnr3_pos-neg
Q9H0D6_S501_M2_0	Q9H0D6	Phospho (STY)	0.929661	0.929661	0.00694459	0.0595802	12	Q9H0D6	XRN2	5'-3' exoribonuclease 2	XRN2_HUMAN	10	90.4828	1.90483				-0.929661	Dnr3_pos-neg
Q9H0D6_S499_M2_0	Q9H0D6	Phospho (STY)	0.929661	0.929661	0.00694459	0.0595802	12	Q9H0D6	XRN2	5'-3' exoribonuclease 2	XRN2_HUMAN	10	90.4828	1.90483				-0.929661	Dnr3_pos-neg
Q9H910_S132_M1_0	Q9H910	Phospho (STY)	1.28724	1.28724	0.0065795	0.0595802	12	Q9H910	JPT2	Jupiter microtubule associated homolog 2	JUPI2_HUMAN	5	144.06	2.4406				-1.28724	Dnr3_pos-neg
Q9NXE4_S792_M1_0	Q9NXE4	Phospho (STY)	0.324665	0.324665	0.00725	0.0595802	12	Q9NXE4	SMPD4	Sphingomyelin phosphodiesterase 4	NSMA3_HUMAN	2	25.2374	1.25237				-0.324665	Dnr3_pos-neg
Q9NXE8_S318_M2_0	Q9NXE8	Phospho (STY)	0.522874	0.522874	0.00635165	0.0595802	12	Q9NXE8	CWC25	Pre-mRNA-splicing factor CWC25 homolog	CWC25_HUMAN	4	43.6814	1.43681				-0.522874	Dnr3_pos-neg
Q9NXE8_S316_M2_0	Q9NXE8	Phospho (STY)	0.522874	0.522874	0.00635165	0.0595802	12	Q9NXE8	CWC25	Pre-mRNA-splicing factor CWC25 homolog	CWC25_HUMAN	4	43.6814	1.43681				-0.522874	Dnr3_pos-neg
Q9P2N5_T447_M1_0	Q9P2N5	Phospho (STY)	1.00291	1.00291	0.0069513	0.0595802	12	Q9P2N5	RBM27	RNA-binding protein 27	RBM27_HUMAN	6	100.404	2.00404				-1.00291	Dnr3_pos-neg
Q9Y2D8_S293_M1_0	Q9Y2D8	Phospho (STY)	1.53911	1.53911	0.00681743	0.0595802	10	Q9Y2D8	SSX2IP	Afadin- and alpha-actinin-binding protein	ADIP_HUMAN	5	190.615	2.90615				-1.53911	Dnr3_pos-neg
Q9Y5J1_S124_M2_0	Q9Y5J1	Phospho (STY)	0.866807	0.866807	0.00711353	0.0595802	12	Q9Y5J1	UTP18	U3 small nucleolar RNA-associated protein 18 homolog	UTP18_HUMAN	2	82.3623	1.82362				-0.866807	Dnr3_pos-neg
Q9Y5J1_S121_M2_0	Q9Y5J1	Phospho (STY)	0.866807	0.866807	0.00711353	0.0595802	12	Q9Y5J1	UTP18	U3 small nucleolar RNA-associated protein 18 homolog	UTP18_HUMAN	2	82.3623	1.82362				-0.866807	Dnr3_pos-neg
Q9Y6A5_S434_M1_0	Q9Y6A5	Phospho (STY)	0.178152	0.178152	0.00679081	0.0595802	10	Q9Y6A5	TACC3	Transforming acidic coiled-coil-containing protein 3	TACC3_HUMAN	13	13.1434	1.13143				-0.178152	Dnr3_pos-neg
P55265_T601_M1_0	P55265	Phospho (STY)	0.427362	0.427362	0.00598744	0.0595802	8	P55265	ADAR	Double-stranded RNA-specific adenosine deaminase	DSRAD_HUMAN	8	34.4772	1.34477				-0.427362	Dnr3_pos-neg
Q92917_T216_M1_0	Q92917	Phospho (STY)	1.48262	1.48262	0.00667922	0.0595802	8	Q92917	GPKOW	G-patch domain and KOW motifs-containing protein	GPKOW_HUMAN	4	179.455	2.79455				-1.48262	Dnr3_pos-neg
Q7L804_S277_M1_0	Q7L804	Phospho (STY)	0.40332	0.40332	0.00747522	0.059988	8	Q7L804	RAB11FIP2	Rab11 family-interacting protein 2	RFIP2_HUMAN	3	32.2548	1.32255				-0.40332	Dnr3_pos-neg
A6NDB9_S420_M1_0	A6NDB9	Phospho (STY)	0.285646	0.285646	0.00836271	0.0601833	12	A6NDB9	PALM3	Paralemmin-3	PALM3_HUMAN	7	21.8956	1.21896				-0.285646	Dnr3_pos-neg
O14745_S2_M1_0	O14745	Phospho (STY)	-0.576686	0.576686	0.00811232	0.0601833	12	O14745	NHERF1	Na(+)/H(+) exchange regulatory cofactor NHE-RF1	NHRF1_HUMAN	6	-32.9498	0.670502				0.576686	Dnr3_pos-neg
O43399_S12_M2_0	O43399	Phospho (STY)	0.719102	0.719102	0.00829652	0.0601833	10	O43399	TPD52L2	Tumor protein D54	TPD54_HUMAN	7	64.6157	1.64616				-0.719102	Dnr3_pos-neg
O43399_S3_M2_0	O43399	Phospho (STY)	0.719102	0.719102	0.00829652	0.0601833	10	O43399	TPD52L2	Tumor protein D54	TPD54_HUMAN	7	64.6157	1.64616				-0.719102	Dnr3_pos-neg
O75533_T248_M2_0	O75533	Phospho (STY)	0.409129	0.409129	0.00818755	0.0601833	12	O75533	SF3B1	Splicing factor 3B subunit 1	SF3B1_HUMAN	13	32.7884	1.32788				-0.409129	Dnr3_pos-neg
O75533_T244_M2_0	O75533	Phospho (STY)	0.409129	0.409129	0.00818755	0.0601833	12	O75533	SF3B1	Splicing factor 3B subunit 1	SF3B1_HUMAN	13	32.7884	1.32788				-0.409129	Dnr3_pos-neg
O75717_S383_M1_0	O75717	Phospho (STY)	0.989466	0.989466	0.00825891	0.0601833	12	O75717	WDHD1	WD repeat and HMG-box DNA-binding protein 1	WDHD1_HUMAN	4	98.5449	1.98545				-0.989466	Dnr3_pos-neg
O95817_S289_M2_0	O95817	Phospho (STY)	0.397977	0.397977	0.00809533	0.0601833	12	O95817	BAG3	BAG family molecular chaperone regulator 3	BAG3_HUMAN	11	31.7659	1.31766				-0.397977	Dnr3_pos-neg
O95817_T285_M2_0	O95817	Phospho (STY)	0.397977	0.397977	0.00809533	0.0601833	12	O95817	BAG3	BAG family molecular chaperone regulator 3	BAG3_HUMAN	11	31.7659	1.31766				-0.397977	Dnr3_pos-neg
P16402_T147_M1_0	P16402	Phospho (STY)	0.368849	0.368849	0.00835438	0.0601833	12	P16402	H1-3	Histone H1.3	H13_HUMAN	13	29.1322	1.29132				-0.368849	Dnr3_pos-neg
P31350_S20_M1_0	P31350	Phospho (STY)	0.439016	0.439016	0.00780205	0.0601833	12	P31350	RRM2	Ribonucleoside-diphosphate reductase subunit M2	RIR2_HUMAN	2	35.5679	1.35568				-0.439016	Dnr3_pos-neg
P50548_T526_M1_0	P50548	Phospho (STY)	0.567399	0.567399	0.00805154	0.0601833	12	P50548	ERF	ETS domain-containing transcription factor ERF	ERF_HUMAN	3	48.1849	1.48185				-0.567399	Dnr3_pos-neg
P51991_S14_M1_0	P51991	Phospho (STY)	0.421945	0.421945	0.00802454	0.0601833	12	P51991	HNRNPA3	Heterogeneous nuclear ribonucleoprotein A3	ROA3_HUMAN	5	33.9732	1.33973				-0.421945	Dnr3_pos-neg
Q07617_S347_M1_0	Q07617	Phospho (STY)	0.942314	0.942314	0.0083507	0.0601833	12	Q07617	SPAG1	Sperm-associated antigen 1	SPAG1_HUMAN	4	92.1608	1.92161				-0.942314	Dnr3_pos-neg
Q15025_S403_M1_0	Q15025	Phospho (STY)	0.509407	0.509407	0.00841199	0.0601833	10	Q15025	TNIP1	TNFAIP3-interacting protein 1	TNIP1_HUMAN	2	42.3465	1.42347				-0.509407	Dnr3_pos-neg
Q5VZ89_S703_M1_0	Q5VZ89	Phospho (STY)	1.67229	1.67229	0.00835767	0.0601833	12	Q5VZ89	DENND4C	DENN domain-containing protein 4C	DEN4C_HUMAN	12	218.721	3.18721				-1.67229	Dnr3_pos-neg
Q86WJ1_S636_M1_0	Q86WJ1	Phospho (STY)	1.17591	1.17591	0.00790595	0.0601833	12	Q86WJ1	CHD1L	Chromodomain-helicase-DNA-binding protein 1-like	CHD1L_HUMAN	2	125.935	2.25935				-1.17591	Dnr3_pos-neg
Q8IYB3_S696_M1_0	Q8IYB3	Phospho (STY)	-0.15632	0.15632	0.00832377	0.0601833	12	Q8IYB3	SRRM1	Serine/arginine repetitive matrix protein 1	SRRM1_HUMAN	57	-10.2689	0.897311				0.15632	Dnr3_pos-neg
Q8IYB3_S465_M2_0	Q8IYB3	Phospho (STY)	0.824951	0.824951	0.0084024	0.0601833	12	Q8IYB3	SRRM1	Serine/arginine repetitive matrix protein 1	SRRM1_HUMAN	57	77.1475	1.77148				-0.824951	Dnr3_pos-neg
Q8IYB3_S463_M2_0	Q8IYB3	Phospho (STY)	0.824951	0.824951	0.0084024	0.0601833	12	Q8IYB3	SRRM1	Serine/arginine repetitive matrix protein 1	SRRM1_HUMAN	57	77.1475	1.77148				-0.824951	Dnr3_pos-neg
Q8N5D0_S511_M1_0	Q8N5D0	Phospho (STY)	0.956502	0.956502	0.00817041	0.0601833	12	Q8N5D0	WDTC1	WD and tetratricopeptide repeats protein 1	WDTC1_HUMAN	2	94.0599	1.9406				-0.956502	Dnr3_pos-neg
Q92615_S736_M2_0	Q92615	Phospho (STY)	0.31672	0.31672	0.00805157	0.0601833	12	Q92615	LARP4B	La-related protein 4B	LAR4B_HUMAN	9	24.5496	1.2455				-0.31672	Dnr3_pos-neg
Q92615_T732_M2_0	Q92615	Phospho (STY)	0.31672	0.31672	0.00805157	0.0601833	12	Q92615	LARP4B	La-related protein 4B	LAR4B_HUMAN	9	24.5496	1.2455				-0.31672	Dnr3_pos-neg
Q96RK0_S173_M1_0	Q96RK0	Phospho (STY)	1.44163	1.44163	0.00826544	0.0601833	10	Q96RK0	CIC	Protein capicua homolog	CIC_HUMAN	11	171.627	2.71627				-1.44163	Dnr3_pos-neg
Q9Y2D5_S152_M1_0	Q9Y2D5	Phospho (STY)	-1.15489	1.15489	0.00799485	0.0601833	12	Q9Y2D5	AKAP2	A-kinase anchor protein 2	AKAP2_HUMAN	7	-55.0901	0.449099				1.15489	Dnr3_pos-neg
Q9H8N7_S449_M1_0	Q9H8N7	Phospho (STY)	0.573396	0.573396	0.00768018	0.0601833	8	Q9H8N7	ZNF395	Zinc finger protein 395	ZN395_HUMAN	2	48.8022	1.48802				-0.573396	Dnr3_pos-neg
O15372_S183_M1_0	O15372	Phospho (STY)	0.48781	0.48781	0.00885794	0.0601873	12	O15372	EIF3H	Eukaryotic translation initiation factor 3 subunit H	EIF3H_HUMAN	5	40.2315	1.40231				-0.48781	Dnr3_pos-neg
O75122_S459_M2_0	O75122	Phospho (STY)	0.500323	0.500323	0.00904275	0.0601873	12	O75122	CLASP2	CLIP-associating protein 2	CLAP2_HUMAN	15	41.453	1.41453				-0.500323	Dnr3_pos-neg
O75122_S455_M2_0	O75122	Phospho (STY)	0.500323	0.500323	0.00904275	0.0601873	12	O75122	CLASP2	CLIP-associating protein 2	CLAP2_HUMAN	15	41.453	1.41453				-0.500323	Dnr3_pos-neg
O95785_S996_M1_0	O95785	Phospho (STY)	0.918886	0.918886	0.00877236	0.0601873	10	O95785	WIZ	Protein Wiz	WIZ_HUMAN	14	89.0655	1.89065				-0.918886	Dnr3_pos-neg
P0C1Z6_S252_M1_0	P0C1Z6	Phospho (STY)	0.377027	0.377027	0.00896544	0.0601873	12	P0C1Z6	TFPT	TCF3 fusion partner	TFPT_HUMAN	5	29.8663	1.29866				-0.377027	Dnr3_pos-neg
P21359_S2543_M1_0	P21359	Phospho (STY)	1.82083	1.82083	0.00907524	0.0601873	10	P21359	NF1	Neurofibromin	NF1_HUMAN	8	253.285	3.53285				-1.82083	Dnr3_pos-neg
Q02535_S5_M1_0	Q02535	Phospho (STY)	1.16177	1.16177	0.00920815	0.0601873	10	Q02535	ID3	DNA-binding protein inhibitor ID-3	ID3_HUMAN	1	123.732	2.23732				-1.16177	Dnr3_pos-neg
Q12872_S834_M1_0	Q12872	Phospho (STY)	0.403829	0.403829	0.00918087	0.0601873	10	Q12872	SFSWAP	Splicing factor, suppressor of white-apricot homolog	SFSWA_HUMAN	3	32.3015	1.32301				-0.403829	Dnr3_pos-neg
Q14012_Y184_M1_0	Q14012	Phospho (STY)	1.64711	1.64711	0.00877725	0.0601873	12	Q14012	CAMK1	Calcium/calmodulin-dependent protein kinase type 1	KCC1A_HUMAN	2	213.206	3.13206				-1.64711	Dnr3_pos-neg
Q86UU1_S443_M1_0	Q86UU1	Phospho (STY)	0.283822	0.283822	0.00907297	0.0601873	12	Q86UU1	PHLDB1	Pleckstrin homology-like domain family B member 1	PHLB1_HUMAN	16	21.7415	1.21742				-0.283822	Dnr3_pos-neg
Q8TF72_S1221_M1_0	Q8TF72	Phospho (STY)	0.502186	0.502186	0.00858446	0.0601873	12	Q8TF72	SHROOM3	Protein Shroom3	SHRM3_HUMAN	13	41.6358	1.41636				-0.502186	Dnr3_pos-neg
Q96D46_T433_M1_0	Q96D46	Phospho (STY)	2.29487	2.29487	0.00889568	0.0601873	12	Q96D46	NMD3	60S ribosomal export protein NMD3	NMD3_HUMAN	3	390.711	4.90711				-2.29487	Dnr3_pos-neg
Q96MU7_T148_M2_0	Q96MU7	Phospho (STY)	0.938157	0.938157	0.00888918	0.0601873	12	Q96MU7	YTHDC1	YTH domain-containing protein 1	YTDC1_HUMAN	4	91.6079	1.91608				-0.938157	Dnr3_pos-neg
Q96MU7_S146_M2_0	Q96MU7	Phospho (STY)	0.938157	0.938157	0.00888918	0.0601873	12	Q96MU7	YTHDC1	YTH domain-containing protein 1	YTDC1_HUMAN	4	91.6079	1.91608				-0.938157	Dnr3_pos-neg
Q96T37_T568_M1_0	Q96T37	Phospho (STY)	1.62472	1.62472	0.00913537	0.0601873	10	Q96T37	RBM15	RNA-binding protein 15	RBM15_HUMAN	16	208.381	3.08381				-1.62472	Dnr3_pos-neg
Q9BZL4_S509_M1_0	Q9BZL4	Phospho (STY)	1.30982	1.30982	0.00871699	0.0601873	10	Q9BZL4	PPP1R12C	Protein phosphatase 1 regulatory subunit 12C	PP12C_HUMAN	4	147.91	2.4791				-1.30982	Dnr3_pos-neg
Q9H4L4_S181_M2_0	Q9H4L4	Phospho (STY)	0.576619	0.576619	0.00888363	0.0601873	10	Q9H4L4	SENP3	Sentrin-specific protease 3	SENP3_HUMAN	4	49.135	1.49135				-0.576619	Dnr3_pos-neg
Q9H4L4_S169_M2_0	Q9H4L4	Phospho (STY)	0.576619	0.576619	0.00888363	0.0601873	10	Q9H4L4	SENP3	Sentrin-specific protease 3	SENP3_HUMAN	4	49.135	1.49135				-0.576619	Dnr3_pos-neg
Q9NWH9_S289_M1_0	Q9NWH9	Phospho (STY)	0.484473	0.484473	0.00899398	0.0601873	12	Q9NWH9	SLTM	SAFB-like transcription modulator	SLTM_HUMAN	11	39.9074	1.39907				-0.484473	Dnr3_pos-neg
Q9NYF8_S531_M1_0	Q9NYF8	Phospho (STY)	-0.576329	0.576329	0.00919289	0.0601873	12	Q9NYF8	BCLAF1	Bcl-2-associated transcription factor 1	BCLF1_HUMAN	27	-32.9332	0.670668				0.576329	Dnr3_pos-neg
Q9UQ35_S952_M2_0	Q9UQ35	Phospho (STY)	0.982418	0.982418	0.00851922	0.0601873	12	Q9UQ35	SRRM2	Serine/arginine repetitive matrix protein 2	SRRM2_HUMAN	132	97.5775	1.97577				-0.982418	Dnr3_pos-neg
Q9UQR0_S511_M1_0	Q9UQR0	Phospho (STY)	0.968023	0.968023	0.00858274	0.0601873	12	Q9UQR0	SCML2	Sex comb on midleg-like protein 2	SCML2_HUMAN	4	95.6159	1.95616				-0.968023	Dnr3_pos-neg
Q9Y4B5_S77_M1_0	Q9Y4B5	Phospho (STY)	0.547426	0.547426	0.00862639	0.0601873	12	Q9Y4B5	MTCL1	Microtubule cross-linking factor 1	MTCL1_HUMAN	19	46.1476	1.46148				-0.547426	Dnr3_pos-neg
Q9ULL5_S1308_M1_0	Q9ULL5	Phospho (STY)	1.40331	1.40331	0.00925348	0.060319	10	Q9ULL5	PRR12	Proline-rich protein 12	PRR12_HUMAN	11	164.508	2.64508				-1.40331	Dnr3_pos-neg
O60292_S1544_M1_0	O60292	Phospho (STY)	0.777032	0.777032	0.00933208	0.0603522	10	O60292	SIPA1L3	Signal-induced proliferation-associated 1-like protein 3	SI1L3_HUMAN	9	71.3602	1.7136				-0.777032	Dnr3_pos-neg
O76021_S469_M2_0	O76021	Phospho (STY)	0.642488	0.642488	0.00939574	0.0603522	10	O76021	RSL1D1	Ribosomal L1 domain-containing protein 1	RL1D1_HUMAN	15	56.1019	1.56102				-0.642488	Dnr3_pos-neg
O76021_T465_M2_0	O76021	Phospho (STY)	0.642488	0.642488	0.00939574	0.0603522	10	O76021	RSL1D1	Ribosomal L1 domain-containing protein 1	RL1D1_HUMAN	15	56.1019	1.56102				-0.642488	Dnr3_pos-neg
Q9NQT8_S1644_M1_0	Q9NQT8	Phospho (STY)	0.753004	0.753004	0.00939193	0.0603522	12	Q9NQT8	KIF13B	Kinesin-like protein KIF13B	KI13B_HUMAN	5	68.5298	1.6853				-0.753004	Dnr3_pos-neg
O76021_S392_M1_0	O76021	Phospho (STY)	0.339827	0.339827	0.00949783	0.0608599	12	O76021	RSL1D1	Ribosomal L1 domain-containing protein 1	RL1D1_HUMAN	15	26.5605	1.2656				-0.339827	Dnr3_pos-neg
Q12888_S366_M1_0	Q12888	Phospho (STY)	0.867029	0.867029	0.00954895	0.0608919	12	Q12888	TP53BP1	TP53-binding protein 1	TP53B_HUMAN	47	82.3903	1.8239				-0.867029	Dnr3_pos-neg
P49023_S85_M1_0	P49023	Phospho (STY)	0.757397	0.757397	0.00953958	0.0608919	10	P49023	PXN	Paxillin	PAXI_HUMAN	7	69.0437	1.69044				-0.757397	Dnr3_pos-neg
Q9UQ35_T2599_M1_0	Q9UQ35	Phospho (STY)	0.40053	0.40053	0.00964337	0.0611983	12	Q9UQ35	SRRM2	Serine/arginine repetitive matrix protein 2	SRRM2_HUMAN	132	31.9993	1.31999				-0.40053	Dnr3_pos-neg
P51610_S598_M1_0	P51610	Phospho (STY)	0.457321	0.457321	0.00977669	0.0614535	8	P51610	HCFC1	Host cell factor 1	HCFC1_HUMAN	7	37.299	1.37299				-0.457321	Dnr3_pos-neg
Q9BVJ6_S569_M1_0	Q9BVJ6	Phospho (STY)	2.33933	2.33933	0.00986459	0.0617121	8	Q9BVJ6	UTP14A	U3 small nucleolar RNA-associated protein 14 homolog A	UT14A_HUMAN	6	406.069	5.06069				-2.33933	Dnr3_pos-neg
Q96B54_T108_M1_0	Q96B54	Phospho (STY)	1.04143	1.04143	0.010014	0.0617189	12	Q96B54	ZNF428	Zinc finger protein 428	ZN428_HUMAN	1	105.826	2.05826				-1.04143	Dnr3_pos-neg
Q9BSJ6_T74_M1_0	Q9BSJ6	Phospho (STY)	0.456477	0.456477	0.00989324	0.0617189	12	Q9BSJ6	PIMREG	Protein PIMREG	PIMRE_HUMAN	3	37.2187	1.37219				-0.456477	Dnr3_pos-neg
Q13371_S296_M1_0	Q13371	Phospho (STY)	0.554546	0.554546	0.00992632	0.0617189	10	Q13371	PDCL	Phosducin-like protein	PHLP_HUMAN	1	46.8706	1.46871				-0.554546	Dnr3_pos-neg
Q7Z2W4_S257_M1_0	Q7Z2W4	Phospho (STY)	0.637607	0.637607	0.0102226	0.0619403	12	Q7Z2W4	ZC3HAV1	Zinc finger CCCH-type antiviral protein 1	ZCCHV_HUMAN	13	55.5747	1.55575				-0.637607	Dnr3_pos-neg
Q96T88_S287_M1_0	Q96T88	Phospho (STY)	0.574859	0.574859	0.0102295	0.0619403	12	Q96T88	UHRF1	E3 ubiquitin-protein ligase UHRF1	UHRF1_HUMAN	7	48.9532	1.48953				-0.574859	Dnr3_pos-neg
Q15773_S238_M1_0	Q15773	Phospho (STY)	0.369072	0.369072	0.0102855	0.0621366	10	Q15773	MLF2	Myeloid leukemia factor 2	MLF2_HUMAN	1	29.1522	1.29152				-0.369072	Dnr3_pos-neg
Q7LBC6_S798_M1_0	Q7LBC6	Phospho (STY)	1.32276	1.32276	0.0103766	0.0625442	12	Q7LBC6	KDM3B	Lysine-specific demethylase 3B	KDM3B_HUMAN	5	150.144	2.50144				-1.32276	Dnr3_pos-neg
P46013_S584_M1_0	P46013	Phospho (STY)	0.176943	0.176943	0.0104136	0.062573	12	P46013	MKI67	Proliferation marker protein Ki-67	KI67_HUMAN	91	13.0486	1.13049				-0.176943	Dnr3_pos-neg
Q9UPT5_Y249_M1_0	Q9UPT5	Phospho (STY)	0.956153	0.956153	0.0104637	0.0626397	12	Q9UPT5	EXOC7	Exocyst complex component 7	EXOC7_HUMAN	2	94.013	1.94013				-0.956153	Dnr3_pos-neg
Q9UQ35_S2272_M1_0	Q9UQ35	Phospho (STY)	0.4216	0.4216	0.0106716	0.0632746	12	Q9UQ35	SRRM2	Serine/arginine repetitive matrix protein 2	SRRM2_HUMAN	132	33.9412	1.33941				-0.4216	Dnr3_pos-neg
Q9NYZ3_S243_M1_0	Q9NYZ3	Phospho (STY)	0.277951	0.277951	0.0106441	0.0632746	10	Q9NYZ3	GTSE1	G2 and S phase-expressed protein 1	GTSE1_HUMAN	13	21.2471	1.21247				-0.277951	Dnr3_pos-neg
Q9NYZ3_S168_M1_0	Q9NYZ3	Phospho (STY)	0.376239	0.376239	0.0105989	0.0632746	8	Q9NYZ3	GTSE1	G2 and S phase-expressed protein 1	GTSE1_HUMAN	13	29.7953	1.29795				-0.376239	Dnr3_pos-neg
O75691_T1741_M1_0	O75691	Phospho (STY)	0.342945	0.342945	0.0109574	0.0633934	12	O75691	UTP20	Small subunit processome component 20 homolog	UTP20_HUMAN	3	26.8343	1.26834				-0.342945	Dnr3_pos-neg
P20700_S393_M2_0	P20700	Phospho (STY)	0.413741	0.413741	0.0110938	0.0633934	12	P20700	LMNB1	Lamin-B1	LMNB1_HUMAN	14	33.2136	1.33214				-0.413741	Dnr3_pos-neg
P20700_S391_M2_0	P20700	Phospho (STY)	0.413741	0.413741	0.0110938	0.0633934	12	P20700	LMNB1	Lamin-B1	LMNB1_HUMAN	14	33.2136	1.33214				-0.413741	Dnr3_pos-neg
Q6PD62_S943_M2_0	Q6PD62	Phospho (STY)	1.39389	1.39389	0.011009	0.0633934	12	Q6PD62	CTR9	RNA polymerase-associated protein CTR9 homolog	CTR9_HUMAN	8	162.787	2.62787				-1.39389	Dnr3_pos-neg
Q6PD62_S941_M2_0	Q6PD62	Phospho (STY)	1.39389	1.39389	0.011009	0.0633934	12	Q6PD62	CTR9	RNA polymerase-associated protein CTR9 homolog	CTR9_HUMAN	8	162.787	2.62787				-1.39389	Dnr3_pos-neg
Q6ZN54_S501_M1_0	Q6ZN54	Phospho (STY)	-0.576226	0.576226	0.0110471	0.0633934	12	Q6ZN54	DEF8	Differentially expressed in FDCP 8 homolog	DEFI8_HUMAN	1	-32.9284	0.670716				0.576226	Dnr3_pos-neg
Q8WWM7_S449_M1_0	Q8WWM7	Phospho (STY)	0.820811	0.820811	0.0108159	0.0633934	12	Q8WWM7	ATXN2L	Ataxin-2-like protein	ATX2L_HUMAN	15	76.6398	1.7664				-0.820811	Dnr3_pos-neg
P28482_Y187_M1_0	P28482	Phospho (STY)	1.00647	1.00647	0.0109637	0.0633934	10	P28482	MAPK1	Mitogen-activated protein kinase 1	MK01_HUMAN	1	100.899	2.00899				-1.00647	Dnr3_pos-neg
P53999_S118_M1_0	P53999	Phospho (STY)	0.835274	0.835274	0.0113115	0.0643585	12	P53999	SUB1	Activated RNA polymerase II transcriptional coactivator p15	TCP4_HUMAN	3	78.4196	1.7842				-0.835274	Dnr3_pos-neg
O60934_S432_M1_0	O60934	Phospho (STY)	0.886919	0.886919	0.0114354	0.0647076	10	O60934	NBN	Nibrin	NBN_HUMAN	5	84.9222	1.84922				-0.886919	Dnr3_pos-neg
Q14157_S609_M1_0	Q14157	Phospho (STY)	1.35812	1.35812	0.0114157	0.0647076	12	Q14157	UBAP2L	Ubiquitin-associated protein 2-like	UBP2L_HUMAN	16	156.35	2.5635				-1.35812	Dnr3_pos-neg
O60361_S105_M1_0	O60361	Phospho (STY)	0.49915	0.49915	0.0117944	0.0649123	10	O60361	NME2P1	Putative nucleoside diphosphate kinase	NDK8_HUMAN	1	41.338	1.41338				-0.49915	Dnr3_pos-neg
P49792_S1456_M1_0	P49792	Phospho (STY)	1.29143	1.29143	0.0116717	0.0649123	12	P49792	RANBP2	E3 SUMO-protein ligase RanBP2	RBP2_HUMAN	45	144.771	2.44771				-1.29143	Dnr3_pos-neg
Q00536_S119_M1_0	Q00536	Phospho (STY)	0.559705	0.559705	0.0116551	0.0649123	12	Q00536	CDK16	Cyclin-dependent kinase 16	CDK16_HUMAN	7	47.3967	1.47397				-0.559705	Dnr3_pos-neg
Q02086_S78_M1_0	Q02086	Phospho (STY)	1.2745	1.2745	0.0116913	0.0649123	12	Q02086	SP2	Transcription factor Sp2	SP2_HUMAN	3	141.915	2.41915				-1.2745	Dnr3_pos-neg
Q14137_T106_M1_0	Q14137	Phospho (STY)	0.574815	0.574815	0.0116202	0.0649123	10	Q14137	BOP1	Ribosome biogenesis protein BOP1	BOP1_HUMAN	2	48.9486	1.48949				-0.574815	Dnr3_pos-neg
Q8WW12_S119_M1_0	Q8WW12	Phospho (STY)	0.813626	0.813626	0.0116667	0.0649123	12	Q8WW12	PCNP	PEST proteolytic signal-containing nuclear protein	PCNP_HUMAN	7	75.7623	1.75762				-0.813626	Dnr3_pos-neg
Q96NL6_S681_M1_0	Q96NL6	Phospho (STY)	1.84334	1.84334	0.011745	0.0649123	10	Q96NL6	SCLT1	Sodium channel and clathrin linker 1	SCLT1_HUMAN	1	258.839	3.58839				-1.84334	Dnr3_pos-neg
Q99618_S87_M1_0	Q99618	Phospho (STY)	0.32455	0.32455	0.0118268	0.0649123	12	Q99618	CDCA3	Cell division cycle-associated protein 3	CDCA3_HUMAN	7	25.2274	1.25227				-0.32455	Dnr3_pos-neg
Q00536_S138_M1_0	Q00536	Phospho (STY)	1.06739	1.06739	0.0118926	0.0651381	10	Q00536	CDK16	Cyclin-dependent kinase 16	CDK16_HUMAN	7	109.564	2.09564				-1.06739	Dnr3_pos-neg
Q15398_S618_M1_0	Q15398	Phospho (STY)	0.937696	0.937696	0.0120755	0.0652707	12	Q15398	DLGAP5	Disks large-associated protein 5	DLGP5_HUMAN	9	91.5466	1.91547				-0.937696	Dnr3_pos-neg
Q53GS9_S46_M1_0	Q53GS9	Phospho (STY)	1.26506	1.26506	0.0119976	0.0652707	10	Q53GS9	USP39	Ubiquitin carboxyl-terminal hydrolase 39	UBP39_HUMAN	6	140.337	2.40337				-1.26506	Dnr3_pos-neg
Q9NR33_T11_M1_0	Q9NR33	Phospho (STY)	1.21893	1.21893	0.0119429	0.0652707	8	Q9NR33	POLE4	DNA polymerase epsilon subunit 4	DPOE4_HUMAN	2	132.775	2.32775				-1.21893	Dnr3_pos-neg
B5ME19_S166_M1_0	B5ME19;Q99613	Phospho (STY)	0.887718	0.887718	0.0122533	0.0654066	12	B5ME19;Q99613	EIF3CL;EIF3C	Eukaryotic translation initiation factor 3 subunit C-like protein;Eukaryotic translation initiation factor 3 subunit C	EIFCL_HUMAN;EIF3C_HUMAN	7	85.0247	1.85025				-0.887718	Dnr3_pos-neg
Q99613_S166_M1_0	B5ME19;Q99613	Phospho (STY)	0.887718	0.887718	0.0122533	0.0654066	12	B5ME19;Q99613	EIF3CL;EIF3C	Eukaryotic translation initiation factor 3 subunit C-like protein;Eukaryotic translation initiation factor 3 subunit C	EIFCL_HUMAN;EIF3C_HUMAN	7	85.0247	1.85025				-0.887718	Dnr3_pos-neg
P30622_S204_M2_0	P30622	Phospho (STY)	0.335409	0.335409	0.0123395	0.0654066	12	P30622	CLIP1	CAP-Gly domain-containing linker protein 1	CLIP1_HUMAN	11	26.1735	1.26173				-0.335409	Dnr3_pos-neg
P30622_S200_M2_0	P30622	Phospho (STY)	0.335409	0.335409	0.0123395	0.0654066	12	P30622	CLIP1	CAP-Gly domain-containing linker protein 1	CLIP1_HUMAN	11	26.1735	1.26173				-0.335409	Dnr3_pos-neg
Q6F5E8_S1120_M1_0	Q6F5E8	Phospho (STY)	0.26022	0.26022	0.0123792	0.0654066	12	Q6F5E8	CARMIL2	Capping protein, Arp2/3 and myosin-I linker protein 2	CARL2_HUMAN	9	19.7661	1.19766				-0.26022	Dnr3_pos-neg
Q8WUM0_S50_M1_0	Q8WUM0	Phospho (STY)	0.704736	0.704736	0.0123259	0.0654066	12	Q8WUM0	NUP133	Nuclear pore complex protein Nup133	NU133_HUMAN	5	62.9847	1.62985				-0.704736	Dnr3_pos-neg
Q9H7N4_S874_M1_0	Q9H7N4	Phospho (STY)	0.390583	0.390583	0.0122102	0.0654066	12	Q9H7N4	SCAF1	Splicing factor, arginine/serine-rich 19	SFR19_HUMAN	12	31.0923	1.31092				-0.390583	Dnr3_pos-neg
Q9UBW7_S305_M1_0	Q9UBW7	Phospho (STY)	0.813794	0.813794	0.0121888	0.0654066	12	Q9UBW7	ZMYM2	Zinc finger MYM-type protein 2	ZMYM2_HUMAN	4	75.7828	1.75783				-0.813794	Dnr3_pos-neg
Q9UJU6_S283_M1_0	Q9UJU6	Phospho (STY)	1.03973	1.03973	0.012317	0.0654066	12	Q9UJU6	DBNL	Drebrin-like protein	DBNL_HUMAN	4	105.584	2.05584				-1.03973	Dnr3_pos-neg
Q9UNS2_S423_M1_0	Q9UNS2	Phospho (STY)	0.637805	0.637805	0.0124331	0.0654066	10	Q9UNS2	COPS3	COP9 signalosome complex subunit 3	CSN3_HUMAN	2	55.596	1.55596				-0.637805	Dnr3_pos-neg
Q69YQ0_S881_M1_0	Q69YQ0	Phospho (STY)	1.12162	1.12162	0.0125102	0.0655299	10	Q69YQ0	SPECC1L	Cytospin-A	CYTSA_HUMAN	11	117.591	2.17591				-1.12162	Dnr3_pos-neg
Q99590_S608_M1_0	Q99590	Phospho (STY)	0.877829	0.877829	0.0125356	0.0655329	12	Q99590	SCAF11	Protein SCAF11	SCAFB_HUMAN	10	83.7609	1.83761				-0.877829	Dnr3_pos-neg
Q5JSZ5_S226_M1_0	Q5JSZ5	Phospho (STY)	0.435709	0.435709	0.0126287	0.0658888	10	Q5JSZ5	PRRC2B	Protein PRRC2B	PRC2B_HUMAN	15	35.2575	1.35258				-0.435709	Dnr3_pos-neg
Q9UBB9_S98_M1_0	Q9UBB9	Phospho (STY)	0.602474	0.602474	0.0126657	0.0659514	12	Q9UBB9	TFIP11	Tuftelin-interacting protein 11	TFP11_HUMAN	3	51.8319	1.51832				-0.602474	Dnr3_pos-neg
P98175_S797_M1_0	P98175	Phospho (STY)	1.01064	1.01064	0.0129438	0.066572	12	P98175	RBM10	RNA-binding protein 10	RBM10_HUMAN	3	101.48	2.0148				-1.01064	Dnr3_pos-neg
Q14498_S129_M2_0	Q14498	Phospho (STY)	0.928602	0.928602	0.0129789	0.066572	12	Q14498	RBM39	RNA-binding protein 39	RBM39_HUMAN	7	90.343	1.90343				-0.928602	Dnr3_pos-neg
Q14498_S127_M2_0	Q14498	Phospho (STY)	0.928602	0.928602	0.0129789	0.066572	12	Q14498	RBM39	RNA-binding protein 39	RBM39_HUMAN	7	90.343	1.90343				-0.928602	Dnr3_pos-neg
Q15154_S977_M1_0	Q15154	Phospho (STY)	0.967273	0.967273	0.013037	0.066572	12	Q15154	PCM1	Pericentriolar material 1 protein	PCM1_HUMAN	15	95.5142	1.95514				-0.967273	Dnr3_pos-neg
Q15942_S308_M1_0	Q15942	Phospho (STY)	0.814843	0.814843	0.0129488	0.066572	10	Q15942	ZYX	Zyxin	ZYX_HUMAN	10	75.9107	1.75911				-0.814843	Dnr3_pos-neg
Q6Y7W6_S30_M2_0	Q6Y7W6	Phospho (STY)	0.706402	0.706402	0.0129313	0.066572	12	Q6Y7W6	GIGYF2	GRB10-interacting GYF protein 2	GGYF2_HUMAN	8	63.1729	1.63173				-0.706402	Dnr3_pos-neg
Q6Y7W6_S26_M2_0	Q6Y7W6	Phospho (STY)	0.706402	0.706402	0.0129313	0.066572	12	Q6Y7W6	GIGYF2	GRB10-interacting GYF protein 2	GGYF2_HUMAN	8	63.1729	1.63173				-0.706402	Dnr3_pos-neg
Q9BUQ8_S14_M1_0	Q9BUQ8	Phospho (STY)	1.07302	1.07302	0.0130954	0.0667411	12	Q9BUQ8	DDX23	Probable ATP-dependent RNA helicase DDX23	DDX23_HUMAN	4	110.383	2.10383				-1.07302	Dnr3_pos-neg
O60341_S166_M1_0	O60341	Phospho (STY)	1.04966	1.04966	0.0132151	0.0670863	12	O60341	KDM1A	Lysine-specific histone demethylase 1A	KDM1A_HUMAN	5	107.005	2.07005				-1.04966	Dnr3_pos-neg
Q32MZ4_S714_M1_0	Q32MZ4	Phospho (STY)	0.315336	0.315336	0.013523	0.0681726	10	Q32MZ4	LRRFIP1	Leucine-rich repeat flightless-interacting protein 1	LRRF1_HUMAN	10	24.4301	1.2443				-0.315336	Dnr3_pos-neg
Q8IWI9_S2541_M1_0	Q8IWI9	Phospho (STY)	-0.603008	0.603008	0.013557	0.0681726	12	Q8IWI9	MGA	MAX gene-associated protein	MGAP_HUMAN	17	-34.162	0.65838				0.603008	Dnr3_pos-neg
P11142_S254_M1_0	P11142	Phospho (STY)	0.343892	0.343892	0.0137675	0.0681918	12	P11142	HSPA8	Heat shock cognate 71 kDa protein	HSP7C_HUMAN	20	26.9176	1.26918				-0.343892	Dnr3_pos-neg
P16403_S2_M1_0	P16403	Phospho (STY)	0.216519	0.216519	0.0137463	0.0681918	10	P16403	H1-2	Histone H1.2	H12_HUMAN	3	16.1927	1.16193				-0.216519	Dnr3_pos-neg
Q15678_S465_M1_0	Q15678	Phospho (STY)	0.553153	0.553153	0.0136653	0.0681918	12	Q15678	PTPN14	Tyrosine-protein phosphatase non-receptor type 14	PTN14_HUMAN	12	46.7289	1.46729				-0.553153	Dnr3_pos-neg
Q5VUA4_S1037_M1_0	Q5VUA4	Phospho (STY)	0.784482	0.784482	0.013643	0.0681918	12	Q5VUA4	ZNF318	Zinc finger protein 318	ZN318_HUMAN	20	72.2474	1.72247				-0.784482	Dnr3_pos-neg
Q7Z569_S119_M1_0	Q7Z569	Phospho (STY)	0.219848	0.219848	0.0136054	0.0681918	8	Q7Z569	BRAP	BRCA1-associated protein	BRAP_HUMAN	4	16.461	1.16461				-0.219848	Dnr3_pos-neg
Q9UBC2_S593_M1_0	Q9UBC2	Phospho (STY)	-0.840173	0.840173	0.0137034	0.0681918	12	Q9UBC2	EPS15L1	Epidermal growth factor receptor substrate 15-like 1	EP15R_HUMAN	8	-44.1423	0.558577				0.840173	Dnr3_pos-neg
Q13555_T287_M1_0	Q13555	Phospho (STY)	0.834881	0.834881	0.0139353	0.0685933	12	Q13555	CAMK2G	Calcium/calmodulin-dependent protein kinase type II subunit gamma	KCC2G_HUMAN	4	78.3709	1.78371				-0.834881	Dnr3_pos-neg
Q8NFC6_S3019_M1_0	Q8NFC6	Phospho (STY)	0.467943	0.467943	0.0139391	0.0685933	10	Q8NFC6	BOD1L1	Biorientation of chromosomes in cell division protein 1-like 1	BD1L1_HUMAN	16	38.3136	1.38314				-0.467943	Dnr3_pos-neg
Q9UQ35_S2123_M1_0	Q9UQ35	Phospho (STY)	0.653407	0.653407	0.0139525	0.0685933	12	Q9UQ35	SRRM2	Serine/arginine repetitive matrix protein 2	SRRM2_HUMAN	132	57.2878	1.57288				-0.653407	Dnr3_pos-neg
Q14677_S227_M1_0	Q14677	Phospho (STY)	1.12414	1.12414	0.0140351	0.0686163	12	Q14677	CLINT1	Clathrin interactor 1	EPN4_HUMAN	4	117.971	2.17971				-1.12414	Dnr3_pos-neg
Q6KC79_S2658_M1_0	Q6KC79	Phospho (STY)	0.389566	0.389566	0.0140213	0.0686163	12	Q6KC79	NIPBL	Nipped-B-like protein	NIPBL_HUMAN	14	31	1.31				-0.389566	Dnr3_pos-neg
Q9Y6D5_S227_M1_0	Q9Y6D5	Phospho (STY)	1.07626	1.07626	0.014017	0.0686163	12	Q9Y6D5	ARFGEF2	Brefeldin A-inhibited guanine nucleotide-exchange protein 2	BIG2_HUMAN	3	110.857	2.10857				-1.07626	Dnr3_pos-neg
O43303_S400_M1_0	O43303	Phospho (STY)	0.799022	0.799022	0.0145718	0.0693146	12	O43303	CCP110	Centriolar coiled-coil protein of 110 kDa	CP110_HUMAN	3	73.9922	1.73992				-0.799022	Dnr3_pos-neg
O95359_S2512_M1_0	O95359	Phospho (STY)	0.935648	0.935648	0.0144766	0.0693146	8	O95359	TACC2	Transforming acidic coiled-coil-containing protein 2	TACC2_HUMAN	10	91.275	1.91275				-0.935648	Dnr3_pos-neg
Q15424_S601_M1_0	Q15424	Phospho (STY)	0.707399	0.707399	0.0144242	0.0693146	12	Q15424	SAFB	Scaffold attachment factor B1	SAFB1_HUMAN	16	63.2857	1.63286				-0.707399	Dnr3_pos-neg
Q53F19_S25_M1_0	Q53F19	Phospho (STY)	1.21134	1.21134	0.0142338	0.0693146	12	Q53F19	NCBP3	Nuclear cap-binding protein subunit 3	NCBP3_HUMAN	5	131.553	2.31553				-1.21134	Dnr3_pos-neg
Q7Z417_Y218_M1_0	Q7Z417	Phospho (STY)	0.581686	0.581686	0.0144883	0.0693146	12	Q7Z417	NUFIP2	FMR1-interacting protein NUFIP2	NUFP2_HUMAN	11	49.6597	1.4966				-0.581686	Dnr3_pos-neg
Q86V48_S394_M1_0	Q86V48	Phospho (STY)	0.154683	0.154683	0.0144177	0.0693146	12	Q86V48	LUZP1	Leucine zipper protein 1	LUZP1_HUMAN	18	11.3177	1.11318				-0.154683	Dnr3_pos-neg
Q8NC44_S385_M1_0	Q8NC44	Phospho (STY)	0.586625	0.586625	0.0143033	0.0693146	12	Q8NC44	RETREG2	Reticulophagy regulator 2	RETR2_HUMAN	2	50.173	1.50173				-0.586625	Dnr3_pos-neg
Q96PY5_S171_M1_0	Q96PY5	Phospho (STY)	0.333747	0.333747	0.0145451	0.0693146	12	Q96PY5	FMNL2	Formin-like protein 2	FMNL2_HUMAN	4	26.0282	1.26028				-0.333747	Dnr3_pos-neg
Q9BY89_S1366_M1_0	Q9BY89	Phospho (STY)	0.20989	0.20989	0.0142197	0.0693146	12	Q9BY89	KIAA1671	Uncharacterized protein KIAA1671	K1671_HUMAN	19	15.66	1.1566				-0.20989	Dnr3_pos-neg
Q5VZ89_S741_M1_0	Q5VZ89	Phospho (STY)	0.412644	0.412644	0.0144608	0.0693146	8	Q5VZ89	DENND4C	DENN domain-containing protein 4C	DEN4C_HUMAN	12	33.1123	1.33112				-0.412644	Dnr3_pos-neg
Q9UQ35_S2046_M2_0	Q9UQ35	Phospho (STY)	0.854436	0.854436	0.0146895	0.0696236	12	Q9UQ35	SRRM2	Serine/arginine repetitive matrix protein 2	SRRM2_HUMAN	132	80.8052	1.80805				-0.854436	Dnr3_pos-neg
Q9UQ35_S2044_M2_0	Q9UQ35	Phospho (STY)	0.854436	0.854436	0.0146895	0.0696236	12	Q9UQ35	SRRM2	Serine/arginine repetitive matrix protein 2	SRRM2_HUMAN	132	80.8052	1.80805				-0.854436	Dnr3_pos-neg
Q9UK96_S342_M1_0	Q9UK96	Phospho (STY)	-0.475025	0.475025	0.0147255	0.0696691	10	Q9UK96	FBXO10	F-box only protein 10	FBX10_HUMAN	1	-28.0546	0.719454				0.475025	Dnr3_pos-neg
Q9NYV4_T692_M1_0	Q9NYV4	Phospho (STY)	0.163241	0.163241	0.0148143	0.0699638	12	Q9NYV4	CDK12	Cyclin-dependent kinase 12	CDK12_HUMAN	13	11.98	1.1198				-0.163241	Dnr3_pos-neg
Q09019_S495_M1_0	Q09019	Phospho (STY)	0.872235	0.872235	0.014877	0.0701344	10	Q09019	DMWD	Dystrophia myotonica WD repeat-containing protein	DMWD_HUMAN	4	83.0496	1.8305				-0.872235	Dnr3_pos-neg
O75145_S683_M1_0	O75145	Phospho (STY)	0.276842	0.276842	0.014967	0.0701826	12	O75145	PPFIA3	Liprin-alpha-3	LIPA3_HUMAN	9	21.154	1.21154				-0.276842	Dnr3_pos-neg
O94762_S815_M1_0	O94762	Phospho (STY)	1.12997	1.12997	0.014949	0.0701826	10	O94762	RECQL5	ATP-dependent DNA helicase Q5	RECQ5_HUMAN	2	118.855	2.18855				-1.12997	Dnr3_pos-neg
Q9Y6M1_S164_M1_0	Q9Y6M1	Phospho (STY)	0.666245	0.666245	0.0149405	0.0701826	10	Q9Y6M1	IGF2BP2	Insulin-like growth factor 2 mRNA-binding protein 2	IF2B2_HUMAN	2	58.6938	1.58694				-0.666245	Dnr3_pos-neg
O95394_S64_M1_0	O95394	Phospho (STY)	0.967863	0.967863	0.0156123	0.0703351	8	O95394	PGM3	Phosphoacetylglucosamine mutase	AGM1_HUMAN	1	95.5942	1.95594				-0.967863	Dnr3_pos-neg
P23528_S3_M1_0	P23528	Phospho (STY)	1.50079	1.50079	0.0152734	0.0703351	12	P23528	CFL1	Cofilin-1	COF1_HUMAN	6	182.997	2.82997				-1.50079	Dnr3_pos-neg
P55198_S258_M1_0	P55198	Phospho (STY)	1.01732	1.01732	0.0152683	0.0703351	8	P55198	MLLT6	Protein AF-17	AF17_HUMAN	4	102.416	2.02416				-1.01732	Dnr3_pos-neg
Q8WXD9_S1257_M1_0	Q8WXD9	Phospho (STY)	0.458716	0.458716	0.0154213	0.0703351	12	Q8WXD9	CASKIN1	Caskin-1	CSKI1_HUMAN	2	37.4318	1.37432				-0.458716	Dnr3_pos-neg
Q99442_T158_M1_0	Q99442	Phospho (STY)	0.364826	0.364826	0.0150336	0.0703351	12	Q99442	SEC62	Translocation protein SEC62	SEC62_HUMAN	3	28.7726	1.28773				-0.364826	Dnr3_pos-neg
Q9P1Y6_S1202_M1_0	Q9P1Y6	Phospho (STY)	0.37548	0.37548	0.0153534	0.0703351	12	Q9P1Y6	PHRF1	PHD and RING finger domain-containing protein 1	PHRF1_HUMAN	17	29.7271	1.29727				-0.37548	Dnr3_pos-neg
Q9P289_S4_M1_0	Q9P289	Phospho (STY)	0.45355	0.45355	0.0155523	0.0703351	12	Q9P289	STK26	Serine/threonine-protein kinase 26	STK26_HUMAN	4	36.9406	1.36941				-0.45355	Dnr3_pos-neg
Q9P2B4_S488_M1_0	Q9P2B4	Phospho (STY)	0.826501	0.826501	0.0153506	0.0703351	10	Q9P2B4	CTTNBP2NL	CTTNBP2 N-terminal-like protein	CT2NL_HUMAN	7	77.3379	1.77338				-0.826501	Dnr3_pos-neg
Q9UPQ9_S1816_M1_0	Q9UPQ9	Phospho (STY)	0.872024	0.872024	0.0156062	0.0703351	12	Q9UPQ9	TNRC6B	Trinucleotide repeat-containing gene 6B protein	TNR6B_HUMAN	4	83.0228	1.83023				-0.872024	Dnr3_pos-neg
Q9UQ35_S2692_M1_0	Q9UQ35	Phospho (STY)	0.445082	0.445082	0.0151334	0.0703351	12	Q9UQ35	SRRM2	Serine/arginine repetitive matrix protein 2	SRRM2_HUMAN	132	36.1392	1.36139				-0.445082	Dnr3_pos-neg
Q9Y2V2_S41_M3_0	Q9Y2V2	Phospho (STY)	1.04115	1.04115	0.0153156	0.0703351	12	Q9Y2V2	CARHSP1	Calcium-regulated heat-stable protein 1	CHSP1_HUMAN	8	105.787	2.05787				-1.04115	Dnr3_pos-neg
Q9Y2V2_S32_M3_0	Q9Y2V2	Phospho (STY)	1.04115	1.04115	0.0153156	0.0703351	12	Q9Y2V2	CARHSP1	Calcium-regulated heat-stable protein 1	CHSP1_HUMAN	8	105.787	2.05787				-1.04115	Dnr3_pos-neg
Q9Y2V2_S30_M3_0	Q9Y2V2	Phospho (STY)	1.04115	1.04115	0.0153156	0.0703351	12	Q9Y2V2	CARHSP1	Calcium-regulated heat-stable protein 1	CHSP1_HUMAN	8	105.787	2.05787				-1.04115	Dnr3_pos-neg
Q9Y2X3_S514_M2_0	Q9Y2X3	Phospho (STY)	0.842893	0.842893	0.0155391	0.0703351	12	Q9Y2X3	NOP58	Nucleolar protein 58	NOP58_HUMAN	11	79.3643	1.79364				-0.842893	Dnr3_pos-neg
Q9Y2X3_S502_M2_0	Q9Y2X3	Phospho (STY)	0.842893	0.842893	0.0155391	0.0703351	12	Q9Y2X3	NOP58	Nucleolar protein 58	NOP58_HUMAN	11	79.3643	1.79364				-0.842893	Dnr3_pos-neg
P35659_S32_M1_0	P35659	Phospho (STY)	0.831075	0.831075	0.0152767	0.0703351	10	P35659	DEK	Protein DEK	DEK_HUMAN	2	77.9011	1.77901				-0.831075	Dnr3_pos-neg
O75781_S116_M1_0	O75781	Phospho (STY)	0.172159	0.172159	0.0156448	0.0703614	12	O75781	PALM	Paralemmin-1	PALM_HUMAN	6	12.6744	1.12674				-0.172159	Dnr3_pos-neg
O75533_T142_M1_0	O75533	Phospho (STY)	0.215176	0.215176	0.0158169	0.0705349	12	O75533	SF3B1	Splicing factor 3B subunit 1	SF3B1_HUMAN	13	16.0845	1.16085				-0.215176	Dnr3_pos-neg
P27816_S507_M1_0	P27816	Phospho (STY)	0.543516	0.543516	0.0158004	0.0705349	12	P27816	MAP4	Microtubule-associated protein 4	MAP4_HUMAN	44	45.752	1.45752				-0.543516	Dnr3_pos-neg
Q96MH2_S76_M1_0	Q96MH2	Phospho (STY)	0.562174	0.562174	0.015804	0.0705349	10	Q96MH2	HEXIM2	Protein HEXIM2	HEXI2_HUMAN	4	47.6492	1.47649				-0.562174	Dnr3_pos-neg
Q2M2I8_T389_M1_0	Q2M2I8	Phospho (STY)	0.422807	0.422807	0.015868	0.0706434	12	Q2M2I8	AAK1	AP2-associated protein kinase 1	AAK1_HUMAN	10	34.0533	1.34053				-0.422807	Dnr3_pos-neg
Q8NI35_S522_M1_0	Q8NI35	Phospho (STY)	0.50506	0.50506	0.0159822	0.0708252	12	Q8NI35	PATJ	InaD-like protein	INADL_HUMAN	5	41.9183	1.41918				-0.50506	Dnr3_pos-neg
Q92870_T62_M1_0	Q92870	Phospho (STY)	0.550599	0.550599	0.016043	0.0708252	8	Q92870	APBB2	Amyloid beta precursor protein binding family B member 2	APBB2_HUMAN	7	46.4694	1.46469				-0.550599	Dnr3_pos-neg
Q6PKG0_S521_M2_0	Q6PKG0	Phospho (STY)	0.50584	0.50584	0.0161112	0.070832	12	Q6PKG0	LARP1	La-related protein 1	LARP1_HUMAN	19	41.995	1.41995				-0.50584	Dnr3_pos-neg
Q6PKG0_S517_M2_0	Q6PKG0	Phospho (STY)	0.50584	0.50584	0.0161112	0.070832	12	Q6PKG0	LARP1	La-related protein 1	LARP1_HUMAN	19	41.995	1.41995				-0.50584	Dnr3_pos-neg
Q9Y2I7_S307_M1_0	Q9Y2I7	Phospho (STY)	0.33274	0.33274	0.0161517	0.070832	8	Q9Y2I7	PIKFYVE	1-phosphatidylinositol 3-phosphate 5-kinase	FYV1_HUMAN	7	25.9403	1.2594				-0.33274	Dnr3_pos-neg
Q9Y2W1_S408_M1_0	Q9Y2W1	Phospho (STY)	1.15827	1.15827	0.0161518	0.070832	10	Q9Y2W1	THRAP3	Thyroid hormone receptor-associated protein 3	TR150_HUMAN	21	123.189	2.23189				-1.15827	Dnr3_pos-neg
Q96HA1_S2_M1_0	Q96HA1	Phospho (STY)	0.325877	0.325877	0.0163253	0.0712376	12	Q96HA1	POM121	Nuclear envelope pore membrane protein POM 121	P121A_HUMAN	12	25.3426	1.25343				-0.325877	Dnr3_pos-neg
Q9BYE7_S115_M1_0	Q9BYE7	Phospho (STY)	0.816093	0.816093	0.01637	0.0713148	12	Q9BYE7	PCGF6	Polycomb group RING finger protein 6	PCGF6_HUMAN	1	76.0631	1.76063				-0.816093	Dnr3_pos-neg
Q8WXD9_S1368_M2_0	Q8WXD9	Phospho (STY)	0.830251	0.830251	0.016561	0.0719097	12	Q8WXD9	CASKIN1	Caskin-1	CSKI1_HUMAN	2	77.7995	1.77799				-0.830251	Dnr3_pos-neg
Q8WXD9_S1364_M2_0	Q8WXD9	Phospho (STY)	0.830251	0.830251	0.016561	0.0719097	12	Q8WXD9	CASKIN1	Caskin-1	CSKI1_HUMAN	2	77.7995	1.77799				-0.830251	Dnr3_pos-neg
P24928_Y1853_M1_0	P24928	Phospho (STY)	0.417855	0.417855	0.0166899	0.0719955	8	P24928	POLR2A	DNA-directed RNA polymerase II subunit RPB1	RPB1_HUMAN	7	33.594	1.33594				-0.417855	Dnr3_pos-neg
Q6PCB5_S6_M1_0	Q6PCB5	Phospho (STY)	0.882417	0.882417	0.0166379	0.0719955	12	Q6PCB5	RSBN1L	Lysine-specific demethylase RSBN1L	RSBNL_HUMAN	1	84.3461	1.84346				-0.882417	Dnr3_pos-neg
Q13330_T564_M1_0	Q13330	Phospho (STY)	0.418908	0.418908	0.0167401	0.0720943	12	Q13330	MTA1	Metastasis-associated protein MTA1	MTA1_HUMAN	6	33.6916	1.33692				-0.418908	Dnr3_pos-neg
O14757_S301_M1_0	O14757	Phospho (STY)	0.81538	0.81538	0.0168492	0.0724461	8	O14757	CHEK1	Serine/threonine-protein kinase Chk1	CHK1_HUMAN	3	75.9761	1.75976				-0.81538	Dnr3_pos-neg
Q9Y3E7_S200_M1_0	Q9Y3E7	Phospho (STY)	1.02177	1.02177	0.0169669	0.0728334	12	Q9Y3E7	CHMP3	Charged multivesicular body protein 3	CHMP3_HUMAN	1	103.041	2.03041				-1.02177	Dnr3_pos-neg
P05412_S63_M1_0	P05412	Phospho (STY)	-1.00155	1.00155	0.0171364	0.0731284	10	P05412	JUN	Transcription factor Jun	JUN_HUMAN	3	-50.0537	0.499463				1.00155	Dnr3_pos-neg
P16949_S63_M1_0	P16949	Phospho (STY)	0.449228	0.449228	0.0173082	0.0731284	12	P16949	STMN1	Stathmin	STMN1_HUMAN	18	36.531	1.36531				-0.449228	Dnr3_pos-neg
Q13523_S93_M2_0	Q13523	Phospho (STY)	0.472576	0.472576	0.0172331	0.0731284	12	Q13523	PRPF4B	Serine/threonine-protein kinase PRP4 homolog	PRP4B_HUMAN	8	38.7585	1.38758				-0.472576	Dnr3_pos-neg
Q13523_S87_M2_0	Q13523	Phospho (STY)	0.472576	0.472576	0.0172331	0.0731284	12	Q13523	PRPF4B	Serine/threonine-protein kinase PRP4 homolog	PRP4B_HUMAN	8	38.7585	1.38758				-0.472576	Dnr3_pos-neg
Q8N684_T203_M1_0	Q8N684	Phospho (STY)	0.325154	0.325154	0.0172167	0.0731284	12	Q8N684	CPSF7	Cleavage and polyadenylation specificity factor subunit 7	CPSF7_HUMAN	6	25.2798	1.2528				-0.325154	Dnr3_pos-neg
Q9UQ35_S954_M2_0	Q9UQ35	Phospho (STY)	0.895311	0.895311	0.0171057	0.0731284	12	Q9UQ35	SRRM2	Serine/arginine repetitive matrix protein 2	SRRM2_HUMAN	132	86.001	1.86001				-0.895311	Dnr3_pos-neg
Q9Y388_S188_M1_0	Q9Y388	Phospho (STY)	-0.369753	0.369753	0.0173126	0.0731284	12	Q9Y388	RBMX2	RNA-binding motif protein, X-linked 2	RBMX2_HUMAN	3	-22.6085	0.773915				0.369753	Dnr3_pos-neg
O43379_S1123_M1_0	O43379	Phospho (STY)	1.04667	1.04667	0.0175309	0.0735107	12	O43379	WDR62	WD repeat-containing protein 62	WDR62_HUMAN	9	106.575	2.06575				-1.04667	Dnr3_pos-neg
O95400_S195_M1_0	O95400	Phospho (STY)	0.32704	0.32704	0.0175088	0.0735107	10	O95400	CD2BP2	CD2 antigen cytoplasmic tail-binding protein 2	CD2B2_HUMAN	7	25.4437	1.25444				-0.32704	Dnr3_pos-neg
Q15021_T1339_M1_0	Q15021	Phospho (STY)	1.01604	1.01604	0.01757	0.0735107	10	Q15021	NCAPD2	Condensin complex subunit 1	CND1_HUMAN	4	102.236	2.02236				-1.01604	Dnr3_pos-neg
Q9UQ35_S2123_M2_0	Q9UQ35	Phospho (STY)	1.39819	1.39819	0.017591	0.0735107	10	Q9UQ35	SRRM2	Serine/arginine repetitive matrix protein 2	SRRM2_HUMAN	132	163.571	2.63571				-1.39819	Dnr3_pos-neg
Q9UQ35_S2121_M2_0	Q9UQ35	Phospho (STY)	1.39819	1.39819	0.017591	0.0735107	10	Q9UQ35	SRRM2	Serine/arginine repetitive matrix protein 2	SRRM2_HUMAN	132	163.571	2.63571				-1.39819	Dnr3_pos-neg
Q8ND56_S192_M1_0	Q8ND56	Phospho (STY)	1.52451	1.52451	0.0176712	0.0735834	8	Q8ND56	LSM14A	Protein LSM14 homolog A	LS14A_HUMAN	8	187.688	2.87688				-1.52451	Dnr3_pos-neg
P31948_S481_M1_0	P31948	Phospho (STY)	0.567795	0.567795	0.0178016	0.0737329	12	P31948	STIP1	Stress-induced-phosphoprotein 1	STIP1_HUMAN	10	48.2256	1.48226				-0.567795	Dnr3_pos-neg
Q9H1E3_S58_M1_0	Q9H1E3	Phospho (STY)	0.79442	0.79442	0.0178188	0.0737329	12	Q9H1E3	NUCKS1	Nuclear ubiquitous casein and cyclin-dependent kinase substrate 1	NUCKS_HUMAN	21	73.438	1.73438				-0.79442	Dnr3_pos-neg
Q9NPI6_S525_M1_0	Q9NPI6	Phospho (STY)	-1.50175	1.50175	0.0178145	0.0737329	12	Q9NPI6	DCP1A	mRNA-decapping enzyme 1A	DCP1A_HUMAN	7	-64.6875	0.353125				1.50175	Dnr3_pos-neg
P12270_T2116_M1_0	P12270	Phospho (STY)	1.04336	1.04336	0.0182394	0.0741089	12	P12270	TPR	Nucleoprotein TPR	TPR_HUMAN	29	106.102	2.06102				-1.04336	Dnr3_pos-neg
P31350_T33_M1_0	P31350	Phospho (STY)	0.675562	0.675562	0.0195958	0.0741089	12	P31350	RRM2	Ribonucleoside-diphosphate reductase subunit M2	RIR2_HUMAN	2	59.7219	1.59722				-0.675562	Dnr3_pos-neg
P46013_S2344_M1_0	P46013	Phospho (STY)	0.321364	0.321364	0.0192633	0.0741089	12	P46013	MKI67	Proliferation marker protein Ki-67	KI67_HUMAN	91	24.9512	1.24951				-0.321364	Dnr3_pos-neg
P46821_S1785_M1_0	P46821	Phospho (STY)	-0.705626	0.705626	0.0183694	0.0741089	8	P46821	MAP1B	Microtubule-associated protein 1B	MAP1B_HUMAN	51	-38.6824	0.613176				0.705626	Dnr3_pos-neg
P46821_S2211_M2_0	P46821	Phospho (STY)	0.702014	0.702014	0.0185024	0.0741089	12	P46821	MAP1B	Microtubule-associated protein 1B	MAP1B_HUMAN	51	62.6774	1.62677				-0.702014	Dnr3_pos-neg
P46821_S2209_M2_0	P46821	Phospho (STY)	0.702014	0.702014	0.0185024	0.0741089	12	P46821	MAP1B	Microtubule-associated protein 1B	MAP1B_HUMAN	51	62.6774	1.62677				-0.702014	Dnr3_pos-neg
P49792_S2462_M2_0	P49792	Phospho (STY)	0.675932	0.675932	0.019127	0.0741089	10	P49792	RANBP2	E3 SUMO-protein ligase RanBP2	RBP2_HUMAN	45	59.7628	1.59763				-0.675932	Dnr3_pos-neg
P49792_T2458_M2_0	P49792	Phospho (STY)	0.675932	0.675932	0.019127	0.0741089	10	P49792	RANBP2	E3 SUMO-protein ligase RanBP2	RBP2_HUMAN	45	59.7628	1.59763				-0.675932	Dnr3_pos-neg
P62995_S2_M1_0	P62995	Phospho (STY)	0.245511	0.245511	0.0181703	0.0741089	10	P62995	TRA2B	Transformer-2 protein homolog beta	TRA2B_HUMAN	5	18.5513	1.18551				-0.245511	Dnr3_pos-neg
P62995_S266_M2_0	P62995	Phospho (STY)	0.762134	0.762134	0.0186823	0.0741089	12	P62995	TRA2B	Transformer-2 protein homolog beta	TRA2B_HUMAN	5	69.5997	1.696				-0.762134	Dnr3_pos-neg
P62995_S264_M2_0	P62995	Phospho (STY)	0.762134	0.762134	0.0186823	0.0741089	12	P62995	TRA2B	Transformer-2 protein homolog beta	TRA2B_HUMAN	5	69.5997	1.696				-0.762134	Dnr3_pos-neg
P68431_S29_M1_0	P68431;Q71DI3	Phospho (STY)	1.01512	1.01512	0.018182	0.0741089	12	P68431;Q71DI3	H3C1;H3C15	Histone H3.1;Histone H3.2	H31_HUMAN;H32_HUMAN	5	102.107	2.02107				-1.01512	Dnr3_pos-neg
Q71DI3_S29_M1_0	P68431;Q71DI3	Phospho (STY)	1.01512	1.01512	0.018182	0.0741089	12	P68431;Q71DI3	H3C1;H3C15	Histone H3.1;Histone H3.2	H31_HUMAN;H32_HUMAN	5	102.107	2.02107				-1.01512	Dnr3_pos-neg
Q13439_S266_M1_0	Q13439	Phospho (STY)	0.522215	0.522215	0.0196969	0.0741089	12	Q13439	GOLGA4	Golgin subfamily A member 4	GOGA4_HUMAN	10	43.6159	1.43616				-0.522215	Dnr3_pos-neg
Q3B726_S328_M1_0	Q3B726	Phospho (STY)	0.713763	0.713763	0.0189654	0.0741089	12	Q3B726	POLR1F	DNA-directed RNA polymerase I subunit RPA43	RPA43_HUMAN	2	64.0077	1.64008				-0.713763	Dnr3_pos-neg
Q53HL2_T106_M1_0	Q53HL2	Phospho (STY)	0.420079	0.420079	0.0196659	0.0741089	12	Q53HL2	CDCA8	Borealin	BOREA_HUMAN	4	33.8001	1.338				-0.420079	Dnr3_pos-neg
Q6DN90_S180_M1_0	Q6DN90	Phospho (STY)	0.843509	0.843509	0.018163	0.0741089	8	Q6DN90	IQSEC1	IQ motif and SEC7 domain-containing protein 1	IQEC1_HUMAN	6	79.441	1.79441				-0.843509	Dnr3_pos-neg
Q6P4F7_T323_M1_0	Q6P4F7	Phospho (STY)	0.559188	0.559188	0.0196806	0.0741089	12	Q6P4F7	ARHGAP11A	Rho GTPase-activating protein 11A	RHGBA_HUMAN	11	47.3439	1.47344				-0.559188	Dnr3_pos-neg
Q7Z460_Y634_M1_0	Q7Z460	Phospho (STY)	1.26454	1.26454	0.0197062	0.0741089	10	Q7Z460	CLASP1	CLIP-associating protein 1	CLAP1_HUMAN	20	140.25	2.4025				-1.26454	Dnr3_pos-neg
Q7Z5J4_S1013_M1_0	Q7Z5J4	Phospho (STY)	0.611953	0.611953	0.0186416	0.0741089	12	Q7Z5J4	RAI1	Retinoic acid-induced protein 1	RAI1_HUMAN	17	52.8327	1.52833				-0.611953	Dnr3_pos-neg
Q8IYB3_S874_M2_0	Q8IYB3	Phospho (STY)	0.78175	0.78175	0.0194472	0.0741089	12	Q8IYB3	SRRM1	Serine/arginine repetitive matrix protein 1	SRRM1_HUMAN	57	71.9215	1.71922				-0.78175	Dnr3_pos-neg
Q8IYB3_T872_M2_0	Q8IYB3	Phospho (STY)	0.78175	0.78175	0.0194472	0.0741089	12	Q8IYB3	SRRM1	Serine/arginine repetitive matrix protein 1	SRRM1_HUMAN	57	71.9215	1.71922				-0.78175	Dnr3_pos-neg
Q8N2Y8_S536_M1_0	Q8N2Y8	Phospho (STY)	0.862055	0.862055	0.0196867	0.0741089	12	Q8N2Y8	RUSC2	AP-4 complex accessory subunit RUSC2	RUSC2_HUMAN	3	81.7625	1.81763				-0.862055	Dnr3_pos-neg
Q8NDC0_S15_M1_0	Q8NDC0	Phospho (STY)	0.409353	0.409353	0.0181656	0.0741089	12	Q8NDC0	MAPK1IP1L	MAPK-interacting and spindle-stabilizing protein-like	MISSL_HUMAN	1	32.809	1.32809				-0.409353	Dnr3_pos-neg
Q8WX92_S557_M1_0	Q8WX92	Phospho (STY)	0.569131	0.569131	0.0180548	0.0741089	12	Q8WX92	NELFB	Negative elongation factor B	NELFB_HUMAN	1	48.363	1.48363				-0.569131	Dnr3_pos-neg
Q92841_T301_M1_0	Q92841	Phospho (STY)	0.934124	0.934124	0.0195735	0.0741089	12	Q92841	DDX17	Probable ATP-dependent RNA helicase DDX17	DDX17_HUMAN	10	91.073	1.91073				-0.934124	Dnr3_pos-neg
Q96DR7_S392_M1_0	Q96DR7	Phospho (STY)	0.666647	0.666647	0.0191258	0.0741089	10	Q96DR7	ARHGEF26	Rho guanine nucleotide exchange factor 26	ARHGQ_HUMAN	2	58.738	1.58738				-0.666647	Dnr3_pos-neg
Q9BYD6_S320_M1_0	Q9BYD6	Phospho (STY)	0.910104	0.910104	0.0188132	0.0741089	12	Q9BYD6	MRPL1	Large ribosomal subunit protein uL1m	RM01_HUMAN	1	87.9181	1.87918				-0.910104	Dnr3_pos-neg
Q9HCD6_S1545_M1_0	Q9HCD6	Phospho (STY)	-0.707303	0.707303	0.018427	0.0741089	12	Q9HCD6	TANC2	Protein TANC2	TANC2_HUMAN	10	-38.7536	0.612464				0.707303	Dnr3_pos-neg
Q9NVP2_T179_M1_0	Q9NVP2	Phospho (STY)	0.449152	0.449152	0.0192055	0.0741089	12	Q9NVP2	ASF1B	Histone chaperone ASF1B	ASF1B_HUMAN	1	36.5238	1.36524				-0.449152	Dnr3_pos-neg
Q9P2B7_S488_M1_0	Q9P2B7	Phospho (STY)	0.646002	0.646002	0.0188475	0.0741089	12	Q9P2B7	CFAP97	Cilia- and flagella-associated protein 97	CFA97_HUMAN	6	56.4826	1.56483				-0.646002	Dnr3_pos-neg
Q9ULU4_S737_M1_0	Q9ULU4	Phospho (STY)	1.05063	1.05063	0.0195216	0.0741089	12	Q9ULU4	ZMYND8	MYND-type zinc finger-containing chromatin reader ZMYND8	ZMYD8_HUMAN	16	107.143	2.07143				-1.05063	Dnr3_pos-neg
Q9Y2W1_S682_M1_0	Q9Y2W1	Phospho (STY)	0.310997	0.310997	0.0194444	0.0741089	12	Q9Y2W1	THRAP3	Thyroid hormone receptor-associated protein 3	TR150_HUMAN	21	24.0564	1.24056				-0.310997	Dnr3_pos-neg
Q9Y2W1_S253_M2_0	Q9Y2W1	Phospho (STY)	0.661891	0.661891	0.0194362	0.0741089	12	Q9Y2W1	THRAP3	Thyroid hormone receptor-associated protein 3	TR150_HUMAN	21	58.2155	1.58215				-0.661891	Dnr3_pos-neg
Q9Y2W1_S248_M2_0	Q9Y2W1	Phospho (STY)	0.661891	0.661891	0.0194362	0.0741089	12	Q9Y2W1	THRAP3	Thyroid hormone receptor-associated protein 3	TR150_HUMAN	21	58.2155	1.58215				-0.661891	Dnr3_pos-neg
P29692_S162_M1_0	P29692	Phospho (STY)	0.999064	0.999064	0.0197884	0.0742001	12	P29692	EEF1D	Elongation factor 1-delta	EF1D_HUMAN	7	99.8703	1.9987				-0.999064	Dnr3_pos-neg
P55327_S176_M1_0	P55327	Phospho (STY)	0.959691	0.959691	0.0198506	0.0742001	8	P55327	TPD52	Tumor protein D52	TPD52_HUMAN	7	94.4894	1.94489				-0.959691	Dnr3_pos-neg
Q7Z6E9_S1179_M1_0	Q7Z6E9	Phospho (STY)	0.549388	0.549388	0.0198224	0.0742001	12	Q7Z6E9	RBBP6	E3 ubiquitin-protein ligase RBBP6	RBBP6_HUMAN	14	46.3465	1.46347				-0.549388	Dnr3_pos-neg
P49790_T413_M1_0	P49790	Phospho (STY)	0.456229	0.456229	0.0199281	0.0742033	12	P49790	NUP153	Nuclear pore complex protein Nup153	NU153_HUMAN	20	37.1951	1.37195				-0.456229	Dnr3_pos-neg
Q8IYB3_S655_M2_0	Q8IYB3	Phospho (STY)	0.48269	0.48269	0.0200773	0.0745485	12	Q8IYB3	SRRM1	Serine/arginine repetitive matrix protein 1	SRRM1_HUMAN	57	39.7347	1.39735				-0.48269	Dnr3_pos-neg
Q8IYB3_S653_M2_0	Q8IYB3	Phospho (STY)	0.48269	0.48269	0.0200773	0.0745485	12	Q8IYB3	SRRM1	Serine/arginine repetitive matrix protein 1	SRRM1_HUMAN	57	39.7347	1.39735				-0.48269	Dnr3_pos-neg
Q8WU90_S381_M1_0	Q8WU90	Phospho (STY)	0.784396	0.784396	0.0201298	0.0746386	12	Q8WU90	ZC3H15	Zinc finger CCCH domain-containing protein 15	ZC3HF_HUMAN	2	72.2371	1.72237				-0.784396	Dnr3_pos-neg
E9PAV3_S2029_M1_0	E9PAV3	Phospho (STY)	0.782146	0.782146	0.0203324	0.0747157	12	E9PAV3	NACA	Nascent polypeptide-associated complex subunit alpha, muscle-specific form	NACAM_HUMAN	6	71.9687	1.71969				-0.782146	Dnr3_pos-neg
P18858_T183_M1_0	P18858	Phospho (STY)	0.513983	0.513983	0.0214334	0.0747157	12	P18858	LIG1	DNA ligase 1	DNLI1_HUMAN	11	42.7987	1.42799				-0.513983	Dnr3_pos-neg
P22234_S27_M1_0	P22234	Phospho (STY)	0.497487	0.497487	0.02142	0.0747157	12	P22234	PAICS	Bifunctional phosphoribosylaminoimidazole carboxylase/phosphoribosylaminoimidazole succinocarboxamide synthetase	PUR6_HUMAN	8	41.1753	1.41175				-0.497487	Dnr3_pos-neg
P38159_S88_M1_0	P38159	Phospho (STY)	0.677092	0.677092	0.0211043	0.0747157	8	P38159	RBMX	RNA-binding motif protein, X chromosome	RBMX_HUMAN	18	59.8913	1.59891				-0.677092	Dnr3_pos-neg
P46821_S832_M2_0	P46821	Phospho (STY)	0.392682	0.392682	0.0214996	0.0747157	12	P46821	MAP1B	Microtubule-associated protein 1B	MAP1B_HUMAN	51	31.2832	1.31283				-0.392682	Dnr3_pos-neg
P46821_S831_M2_0	P46821	Phospho (STY)	0.392682	0.392682	0.0214996	0.0747157	12	P46821	MAP1B	Microtubule-associated protein 1B	MAP1B_HUMAN	51	31.2832	1.31283				-0.392682	Dnr3_pos-neg
Q02241_S867_M1_0	Q02241	Phospho (STY)	1.05913	1.05913	0.0217251	0.0747157	12	Q02241	KIF23	Kinesin-like protein KIF23	KIF23_HUMAN	9	108.368	2.08368				-1.05913	Dnr3_pos-neg
Q14247_S418_M1_0	Q14247	Phospho (STY)	0.343505	0.343505	0.0209757	0.0747157	10	Q14247	CTTN	Src substrate cortactin	SRC8_HUMAN	7	26.8835	1.26884				-0.343505	Dnr3_pos-neg
Q6IQ49_S278_M1_0	Q6IQ49	Phospho (STY)	0.243233	0.243233	0.0210329	0.0747157	10	Q6IQ49	SDE2	Splicing regulator SDE2	SDE2_HUMAN	2	18.3642	1.18364				-0.243233	Dnr3_pos-neg
Q6MZP7_S314_M2_0	Q6MZP7	Phospho (STY)	0.740131	0.740131	0.0205011	0.0747157	12	Q6MZP7	LIN54	Protein lin-54 homolog	LIN54_HUMAN	4	67.0327	1.67033				-0.740131	Dnr3_pos-neg
Q6MZP7_S310_M2_0	Q6MZP7	Phospho (STY)	0.740131	0.740131	0.0205011	0.0747157	12	Q6MZP7	LIN54	Protein lin-54 homolog	LIN54_HUMAN	4	67.0327	1.67033				-0.740131	Dnr3_pos-neg
Q6PD62_T925_M1_0	Q6PD62	Phospho (STY)	0.345105	0.345105	0.0211444	0.0747157	12	Q6PD62	CTR9	RNA polymerase-associated protein CTR9 homolog	CTR9_HUMAN	8	27.0244	1.27024				-0.345105	Dnr3_pos-neg
Q7Z4V5_S664_M1_0	Q7Z4V5	Phospho (STY)	0.397926	0.397926	0.0204507	0.0747157	12	Q7Z4V5	HDGFL2	Hepatoma-derived growth factor-related protein 2	HDGR2_HUMAN	9	31.7612	1.31761				-0.397926	Dnr3_pos-neg
Q8IYB3_S740_M2_0	Q8IYB3	Phospho (STY)	0.328622	0.328622	0.0212002	0.0747157	12	Q8IYB3	SRRM1	Serine/arginine repetitive matrix protein 1	SRRM1_HUMAN	57	25.5813	1.25581				-0.328622	Dnr3_pos-neg
Q8IYB3_S738_M2_0	Q8IYB3	Phospho (STY)	0.336625	0.336625	0.0211167	0.0747157	12	Q8IYB3	SRRM1	Serine/arginine repetitive matrix protein 1	SRRM1_HUMAN	57	26.2799	1.2628				-0.336625	Dnr3_pos-neg
Q8WWQ0_S1283_M2_0	Q8WWQ0	Phospho (STY)	2.06123	2.06123	0.020473	0.0747157	10	Q8WWQ0	PHIP	PH-interacting protein	PHIP_HUMAN	9	317.343	4.17343				-2.06123	Dnr3_pos-neg
Q8WWQ0_S1281_M2_0	Q8WWQ0	Phospho (STY)	2.06123	2.06123	0.020473	0.0747157	10	Q8WWQ0	PHIP	PH-interacting protein	PHIP_HUMAN	9	317.343	4.17343				-2.06123	Dnr3_pos-neg
Q9BVS4_S350_M1_0	Q9BVS4	Phospho (STY)	0.406217	0.406217	0.0207539	0.0747157	10	Q9BVS4	RIOK2	Serine/threonine-protein kinase RIO2	RIOK2_HUMAN	4	32.5206	1.32521				-0.406217	Dnr3_pos-neg
Q9NS40_S1189_M1_0	Q9NS40	Phospho (STY)	0.430253	0.430253	0.0215311	0.0747157	12	Q9NS40	KCNH7	Potassium voltage-gated channel subfamily H member 7	KCNH7_HUMAN	4	34.747	1.34747				-0.430253	Dnr3_pos-neg
Q9NWS9_S3_M1_0	Q9NWS9	Phospho (STY)	0.563405	0.563405	0.0217355	0.0747157	12	Q9NWS9	ZNF446	Zinc finger protein 446	ZN446_HUMAN	3	47.7752	1.47775				-0.563405	Dnr3_pos-neg
Q9UK59_S514_M1_0	Q9UK59	Phospho (STY)	0.67854	0.67854	0.021336	0.0747157	12	Q9UK59	DBR1	Lariat debranching enzyme	DBR1_HUMAN	2	60.0519	1.60052				-0.67854	Dnr3_pos-neg
Q9UQ35_S353_M2_0	Q9UQ35	Phospho (STY)	0.303531	0.303531	0.0212463	0.0747157	12	Q9UQ35	SRRM2	Serine/arginine repetitive matrix protein 2	SRRM2_HUMAN	132	23.4161	1.23416				-0.303531	Dnr3_pos-neg
Q9UQ35_S351_M2_0	Q9UQ35	Phospho (STY)	0.303531	0.303531	0.0212463	0.0747157	12	Q9UQ35	SRRM2	Serine/arginine repetitive matrix protein 2	SRRM2_HUMAN	132	23.4161	1.23416				-0.303531	Dnr3_pos-neg
Q9UQ35_T1413_M2_0	Q9UQ35	Phospho (STY)	0.481214	0.481214	0.0213915	0.0747157	12	Q9UQ35	SRRM2	Serine/arginine repetitive matrix protein 2	SRRM2_HUMAN	132	39.5918	1.39592				-0.481214	Dnr3_pos-neg
Q9UQ35_S1404_M2_0	Q9UQ35	Phospho (STY)	0.481214	0.481214	0.0213915	0.0747157	12	Q9UQ35	SRRM2	Serine/arginine repetitive matrix protein 2	SRRM2_HUMAN	132	39.5918	1.39592				-0.481214	Dnr3_pos-neg
P45974_T623_M1_0	P45974	Phospho (STY)	0.717951	0.717951	0.0205555	0.0747157	10	P45974	USP5	Ubiquitin carboxyl-terminal hydrolase 5	UBP5_HUMAN	3	64.4845	1.64484				-0.717951	Dnr3_pos-neg
Q12834_T106_M1_0	Q12834	Phospho (STY)	0.23652	0.23652	0.0204679	0.0747157	10	Q12834	CDC20	Cell division cycle protein 20 homolog	CDC20_HUMAN	7	17.8147	1.17815				-0.23652	Dnr3_pos-neg
Q86UP2_T153_M1_0	Q86UP2	Phospho (STY)	2.63687	2.63687	0.0206357	0.0747157	8	Q86UP2	KTN1	Kinectin	KTN1_HUMAN	12	521.98	6.2198				-2.63687	Dnr3_pos-neg
Q92547_T305_M1_0	Q92547	Phospho (STY)	0.871773	0.871773	0.0213497	0.0747157	10	Q92547	TOPBP1	DNA topoisomerase 2-binding protein 1	TOPB1_HUMAN	6	82.991	1.82991				-0.871773	Dnr3_pos-neg
Q96MU7_S146_M1_0	Q96MU7	Phospho (STY)	0.665336	0.665336	0.0217315	0.0747157	10	Q96MU7	YTHDC1	YTH domain-containing protein 1	YTDC1_HUMAN	4	58.5937	1.58594				-0.665336	Dnr3_pos-neg
Q9BW61_S95_M1_0	Q9BW61	Phospho (STY)	0.344285	0.344285	0.0207587	0.0747157	8	Q9BW61	DDA1	DET1- and DDB1-associated protein 1	DDA1_HUMAN	1	26.9522	1.26952				-0.344285	Dnr3_pos-neg
Q02447_S73_M1_0	Q02447	Phospho (STY)	0.89228	0.89228	0.021957	0.0748578	12	Q02447	SP3	Transcription factor Sp3	SP3_HUMAN	2	85.6107	1.85611				-0.89228	Dnr3_pos-neg
Q07157_S617_M1_0	Q07157	Phospho (STY)	0.524077	0.524077	0.0218185	0.0748578	12	Q07157	TJP1	Tight junction protein ZO-1	ZO1_HUMAN	14	43.8013	1.43801				-0.524077	Dnr3_pos-neg
Q9BTA9_S511_M1_0	Q9BTA9	Phospho (STY)	0.316718	0.316718	0.021964	0.0748578	12	Q9BTA9	WAC	WW domain-containing adapter protein with coiled-coil	WAC_HUMAN	12	24.5494	1.24549				-0.316718	Dnr3_pos-neg
Q9H8Y8_S451_M1_0	Q9H8Y8	Phospho (STY)	0.953842	0.953842	0.0219919	0.0748578	10	Q9H8Y8	GORASP2	Golgi reassembly-stacking protein 2	GORS2_HUMAN	4	93.7024	1.93702				-0.953842	Dnr3_pos-neg
Q9Y2H2_S1103_M1_0	Q9Y2H2	Phospho (STY)	0.761531	0.761531	0.0219851	0.0748578	12	Q9Y2H2	INPP5F	Phosphatidylinositide phosphatase SAC2	SAC2_HUMAN	5	69.5288	1.69529				-0.761531	Dnr3_pos-neg
Q86WB0_S335_M1_0	Q86WB0	Phospho (STY)	0.404586	0.404586	0.0223039	0.0754804	12	Q86WB0	ZC3HC1	Zinc finger C3HC-type protein 1	ZC3C1_HUMAN	10	32.3709	1.32371				-0.404586	Dnr3_pos-neg
P13861_S80_M2_0	P13861	Phospho (STY)	1.47076	1.47076	0.0224512	0.0756011	10	P13861	PRKAR2A	cAMP-dependent protein kinase type II-alpha regulatory subunit	KAP2_HUMAN	4	177.169	2.77169				-1.47076	Dnr3_pos-neg
P13861_S78_M2_0	P13861	Phospho (STY)	1.47076	1.47076	0.0224512	0.0756011	10	P13861	PRKAR2A	cAMP-dependent protein kinase type II-alpha regulatory subunit	KAP2_HUMAN	4	177.169	2.77169				-1.47076	Dnr3_pos-neg
Q15678_S314_M1_0	Q15678	Phospho (STY)	1.22284	1.22284	0.0226299	0.0758159	10	Q15678	PTPN14	Tyrosine-protein phosphatase non-receptor type 14	PTN14_HUMAN	12	133.406	2.33406				-1.22284	Dnr3_pos-neg
O43237_S194_M1_0	O43237	Phospho (STY)	0.558295	0.558295	0.0235219	0.0762483	12	O43237	DYNC1LI2	Cytoplasmic dynein 1 light intermediate chain 2	DC1L2_HUMAN	8	47.2528	1.47253				-0.558295	Dnr3_pos-neg
O75676_S745_M1_0	O75676	Phospho (STY)	0.173107	0.173107	0.023741	0.0762483	12	O75676	RPS6KA4	Ribosomal protein S6 kinase alpha-4	KS6A4_HUMAN	4	12.7484	1.12748				-0.173107	Dnr3_pos-neg
P12268_S122_M1_0	P12268	Phospho (STY)	0.778955	0.778955	0.0232525	0.0762483	10	P12268	IMPDH2	Inosine-5'-monophosphate dehydrogenase 2	IMDH2_HUMAN	7	71.5887	1.71589				-0.778955	Dnr3_pos-neg
P52948_S623_M1_0	P52948	Phospho (STY)	0.353803	0.353803	0.0237324	0.0762483	10	P52948	NUP98	Nuclear pore complex protein Nup98-Nup96	NUP98_HUMAN	15	27.7925	1.27792				-0.353803	Dnr3_pos-neg
P55011_T230_M1_0	P55011	Phospho (STY)	0.829147	0.829147	0.0237273	0.0762483	12	P55011	SLC12A2	Solute carrier family 12 member 2	S12A2_HUMAN	5	77.6635	1.77663				-0.829147	Dnr3_pos-neg
P55209_T62_M1_0	P55209	Phospho (STY)	0.496467	0.496467	0.0229848	0.0762483	12	P55209	NAP1L1	Nucleosome assembly protein 1-like 1	NP1L1_HUMAN	2	41.0755	1.41075				-0.496467	Dnr3_pos-neg
P78332_S1025_M1_0	P78332	Phospho (STY)	0.36871	0.36871	0.0236869	0.0762483	12	P78332	RBM6	RNA-binding protein 6	RBM6_HUMAN	3	29.1197	1.2912				-0.36871	Dnr3_pos-neg
Q01581_S495_M1_0	Q01581	Phospho (STY)	1.10979	1.10979	0.0231416	0.0762483	10	Q01581	HMGCS1	Hydroxymethylglutaryl-CoA synthase, cytoplasmic	HMCS1_HUMAN	2	115.814	2.15814				-1.10979	Dnr3_pos-neg
Q12756_S1337_M1_0	Q12756	Phospho (STY)	0.736426	0.736426	0.023635	0.0762483	12	Q12756	KIF1A	Kinesin-like protein KIF1A	KIF1A_HUMAN	13	66.6043	1.66604				-0.736426	Dnr3_pos-neg
Q13428_S156_M1_0	Q13428	Phospho (STY)	0.254321	0.254321	0.0236471	0.0762483	12	Q13428	TCOF1	Treacle protein	TCOF_HUMAN	39	19.2774	1.19277				-0.254321	Dnr3_pos-neg
Q14839_T1553_M1_0	Q14839	Phospho (STY)	0.389442	0.389442	0.0231682	0.0762483	12	Q14839	CHD4	Chromodomain-helicase-DNA-binding protein 4	CHD4_HUMAN	13	30.9887	1.30989				-0.389442	Dnr3_pos-neg
Q15170_S28_M1_0	Q15170	Phospho (STY)	0.275373	0.275373	0.0229062	0.0762483	12	Q15170	TCEAL1	Transcription elongation factor A protein-like 1	TCAL1_HUMAN	2	21.0307	1.21031				-0.275373	Dnr3_pos-neg
Q5SRE5_S1717_M1_0	Q5SRE5	Phospho (STY)	0.36732	0.36732	0.0234936	0.0762483	12	Q5SRE5	NUP188	Nucleoporin NUP188	NU188_HUMAN	3	28.9954	1.28995				-0.36732	Dnr3_pos-neg
Q7Z2W4_T393_M1_0	Q7Z2W4	Phospho (STY)	-0.173812	0.173812	0.0231837	0.0762483	12	Q7Z2W4	ZC3HAV1	Zinc finger CCCH-type antiviral protein 1	ZCCHV_HUMAN	13	-11.3503	0.886497				0.173812	Dnr3_pos-neg
Q7Z417_S572_M1_0	Q7Z417	Phospho (STY)	0.715717	0.715717	0.0235838	0.0762483	12	Q7Z417	NUFIP2	FMR1-interacting protein NUFIP2	NUFP2_HUMAN	11	64.2299	1.6423				-0.715717	Dnr3_pos-neg
Q86UA6_S7_M1_0	Q86UA6	Phospho (STY)	0.536693	0.536693	0.0231507	0.0762483	10	Q86UA6	RPAIN	RPA-interacting protein	RIP_HUMAN	1	45.0643	1.45064				-0.536693	Dnr3_pos-neg
Q8IY81_S688_M1_0	Q8IY81	Phospho (STY)	0.660421	0.660421	0.0232552	0.0762483	12	Q8IY81	FTSJ3	pre-rRNA 2'-O-ribose RNA methyltransferase FTSJ3	SPB1_HUMAN	8	58.0544	1.58054				-0.660421	Dnr3_pos-neg
Q8TEH3_S592_M1_0	Q8TEH3	Phospho (STY)	0.880289	0.880289	0.023409	0.0762483	12	Q8TEH3	DENND1A	DENN domain-containing protein 1A	DEN1A_HUMAN	6	84.0744	1.84074				-0.880289	Dnr3_pos-neg
Q96QG7_S548_M1_0	Q96QG7	Phospho (STY)	0.651616	0.651616	0.0233822	0.0762483	12	Q96QG7	MTMR9	Myotubularin-related protein 9	MTMR9_HUMAN	2	57.0926	1.57093				-0.651616	Dnr3_pos-neg
Q9BXP5_S74_M1_0	Q9BXP5	Phospho (STY)	0.800509	0.800509	0.0236378	0.0762483	12	Q9BXP5	SRRT	Serrate RNA effector molecule homolog	SRRT_HUMAN	7	74.1716	1.74172				-0.800509	Dnr3_pos-neg
Q9P1Y6_S973_M1_0	Q9P1Y6	Phospho (STY)	0.823527	0.823527	0.023726	0.0762483	12	Q9P1Y6	PHRF1	PHD and RING finger domain-containing protein 1	PHRF1_HUMAN	17	76.9727	1.76973				-0.823527	Dnr3_pos-neg
Q9UBF8_S428_M1_0	Q9UBF8	Phospho (STY)	0.36792	0.36792	0.023511	0.0762483	12	Q9UBF8	PI4KB	Phosphatidylinositol 4-kinase beta	PI4KB_HUMAN	6	29.0491	1.29049				-0.36792	Dnr3_pos-neg
Q9Y2V2_S41_M1_0	Q9Y2V2	Phospho (STY)	-0.498034	0.498034	0.0234917	0.0762483	12	Q9Y2V2	CARHSP1	Calcium-regulated heat-stable protein 1	CHSP1_HUMAN	8	-29.1929	0.708071				0.498034	Dnr3_pos-neg
Q9Y2X3_S502_M1_0	Q9Y2X3	Phospho (STY)	0.913593	0.913593	0.0228701	0.0762483	12	Q9Y2X3	NOP58	Nucleolar protein 58	NOP58_HUMAN	11	88.3731	1.88373				-0.913593	Dnr3_pos-neg
O14544_S311_M1_0	O14544	Phospho (STY)	1.07942	1.07942	0.0242815	0.0763104	12	O14544	SOCS6	Suppressor of cytokine signaling 6	SOCS6_HUMAN	1	111.318	2.11318				-1.07942	Dnr3_pos-neg
O15042_S67_M1_0	O15042	Phospho (STY)	1.02388	1.02388	0.0242807	0.0763104	10	O15042	U2SURP	U2 snRNP-associated SURP motif-containing protein	SR140_HUMAN	8	103.338	2.03338				-1.02388	Dnr3_pos-neg
P78344_S395_M1_0	P78344	Phospho (STY)	0.259973	0.259973	0.0240147	0.0763104	12	P78344	EIF4G2	Eukaryotic translation initiation factor 4 gamma 2	IF4G2_HUMAN	10	19.7456	1.19746				-0.259973	Dnr3_pos-neg
Q12888_S1114_M1_0	Q12888	Phospho (STY)	0.935958	0.935958	0.023972	0.0763104	10	Q12888	TP53BP1	TP53-binding protein 1	TP53B_HUMAN	47	91.3161	1.91316				-0.935958	Dnr3_pos-neg
Q12888_S398_M1_0	Q12888	Phospho (STY)	0.942651	0.942651	0.0240798	0.0763104	10	Q12888	TP53BP1	TP53-binding protein 1	TP53B_HUMAN	47	92.2056	1.92206				-0.942651	Dnr3_pos-neg
Q6WCQ1_S619_M1_0	Q6WCQ1	Phospho (STY)	0.412843	0.412843	0.0243673	0.0763104	12	Q6WCQ1	MPRIP	Myosin phosphatase Rho-interacting protein	MPRIP_HUMAN	12	33.1307	1.33131				-0.412843	Dnr3_pos-neg
Q96ST2_T725_M1_0	Q96ST2	Phospho (STY)	0.238596	0.238596	0.0240498	0.0763104	12	Q96ST2	IWS1	Protein IWS1 homolog	IWS1_HUMAN	9	17.9844	1.17984				-0.238596	Dnr3_pos-neg
Q9ULJ3_S714_M1_0	Q9ULJ3	Phospho (STY)	0.152862	0.152862	0.0243646	0.0763104	12	Q9ULJ3	ZBTB21	Zinc finger and BTB domain-containing protein 21	ZBT21_HUMAN	8	11.1773	1.11177				-0.152862	Dnr3_pos-neg
Q9Y2V2_S32_M2_0	Q9Y2V2	Phospho (STY)	0.62222	0.62222	0.0243588	0.0763104	12	Q9Y2V2	CARHSP1	Calcium-regulated heat-stable protein 1	CHSP1_HUMAN	8	53.9242	1.53924				-0.62222	Dnr3_pos-neg
Q9Y2V2_S30_M2_0	Q9Y2V2	Phospho (STY)	0.62222	0.62222	0.0243588	0.0763104	12	Q9Y2V2	CARHSP1	Calcium-regulated heat-stable protein 1	CHSP1_HUMAN	8	53.9242	1.53924				-0.62222	Dnr3_pos-neg
P17096_S103_M2_0	P17096	Phospho (STY)	1.30791	1.30791	0.0241752	0.0763104	10	P17096	HMGA1	High mobility group protein HMG-I/HMG-Y	HMGA1_HUMAN	7	147.583	2.47583				-1.30791	Dnr3_pos-neg
P17096_S102_M2_0	P17096	Phospho (STY)	1.30791	1.30791	0.0241752	0.0763104	10	P17096	HMGA1	High mobility group protein HMG-I/HMG-Y	HMGA1_HUMAN	7	147.583	2.47583				-1.30791	Dnr3_pos-neg
P49116_S68_M1_0	P49116	Phospho (STY)	1.00415	1.00415	0.024093	0.0763104	8	P49116	NR2C2	Nuclear receptor subfamily 2 group C member 2	NR2C2_HUMAN	4	100.576	2.00576				-1.00415	Dnr3_pos-neg
Q13435_T780_M1_0	Q13435	Phospho (STY)	0.538851	0.538851	0.0244875	0.0765054	12	Q13435	SF3B2	Splicing factor 3B subunit 2	SF3B2_HUMAN	12	45.2815	1.45282				-0.538851	Dnr3_pos-neg
O60841_S113_M1_0	O60841	Phospho (STY)	0.434875	0.434875	0.0248119	0.0765243	12	O60841	EIF5B	Eukaryotic translation initiation factor 5B	IF2P_HUMAN	12	35.1794	1.35179				-0.434875	Dnr3_pos-neg
P46013_T1327_M1_0	P46013	Phospho (STY)	0.428758	0.428758	0.0249897	0.0765243	10	P46013	MKI67	Proliferation marker protein Ki-67	KI67_HUMAN	91	34.6074	1.34607				-0.428758	Dnr3_pos-neg
P46013_T1569_M1_0	P46013	Phospho (STY)	0.428758	0.428758	0.0249897	0.0765243	10	P46013	MKI67	Proliferation marker protein Ki-67	KI67_HUMAN	91	34.6074	1.34607				-0.428758	Dnr3_pos-neg
P48307_S168_M1_0	P48307	Phospho (STY)	0.378387	0.378387	0.0254077	0.0765243	12	P48307	TFPI2	Tissue factor pathway inhibitor 2	TFPI2_HUMAN	2	29.9887	1.29989				-0.378387	Dnr3_pos-neg
P78559_S1600_M1_0	P78559	Phospho (STY)	0.511386	0.511386	0.025523	0.0765243	12	P78559	MAP1A	Microtubule-associated protein 1A	MAP1A_HUMAN	13	42.5419	1.42542				-0.511386	Dnr3_pos-neg
Q02297_S403_M1_0	Q02297	Phospho (STY)	1.23784	1.23784	0.0246046	0.0765243	12	Q02297	NRG1	Pro-neuregulin-1, membrane-bound isoform	NRG1_HUMAN	3	135.846	2.35846				-1.23784	Dnr3_pos-neg
Q13573_S232_M2_0	Q13573	Phospho (STY)	0.360915	0.360915	0.0255636	0.0765243	12	Q13573	SNW1	SNW domain-containing protein 1	SNW1_HUMAN	4	28.424	1.28424				-0.360915	Dnr3_pos-neg
Q13573_S224_M2_0	Q13573	Phospho (STY)	0.360915	0.360915	0.0255636	0.0765243	12	Q13573	SNW1	SNW domain-containing protein 1	SNW1_HUMAN	4	28.424	1.28424				-0.360915	Dnr3_pos-neg
Q15149_S1435_M1_0	Q15149	Phospho (STY)	0.34662	0.34662	0.0252111	0.0765243	12	Q15149	PLEC	Plectin	PLEC_HUMAN	17	27.1578	1.27158				-0.34662	Dnr3_pos-neg
Q5JSH3_S96_M1_0	Q5JSH3	Phospho (STY)	1.46766	1.46766	0.0246299	0.0765243	10	Q5JSH3	WDR44	WD repeat-containing protein 44	WDR44_HUMAN	10	176.572	2.76572				-1.46766	Dnr3_pos-neg
Q5VWN6_S1172_M1_0	Q5VWN6	Phospho (STY)	0.0700952	0.0700952	0.0253169	0.0765243	8	Q5VWN6	TASOR2	Protein TASOR 2	TASO2_HUMAN	11	4.9786	1.04979				-0.0700952	Dnr3_pos-neg
Q6P158_S127_M1_0	Q6P158	Phospho (STY)	0.291784	0.291784	0.0249049	0.0765243	12	Q6P158	DHX57	Putative ATP-dependent RNA helicase DHX57	DHX57_HUMAN	3	22.4153	1.22415				-0.291784	Dnr3_pos-neg
Q6P4F7_S422_M1_0	Q6P4F7	Phospho (STY)	-0.548932	0.548932	0.0248594	0.0765243	12	Q6P4F7	ARHGAP11A	Rho GTPase-activating protein 11A	RHGBA_HUMAN	11	-31.6474	0.683526				0.548932	Dnr3_pos-neg
Q86UE4_S426_M1_0	Q86UE4	Phospho (STY)	0.286968	0.286968	0.0250733	0.0765243	12	Q86UE4	MTDH	Protein LYRIC	LYRIC_HUMAN	8	22.0073	1.22007				-0.286968	Dnr3_pos-neg
Q9H7N4_S725_M2_0	Q9H7N4	Phospho (STY)	1.03008	1.03008	0.0253473	0.0765243	10	Q9H7N4	SCAF1	Splicing factor, arginine/serine-rich 19	SFR19_HUMAN	12	104.214	2.04214				-1.03008	Dnr3_pos-neg
Q9H7N4_S719_M2_0	Q9H7N4	Phospho (STY)	1.03008	1.03008	0.0253473	0.0765243	10	Q9H7N4	SCAF1	Splicing factor, arginine/serine-rich 19	SFR19_HUMAN	12	104.214	2.04214				-1.03008	Dnr3_pos-neg
Q9Y520_S2694_M1_0	Q9Y520	Phospho (STY)	0.399912	0.399912	0.0248961	0.0765243	12	Q9Y520	PRRC2C	Protein PRRC2C	PRC2C_HUMAN	17	31.9427	1.31943				-0.399912	Dnr3_pos-neg
Q9P0L2_S475_M1_0	Q9P0L2	Phospho (STY)	0.782454	0.782454	0.0256335	0.0765243	8	Q9P0L2	MARK1	Serine/threonine-protein kinase MARK1	MARK1_HUMAN	6	72.0054	1.72005				-0.782454	Dnr3_pos-neg
O60343_S318_M1_0	O60343	Phospho (STY)	-0.194067	0.194067	0.0260529	0.0767914	12	O60343	TBC1D4	TBC1 domain family member 4	TBCD4_HUMAN	7	-12.5862	0.874138				0.194067	Dnr3_pos-neg
Q05209_S435_M1_0	Q05209	Phospho (STY)	0.509006	0.509006	0.0259423	0.0767914	12	Q05209	PTPN12	Tyrosine-protein phosphatase non-receptor type 12	PTN12_HUMAN	9	42.307	1.42307				-0.509006	Dnr3_pos-neg
Q14160_S853_M1_0	Q14160	Phospho (STY)	0.632702	0.632702	0.0259473	0.0767914	12	Q14160	SCRIB	Protein scribble homolog	SCRIB_HUMAN	24	55.0466	1.55047				-0.632702	Dnr3_pos-neg
Q8N122_S863_M1_0	Q8N122	Phospho (STY)	0.448595	0.448595	0.025926	0.0767914	10	Q8N122	RPTOR	Regulatory-associated protein of mTOR	RPTOR_HUMAN	3	36.471	1.36471				-0.448595	Dnr3_pos-neg
Q9H1E3_S214_M1_0	Q9H1E3	Phospho (STY)	0.414042	0.414042	0.0258879	0.0767914	12	Q9H1E3	NUCKS1	Nuclear ubiquitous casein and cyclin-dependent kinase substrate 1	NUCKS_HUMAN	21	33.2413	1.33241				-0.414042	Dnr3_pos-neg
O15530_S25_M1_0	O15530	Phospho (STY)	0.749456	0.749456	0.0260108	0.0767914	8	O15530	PDPK1	3-phosphoinositide-dependent protein kinase 1	PDPK1_HUMAN	3	68.1159	1.68116				-0.749456	Dnr3_pos-neg
Q6UN15_S492_M1_0	Q6UN15	Phospho (STY)	1.54231	1.54231	0.026274	0.0770815	12	Q6UN15	FIP1L1	Pre-mRNA 3'-end-processing factor FIP1	FIP1_HUMAN	7	191.261	2.91261				-1.54231	Dnr3_pos-neg
Q14966_S383_M1_0	Q14966	Phospho (STY)	0.957107	0.957107	0.026504	0.0771449	12	Q14966	ZNF638	Zinc finger protein 638	ZN638_HUMAN	8	94.1412	1.94141				-0.957107	Dnr3_pos-neg
P48637_S415_M1_0	P48637	Phospho (STY)	0.735617	0.735617	0.026716	0.0771666	12	P48637	GSS	Glutathione synthetase	GSHB_HUMAN	2	66.5109	1.66511				-0.735617	Dnr3_pos-neg
Q15424_S443_M1_0	Q15424	Phospho (STY)	-0.746179	0.746179	0.0266924	0.0771666	12	Q15424	SAFB	Scaffold attachment factor B1	SAFB1_HUMAN	16	-40.382	0.59618				0.746179	Dnr3_pos-neg
Q92733_S159_M2_0	Q92733	Phospho (STY)	1.19165	1.19165	0.0266242	0.0771666	12	Q92733	PRCC	Proline-rich protein PRCC	PRCC_HUMAN	5	128.414	2.28414				-1.19165	Dnr3_pos-neg
Q92733_S157_M2_0	Q92733	Phospho (STY)	1.19165	1.19165	0.0266242	0.0771666	12	Q92733	PRCC	Proline-rich protein PRCC	PRCC_HUMAN	5	128.414	2.28414				-1.19165	Dnr3_pos-neg
O94804_T952_M1_0	O94804	Phospho (STY)	0.173553	0.173553	0.0270079	0.0772803	12	O94804	STK10	Serine/threonine-protein kinase 10	STK10_HUMAN	7	12.7833	1.12783				-0.173553	Dnr3_pos-neg
P31943_S104_M1_0	P31943	Phospho (STY)	0.24454	0.24454	0.0270027	0.0772803	12	P31943	HNRNPH1	Heterogeneous nuclear ribonucleoprotein H	HNRH1_HUMAN	4	18.4715	1.18471				-0.24454	Dnr3_pos-neg
P49915_S332_M1_0	P49915	Phospho (STY)	0.2833	0.2833	0.0270774	0.0772803	12	P49915	GMPS	GMP synthase [glutamine-hydrolyzing]	GUAA_HUMAN	5	21.6976	1.21698				-0.2833	Dnr3_pos-neg
Q15365_S190_M1_0	Q15365	Phospho (STY)	0.41919	0.41919	0.0269448	0.0772803	12	Q15365	PCBP1	Poly(rC)-binding protein 1	PCBP1_HUMAN	8	33.7177	1.33718				-0.41919	Dnr3_pos-neg
Q8IYB3_S616_M2_0	Q8IYB3	Phospho (STY)	0.330973	0.330973	0.0270684	0.0772803	12	Q8IYB3	SRRM1	Serine/arginine repetitive matrix protein 1	SRRM1_HUMAN	57	25.7862	1.25786				-0.330973	Dnr3_pos-neg
Q8IYB3_T614_M2_0	Q8IYB3	Phospho (STY)	0.330973	0.330973	0.0270684	0.0772803	12	Q8IYB3	SRRM1	Serine/arginine repetitive matrix protein 1	SRRM1_HUMAN	57	25.7862	1.25786				-0.330973	Dnr3_pos-neg
O95456_T18_M1_0	O95456	Phospho (STY)	-0.55985	0.55985	0.0268792	0.0772803	10	O95456	PSMG1	Proteasome assembly chaperone 1	PSMG1_HUMAN	1	-32.1628	0.678372				0.55985	Dnr3_pos-neg
Q01167_S428_M1_0	Q01167	Phospho (STY)	0.427068	0.427068	0.0271105	0.0772912	12	Q01167	FOXK2	Forkhead box protein K2	FOXK2_HUMAN	7	34.4498	1.3445				-0.427068	Dnr3_pos-neg
P08559_S232_M1_0	P08559	Phospho (STY)	-0.127869	0.127869	0.0273893	0.0772961	12	P08559	PDHA1	Pyruvate dehydrogenase E1 component subunit alpha, somatic form, mitochondrial	ODPA_HUMAN	2	-8.48175	0.915183				0.127869	Dnr3_pos-neg
P16949_S25_M1_0	P16949	Phospho (STY)	0.332247	0.332247	0.0274703	0.0772961	12	P16949	STMN1	Stathmin	STMN1_HUMAN	18	25.8972	1.25897				-0.332247	Dnr3_pos-neg
P18583_S1026_M1_0	P18583	Phospho (STY)	0.300953	0.300953	0.027457	0.0772961	10	P18583	SON	Protein SON	SON_HUMAN	14	23.1958	1.23196				-0.300953	Dnr3_pos-neg
P18583_S1051_M1_0	P18583	Phospho (STY)	0.300953	0.300953	0.027457	0.0772961	10	P18583	SON	Protein SON	SON_HUMAN	14	23.1958	1.23196				-0.300953	Dnr3_pos-neg
P49450_S19_M2_0	P49450	Phospho (STY)	0.39001	0.39001	0.027552	0.0772961	12	P49450	CENPA	Histone H3-like centromeric protein A	CENPA_HUMAN	2	31.0403	1.3104				-0.39001	Dnr3_pos-neg
P49450_S17_M2_0	P49450	Phospho (STY)	0.39001	0.39001	0.027552	0.0772961	12	P49450	CENPA	Histone H3-like centromeric protein A	CENPA_HUMAN	2	31.0403	1.3104				-0.39001	Dnr3_pos-neg
Q9H6K1_Y285_M1_0	Q9H6K1	Phospho (STY)	0.108248	0.108248	0.0274289	0.0772961	8	Q9H6K1	ILRUN	Protein ILRUN	ILRUN_HUMAN	2	7.79183	1.07792				-0.108248	Dnr3_pos-neg
Q6ZV73_S721_M1_0	Q6ZV73	Phospho (STY)	0.791573	0.791573	0.0276099	0.0772961	10	Q6ZV73	FGD6	FYVE, RhoGEF and PH domain-containing protein 6	FGD6_HUMAN	9	73.0961	1.73096				-0.791573	Dnr3_pos-neg
P04183_S231_M1_0	P04183	Phospho (STY)	0.528168	0.528168	0.0278161	0.0777909	12	P04183	TK1	Thymidine kinase, cytosolic	KITH_HUMAN	5	44.2097	1.4421				-0.528168	Dnr3_pos-neg
Q14671_S806_M1_0	Q14671	Phospho (STY)	0.812274	0.812274	0.028005	0.0778308	8	Q14671	PUM1	Pumilio homolog 1	PUM1_HUMAN	7	75.5976	1.75598				-0.812274	Dnr3_pos-neg
Q14978_S698_M1_0	Q14978	Phospho (STY)	0.976904	0.976904	0.0279169	0.0778308	12	Q14978	NOLC1	Nucleolar and coiled-body phosphoprotein 1	NOLC1_HUMAN	16	96.8236	1.96824				-0.976904	Dnr3_pos-neg
Q9H1E3_S181_M2_0	Q9H1E3	Phospho (STY)	0.303844	0.303844	0.0280073	0.0778308	12	Q9H1E3	NUCKS1	Nuclear ubiquitous casein and cyclin-dependent kinase substrate 1	NUCKS_HUMAN	21	23.4429	1.23443				-0.303844	Dnr3_pos-neg
Q9H1E3_T179_M2_0	Q9H1E3	Phospho (STY)	0.303844	0.303844	0.0280073	0.0778308	12	Q9H1E3	NUCKS1	Nuclear ubiquitous casein and cyclin-dependent kinase substrate 1	NUCKS_HUMAN	21	23.4429	1.23443				-0.303844	Dnr3_pos-neg
P46013_T2123_M1_0	P46013	Phospho (STY)	0.632239	0.632239	0.028512	0.077875	12	P46013	MKI67	Proliferation marker protein Ki-67	KI67_HUMAN	91	54.9969	1.54997				-0.632239	Dnr3_pos-neg
P48634_T1353_M1_0	P48634	Phospho (STY)	0.624751	0.624751	0.0285729	0.077875	12	P48634	PRRC2A	Protein PRRC2A	PRC2A_HUMAN	20	54.1945	1.54195				-0.624751	Dnr3_pos-neg
Q7KZI7_S619_M1_0	Q7KZI7	Phospho (STY)	0.521269	0.521269	0.0284297	0.077875	10	Q7KZI7	MARK2	Serine/threonine-protein kinase MARK2	MARK2_HUMAN	10	43.5218	1.43522				-0.521269	Dnr3_pos-neg
Q86YP4_S340_M1_0	Q86YP4	Phospho (STY)	0.668027	0.668027	0.0280635	0.077875	12	Q86YP4	GATAD2A	Transcriptional repressor p66-alpha	P66A_HUMAN	8	58.8898	1.5889				-0.668027	Dnr3_pos-neg
Q8IYB3_S562_M2_0	Q8IYB3	Phospho (STY)	0.241011	0.241011	0.0285598	0.077875	12	Q8IYB3	SRRM1	Serine/arginine repetitive matrix protein 1	SRRM1_HUMAN	57	18.1821	1.18182				-0.241011	Dnr3_pos-neg
Q8IYB3_S560_M2_0	Q8IYB3	Phospho (STY)	0.241011	0.241011	0.0285598	0.077875	12	Q8IYB3	SRRM1	Serine/arginine repetitive matrix protein 1	SRRM1_HUMAN	57	18.1821	1.18182				-0.241011	Dnr3_pos-neg
Q8N6N3_S158_M1_0	Q8N6N3	Phospho (STY)	0.840654	0.840654	0.0283716	0.077875	12	Q8N6N3	C1orf52	UPF0690 protein C1orf52	CA052_HUMAN	1	79.0862	1.79086				-0.840654	Dnr3_pos-neg
Q93009_S18_M1_0	Q93009	Phospho (STY)	0.638313	0.638313	0.0282294	0.077875	12	Q93009	USP7	Ubiquitin carboxyl-terminal hydrolase 7	UBP7_HUMAN	3	55.6508	1.55651				-0.638313	Dnr3_pos-neg
Q96FF9_S75_M1_0	Q96FF9	Phospho (STY)	0.241299	0.241299	0.0281276	0.077875	12	Q96FF9	CDCA5	Sororin	CDCA5_HUMAN	6	18.2057	1.18206				-0.241299	Dnr3_pos-neg
Q96T58_S727_M1_0	Q96T58	Phospho (STY)	0.34396	0.34396	0.0285837	0.077875	12	Q96T58	SPEN	Msx2-interacting protein	MINT_HUMAN	16	26.9235	1.26924				-0.34396	Dnr3_pos-neg
Q9H6F5_S47_M1_0	Q9H6F5	Phospho (STY)	0.528378	0.528378	0.028562	0.077875	12	Q9H6F5	CCDC86	Coiled-coil domain-containing protein 86	CCD86_HUMAN	11	44.2307	1.44231				-0.528378	Dnr3_pos-neg
Q9H9A7_S292_M1_0	Q9H9A7	Phospho (STY)	1.01109	1.01109	0.0284902	0.077875	12	Q9H9A7	RMI1	RecQ-mediated genome instability protein 1	RMI1_HUMAN	2	101.544	2.01544				-1.01109	Dnr3_pos-neg
Q9P270_S48_M1_0	Q9P270	Phospho (STY)	0.474908	0.474908	0.0282503	0.077875	12	Q9P270	SLAIN2	SLAIN motif-containing protein 2	SLAI2_HUMAN	12	38.983	1.38983				-0.474908	Dnr3_pos-neg
Q15424_S24_M1_0	Q15424	Phospho (STY)	1.32853	1.32853	0.0281774	0.077875	10	Q15424	SAFB	Scaffold attachment factor B1	SAFB1_HUMAN	16	151.147	2.51147				-1.32853	Dnr3_pos-neg
O60271_T217_M1_0	O60271	Phospho (STY)	0.872301	0.872301	0.028653	0.0779395	12	O60271	SPAG9	C-Jun-amino-terminal kinase-interacting protein 4	JIP4_HUMAN	19	83.058	1.83058				-0.872301	Dnr3_pos-neg
Q9Y2W1_S253_M1_0	Q9Y2W1	Phospho (STY)	0.726207	0.726207	0.0286664	0.0779395	8	Q9Y2W1	THRAP3	Thyroid hormone receptor-associated protein 3	TR150_HUMAN	21	65.4284	1.65428				-0.726207	Dnr3_pos-neg
O75533_T426_M1_0	O75533	Phospho (STY)	0.745819	0.745819	0.0294412	0.0779537	8	O75533	SF3B1	Splicing factor 3B subunit 1	SF3B1_HUMAN	13	67.6926	1.67693				-0.745819	Dnr3_pos-neg
P46013_S1815_M1_0	P46013	Phospho (STY)	0.630176	0.630176	0.0309223	0.0779537	12	P46013	MKI67	Proliferation marker protein Ki-67	KI67_HUMAN	91	54.7754	1.54775				-0.630176	Dnr3_pos-neg
P49759_S140_M1_0	P49759	Phospho (STY)	1.30155	1.30155	0.0297721	0.0779537	8	P49759	CLK1	Dual specificity protein kinase CLK1	CLK1_HUMAN	1	146.494	2.46494				-1.30155	Dnr3_pos-neg
P84103_S140_M2_0	P84103	Phospho (STY)	0.850918	0.850918	0.0299236	0.0779537	12	P84103	SRSF3	Serine/arginine-rich splicing factor 3	SRSF3_HUMAN	5	80.3649	1.80365				-0.850918	Dnr3_pos-neg
P84103_S138_M2_0	P84103	Phospho (STY)	0.850918	0.850918	0.0299236	0.0779537	12	P84103	SRSF3	Serine/arginine-rich splicing factor 3	SRSF3_HUMAN	5	80.3649	1.80365				-0.850918	Dnr3_pos-neg
Q12834_S41_M1_0	Q12834	Phospho (STY)	0.295465	0.295465	0.0291819	0.0779537	12	Q12834	CDC20	Cell division cycle protein 20 homolog	CDC20_HUMAN	7	22.7281	1.22728				-0.295465	Dnr3_pos-neg
Q14966_S560_M2_0	Q14966	Phospho (STY)	0.770306	0.770306	0.0311309	0.0779537	12	Q14966	ZNF638	Zinc finger protein 638	ZN638_HUMAN	8	70.5632	1.70563				-0.770306	Dnr3_pos-neg
Q14966_S558_M2_0	Q14966	Phospho (STY)	0.770306	0.770306	0.0311309	0.0779537	12	Q14966	ZNF638	Zinc finger protein 638	ZN638_HUMAN	8	70.5632	1.70563				-0.770306	Dnr3_pos-neg
Q16204_S52_M1_0	Q16204	Phospho (STY)	0.397517	0.397517	0.0289571	0.0779537	12	Q16204	CCDC6	Coiled-coil domain-containing protein 6	CCDC6_HUMAN	7	31.7239	1.31724				-0.397517	Dnr3_pos-neg
Q58WW2_S336_M1_0	Q58WW2	Phospho (STY)	0.389451	0.389451	0.0301237	0.0779537	12	Q58WW2	DCAF6	DDB1- and CUL4-associated factor 6	DCAF6_HUMAN	4	30.9895	1.30989				-0.389451	Dnr3_pos-neg
Q6ZS17_S351_M1_0	Q6ZS17	Phospho (STY)	0.762687	0.762687	0.0307077	0.0779537	8	Q6ZS17	RIPOR1	Rho family-interacting cell polarization regulator 1	RIPR1_HUMAN	2	69.6648	1.69665				-0.762687	Dnr3_pos-neg
Q7Z3K3_S425_M1_0	Q7Z3K3	Phospho (STY)	0.78473	0.78473	0.0289125	0.0779537	12	Q7Z3K3	POGZ	Pogo transposable element with ZNF domain	POGZ_HUMAN	7	72.2769	1.72277				-0.78473	Dnr3_pos-neg
Q86WP2_S381_M1_0	Q86WP2	Phospho (STY)	0.538489	0.538489	0.0287787	0.0779537	8	Q86WP2	GPBP1	Vasculin	GPBP1_HUMAN	1	45.2451	1.45245				-0.538489	Dnr3_pos-neg
Q8IYB3_S715_M2_0	Q8IYB3	Phospho (STY)	0.442039	0.442039	0.0310025	0.0779537	12	Q8IYB3	SRRM1	Serine/arginine repetitive matrix protein 1	SRRM1_HUMAN	57	35.8523	1.35852				-0.442039	Dnr3_pos-neg
Q8IYB3_S713_M2_0	Q8IYB3	Phospho (STY)	0.442039	0.442039	0.0310025	0.0779537	12	Q8IYB3	SRRM1	Serine/arginine repetitive matrix protein 1	SRRM1_HUMAN	57	35.8523	1.35852				-0.442039	Dnr3_pos-neg
Q8IYB3_S628_M2_0	Q8IYB3	Phospho (STY)	0.320673	0.320673	0.0304106	0.0779537	12	Q8IYB3	SRRM1	Serine/arginine repetitive matrix protein 1	SRRM1_HUMAN	57	24.8913	1.24891				-0.320673	Dnr3_pos-neg
Q8IYB3_S626_M2_0	Q8IYB3	Phospho (STY)	0.320673	0.320673	0.0304106	0.0779537	12	Q8IYB3	SRRM1	Serine/arginine repetitive matrix protein 1	SRRM1_HUMAN	57	24.8913	1.24891				-0.320673	Dnr3_pos-neg
Q8TDR0_S557_M1_0	Q8TDR0	Phospho (STY)	0.938025	0.938025	0.0288669	0.0779537	12	Q8TDR0	TRAF3IP1	TRAF3-interacting protein 1	MIPT3_HUMAN	2	91.5903	1.9159				-0.938025	Dnr3_pos-neg
Q8WWQ0_S1783_M1_0	Q8WWQ0	Phospho (STY)	-0.364492	0.364492	0.0308088	0.0779537	12	Q8WWQ0	PHIP	PH-interacting protein	PHIP_HUMAN	9	-22.3258	0.776742				0.364492	Dnr3_pos-neg
Q92934_Y76_M1_0	Q92934	Phospho (STY)	1.03119	1.03119	0.0292666	0.0779537	12	Q92934	BAD	Bcl2-associated agonist of cell death	BAD_HUMAN	4	104.371	2.04371				-1.03119	Dnr3_pos-neg
Q99590_S818_M2_0	Q99590	Phospho (STY)	0.598679	0.598679	0.0290509	0.0779537	12	Q99590	SCAF11	Protein SCAF11	SCAFB_HUMAN	10	51.4329	1.51433				-0.598679	Dnr3_pos-neg
Q99590_S816_M2_0	Q99590	Phospho (STY)	0.598679	0.598679	0.0290509	0.0779537	12	Q99590	SCAF11	Protein SCAF11	SCAFB_HUMAN	10	51.4329	1.51433				-0.598679	Dnr3_pos-neg
Q9C0D5_S67_M1_0	Q9C0D5	Phospho (STY)	1.11297	1.11297	0.0293772	0.0779537	8	Q9C0D5	TANC1	Protein TANC1	TANC1_HUMAN	7	116.29	2.1629				-1.11297	Dnr3_pos-neg
Q9C0H5_S604_M1_0	Q9C0H5	Phospho (STY)	-0.973366	0.973366	0.0291178	0.0779537	12	Q9C0H5	ARHGAP39	Rho GTPase-activating protein 39	RHG39_HUMAN	6	-49.0684	0.509316				0.973366	Dnr3_pos-neg
Q9NS69_S15_M1_0	Q9NS69	Phospho (STY)	0.429685	0.429685	0.0302196	0.0779537	12	Q9NS69	TOMM22	Mitochondrial import receptor subunit TOM22 homolog	TOM22_HUMAN	2	34.694	1.34694				-0.429685	Dnr3_pos-neg
Q9NYF8_S397_M1_0	Q9NYF8	Phospho (STY)	0.615653	0.615653	0.0300006	0.0779537	12	Q9NYF8	BCLAF1	Bcl-2-associated transcription factor 1	BCLF1_HUMAN	27	53.2251	1.53225				-0.615653	Dnr3_pos-neg
Q9NYP3_S34_M1_0	Q9NYP3	Phospho (STY)	1.56647	1.56647	0.0311668	0.0779537	8	Q9NYP3	DONSON	Protein downstream neighbor of Son	DONS_HUMAN	1	196.179	2.96179				-1.56647	Dnr3_pos-neg
Q9UI10_T86_M1_0	Q9UI10	Phospho (STY)	0.670533	0.670533	0.0288456	0.0779537	12	Q9UI10	EIF2B4	Translation initiation factor eIF-2B subunit delta	EI2BD_HUMAN	2	59.1661	1.59166				-0.670533	Dnr3_pos-neg
Q9UPT8_S1275_M1_0	Q9UPT8	Phospho (STY)	0.297856	0.297856	0.0289973	0.0779537	12	Q9UPT8	ZC3H4	Zinc finger CCCH domain-containing protein 4	ZC3H4_HUMAN	5	22.9316	1.22932				-0.297856	Dnr3_pos-neg
Q9UQ35_T2104_M3_0	Q9UQ35	Phospho (STY)	1.93113	1.93113	0.0308251	0.0779537	12	Q9UQ35	SRRM2	Serine/arginine repetitive matrix protein 2	SRRM2_HUMAN	132	281.353	3.81353				-1.93113	Dnr3_pos-neg
Q9UQ35_S2102_M3_0	Q9UQ35	Phospho (STY)	1.93113	1.93113	0.0308251	0.0779537	12	Q9UQ35	SRRM2	Serine/arginine repetitive matrix protein 2	SRRM2_HUMAN	132	281.353	3.81353				-1.93113	Dnr3_pos-neg
Q9UQ35_S2100_M3_0	Q9UQ35	Phospho (STY)	1.93113	1.93113	0.0308251	0.0779537	12	Q9UQ35	SRRM2	Serine/arginine repetitive matrix protein 2	SRRM2_HUMAN	132	281.353	3.81353				-1.93113	Dnr3_pos-neg
Q9UQ35_Y996_M1_0	Q9UQ35	Phospho (STY)	-1.26033	1.26033	0.0294795	0.0779537	8	Q9UQ35	SRRM2	Serine/arginine repetitive matrix protein 2	SRRM2_HUMAN	132	-58.2552	0.417448				1.26033	Dnr3_pos-neg
Q9UQ35_T577_M3_0	Q9UQ35	Phospho (STY)	1.71503	1.71503	0.0311578	0.0779537	12	Q9UQ35	SRRM2	Serine/arginine repetitive matrix protein 2	SRRM2_HUMAN	132	228.303	3.28303				-1.71503	Dnr3_pos-neg
Q9UQ35_S575_M3_0	Q9UQ35	Phospho (STY)	1.71503	1.71503	0.0311578	0.0779537	12	Q9UQ35	SRRM2	Serine/arginine repetitive matrix protein 2	SRRM2_HUMAN	132	228.303	3.28303				-1.71503	Dnr3_pos-neg
Q9UQ35_S573_M3_0	Q9UQ35	Phospho (STY)	1.71503	1.71503	0.0311578	0.0779537	12	Q9UQ35	SRRM2	Serine/arginine repetitive matrix protein 2	SRRM2_HUMAN	132	228.303	3.28303				-1.71503	Dnr3_pos-neg
Q9UQ35_T588_M3_0	Q9UQ35	Phospho (STY)	1.71503	1.71503	0.0311578	0.0779537	12	Q9UQ35	SRRM2	Serine/arginine repetitive matrix protein 2	SRRM2_HUMAN	132	228.303	3.28303				-1.71503	Dnr3_pos-neg
Q9UQ35_S586_M3_0	Q9UQ35	Phospho (STY)	1.71503	1.71503	0.0311578	0.0779537	12	Q9UQ35	SRRM2	Serine/arginine repetitive matrix protein 2	SRRM2_HUMAN	132	228.303	3.28303				-1.71503	Dnr3_pos-neg
Q9UQ35_S584_M3_0	Q9UQ35	Phospho (STY)	1.71503	1.71503	0.0311578	0.0779537	12	Q9UQ35	SRRM2	Serine/arginine repetitive matrix protein 2	SRRM2_HUMAN	132	228.303	3.28303				-1.71503	Dnr3_pos-neg
Q9UQ35_T608_M3_0	Q9UQ35	Phospho (STY)	1.71503	1.71503	0.0311578	0.0779537	12	Q9UQ35	SRRM2	Serine/arginine repetitive matrix protein 2	SRRM2_HUMAN	132	228.303	3.28303				-1.71503	Dnr3_pos-neg
Q9UQ35_S606_M3_0	Q9UQ35	Phospho (STY)	1.71503	1.71503	0.0311578	0.0779537	12	Q9UQ35	SRRM2	Serine/arginine repetitive matrix protein 2	SRRM2_HUMAN	132	228.303	3.28303				-1.71503	Dnr3_pos-neg
Q9UQ35_S604_M3_0	Q9UQ35	Phospho (STY)	1.71503	1.71503	0.0311578	0.0779537	12	Q9UQ35	SRRM2	Serine/arginine repetitive matrix protein 2	SRRM2_HUMAN	132	228.303	3.28303				-1.71503	Dnr3_pos-neg
Q9UQ35_T619_M3_0	Q9UQ35	Phospho (STY)	1.71503	1.71503	0.0311578	0.0779537	12	Q9UQ35	SRRM2	Serine/arginine repetitive matrix protein 2	SRRM2_HUMAN	132	228.303	3.28303				-1.71503	Dnr3_pos-neg
Q9UQ35_S617_M3_0	Q9UQ35	Phospho (STY)	1.71503	1.71503	0.0311578	0.0779537	12	Q9UQ35	SRRM2	Serine/arginine repetitive matrix protein 2	SRRM2_HUMAN	132	228.303	3.28303				-1.71503	Dnr3_pos-neg
Q9UQ35_S615_M3_0	Q9UQ35	Phospho (STY)	1.71503	1.71503	0.0311578	0.0779537	12	Q9UQ35	SRRM2	Serine/arginine repetitive matrix protein 2	SRRM2_HUMAN	132	228.303	3.28303				-1.71503	Dnr3_pos-neg
Q9UQ35_T651_M3_0	Q9UQ35	Phospho (STY)	1.71503	1.71503	0.0311578	0.0779537	12	Q9UQ35	SRRM2	Serine/arginine repetitive matrix protein 2	SRRM2_HUMAN	132	228.303	3.28303				-1.71503	Dnr3_pos-neg
Q9UQ35_S649_M3_0	Q9UQ35	Phospho (STY)	1.71503	1.71503	0.0311578	0.0779537	12	Q9UQ35	SRRM2	Serine/arginine repetitive matrix protein 2	SRRM2_HUMAN	132	228.303	3.28303				-1.71503	Dnr3_pos-neg
Q9UQ35_S647_M3_0	Q9UQ35	Phospho (STY)	1.71503	1.71503	0.0311578	0.0779537	12	Q9UQ35	SRRM2	Serine/arginine repetitive matrix protein 2	SRRM2_HUMAN	132	228.303	3.28303				-1.71503	Dnr3_pos-neg
Q9UQ35_T662_M3_0	Q9UQ35	Phospho (STY)	1.71503	1.71503	0.0311578	0.0779537	12	Q9UQ35	SRRM2	Serine/arginine repetitive matrix protein 2	SRRM2_HUMAN	132	228.303	3.28303				-1.71503	Dnr3_pos-neg
Q9UQ35_S660_M3_0	Q9UQ35	Phospho (STY)	1.71503	1.71503	0.0311578	0.0779537	12	Q9UQ35	SRRM2	Serine/arginine repetitive matrix protein 2	SRRM2_HUMAN	132	228.303	3.28303				-1.71503	Dnr3_pos-neg
Q9UQ35_S658_M3_0	Q9UQ35	Phospho (STY)	1.71503	1.71503	0.0311578	0.0779537	12	Q9UQ35	SRRM2	Serine/arginine repetitive matrix protein 2	SRRM2_HUMAN	132	228.303	3.28303				-1.71503	Dnr3_pos-neg
Q9UQ35_T673_M3_0	Q9UQ35	Phospho (STY)	1.71503	1.71503	0.0311578	0.0779537	12	Q9UQ35	SRRM2	Serine/arginine repetitive matrix protein 2	SRRM2_HUMAN	132	228.303	3.28303				-1.71503	Dnr3_pos-neg
Q9UQ35_S671_M3_0	Q9UQ35	Phospho (STY)	1.71503	1.71503	0.0311578	0.0779537	12	Q9UQ35	SRRM2	Serine/arginine repetitive matrix protein 2	SRRM2_HUMAN	132	228.303	3.28303				-1.71503	Dnr3_pos-neg
Q9UQ35_S669_M3_0	Q9UQ35	Phospho (STY)	1.71503	1.71503	0.0311578	0.0779537	12	Q9UQ35	SRRM2	Serine/arginine repetitive matrix protein 2	SRRM2_HUMAN	132	228.303	3.28303				-1.71503	Dnr3_pos-neg
Q9UQ35_T685_M3_0	Q9UQ35	Phospho (STY)	1.71503	1.71503	0.0311578	0.0779537	12	Q9UQ35	SRRM2	Serine/arginine repetitive matrix protein 2	SRRM2_HUMAN	132	228.303	3.28303				-1.71503	Dnr3_pos-neg
Q9UQ35_S683_M3_0	Q9UQ35	Phospho (STY)	1.71503	1.71503	0.0311578	0.0779537	12	Q9UQ35	SRRM2	Serine/arginine repetitive matrix protein 2	SRRM2_HUMAN	132	228.303	3.28303				-1.71503	Dnr3_pos-neg
Q9UQ35_S681_M3_0	Q9UQ35	Phospho (STY)	1.71503	1.71503	0.0311578	0.0779537	12	Q9UQ35	SRRM2	Serine/arginine repetitive matrix protein 2	SRRM2_HUMAN	132	228.303	3.28303				-1.71503	Dnr3_pos-neg
Q9Y5B9_S650_M1_0	Q9Y5B9	Phospho (STY)	0.84298	0.84298	0.0300874	0.0779537	12	Q9Y5B9	SUPT16H	FACT complex subunit SPT16	SP16H_HUMAN	10	79.3752	1.79375				-0.84298	Dnr3_pos-neg
P23588_S425_M2_0	P23588	Phospho (STY)	0.510266	0.510266	0.0305577	0.0779537	8	P23588	EIF4B	Eukaryotic translation initiation factor 4B	IF4B_HUMAN	9	42.4313	1.42431				-0.510266	Dnr3_pos-neg
Q15361_S487_M1_0	Q15361	Phospho (STY)	0.632292	0.632292	0.0292726	0.0779537	8	Q15361	TTF1	Transcription termination factor 1	TTF1_HUMAN	4	55.0025	1.55003				-0.632292	Dnr3_pos-neg
P12268_S416_M1_0	P12268	Phospho (STY)	0.3815	0.3815	0.0313341	0.0781132	12	P12268	IMPDH2	Inosine-5'-monophosphate dehydrogenase 2	IMDH2_HUMAN	7	30.2696	1.3027				-0.3815	Dnr3_pos-neg
Q15435_S27_M2_0	Q15435	Phospho (STY)	0.811277	0.811277	0.0315028	0.0781495	12	Q15435	PPP1R7	Protein phosphatase 1 regulatory subunit 7	PP1R7_HUMAN	2	75.4764	1.75476				-0.811277	Dnr3_pos-neg
Q15435_S24_M2_0	Q15435	Phospho (STY)	0.811277	0.811277	0.0315028	0.0781495	12	Q15435	PPP1R7	Protein phosphatase 1 regulatory subunit 7	PP1R7_HUMAN	2	75.4764	1.75476				-0.811277	Dnr3_pos-neg
Q8IYB3_T727_M2_0	Q8IYB3	Phospho (STY)	0.338707	0.338707	0.031615	0.0781495	12	Q8IYB3	SRRM1	Serine/arginine repetitive matrix protein 1	SRRM1_HUMAN	57	26.4623	1.26462				-0.338707	Dnr3_pos-neg
Q8IYB3_S725_M2_0	Q8IYB3	Phospho (STY)	0.338707	0.338707	0.031615	0.0781495	12	Q8IYB3	SRRM1	Serine/arginine repetitive matrix protein 1	SRRM1_HUMAN	57	26.4623	1.26462				-0.338707	Dnr3_pos-neg
Q9NQC3_S15_M1_0	Q9NQC3	Phospho (STY)	0.275057	0.275057	0.0315002	0.0781495	12	Q9NQC3	RTN4	Reticulon-4	RTN4_HUMAN	2	21.0042	1.21004				-0.275057	Dnr3_pos-neg
Q13247_S316_M2_0	Q13247	Phospho (STY)	0.294923	0.294923	0.0319197	0.0784618	12	Q13247	SRSF6	Serine/arginine-rich splicing factor 6	SRSF6_HUMAN	3	22.6819	1.22682				-0.294923	Dnr3_pos-neg
Q13247_S314_M2_0	Q13247	Phospho (STY)	0.294923	0.294923	0.0319197	0.0784618	12	Q13247	SRSF6	Serine/arginine-rich splicing factor 6	SRSF6_HUMAN	3	22.6819	1.22682				-0.294923	Dnr3_pos-neg
Q8WYH8_S118_M1_0	Q8WYH8	Phospho (STY)	0.76666	0.76666	0.0318764	0.0784618	10	Q8WYH8	ING5	Inhibitor of growth protein 5	ING5_HUMAN	3	70.1327	1.70133				-0.76666	Dnr3_pos-neg
Q8IY81_S584_M1_0	Q8IY81	Phospho (STY)	-0.32844	0.32844	0.0319705	0.0785136	10	Q8IY81	FTSJ3	pre-rRNA 2'-O-ribose RNA methyltransferase FTSJ3	SPB1_HUMAN	8	-20.3603	0.796397				0.32844	Dnr3_pos-neg
Q9NWH9_S1002_M1_0	Q9NWH9	Phospho (STY)	-0.643866	0.643866	0.0321313	0.078762	12	Q9NWH9	SLTM	SAFB-like transcription modulator	SLTM_HUMAN	11	-36.0004	0.639996				0.643866	Dnr3_pos-neg
P07910_S299_M1_0	P07910	Phospho (STY)	0.633812	0.633812	0.03227	0.0789552	8	P07910	HNRNPC	Heterogeneous nuclear ribonucleoproteins C1/C2	HNRPC_HUMAN	12	55.1659	1.55166				-0.633812	Dnr3_pos-neg
Q9H5H4_S125_M1_0	Q9H5H4	Phospho (STY)	0.864695	0.864695	0.032309	0.0789776	12	Q9H5H4	ZNF768	Zinc finger protein 768	ZN768_HUMAN	6	82.0955	1.82096				-0.864695	Dnr3_pos-neg
A0JNW5_S989_M1_0	A0JNW5	Phospho (STY)	0.38212	0.38212	0.0329227	0.0789905	12	A0JNW5	BLTP3B	Bridge-like lipid transfer protein family member 3B	BLT3B_HUMAN	4	30.3255	1.30326				-0.38212	Dnr3_pos-neg
O75122_S1013_M1_0	O75122	Phospho (STY)	0.642974	0.642974	0.0332625	0.0789905	10	O75122	CLASP2	CLIP-associating protein 2	CLAP2_HUMAN	15	56.1545	1.56154				-0.642974	Dnr3_pos-neg
P09884_S186_M1_0	P09884	Phospho (STY)	0.123361	0.123361	0.0331767	0.0789905	10	P09884	POLA1	DNA polymerase alpha catalytic subunit	DPOLA_HUMAN	2	8.92697	1.08927				-0.123361	Dnr3_pos-neg
P49006_S22_M1_0	P49006	Phospho (STY)	0.161404	0.161404	0.0325802	0.0789905	12	P49006	MARCKSL1	MARCKS-related protein	MRP_HUMAN	9	11.8375	1.11838				-0.161404	Dnr3_pos-neg
Q13127_S864_M1_0	Q13127	Phospho (STY)	0.451162	0.451162	0.0332717	0.0789905	12	Q13127	REST	RE1-silencing transcription factor	REST_HUMAN	2	36.7141	1.36714				-0.451162	Dnr3_pos-neg
Q8WUY9_S160_M1_0	Q8WUY9	Phospho (STY)	0.897883	0.897883	0.0331095	0.0789905	12	Q8WUY9	DEPDC1B	DEP domain-containing protein 1B	DEP1B_HUMAN	2	86.333	1.86333				-0.897883	Dnr3_pos-neg
Q92688_T244_M1_0	Q92688	Phospho (STY)	0.810106	0.810106	0.0328205	0.0789905	12	Q92688	ANP32B	Acidic leucine-rich nuclear phosphoprotein 32 family member B	AN32B_HUMAN	3	75.3341	1.75334				-0.810106	Dnr3_pos-neg
Q96C57_S138_M1_0	Q96C57	Phospho (STY)	0.619785	0.619785	0.0329857	0.0789905	12	Q96C57	CUSTOS	Protein CUSTOS	CSTOS_HUMAN	3	53.6647	1.53665				-0.619785	Dnr3_pos-neg
Q99439_S217_M1_0	Q99439	Phospho (STY)	-0.622029	0.622029	0.0332561	0.0789905	12	Q99439	CNN2	Calponin-2	CNN2_HUMAN	5	-35.0243	0.649757				0.622029	Dnr3_pos-neg
Q9BXB4_S189_M1_0	Q9BXB4	Phospho (STY)	0.812491	0.812491	0.0332661	0.0789905	12	Q9BXB4	OSBPL11	Oxysterol-binding protein-related protein 11	OSB11_HUMAN	5	75.6241	1.75624				-0.812491	Dnr3_pos-neg
Q9H0E3_S465_M1_0	Q9H0E3	Phospho (STY)	0.276136	0.276136	0.0329593	0.0789905	12	Q9H0E3	SAP130	Histone deacetylase complex subunit SAP130	SP130_HUMAN	2	21.0947	1.21095				-0.276136	Dnr3_pos-neg
Q9UKS6_S276_M1_0	Q9UKS6	Phospho (STY)	0.356798	0.356798	0.033127	0.0789905	12	Q9UKS6	PACSIN3	Protein kinase C and casein kinase substrate in neurons protein 3	PACN3_HUMAN	3	28.0581	1.28058				-0.356798	Dnr3_pos-neg
Q9UQ35_T1927_M2_0	Q9UQ35	Phospho (STY)	0.362892	0.362892	0.0331094	0.0789905	12	Q9UQ35	SRRM2	Serine/arginine repetitive matrix protein 2	SRRM2_HUMAN	132	28.6001	1.286				-0.362892	Dnr3_pos-neg
Q9UQ35_S1925_M2_0	Q9UQ35	Phospho (STY)	0.362892	0.362892	0.0331094	0.0789905	12	Q9UQ35	SRRM2	Serine/arginine repetitive matrix protein 2	SRRM2_HUMAN	132	28.6001	1.286				-0.362892	Dnr3_pos-neg
Q9UQ35_T1950_M2_0	Q9UQ35	Phospho (STY)	0.362892	0.362892	0.0331094	0.0789905	12	Q9UQ35	SRRM2	Serine/arginine repetitive matrix protein 2	SRRM2_HUMAN	132	28.6001	1.286				-0.362892	Dnr3_pos-neg
Q9UQ35_S1948_M2_0	Q9UQ35	Phospho (STY)	0.362892	0.362892	0.0331094	0.0789905	12	Q9UQ35	SRRM2	Serine/arginine repetitive matrix protein 2	SRRM2_HUMAN	132	28.6001	1.286				-0.362892	Dnr3_pos-neg
Q9UQ35_T1962_M2_0	Q9UQ35	Phospho (STY)	0.362892	0.362892	0.0331094	0.0789905	12	Q9UQ35	SRRM2	Serine/arginine repetitive matrix protein 2	SRRM2_HUMAN	132	28.6001	1.286				-0.362892	Dnr3_pos-neg
Q9UQ35_S1960_M2_0	Q9UQ35	Phospho (STY)	0.362892	0.362892	0.0331094	0.0789905	12	Q9UQ35	SRRM2	Serine/arginine repetitive matrix protein 2	SRRM2_HUMAN	132	28.6001	1.286				-0.362892	Dnr3_pos-neg
Q9UQ35_S2740_M2_0	Q9UQ35	Phospho (STY)	0.27282	0.27282	0.0325224	0.0789905	12	Q9UQ35	SRRM2	Serine/arginine repetitive matrix protein 2	SRRM2_HUMAN	132	20.8167	1.20817				-0.27282	Dnr3_pos-neg
Q9UQ35_T2738_M2_0	Q9UQ35	Phospho (STY)	0.27282	0.27282	0.0325224	0.0789905	12	Q9UQ35	SRRM2	Serine/arginine repetitive matrix protein 2	SRRM2_HUMAN	132	20.8167	1.20817				-0.27282	Dnr3_pos-neg
Q9Y2I7_S299_M1_0	Q9Y2I7	Phospho (STY)	1.36318	1.36318	0.0331414	0.0789905	8	Q9Y2I7	PIKFYVE	1-phosphatidylinositol 3-phosphate 5-kinase	FYV1_HUMAN	7	157.251	2.57251				-1.36318	Dnr3_pos-neg
Q9Y4W2_S560_M1_0	Q9Y4W2	Phospho (STY)	0.587083	0.587083	0.0327032	0.0789905	12	Q9Y4W2	LAS1L	Ribosomal biogenesis protein LAS1L	LAS1L_HUMAN	5	50.2207	1.50221				-0.587083	Dnr3_pos-neg
Q9H410_S30_M1_0	Q9H410	Phospho (STY)	0.574389	0.574389	0.0327712	0.0789905	8	Q9H410	DSN1	Kinetochore-associated protein DSN1 homolog	DSN1_HUMAN	6	48.9046	1.48905				-0.574389	Dnr3_pos-neg
O14974_S422_M1_0	O14974	Phospho (STY)	0.917585	0.917585	0.0336303	0.0792359	12	O14974	PPP1R12A	Protein phosphatase 1 regulatory subunit 12A	MYPT1_HUMAN	13	88.8951	1.88895				-0.917585	Dnr3_pos-neg
Q14676_S793_M1_0	Q14676	Phospho (STY)	-0.976446	0.976446	0.0337115	0.0792359	12	Q14676	MDC1	Mediator of DNA damage checkpoint protein 1	MDC1_HUMAN	33	-49.177	0.50823				0.976446	Dnr3_pos-neg
Q15424_S344_M1_0	Q15424	Phospho (STY)	0.969747	0.969747	0.0335808	0.0792359	12	Q15424	SAFB	Scaffold attachment factor B1	SAFB1_HUMAN	16	95.8497	1.9585				-0.969747	Dnr3_pos-neg
Q9H910_S30_M1_0	Q9H910	Phospho (STY)	0.663655	0.663655	0.0336414	0.0792359	10	Q9H910	JPT2	Jupiter microtubule associated homolog 2	JUPI2_HUMAN	5	58.4091	1.58409				-0.663655	Dnr3_pos-neg
Q96EZ8_S282_M1_0	Q96EZ8	Phospho (STY)	0.785502	0.785502	0.0336402	0.0792359	10	Q96EZ8	MCRS1	Microspherule protein 1	MCRS1_HUMAN	2	72.3692	1.72369				-0.785502	Dnr3_pos-neg
A2AJT9_S402_M1_0	A2AJT9	Phospho (STY)	0.356836	0.356836	0.0343125	0.0795593	12	A2AJT9	BCLAF3	BCLAF1 and THRAP3 family member 3	BCLA3_HUMAN	2	28.0615	1.28061				-0.356836	Dnr3_pos-neg
P46013_T2406_M1_0	P46013	Phospho (STY)	0.374078	0.374078	0.0341892	0.0795593	12	P46013	MKI67	Proliferation marker protein Ki-67	KI67_HUMAN	91	29.6011	1.29601				-0.374078	Dnr3_pos-neg
Q13547_S393_M1_0	Q13547	Phospho (STY)	0.672178	0.672178	0.0340924	0.0795593	12	Q13547	HDAC1	Histone deacetylase 1	HDAC1_HUMAN	3	59.3477	1.59348				-0.672178	Dnr3_pos-neg
Q68DK7_S126_M1_0	Q68DK7	Phospho (STY)	0.34405	0.34405	0.0342511	0.0795593	10	Q68DK7	MSL1	Male-specific lethal 1 homolog	MSL1_HUMAN	6	26.9315	1.26932				-0.34405	Dnr3_pos-neg
Q9ULW0_S486_M1_0	Q9ULW0	Phospho (STY)	1.00031	1.00031	0.0339438	0.0795593	12	Q9ULW0	TPX2	Targeting protein for Xklp2	TPX2_HUMAN	11	100.043	2.00043				-1.00031	Dnr3_pos-neg
Q9UQ35_T2034_M2_0	Q9UQ35	Phospho (STY)	0.708067	0.708067	0.034325	0.0795593	12	Q9UQ35	SRRM2	Serine/arginine repetitive matrix protein 2	SRRM2_HUMAN	132	63.3614	1.63361				-0.708067	Dnr3_pos-neg
Q9UQ35_S2032_M2_0	Q9UQ35	Phospho (STY)	0.708067	0.708067	0.034325	0.0795593	12	Q9UQ35	SRRM2	Serine/arginine repetitive matrix protein 2	SRRM2_HUMAN	132	63.3614	1.63361				-0.708067	Dnr3_pos-neg
Q9UBB9_S210_M1_0	Q9UBB9	Phospho (STY)	0.918438	0.918438	0.0343992	0.0795914	12	Q9UBB9	TFIP11	Tuftelin-interacting protein 11	TFP11_HUMAN	3	89.0067	1.89007				-0.918438	Dnr3_pos-neg
Q7Z7A3_S200_M1_0	Q7Z7A3	Phospho (STY)	-0.573075	0.573075	0.034477	0.0797018	12	Q7Z7A3	CTU1	Cytoplasmic tRNA 2-thiolation protein 1	CTU1_HUMAN	2	-32.7817	0.672183				0.573075	Dnr3_pos-neg
O43719_S676_M1_0	O43719	Phospho (STY)	0.518786	0.518786	0.0346522	0.0797272	12	O43719	HTATSF1	HIV Tat-specific factor 1	HTSF1_HUMAN	12	43.275	1.43275				-0.518786	Dnr3_pos-neg
P17844_S6_M1_0	P17844	Phospho (STY)	-0.0937359	0.0937359	0.0347842	0.0797272	10	P17844	DDX5	Probable ATP-dependent RNA helicase DDX5	DDX5_HUMAN	5	-6.2907	0.937093				0.0937359	Dnr3_pos-neg
Q15121_S116_M1_0	Q15121	Phospho (STY)	0.905866	0.905866	0.034759	0.0797272	12	Q15121	PEA15	Astrocytic phosphoprotein PEA-15	PEA15_HUMAN	3	87.3668	1.87367				-0.905866	Dnr3_pos-neg
Q96N67_S1383_M1_0	Q96N67	Phospho (STY)	0.816135	0.816135	0.0347396	0.0797272	12	Q96N67	DOCK7	Dedicator of cytokinesis protein 7	DOCK7_HUMAN	15	76.0683	1.76068				-0.816135	Dnr3_pos-neg
Q96ST2_S377_M1_0	Q96ST2	Phospho (STY)	0.650769	0.650769	0.0347469	0.0797272	12	Q96ST2	IWS1	Protein IWS1 homolog	IWS1_HUMAN	9	57.0004	1.57				-0.650769	Dnr3_pos-neg
Q9Y4B5_S1385_M1_0	Q9Y4B5	Phospho (STY)	-0.241096	0.241096	0.0346409	0.0797272	10	Q9Y4B5	MTCL1	Microtubule cross-linking factor 1	MTCL1_HUMAN	19	-15.3897	0.846103				0.241096	Dnr3_pos-neg
P11137_T1619_M1_0	P11137	Phospho (STY)	0.460538	0.460538	0.0347437	0.0797272	8	P11137	MAP2	Microtubule-associated protein 2	MTAP2_HUMAN	23	37.6054	1.37605				-0.460538	Dnr3_pos-neg
Q03188_S538_M1_0	Q03188	Phospho (STY)	0.75475	0.75475	0.0347901	0.0797272	8	Q03188	CENPC	Centromere protein C	CENPC_HUMAN	10	68.7339	1.68734				-0.75475	Dnr3_pos-neg
P82094_S77_M1_0	P82094	Phospho (STY)	0.830219	0.830219	0.0348464	0.0797871	10	P82094	TMF1	TATA element modulatory factor	TMF1_HUMAN	11	77.7955	1.77796				-0.830219	Dnr3_pos-neg
O43166_S1585_M1_0	O43166	Phospho (STY)	0.678189	0.678189	0.0352002	0.0798779	12	O43166	SIPA1L1	Signal-induced proliferation-associated 1-like protein 1	SI1L1_HUMAN	18	60.013	1.60013				-0.678189	Dnr3_pos-neg
P05388_S307_M2_0	P05388	Phospho (STY)	2.79073	2.79073	0.0350762	0.0798779	12	P05388	RPLP0	Large ribosomal subunit protein uL10	RLA0_HUMAN	6	591.982	6.91982				-2.79073	Dnr3_pos-neg
P05388_S304_M2_0	P05388	Phospho (STY)	2.79073	2.79073	0.0350762	0.0798779	12	P05388	RPLP0	Large ribosomal subunit protein uL10	RLA0_HUMAN	6	591.982	6.91982				-2.79073	Dnr3_pos-neg
Q13428_T1270_M1_0	Q13428	Phospho (STY)	0.442635	0.442635	0.0350054	0.0798779	12	Q13428	TCOF1	Treacle protein	TCOF_HUMAN	39	35.9084	1.35908				-0.442635	Dnr3_pos-neg
Q8TF74_S235_M1_0	Q8TF74	Phospho (STY)	0.41148	0.41148	0.0350628	0.0798779	12	Q8TF74	WIPF2	WAS/WASL-interacting protein family member 2	WIPF2_HUMAN	5	33.005	1.33005				-0.41148	Dnr3_pos-neg
Q8WWM7_S684_M1_0	Q8WWM7	Phospho (STY)	0.19035	0.19035	0.0349973	0.0798779	12	Q8WWM7	ATXN2L	Ataxin-2-like protein	ATX2L_HUMAN	15	14.1041	1.14104				-0.19035	Dnr3_pos-neg
Q9P0T7_S137_M1_0	Q9P0T7	Phospho (STY)	0.667422	0.667422	0.0351969	0.0798779	10	Q9P0T7	TMEM9	Proton-transporting V-type ATPase complex assembly regulator TMEM9	TMEM9_HUMAN	1	58.8233	1.58823				-0.667422	Dnr3_pos-neg
Q9UQ35_T1208_M1_0	Q9UQ35	Phospho (STY)	0.844048	0.844048	0.0351205	0.0798779	10	Q9UQ35	SRRM2	Serine/arginine repetitive matrix protein 2	SRRM2_HUMAN	132	79.508	1.79508				-0.844048	Dnr3_pos-neg
Q9Y6G9_S510_M1_0	Q9Y6G9	Phospho (STY)	0.345238	0.345238	0.0352189	0.0798779	12	Q9Y6G9	DYNC1LI1	Cytoplasmic dynein 1 light intermediate chain 1	DC1L1_HUMAN	8	27.036	1.27036				-0.345238	Dnr3_pos-neg
O43896_S1033_M1_0	O43896	Phospho (STY)	0.297221	0.297221	0.0354668	0.0800276	12	O43896	KIF1C	Kinesin-like protein KIF1C	KIF1C_HUMAN	5	22.8775	1.22877				-0.297221	Dnr3_pos-neg
O15014_S491_M1_0	O15014	Phospho (STY)	1.26689	1.26689	0.0354548	0.0800276	8	O15014	ZNF609	Zinc finger protein 609	ZN609_HUMAN	16	140.643	2.40643				-1.26689	Dnr3_pos-neg
O75113_T242_M1_0	O75113	Phospho (STY)	-0.76449	0.76449	0.0355381	0.08012	12	O75113	N4BP1	NEDD4-binding protein 1	N4BP1_HUMAN	4	-41.1339	0.588661				0.76449	Dnr3_pos-neg
Q12770_S851_M1_0	Q12770	Phospho (STY)	0.338885	0.338885	0.0356246	0.0802465	12	Q12770	SCAP	Sterol regulatory element-binding protein cleavage-activating protein	SCAP_HUMAN	2	26.4779	1.26478				-0.338885	Dnr3_pos-neg
P25440_S301_M2_0	P25440	Phospho (STY)	0.913371	0.913371	0.0359573	0.0803106	12	P25440	BRD2	Bromodomain-containing protein 2	BRD2_HUMAN	7	88.3442	1.88344				-0.913371	Dnr3_pos-neg
P25440_S298_M2_0	P25440	Phospho (STY)	0.913371	0.913371	0.0359573	0.0803106	12	P25440	BRD2	Bromodomain-containing protein 2	BRD2_HUMAN	7	88.3442	1.88344				-0.913371	Dnr3_pos-neg
Q96CJ1_S154_M1_0	Q96CJ1	Phospho (STY)	1.10694	1.10694	0.0358423	0.0803106	10	Q96CJ1	EAF2	ELL-associated factor 2	EAF2_HUMAN	1	115.388	2.15388				-1.10694	Dnr3_pos-neg
Q9GZR1_S221_M1_0	Q9GZR1	Phospho (STY)	0.701034	0.701034	0.0359522	0.0803106	12	Q9GZR1	SENP6	Sentrin-specific protease 6	SENP6_HUMAN	5	62.5669	1.62567				-0.701034	Dnr3_pos-neg
Q96H22_S226_M1_0	Q96H22	Phospho (STY)	0.51117	0.51117	0.0357868	0.0803106	8	Q96H22	CENPN	Centromere protein N	CENPN_HUMAN	2	42.5205	1.42521				-0.51117	Dnr3_pos-neg
Q32MZ4_S16_M1_0	Q32MZ4	Phospho (STY)	0.5166	0.5166	0.0360879	0.0804663	12	Q32MZ4	LRRFIP1	Leucine-rich repeat flightless-interacting protein 1	LRRF1_HUMAN	10	43.0579	1.43058				-0.5166	Dnr3_pos-neg
Q2M2I8_S637_M1_0	Q2M2I8	Phospho (STY)	0.615401	0.615401	0.0363042	0.0804727	10	Q2M2I8	AAK1	AP2-associated protein kinase 1	AAK1_HUMAN	10	53.1984	1.53198				-0.615401	Dnr3_pos-neg
Q5VTL8_S529_M2_0	Q5VTL8	Phospho (STY)	0.889134	0.889134	0.0362777	0.0804727	12	Q5VTL8	PRPF38B	Pre-mRNA-splicing factor 38B	PR38B_HUMAN	5	85.2064	1.85206				-0.889134	Dnr3_pos-neg
Q5VTL8_S527_M2_0	Q5VTL8	Phospho (STY)	0.889134	0.889134	0.0362777	0.0804727	12	Q5VTL8	PRPF38B	Pre-mRNA-splicing factor 38B	PR38B_HUMAN	5	85.2064	1.85206				-0.889134	Dnr3_pos-neg
Q9H8T0_S30_M1_0	Q9H8T0	Phospho (STY)	-1.15154	1.15154	0.0362018	0.0804727	8	Q9H8T0	AKTIP	AKT-interacting protein	AKTIP_HUMAN	1	-54.9857	0.450143				1.15154	Dnr3_pos-neg
Q1KMD3_S185_M1_0	Q1KMD3	Phospho (STY)	1.04935	1.04935	0.0364394	0.0806371	12	Q1KMD3	HNRNPUL2	Heterogeneous nuclear ribonucleoprotein U-like protein 2	HNRL2_HUMAN	7	106.96	2.0696				-1.04935	Dnr3_pos-neg
O96007_S20_M1_0	O96007	Phospho (STY)	0.333334	0.333334	0.0365746	0.0807332	12	O96007	MOCS2	Molybdopterin synthase catalytic subunit	MOC2B_HUMAN	1	25.9922	1.25992				-0.333334	Dnr3_pos-neg
Q9NQW6_S323_M1_0	Q9NQW6	Phospho (STY)	0.238426	0.238426	0.036545	0.0807332	12	Q9NQW6	ANLN	Anillin	ANLN_HUMAN	20	17.9705	1.1797				-0.238426	Dnr3_pos-neg
Q9Y6X9_S615_M1_0	Q9Y6X9	Phospho (STY)	0.610235	0.610235	0.0365652	0.0807332	12	Q9Y6X9	MORC2	ATPase MORC2	MORC2_HUMAN	9	52.6508	1.52651				-0.610235	Dnr3_pos-neg
P51114_T597_M1_0	P51114	Phospho (STY)	0.519471	0.519471	0.0366206	0.0807672	12	P51114	FXR1	RNA-binding protein FXR1	FXR1_HUMAN	3	43.343	1.43343				-0.519471	Dnr3_pos-neg
P16401_S2_M2_0	P16401	Phospho (STY)	0.556672	0.556672	0.0369381	0.0813317	10	P16401	H1-5	Histone H1.5	H15_HUMAN	5	47.0873	1.47087				-0.556672	Dnr3_pos-neg
Q9NRA8_S951_M1_0	Q9NRA8	Phospho (STY)	0.651305	0.651305	0.0372207	0.0816814	12	Q9NRA8	EIF4ENIF1	Eukaryotic translation initiation factor 4E transporter	4ET_HUMAN	13	57.0588	1.57059				-0.651305	Dnr3_pos-neg
P27448_T211_M1_0	P27448	Phospho (STY)	0.423937	0.423937	0.0373836	0.0818247	12	P27448	MARK3	MAP/microtubule affinity-regulating kinase 3	MARK3_HUMAN	11	34.1583	1.34158				-0.423937	Dnr3_pos-neg
Q9NZT2_S349_M1_0	Q9NZT2	Phospho (STY)	0.323062	0.323062	0.03741	0.0818247	12	Q9NZT2	OGFR	Opioid growth factor receptor	OGFR_HUMAN	15	25.0983	1.25098				-0.323062	Dnr3_pos-neg
Q96MT3_S353_M1_0	Q96MT3	Phospho (STY)	-0.913361	0.913361	0.0375552	0.0820742	12	Q96MT3	PRICKLE1	Prickle-like protein 1	PRIC1_HUMAN	6	-46.9053	0.530947				0.913361	Dnr3_pos-neg
Q13541_S112_M1_0	Q13541	Phospho (STY)	0.244807	0.244807	0.037803	0.0822687	12	Q13541	EIF4EBP1	Eukaryotic translation initiation factor 4E-binding protein 1	4EBP1_HUMAN	8	18.4935	1.18493				-0.244807	Dnr3_pos-neg
Q8N370_S274_M1_0	Q8N370	Phospho (STY)	0.444678	0.444678	0.0377574	0.0822687	12	Q8N370	SLC43A2	Large neutral amino acids transporter small subunit 4	LAT4_HUMAN	2	36.101	1.36101				-0.444678	Dnr3_pos-neg
Q9NVF7_S344_M1_0	Q9NVF7	Phospho (STY)	0.493042	0.493042	0.0378311	0.0822687	10	Q9NVF7	FBXO28	F-box only protein 28	FBX28_HUMAN	4	40.7409	1.40741				-0.493042	Dnr3_pos-neg
O75152_T321_M1_0	O75152	Phospho (STY)	0.462005	0.462005	0.0380475	0.082562	12	O75152	ZC3H11A	Zinc finger CCCH domain-containing protein 11A	ZC11A_HUMAN	12	37.7455	1.37746				-0.462005	Dnr3_pos-neg
P06748_T199_M1_0	P06748	Phospho (STY)	-0.0684393	0.0684393	0.0380598	0.082562	12	P06748	NPM1	Nucleophosmin	NPM_HUMAN	15	-4.63309	0.953669				0.0684393	Dnr3_pos-neg
P42167_T74_M1_0	P42167	Phospho (STY)	0.423577	0.423577	0.0382676	0.0825651	12	P42167	TMPO	Lamina-associated polypeptide 2, isoforms beta/gamma	LAP2B_HUMAN	10	34.1249	1.34125				-0.423577	Dnr3_pos-neg
Q15311_S29_M1_0	Q15311	Phospho (STY)	1.26475	1.26475	0.0381621	0.0825651	10	Q15311	RALBP1	RalA-binding protein 1	RBP1_HUMAN	6	140.286	2.40286				-1.26475	Dnr3_pos-neg
Q8IX15_T451_M1_0	Q8IX15	Phospho (STY)	0.757034	0.757034	0.0382708	0.0825651	12	Q8IX15	HOMEZ	Homeobox and leucine zipper protein Homez	HOMEZ_HUMAN	1	69.0013	1.69001				-0.757034	Dnr3_pos-neg
Q9BUH6_S152_M1_0	Q9BUH6	Phospho (STY)	1.37025	1.37025	0.0382533	0.0825651	12	Q9BUH6	PAXX	Protein PAXX	PAXX_HUMAN	3	158.515	2.58515				-1.37025	Dnr3_pos-neg
Q9UKV3_S825_M1_0	Q9UKV3	Phospho (STY)	-0.54153	0.54153	0.0382802	0.0825651	10	Q9UKV3	ACIN1	Apoptotic chromatin condensation inducer in the nucleus	ACINU_HUMAN	27	-31.2958	0.687042				0.54153	Dnr3_pos-neg
Q9Y4B5_S196_M1_0	Q9Y4B5	Phospho (STY)	0.368871	0.368871	0.0381651	0.0825651	10	Q9Y4B5	MTCL1	Microtubule cross-linking factor 1	MTCL1_HUMAN	19	29.1342	1.29134				-0.368871	Dnr3_pos-neg
Q9UQ35_S297_M2_0	Q9UQ35	Phospho (STY)	0.361686	0.361686	0.0383782	0.0826415	12	Q9UQ35	SRRM2	Serine/arginine repetitive matrix protein 2	SRRM2_HUMAN	132	28.4927	1.28493				-0.361686	Dnr3_pos-neg
Q9UQ35_S295_M2_0	Q9UQ35	Phospho (STY)	0.361686	0.361686	0.0383782	0.0826415	12	Q9UQ35	SRRM2	Serine/arginine repetitive matrix protein 2	SRRM2_HUMAN	132	28.4927	1.28493				-0.361686	Dnr3_pos-neg
P46379_S973_M1_0	P46379	Phospho (STY)	0.56442	0.56442	0.0387158	0.0826757	12	P46379	BAG6	Large proline-rich protein BAG6	BAG6_HUMAN	8	47.8792	1.47879				-0.56442	Dnr3_pos-neg
Q76N32_S435_M1_0	Q76N32	Phospho (STY)	0.432414	0.432414	0.0386121	0.0826757	12	Q76N32	CEP68	Centrosomal protein of 68 kDa	CEP68_HUMAN	2	34.949	1.34949				-0.432414	Dnr3_pos-neg
Q8TEU7_S1494_M1_0	Q8TEU7	Phospho (STY)	0.490727	0.490727	0.0387347	0.0826757	10	Q8TEU7	RAPGEF6	Rap guanine nucleotide exchange factor 6	RPGF6_HUMAN	7	40.5152	1.40515				-0.490727	Dnr3_pos-neg
Q9P209_S318_M1_0	Q9P209	Phospho (STY)	0.747863	0.747863	0.0387699	0.0826757	12	Q9P209	CEP72	Centrosomal protein of 72 kDa	CEP72_HUMAN	3	67.9304	1.6793				-0.747863	Dnr3_pos-neg
Q8WYP5_S1944_M1_0	Q8WYP5	Phospho (STY)	-0.594479	0.594479	0.038537	0.0826757	10	Q8WYP5	AHCTF1	Protein ELYS	ELYS_HUMAN	31	-33.7716	0.662284				0.594479	Dnr3_pos-neg
Q147X3_S152_M1_0	Q147X3	Phospho (STY)	0.413679	0.413679	0.0390207	0.0831433	8	Q147X3	NAA30	N-alpha-acetyltransferase 30	NAA30_HUMAN	5	33.2079	1.33208				-0.413679	Dnr3_pos-neg
O75179_S19_M1_0	O75179	Phospho (STY)	0.649325	0.649325	0.039068	0.083177	12	O75179	ANKRD17	Ankyrin repeat domain-containing protein 17	ANR17_HUMAN	13	56.8434	1.56843				-0.649325	Dnr3_pos-neg
Q12756_S1532_M1_0	Q12756	Phospho (STY)	0.782211	0.782211	0.0392331	0.083394	12	Q12756	KIF1A	Kinesin-like protein KIF1A	KIF1A_HUMAN	13	71.9765	1.71976				-0.782211	Dnr3_pos-neg
P46821_S1265_M1_0	P46821	Phospho (STY)	-0.490469	0.490469	0.039267	0.0833946	12	P46821	MAP1B	Microtubule-associated protein 1B	MAP1B_HUMAN	51	-28.8206	0.711794				0.490469	Dnr3_pos-neg
P61966_S147_M1_0	P61966	Phospho (STY)	0.517653	0.517653	0.0392994	0.0833946	12	P61966	AP1S1	AP-1 complex subunit sigma-1A	AP1S1_HUMAN	1	43.1625	1.43162				-0.517653	Dnr3_pos-neg
Q00613_S307_M2_0	Q00613	Phospho (STY)	0.642058	0.642058	0.039818	0.0833946	12	Q00613	HSF1	Heat shock factor protein 1	HSF1_HUMAN	3	56.0554	1.56055				-0.642058	Dnr3_pos-neg
Q00613_S303_M2_0	Q00613	Phospho (STY)	0.642058	0.642058	0.039818	0.0833946	12	Q00613	HSF1	Heat shock factor protein 1	HSF1_HUMAN	3	56.0554	1.56055				-0.642058	Dnr3_pos-neg
Q08999_T642_M2_0	Q08999	Phospho (STY)	1.58017	1.58017	0.0398853	0.0833946	12	Q08999	RBL2	Retinoblastoma-like protein 2	RBL2_HUMAN	7	199.006	2.99006				-1.58017	Dnr3_pos-neg
Q08999_S639_M2_0	Q08999	Phospho (STY)	1.58017	1.58017	0.0398853	0.0833946	12	Q08999	RBL2	Retinoblastoma-like protein 2	RBL2_HUMAN	7	199.006	2.99006				-1.58017	Dnr3_pos-neg
Q12888_S727_M1_0	Q12888	Phospho (STY)	1.07642	1.07642	0.0396563	0.0833946	12	Q12888	TP53BP1	TP53-binding protein 1	TP53B_HUMAN	47	110.88	2.1088				-1.07642	Dnr3_pos-neg
Q7Z5J4_T1297_M1_0	Q7Z5J4	Phospho (STY)	0.825843	0.825843	0.0397967	0.0833946	12	Q7Z5J4	RAI1	Retinoic acid-induced protein 1	RAI1_HUMAN	17	77.257	1.77257				-0.825843	Dnr3_pos-neg
Q8IWR0_T210_M1_0	Q8IWR0	Phospho (STY)	1.50521	1.50521	0.0398552	0.0833946	8	Q8IWR0	ZC3H7A	Zinc finger CCCH domain-containing protein 7A	Z3H7A_HUMAN	1	183.866	2.83866				-1.50521	Dnr3_pos-neg
Q8IYH5_S606_M1_0	Q8IYH5	Phospho (STY)	0.898759	0.898759	0.0393283	0.0833946	12	Q8IYH5	ZZZ3	ZZ-type zinc finger-containing protein 3	ZZZ3_HUMAN	3	86.4462	1.86446				-0.898759	Dnr3_pos-neg
Q92738_T518_M1_0	Q92738	Phospho (STY)	0.903862	0.903862	0.0400194	0.0833946	12	Q92738	USP6NL	USP6 N-terminal-like protein	US6NL_HUMAN	4	87.1067	1.87107				-0.903862	Dnr3_pos-neg
Q92769_S394_M1_0	Q92769	Phospho (STY)	0.870426	0.870426	0.0399632	0.0833946	12	Q92769	HDAC2	Histone deacetylase 2	HDAC2_HUMAN	2	82.8203	1.8282				-0.870426	Dnr3_pos-neg
Q9NYZ3_S536_M1_0	Q9NYZ3	Phospho (STY)	0.333429	0.333429	0.0398317	0.0833946	12	Q9NYZ3	GTSE1	G2 and S phase-expressed protein 1	GTSE1_HUMAN	13	26.0004	1.26				-0.333429	Dnr3_pos-neg
Q9Y5B0_S740_M1_0	Q9Y5B0	Phospho (STY)	0.145833	0.145833	0.0400231	0.0833946	12	Q9Y5B0	CTDP1	RNA polymerase II subunit A C-terminal domain phosphatase	CTDP1_HUMAN	8	10.637	1.10637				-0.145833	Dnr3_pos-neg
Q9Y5K6_S458_M1_0	Q9Y5K6	Phospho (STY)	0.613008	0.613008	0.039835	0.0833946	12	Q9Y5K6	CD2AP	CD2-associated protein	CD2AP_HUMAN	4	52.9445	1.52945				-0.613008	Dnr3_pos-neg
Q6P9B6_S446_M1_0	Q6P9B6	Phospho (STY)	-0.431584	0.431584	0.0400223	0.0833946	8	Q6P9B6	MEAK7	MTOR-associated protein MEAK7	MEAK7_HUMAN	1	-25.8553	0.741447				0.431584	Dnr3_pos-neg
Q5T5Y3_S217_M1_0	Q5T5Y3	Phospho (STY)	0.932271	0.932271	0.0401098	0.0834437	12	Q5T5Y3	CAMSAP1	Calmodulin-regulated spectrin-associated protein 1	CAMP1_HUMAN	11	90.8278	1.90828				-0.932271	Dnr3_pos-neg
P06493_T14_M1_0	P06493	Phospho (STY)	0.445198	0.445198	0.0403314	0.0834442	12	P06493	CDK1	Cyclin-dependent kinase 1	CDK1_HUMAN	2	36.1501	1.3615				-0.445198	Dnr3_pos-neg
Q03164_S279_M1_0	Q03164	Phospho (STY)	0.327051	0.327051	0.0403041	0.0834442	12	Q03164	KMT2A	Histone-lysine N-methyltransferase 2A	KMT2A_HUMAN	31	25.4447	1.25445				-0.327051	Dnr3_pos-neg
Q96K30_S248_M1_0	Q96K30	Phospho (STY)	-0.437029	0.437029	0.0402572	0.0834442	10	Q96K30	RITA1	RBPJ-interacting and tubulin-associated protein 1	RITA1_HUMAN	1	-26.1346	0.738654				0.437029	Dnr3_pos-neg
Q9Y4I1_S600_M1_0	Q9Y4I1	Phospho (STY)	0.0980654	0.0980654	0.0402298	0.0834442	8	Q9Y4I1	MYO5A	Unconventional myosin-Va	MYO5A_HUMAN	2	7.03372	1.07034				-0.0980654	Dnr3_pos-neg
Q9H9L7_S22_M1_0	Q9H9L7	Phospho (STY)	0.466947	0.466947	0.0404029	0.0834614	12	Q9H9L7	AKIRIN1	Akirin-1	AKIR1_HUMAN	1	38.2182	1.38218				-0.466947	Dnr3_pos-neg
Q92733_S241_M1_0	Q92733	Phospho (STY)	1.01291	1.01291	0.0404466	0.0834863	8	Q92733	PRCC	Proline-rich protein PRCC	PRCC_HUMAN	5	101.798	2.01798				-1.01291	Dnr3_pos-neg
O43432_S495_M1_0	O43432	Phospho (STY)	0.43491	0.43491	0.040705	0.0838232	12	O43432	EIF4G3	Eukaryotic translation initiation factor 4 gamma 3	IF4G3_HUMAN	8	35.1826	1.35183				-0.43491	Dnr3_pos-neg
Q9HAW4_S516_M1_0	Q9HAW4	Phospho (STY)	1.11926	1.11926	0.0407824	0.0838516	8	Q9HAW4	CLSPN	Claspin	CLSPN_HUMAN	12	117.235	2.17235				-1.11926	Dnr3_pos-neg
Q15233_T450_M1_0	Q15233	Phospho (STY)	0.516195	0.516195	0.0409207	0.0838748	12	Q15233	NONO	Non-POU domain-containing octamer-binding protein	NONO_HUMAN	4	43.0178	1.43018				-0.516195	Dnr3_pos-neg
Q8IYB3_S638_M2_0	Q8IYB3	Phospho (STY)	0.4921	0.4921	0.0408754	0.0838748	12	Q8IYB3	SRRM1	Serine/arginine repetitive matrix protein 1	SRRM1_HUMAN	57	40.6491	1.40649				-0.4921	Dnr3_pos-neg
Q8IYB3_S636_M2_0	Q8IYB3	Phospho (STY)	0.4921	0.4921	0.0408754	0.0838748	12	Q8IYB3	SRRM1	Serine/arginine repetitive matrix protein 1	SRRM1_HUMAN	57	40.6491	1.40649				-0.4921	Dnr3_pos-neg
Q99759_S250_M1_0	Q99759	Phospho (STY)	-0.190744	0.190744	0.040891	0.0838748	12	Q99759	MAP3K3	Mitogen-activated protein kinase kinase kinase 3	M3K3_HUMAN	4	-12.3846	0.876154				0.190744	Dnr3_pos-neg
Q9BWN1_S42_M1_0	Q9BWN1	Phospho (STY)	0.374116	0.374116	0.0410453	0.0840649	8	Q9BWN1	PRR14	Proline-rich protein 14	PRR14_HUMAN	1	29.6045	1.29605				-0.374116	Dnr3_pos-neg
Q7Z5K2_S77_M1_0	Q7Z5K2	Phospho (STY)	0.820363	0.820363	0.0411002	0.084112	12	Q7Z5K2	WAPL	Wings apart-like protein homolog	WAPL_HUMAN	6	76.5851	1.76585				-0.820363	Dnr3_pos-neg
Q9Y4B5_S1278_M1_0	Q9Y4B5	Phospho (STY)	0.678889	0.678889	0.0411735	0.0841968	12	Q9Y4B5	MTCL1	Microtubule cross-linking factor 1	MTCL1_HUMAN	19	60.0906	1.60091				-0.678889	Dnr3_pos-neg
Q6P2E9_T693_M1_0	Q6P2E9	Phospho (STY)	1.31142	1.31142	0.0413776	0.0844843	12	Q6P2E9	EDC4	Enhancer of mRNA-decapping protein 4	EDC4_HUMAN	8	148.185	2.48185				-1.31142	Dnr3_pos-neg
Q9NYB9_Y241_M1_0	Q9NYB9	Phospho (STY)	0.508128	0.508128	0.0414402	0.0844843	10	Q9NYB9	ABI2	Abl interactor 2	ABI2_HUMAN	5	42.2204	1.4222				-0.508128	Dnr3_pos-neg
Q13620_T49_M1_0	Q13620	Phospho (STY)	0.330747	0.330747	0.041496	0.0845289	10	Q13620	CUL4B	Cullin-4B	CUL4B_HUMAN	4	25.7664	1.25766				-0.330747	Dnr3_pos-neg
P17706_T310_M1_0	P17706	Phospho (STY)	1.32688	1.32688	0.0416909	0.08462	8	P17706	PTPN2	Tyrosine-protein phosphatase non-receptor type 2	PTN2_HUMAN	3	150.86	2.5086				-1.32688	Dnr3_pos-neg
Q05682_S789_M1_0	Q05682	Phospho (STY)	-0.854623	0.854623	0.0416182	0.08462	12	Q05682	CALD1	Caldesmon	CALD1_HUMAN	11	-44.699	0.55301				0.854623	Dnr3_pos-neg
Q14978_T610_M2_0	Q14978	Phospho (STY)	0.359563	0.359563	0.0417651	0.08462	12	Q14978	NOLC1	Nucleolar and coiled-body phosphoprotein 1	NOLC1_HUMAN	16	28.3037	1.28304				-0.359563	Dnr3_pos-neg
Q14978_T607_M2_0	Q14978	Phospho (STY)	0.359563	0.359563	0.0417651	0.08462	12	Q14978	NOLC1	Nucleolar and coiled-body phosphoprotein 1	NOLC1_HUMAN	16	28.3037	1.28304				-0.359563	Dnr3_pos-neg
Q8IYB3_S874_M1_0	Q8IYB3	Phospho (STY)	0.344217	0.344217	0.0416341	0.08462	12	Q8IYB3	SRRM1	Serine/arginine repetitive matrix protein 1	SRRM1_HUMAN	57	26.9462	1.26946				-0.344217	Dnr3_pos-neg
Q9BSJ6_T108_M1_0	Q9BSJ6	Phospho (STY)	0.55133	0.55133	0.0418699	0.0847169	8	Q9BSJ6	PIMREG	Protein PIMREG	PIMRE_HUMAN	3	46.5437	1.46544				-0.55133	Dnr3_pos-neg
Q02880_Y1238_M1_0	Q02880	Phospho (STY)	0.812851	0.812851	0.0419719	0.0847204	12	Q02880	TOP2B	DNA topoisomerase 2-beta	TOP2B_HUMAN	9	75.668	1.75668				-0.812851	Dnr3_pos-neg
Q5QP82_S92_M1_0	Q5QP82	Phospho (STY)	1.12046	1.12046	0.0419751	0.0847204	8	Q5QP82	DCAF10	DDB1- and CUL4-associated factor 10	DCA10_HUMAN	3	117.417	2.17417				-1.12046	Dnr3_pos-neg
P18583_S1697_M1_0	P18583	Phospho (STY)	0.28944	0.28944	0.0420435	0.0847936	12	P18583	SON	Protein SON	SON_HUMAN	14	22.2166	1.22217				-0.28944	Dnr3_pos-neg
Q9BRJ6_S59_M1_0	Q9BRJ6	Phospho (STY)	0.518737	0.518737	0.0422327	0.0849804	12	Q9BRJ6	C7orf50	Uncharacterized protein C7orf50	CG050_HUMAN	2	43.27	1.4327				-0.518737	Dnr3_pos-neg
O60566_S670_M1_0	O60566	Phospho (STY)	0.260429	0.260429	0.0424211	0.085228	12	O60566	BUB1B	Mitotic checkpoint serine/threonine-protein kinase BUB1 beta	BUB1B_HUMAN	5	19.7835	1.19783				-0.260429	Dnr3_pos-neg
P46821_T1067_M1_0	P46821	Phospho (STY)	0.37531	0.37531	0.0424849	0.085228	10	P46821	MAP1B	Microtubule-associated protein 1B	MAP1B_HUMAN	51	29.7118	1.29712				-0.37531	Dnr3_pos-neg
Q15643_S1891_M1_0	Q15643	Phospho (STY)	1.14402	1.14402	0.0424736	0.085228	10	Q15643	TRIP11	Thyroid receptor-interacting protein 11	TRIPB_HUMAN	3	120.996	2.20996				-1.14402	Dnr3_pos-neg
Q6VMQ6_S673_M1_0	Q6VMQ6	Phospho (STY)	0.197311	0.197311	0.0425832	0.0853604	12	Q6VMQ6	ATF7IP	Activating transcription factor 7-interacting protein 1	MCAF1_HUMAN	9	14.6559	1.14656				-0.197311	Dnr3_pos-neg
P06733_T205_M1_0	P06733	Phospho (STY)	0.311021	0.311021	0.0427321	0.085594	12	P06733	ENO1	Alpha-enolase	ENOA_HUMAN	16	24.0585	1.24059				-0.311021	Dnr3_pos-neg
O94776_T534_M1_0	O94776	Phospho (STY)	0.551147	0.551147	0.0429497	0.0858994	12	O94776	MTA2	Metastasis-associated protein MTA2	MTA2_HUMAN	4	46.525	1.46525				-0.551147	Dnr3_pos-neg
Q02880_S1466_M1_0	Q02880	Phospho (STY)	0.982319	0.982319	0.0431841	0.0862375	8	Q02880	TOP2B	DNA topoisomerase 2-beta	TOP2B_HUMAN	9	97.5639	1.97564				-0.982319	Dnr3_pos-neg
Q9UQ35_S994_M1_0	Q9UQ35	Phospho (STY)	1.17492	1.17492	0.043164	0.0862375	8	Q9UQ35	SRRM2	Serine/arginine repetitive matrix protein 2	SRRM2_HUMAN	132	125.78	2.2578				-1.17492	Dnr3_pos-neg
O43598_S169_M1_0	O43598	Phospho (STY)	0.469622	0.469622	0.0435043	0.0862571	10	O43598	DNPH1	2'-deoxynucleoside 5'-phosphate N-hydrolase 1	DNPH1_HUMAN	1	38.4747	1.38475				-0.469622	Dnr3_pos-neg
Q15007_S306_M1_0	Q15007	Phospho (STY)	0.346106	0.346106	0.0434161	0.0862571	8	Q15007	WTAP	Pre-mRNA-splicing regulator WTAP	FL2D_HUMAN	3	27.1125	1.27112				-0.346106	Dnr3_pos-neg
Q9H3P2_S363_M1_0	Q9H3P2	Phospho (STY)	0.424022	0.424022	0.0433426	0.0862571	12	Q9H3P2	NELFA	Negative elongation factor A	NELFA_HUMAN	6	34.1662	1.34166				-0.424022	Dnr3_pos-neg
Q9H8Y8_T415_M1_0	Q9H8Y8	Phospho (STY)	0.501761	0.501761	0.0434851	0.0862571	10	Q9H8Y8	GORASP2	Golgi reassembly-stacking protein 2	GORS2_HUMAN	4	41.5941	1.41594				-0.501761	Dnr3_pos-neg
Q9NYF8_S512_M1_0	Q9NYF8	Phospho (STY)	0.786735	0.786735	0.0435822	0.0862571	12	Q9NYF8	BCLAF1	Bcl-2-associated transcription factor 1	BCLF1_HUMAN	27	72.5166	1.72517				-0.786735	Dnr3_pos-neg
Q9UPU5_S1943_M1_0	Q9UPU5	Phospho (STY)	0.228592	0.228592	0.0432426	0.0862571	12	Q9UPU5	USP24	Ubiquitin carboxyl-terminal hydrolase 24	UBP24_HUMAN	10	17.1691	1.17169				-0.228592	Dnr3_pos-neg
Q9Y2F5_S1712_M1_0	Q9Y2F5	Phospho (STY)	0.740343	0.740343	0.0438407	0.0865548	10	Q9Y2F5	ICE1	Little elongation complex subunit 1	ICE1_HUMAN	13	67.0573	1.67057				-0.740343	Dnr3_pos-neg
Q07617_S418_M1_0	Q07617	Phospho (STY)	0.331485	0.331485	0.0439438	0.0866406	12	Q07617	SPAG1	Sperm-associated antigen 1	SPAG1_HUMAN	4	25.8308	1.25831				-0.331485	Dnr3_pos-neg
P40818_S392_M1_0	P40818	Phospho (STY)	0.621527	0.621527	0.0444207	0.0871369	12	P40818	USP8	Ubiquitin carboxyl-terminal hydrolase 8	UBP8_HUMAN	11	53.8503	1.5385				-0.621527	Dnr3_pos-neg
P49006_S151_M2_0	P49006	Phospho (STY)	0.287777	0.287777	0.0443843	0.0871369	12	P49006	MARCKSL1	MARCKS-related protein	MRP_HUMAN	9	22.0757	1.22076				-0.287777	Dnr3_pos-neg
P49006_T148_M2_0	P49006	Phospho (STY)	0.287777	0.287777	0.0443843	0.0871369	12	P49006	MARCKSL1	MARCKS-related protein	MRP_HUMAN	9	22.0757	1.22076				-0.287777	Dnr3_pos-neg
Q9NZJ4_S1779_M1_0	Q9NZJ4	Phospho (STY)	-1.72145	1.72145	0.0444266	0.0871369	10	Q9NZJ4	SACS	Sacsin	SACS_HUMAN	3	-69.6756	0.303244				1.72145	Dnr3_pos-neg
O75362_S407_M1_0	O75362	Phospho (STY)	0.380926	0.380926	0.0449381	0.0872327	12	O75362	ZNF217	Zinc finger protein 217	ZN217_HUMAN	12	30.2177	1.30218				-0.380926	Dnr3_pos-neg
P33991_T110_M2_0	P33991	Phospho (STY)	0.221902	0.221902	0.0447283	0.0872327	12	P33991	MCM4	DNA replication licensing factor MCM4	MCM4_HUMAN	7	16.627	1.16627				-0.221902	Dnr3_pos-neg
P33991_S105_M2_0	P33991	Phospho (STY)	0.221902	0.221902	0.0447283	0.0872327	12	P33991	MCM4	DNA replication licensing factor MCM4	MCM4_HUMAN	7	16.627	1.16627				-0.221902	Dnr3_pos-neg
P48382_S10_M1_0	P48382	Phospho (STY)	0.43137	0.43137	0.0448812	0.0872327	12	P48382	RFX5	DNA-binding protein RFX5	RFX5_HUMAN	3	34.8513	1.34851				-0.43137	Dnr3_pos-neg
P49792_T2153_M1_0	P49792	Phospho (STY)	0.458784	0.458784	0.0446875	0.0872327	12	P49792	RANBP2	E3 SUMO-protein ligase RanBP2	RBP2_HUMAN	45	37.4383	1.37438				-0.458784	Dnr3_pos-neg
Q08AE8_S387_M1_0	Q08AE8	Phospho (STY)	0.752766	0.752766	0.0447732	0.0872327	12	Q08AE8	SPIRE1	Protein spire homolog 1	SPIR1_HUMAN	6	68.5021	1.68502				-0.752766	Dnr3_pos-neg
Q6P5R6_S118_M1_0	Q6P5R6	Phospho (STY)	0.407886	0.407886	0.0449085	0.0872327	12	Q6P5R6	RPL22L1	Ribosomal protein eL22-like	RL22L_HUMAN	2	32.674	1.32674				-0.407886	Dnr3_pos-neg
Q86X29_S646_M2_0	Q86X29	Phospho (STY)	0.705523	0.705523	0.0448329	0.0872327	12	Q86X29	LSR	Lipolysis-stimulated lipoprotein receptor	LSR_HUMAN	9	63.0736	1.63074				-0.705523	Dnr3_pos-neg
Q86X29_S643_M2_0	Q86X29	Phospho (STY)	0.705523	0.705523	0.0448329	0.0872327	12	Q86X29	LSR	Lipolysis-stimulated lipoprotein receptor	LSR_HUMAN	9	63.0736	1.63074				-0.705523	Dnr3_pos-neg
Q8TER5_S262_M1_0	Q8TER5	Phospho (STY)	0.464316	0.464316	0.0446982	0.0872327	8	Q8TER5	ARHGEF40	Rho guanine nucleotide exchange factor 40	ARH40_HUMAN	2	37.9663	1.37966				-0.464316	Dnr3_pos-neg
Q9H1B7_S547_M1_0	Q9H1B7	Phospho (STY)	0.589431	0.589431	0.0446169	0.0872327	12	Q9H1B7	IRF2BPL	Probable E3 ubiquitin-protein ligase IRF2BPL	I2BPL_HUMAN	6	50.4653	1.50465				-0.589431	Dnr3_pos-neg
Q9UPN3_S280_M1_0	Q9UPN3	Phospho (STY)	1.00719	1.00719	0.0445224	0.0872327	12	Q9UPN3	MACF1	Microtubule-actin cross-linking factor 1, isoforms 1/2/3/4/5	MACF1_HUMAN	7	101	2.01				-1.00719	Dnr3_pos-neg
Q9UFC0_S212_M1_0	Q9UFC0	Phospho (STY)	0.451882	0.451882	0.0450297	0.0873464	12	Q9UFC0	LRWD1	Leucine-rich repeat and WD repeat-containing protein 1	LRWD1_HUMAN	6	36.7824	1.36782				-0.451882	Dnr3_pos-neg
P12270_S379_M1_0	P12270	Phospho (STY)	-0.197257	0.197257	0.0451373	0.0874652	12	P12270	TPR	Nucleoprotein TPR	TPR_HUMAN	29	-12.7793	0.872207				0.197257	Dnr3_pos-neg
P46937_T119_M1_0	P46937	Phospho (STY)	0.366585	0.366585	0.0451754	0.0874652	12	P46937	YAP1	Transcriptional coactivator YAP1	YAP1_HUMAN	9	28.9297	1.2893				-0.366585	Dnr3_pos-neg
Q5VWP3_S146_M1_0	Q5VWP3	Phospho (STY)	0.430443	0.430443	0.0451904	0.0874652	12	Q5VWP3	MLIP	Muscular LMNA-interacting protein	MLIP_HUMAN	5	34.7648	1.34765				-0.430443	Dnr3_pos-neg
Q3V6T2_S1653_M1_0	Q3V6T2	Phospho (STY)	0.173226	0.173226	0.0454352	0.0878747	10	Q3V6T2	CCDC88A	Girdin	GRDN_HUMAN	10	12.7577	1.12758				-0.173226	Dnr3_pos-neg
Q13586_S575_M1_0	Q13586	Phospho (STY)	0.305197	0.305197	0.0456783	0.0882802	12	Q13586	STIM1	Stromal interaction molecule 1	STIM1_HUMAN	11	23.5587	1.23559				-0.305197	Dnr3_pos-neg
P08238_S255_M1_0	P08238	Phospho (STY)	0.374699	0.374699	0.0459682	0.0885811	12	P08238	HSP90AB1	Heat shock protein HSP 90-beta	HS90B_HUMAN	26	29.6569	1.29657				-0.374699	Dnr3_pos-neg
Q9P1Y6_S915_M1_0	Q9P1Y6	Phospho (STY)	0.562465	0.562465	0.0459668	0.0885811	10	Q9P1Y6	PHRF1	PHD and RING finger domain-containing protein 1	PHRF1_HUMAN	17	47.679	1.47679				-0.562465	Dnr3_pos-neg
P78332_S891_M1_0	P78332	Phospho (STY)	0.387796	0.387796	0.0461963	0.0887614	12	P78332	RBM6	RNA-binding protein 6	RBM6_HUMAN	3	30.8393	1.30839				-0.387796	Dnr3_pos-neg
Q13185_S95_M2_0	Q13185	Phospho (STY)	0.525686	0.525686	0.0461643	0.0887614	10	Q13185	CBX3	Chromobox protein homolog 3	CBX3_HUMAN	5	43.9618	1.43962				-0.525686	Dnr3_pos-neg
Q13185_S93_M2_0	Q13185	Phospho (STY)	0.525686	0.525686	0.0461643	0.0887614	10	Q13185	CBX3	Chromobox protein homolog 3	CBX3_HUMAN	5	43.9618	1.43962				-0.525686	Dnr3_pos-neg
Q8NCF5_S369_M1_0	Q8NCF5	Phospho (STY)	0.747726	0.747726	0.0463427	0.088978	12	Q8NCF5	NFATC2IP	NFATC2-interacting protein	NF2IP_HUMAN	8	67.9144	1.67914				-0.747726	Dnr3_pos-neg
P04075_S46_M1_0	P04075	Phospho (STY)	0.7131	0.7131	0.0467103	0.0891376	12	P04075	ALDOA	Fructose-bisphosphate aldolase A	ALDOA_HUMAN	11	63.9322	1.63932				-0.7131	Dnr3_pos-neg
P11387_S10_M1_0	P11387	Phospho (STY)	0.471547	0.471547	0.0469512	0.0891376	12	P11387	TOP1	DNA topoisomerase 1	TOP1_HUMAN	5	38.6595	1.3866				-0.471547	Dnr3_pos-neg
P20700_S23_M2_0	P20700	Phospho (STY)	0.229996	0.229996	0.0467751	0.0891376	12	P20700	LMNB1	Lamin-B1	LMNB1_HUMAN	14	17.2832	1.17283				-0.229996	Dnr3_pos-neg
P20700_T20_M2_0	P20700	Phospho (STY)	0.229996	0.229996	0.0467751	0.0891376	12	P20700	LMNB1	Lamin-B1	LMNB1_HUMAN	14	17.2832	1.17283				-0.229996	Dnr3_pos-neg
P49761_Y155_M1_0	P49761	Phospho (STY)	0.765381	0.765381	0.0467258	0.0891376	12	P49761	CLK3	Dual specificity protein kinase CLK3	CLK3_HUMAN	1	69.9818	1.69982				-0.765381	Dnr3_pos-neg
Q09666_T490_M1_0	Q09666	Phospho (STY)	0.948638	0.948638	0.0468067	0.0891376	12	Q09666	AHNAK	Neuroblast differentiation-associated protein AHNAK	AHNK_HUMAN	44	93.0049	1.93005				-0.948638	Dnr3_pos-neg
Q8NCF5_S204_M1_0	Q8NCF5	Phospho (STY)	0.556611	0.556611	0.0469335	0.0891376	12	Q8NCF5	NFATC2IP	NFATC2-interacting protein	NF2IP_HUMAN	8	47.081	1.47081				-0.556611	Dnr3_pos-neg
Q96AE4_T153_M1_0	Q96AE4	Phospho (STY)	0.285893	0.285893	0.0467539	0.0891376	10	Q96AE4	FUBP1	Far upstream element-binding protein 1	FUBP1_HUMAN	7	21.9165	1.21916				-0.285893	Dnr3_pos-neg
Q96H12_S98_M1_0	Q96H12	Phospho (STY)	0.587459	0.587459	0.0469492	0.0891376	12	Q96H12	MSANTD3	Myb/SANT-like DNA-binding domain-containing protein 3	MSD3_HUMAN	1	50.2598	1.5026				-0.587459	Dnr3_pos-neg
Q9NR30_S89_M1_0	Q9NR30	Phospho (STY)	0.204671	0.204671	0.0469661	0.0891376	12	Q9NR30	DDX21	Nucleolar RNA helicase 2	DDX21_HUMAN	18	15.2424	1.15242				-0.204671	Dnr3_pos-neg
Q9UQ35_S1329_M2_0	Q9UQ35	Phospho (STY)	0.938904	0.938904	0.0466858	0.0891376	10	Q9UQ35	SRRM2	Serine/arginine repetitive matrix protein 2	SRRM2_HUMAN	132	91.7071	1.91707				-0.938904	Dnr3_pos-neg
Q9UQ35_S1320_M2_0	Q9UQ35	Phospho (STY)	0.938904	0.938904	0.0466858	0.0891376	10	Q9UQ35	SRRM2	Serine/arginine repetitive matrix protein 2	SRRM2_HUMAN	132	91.7071	1.91707				-0.938904	Dnr3_pos-neg
Q12986_S95_M1_0	Q12986	Phospho (STY)	0.691171	0.691171	0.0467767	0.0891376	10	Q12986	NFX1	Transcriptional repressor NF-X1	NFX1_HUMAN	4	61.4593	1.61459				-0.691171	Dnr3_pos-neg
O15014_S806_M1_0	O15014	Phospho (STY)	1.10709	1.10709	0.0471131	0.0891835	8	O15014	ZNF609	Zinc finger protein 609	ZN609_HUMAN	16	115.411	2.15411				-1.10709	Dnr3_pos-neg
P0DI83_S13_M1_0	P0DI83	Phospho (STY)	0.327319	0.327319	0.0471276	0.0891835	12	P0DI83	RAB34	Ras-related protein Rab-34, isoform NARR	NARR_HUMAN	1	25.468	1.25468				-0.327319	Dnr3_pos-neg
P25440_S298_M1_0	P25440	Phospho (STY)	0.822215	0.822215	0.0471063	0.0891835	10	P25440	BRD2	Bromodomain-containing protein 2	BRD2_HUMAN	7	76.8119	1.76812				-0.822215	Dnr3_pos-neg
Q9P206_S545_M1_0	Q9P206	Phospho (STY)	0.095022	0.095022	0.0471592	0.0891835	12	Q9P206	KIAA1522	Uncharacterized protein KIAA1522	K1522_HUMAN	11	6.80817	1.06808				-0.095022	Dnr3_pos-neg
Q96BD0_S40_M1_0	Q96BD0	Phospho (STY)	0.90813	0.90813	0.0474133	0.0895358	8	Q96BD0	SLCO4A1	Solute carrier organic anion transporter family member 4A1	SO4A1_HUMAN	2	87.6611	1.87661				-0.90813	Dnr3_pos-neg
Q9UPU5_T1289_M1_0	Q9UPU5	Phospho (STY)	0.454316	0.454316	0.0475404	0.0896254	12	Q9UPU5	USP24	Ubiquitin carboxyl-terminal hydrolase 24	UBP24_HUMAN	10	37.0133	1.37013				-0.454316	Dnr3_pos-neg
O60673_S1967_M1_0	O60673	Phospho (STY)	0.630126	0.630126	0.0477335	0.0896923	12	O60673	REV3L	DNA polymerase zeta catalytic subunit	REV3L_HUMAN	3	54.77	1.5477				-0.630126	Dnr3_pos-neg
P08238_S226_M1_0	P08238	Phospho (STY)	0.67331	0.67331	0.0480828	0.0896923	12	P08238	HSP90AB1	Heat shock protein HSP 90-beta	HS90B_HUMAN	26	59.4728	1.59473				-0.67331	Dnr3_pos-neg
P85037_S441_M2_0	P85037	Phospho (STY)	0.535013	0.535013	0.0478512	0.0896923	12	P85037	FOXK1	Forkhead box protein K1	FOXK1_HUMAN	7	44.8955	1.44895				-0.535013	Dnr3_pos-neg
P85037_T436_M2_0	P85037	Phospho (STY)	0.535013	0.535013	0.0478512	0.0896923	12	P85037	FOXK1	Forkhead box protein K1	FOXK1_HUMAN	7	44.8955	1.44895				-0.535013	Dnr3_pos-neg
Q3MHD2_T75_M1_0	Q3MHD2	Phospho (STY)	0.267707	0.267707	0.0480629	0.0896923	12	Q3MHD2	LSM12	Protein LSM12	LSM12_HUMAN	3	20.3893	1.20389				-0.267707	Dnr3_pos-neg
Q5EBL2_S340_M1_0	Q5EBL2	Phospho (STY)	0.324184	0.324184	0.0479932	0.0896923	12	Q5EBL2	ZNF628	Zinc finger protein 628	ZN628_HUMAN	1	25.1956	1.25196				-0.324184	Dnr3_pos-neg
Q9UEG4_S745_M1_0	Q9UEG4	Phospho (STY)	-0.463301	0.463301	0.0478085	0.0896923	8	Q9UEG4	ZNF629	Zinc finger protein 629	ZN629_HUMAN	2	-27.4675	0.725325				0.463301	Dnr3_pos-neg
Q9UKV3_S657_M2_0	Q9UKV3	Phospho (STY)	0.684315	0.684315	0.0481416	0.0896923	8	Q9UKV3	ACIN1	Apoptotic chromatin condensation inducer in the nucleus	ACINU_HUMAN	27	60.6939	1.60694				-0.684315	Dnr3_pos-neg
Q9UKV3_S655_M2_0	Q9UKV3	Phospho (STY)	0.684315	0.684315	0.0481416	0.0896923	8	Q9UKV3	ACIN1	Apoptotic chromatin condensation inducer in the nucleus	ACINU_HUMAN	27	60.6939	1.60694				-0.684315	Dnr3_pos-neg
Q9Y4B5_S1514_M1_0	Q9Y4B5	Phospho (STY)	0.585218	0.585218	0.0477992	0.0896923	12	Q9Y4B5	MTCL1	Microtubule cross-linking factor 1	MTCL1_HUMAN	19	50.0265	1.50027				-0.585218	Dnr3_pos-neg
P52926_S44_M1_0	P52926	Phospho (STY)	0.480143	0.480143	0.0482687	0.0898655	12	P52926	HMGA2	High mobility group protein HMGI-C	HMGA2_HUMAN	5	39.4882	1.39488				-0.480143	Dnr3_pos-neg
O95365_S526_M1_0	O95365	Phospho (STY)	0.456571	0.456571	0.0486903	0.0899083	8	O95365	ZBTB7A	Zinc finger and BTB domain-containing protein 7A	ZBT7A_HUMAN	5	37.2276	1.37228				-0.456571	Dnr3_pos-neg
P05387_S105_M2_0	P05387	Phospho (STY)	3.16898	3.16898	0.0483763	0.0899083	12	P05387	RPLP2	Large ribosomal subunit protein P2	RLA2_HUMAN	7	799.408	8.99408				-3.16898	Dnr3_pos-neg
P05387_S102_M2_0	P05387	Phospho (STY)	3.16898	3.16898	0.0483763	0.0899083	12	P05387	RPLP2	Large ribosomal subunit protein P2	RLA2_HUMAN	7	799.408	8.99408				-3.16898	Dnr3_pos-neg
Q7Z460_S1091_M1_0	Q7Z460	Phospho (STY)	0.385415	0.385415	0.0487004	0.0899083	10	Q7Z460	CLASP1	CLIP-associating protein 1	CLAP1_HUMAN	20	30.6235	1.30624				-0.385415	Dnr3_pos-neg
Q96DF8_S395_M2_0	Q96DF8	Phospho (STY)	0.405149	0.405149	0.0485998	0.0899083	12	Q96DF8	ESS2	Splicing factor ESS-2 homolog	ESS2_HUMAN	6	32.4225	1.32423				-0.405149	Dnr3_pos-neg
Q96DF8_S391_M2_0	Q96DF8	Phospho (STY)	0.405149	0.405149	0.0485998	0.0899083	12	Q96DF8	ESS2	Splicing factor ESS-2 homolog	ESS2_HUMAN	6	32.4225	1.32423				-0.405149	Dnr3_pos-neg
O15042_T919_M1_0	O15042	Phospho (STY)	0.257931	0.257931	0.0485454	0.0899083	8	O15042	U2SURP	U2 snRNP-associated SURP motif-containing protein	SR140_HUMAN	8	19.5762	1.19576				-0.257931	Dnr3_pos-neg
Q9H3N1_S247_M1_0	Q9H3N1	Phospho (STY)	0.620903	0.620903	0.0489636	0.0901572	12	Q9H3N1	TMX1	Thioredoxin-related transmembrane protein 1	TMX1_HUMAN	5	53.7838	1.53784				-0.620903	Dnr3_pos-neg
Q9UQ35_S440_M1_0	Q9UQ35	Phospho (STY)	0.689632	0.689632	0.0489067	0.0901572	10	Q9UQ35	SRRM2	Serine/arginine repetitive matrix protein 2	SRRM2_HUMAN	132	61.2872	1.61287				-0.689632	Dnr3_pos-neg
Q9BRD0_S240_M2_0	Q9BRD0	Phospho (STY)	1.02527	1.02527	0.0489246	0.0901572	8	Q9BRD0	BUD13	BUD13 homolog	BUD13_HUMAN	11	103.534	2.03534				-1.02527	Dnr3_pos-neg
Q8IY17_S420_M1_0	Q8IY17	Phospho (STY)	-0.50149	0.50149	0.0491479	0.0902298	12	Q8IY17	PNPLA6	Patatin-like phospholipase domain-containing protein 6	PLPL6_HUMAN	5	-29.3623	0.706377				0.50149	Dnr3_pos-neg
Q8IXT5_S591_M1_0	Q8IXT5	Phospho (STY)	0.787997	0.787997	0.0492528	0.0902342	8	Q8IXT5	RBM12B	RNA-binding protein 12B	RB12B_HUMAN	2	72.6676	1.72668				-0.787997	Dnr3_pos-neg
P46013_S2105_M1_0	P46013	Phospho (STY)	0.300952	0.300952	0.0496822	0.0902773	12	P46013	MKI67	Proliferation marker protein Ki-67	KI67_HUMAN	91	23.1957	1.23196				-0.300952	Dnr3_pos-neg
P46821_S1389_M1_0	P46821	Phospho (STY)	-0.741214	0.741214	0.0496866	0.0902773	12	P46821	MAP1B	Microtubule-associated protein 1B	MAP1B_HUMAN	51	-40.1764	0.598236				0.741214	Dnr3_pos-neg
P83731_S149_M1_0	P83731	Phospho (STY)	0.0693023	0.0693023	0.0493548	0.0902773	10	P83731	RPL24	Large ribosomal subunit protein eL24	RL24_HUMAN	3	4.92091	1.04921				-0.0693023	Dnr3_pos-neg
Q8N3X1_S464_M1_0	Q8N3X1	Phospho (STY)	0.34213	0.34213	0.0495481	0.0902773	12	Q8N3X1	FNBP4	Formin-binding protein 4	FNBP4_HUMAN	10	26.7627	1.26763				-0.34213	Dnr3_pos-neg
Q9Y3T9_S56_M2_0	Q9Y3T9	Phospho (STY)	0.250993	0.250993	0.0497139	0.0902773	12	Q9Y3T9	NOC2L	Nucleolar complex protein 2 homolog	NOC2L_HUMAN	3	19.0026	1.19003				-0.250993	Dnr3_pos-neg
Q9Y3T9_S49_M2_0	Q9Y3T9	Phospho (STY)	0.250993	0.250993	0.0497139	0.0902773	12	Q9Y3T9	NOC2L	Nucleolar complex protein 2 homolog	NOC2L_HUMAN	3	19.0026	1.19003				-0.250993	Dnr3_pos-neg
Q09666_T5824_M1_0	Q09666	Phospho (STY)	0.505738	0.505738	0.0497913	0.0903429	10	Q09666	AHNAK	Neuroblast differentiation-associated protein AHNAK	AHNK_HUMAN	44	41.9849	1.41985				-0.505738	Dnr3_pos-neg
O75554_S262_M1_0	O75554	Phospho (STY)	-0.692663	0.692663	0.0498786	0.0904392	10	O75554	WBP4	WW domain-binding protein 4	WBP4_HUMAN	3	-38.1289	0.618711				0.692663	Dnr3_pos-neg
O75643_S225_M1_0	O75643	Phospho (STY)	0.253239	0.253239	0.0503541	0.0911136	12	O75643	SNRNP200	U5 small nuclear ribonucleoprotein 200 kDa helicase	U520_HUMAN	3	19.188	1.19188				-0.253239	Dnr3_pos-neg
Q7Z2W4_T273_M1_0	Q7Z2W4	Phospho (STY)	0.922673	0.922673	0.050325	0.0911136	12	Q7Z2W4	ZC3HAV1	Zinc finger CCCH-type antiviral protein 1	ZCCHV_HUMAN	13	89.5624	1.89562				-0.922673	Dnr3_pos-neg
Q8N1F8_S482_M1_0	Q8N1F8	Phospho (STY)	0.696208	0.696208	0.0507171	0.0915196	12	Q8N1F8	STK11IP	Serine/threonine-protein kinase 11-interacting protein	S11IP_HUMAN	4	62.0241	1.62024				-0.696208	Dnr3_pos-neg
O43166_T26_M1_0	O43166	Phospho (STY)	1.42917	1.42917	0.0508678	0.0916777	10	O43166	SIPA1L1	Signal-induced proliferation-associated 1-like protein 1	SI1L1_HUMAN	18	169.291	2.69291				-1.42917	Dnr3_pos-neg
Q6PGN9_T116_M1_0	Q6PGN9	Phospho (STY)	0.756533	0.756533	0.0508742	0.0916777	12	Q6PGN9	PSRC1	Proline/serine-rich coiled-coil protein 1	PSRC1_HUMAN	2	68.9426	1.68943				-0.756533	Dnr3_pos-neg
Q8WYP5_S1160_M1_0	Q8WYP5	Phospho (STY)	0.6875	0.6875	0.0511333	0.0919563	12	Q8WYP5	AHCTF1	Protein ELYS	ELYS_HUMAN	31	61.049	1.61049				-0.6875	Dnr3_pos-neg
P49736_S41_M1_0	P49736	Phospho (STY)	-0.257658	0.257658	0.0513817	0.0922774	8	P49736	MCM2	DNA replication licensing factor MCM2	MCM2_HUMAN	14	-16.3555	0.836445				0.257658	Dnr3_pos-neg
Q8TEV9_S498_M1_0	Q8TEV9	Phospho (STY)	0.293626	0.293626	0.0517275	0.0927721	12	Q8TEV9	SMCR8	Guanine nucleotide exchange protein SMCR8	SMCR8_HUMAN	3	22.5717	1.22572				-0.293626	Dnr3_pos-neg
P20645_S267_M1_0	P20645	Phospho (STY)	0.802854	0.802854	0.0518171	0.0928698	12	P20645	M6PR	Cation-dependent mannose-6-phosphate receptor	MPRD_HUMAN	1	74.4549	1.74455				-0.802854	Dnr3_pos-neg
P40763_S727_M1_0	P40763	Phospho (STY)	0.470352	0.470352	0.052032	0.0929394	12	P40763	STAT3	Signal transducer and activator of transcription 3	STAT3_HUMAN	3	38.5448	1.38545				-0.470352	Dnr3_pos-neg
P53985_S498_M1_0	P53985	Phospho (STY)	0.38102	0.38102	0.0519277	0.0929394	12	P53985	SLC16A1	Monocarboxylate transporter 1	MOT1_HUMAN	4	30.2263	1.30226				-0.38102	Dnr3_pos-neg
Q9P0V9_S28_M1_0	Q9P0V9	Phospho (STY)	0.745967	0.745967	0.0522368	0.0932422	8	Q9P0V9	SEPTIN10	Septin-10	SEP10_HUMAN	1	67.7098	1.6771				-0.745967	Dnr3_pos-neg
P14618_S425_M1_0	P14618	Phospho (STY)	0.775016	0.775016	0.0524732	0.0934114	8	P14618	PKM	Pyruvate kinase PKM	KPYM_HUMAN	14	71.1208	1.71121				-0.775016	Dnr3_pos-neg
Q9Y2D8_S312_M1_0	Q9Y2D8	Phospho (STY)	1.3624	1.3624	0.0524124	0.0934114	10	Q9Y2D8	SSX2IP	Afadin- and alpha-actinin-binding protein	ADIP_HUMAN	5	157.113	2.57113				-1.3624	Dnr3_pos-neg
O00512_S687_M1_0	O00512	Phospho (STY)	0.578777	0.578777	0.0526077	0.0934619	8	O00512	BCL9	B-cell CLL/lymphoma 9 protein	BCL9_HUMAN	10	49.3582	1.49358				-0.578777	Dnr3_pos-neg
Q5U5Q3_S88_M1_0	Q5U5Q3	Phospho (STY)	0.752259	0.752259	0.0525821	0.0934619	12	Q5U5Q3	MEX3C	RNA-binding E3 ubiquitin-protein ligase MEX3C	MEX3C_HUMAN	4	68.4428	1.68443				-0.752259	Dnr3_pos-neg
P25788_S250_M1_0	P25788	Phospho (STY)	0.249687	0.249687	0.0527773	0.0935755	12	P25788	PSMA3	Proteasome subunit alpha type-3	PSA3_HUMAN	2	18.8949	1.18895				-0.249687	Dnr3_pos-neg
P46821_S614_M1_0	P46821	Phospho (STY)	3.00664	3.00664	0.0527378	0.0935755	12	P46821	MAP1B	Microtubule-associated protein 1B	MAP1B_HUMAN	51	703.689	8.03689				-3.00664	Dnr3_pos-neg
Q9HCU9_S237_M1_0	Q9HCU9	Phospho (STY)	0.229532	0.229532	0.0528135	0.0935755	12	Q9HCU9	BRMS1	Breast cancer metastasis-suppressor 1	BRMS1_HUMAN	1	17.2454	1.17245				-0.229532	Dnr3_pos-neg
P49792_T1144_M1_0	P49792	Phospho (STY)	0.452318	0.452318	0.0529491	0.0936273	12	P49792	RANBP2	E3 SUMO-protein ligase RanBP2	RBP2_HUMAN	45	36.8237	1.36824				-0.452318	Dnr3_pos-neg
Q14676_T1548_M1_0	Q14676	Phospho (STY)	0.563137	0.563137	0.0529462	0.0936273	10	Q14676	MDC1	Mediator of DNA damage checkpoint protein 1	MDC1_HUMAN	33	47.7479	1.47748				-0.563137	Dnr3_pos-neg
Q5VUA4_S2101_M1_0	Q5VUA4	Phospho (STY)	0.334574	0.334574	0.052935	0.0936273	12	Q5VUA4	ZNF318	Zinc finger protein 318	ZN318_HUMAN	20	26.1005	1.26101				-0.334574	Dnr3_pos-neg
Q09666_S3426_M1_0	Q09666	Phospho (STY)	0.372715	0.372715	0.0531457	0.0937865	12	Q09666	AHNAK	Neuroblast differentiation-associated protein AHNAK	AHNK_HUMAN	44	29.4787	1.29479				-0.372715	Dnr3_pos-neg
Q9H0D6_S448_M1_0	Q9H0D6	Phospho (STY)	0.231845	0.231845	0.0530975	0.0937865	12	Q9H0D6	XRN2	5'-3' exoribonuclease 2	XRN2_HUMAN	10	17.4336	1.17434				-0.231845	Dnr3_pos-neg
O00567_S520_M1_0	O00567	Phospho (STY)	0.666377	0.666377	0.0533104	0.0938888	12	O00567	NOP56	Nucleolar protein 56	NOP56_HUMAN	12	58.7083	1.58708				-0.666377	Dnr3_pos-neg
Q07866_S460_M1_0	Q07866	Phospho (STY)	0.114215	0.114215	0.0533538	0.0939027	12	Q07866	KLC1	Kinesin light chain 1	KLC1_HUMAN	4	8.23862	1.08239				-0.114215	Dnr3_pos-neg
P49815_T1462_M1_0	P49815	Phospho (STY)	0.0504247	0.0504247	0.0535148	0.0940125	12	P49815	TSC2	Tuberin	TSC2_HUMAN	14	3.55697	1.03557				-0.0504247	Dnr3_pos-neg
Q96K21_S354_M1_0	Q96K21	Phospho (STY)	0.555652	0.555652	0.053523	0.0940125	12	Q96K21	ZFYVE19	Abscission/NoCut checkpoint regulator	ANCHR_HUMAN	2	46.9833	1.46983				-0.555652	Dnr3_pos-neg
O75822_T109_M1_0	O75822	Phospho (STY)	0.5305	0.5305	0.0537062	0.0940839	12	O75822	EIF3J	Eukaryotic translation initiation factor 3 subunit J	EIF3J_HUMAN	2	44.443	1.44443				-0.5305	Dnr3_pos-neg
Q16512_S916_M1_0	Q16512	Phospho (STY)	0.291658	0.291658	0.0540571	0.0946358	12	Q16512	PKN1	Serine/threonine-protein kinase N1	PKN1_HUMAN	6	22.4046	1.22405				-0.291658	Dnr3_pos-neg
P46821_S1427_M1_0	P46821	Phospho (STY)	0.223771	0.223771	0.0541926	0.0948101	12	P46821	MAP1B	Microtubule-associated protein 1B	MAP1B_HUMAN	51	16.7782	1.16778				-0.223771	Dnr3_pos-neg
O95684_S160_M2_0	O95684	Phospho (STY)	0.530911	0.530911	0.0542886	0.094842	12	O95684	CEP43	Centrosomal protein 43	CEP43_HUMAN	5	44.4841	1.44484				-0.530911	Dnr3_pos-neg
O95684_S156_M2_0	O95684	Phospho (STY)	0.530911	0.530911	0.0542886	0.094842	12	O95684	CEP43	Centrosomal protein 43	CEP43_HUMAN	5	44.4841	1.44484				-0.530911	Dnr3_pos-neg
Q96EV2_S205_M1_0	Q96EV2	Phospho (STY)	0.566208	0.566208	0.0543186	0.094842	12	Q96EV2	RBM33	RNA-binding protein 33	RBM33_HUMAN	5	48.0627	1.48063				-0.566208	Dnr3_pos-neg
P43243_S604_M2_0	P43243	Phospho (STY)	2.74663	2.74663	0.0546746	0.0951489	10	P43243	MATR3	Matrin-3	MATR3_HUMAN	13	571.15	6.7115				-2.74663	Dnr3_pos-neg
P51858_S133_M2_0	P51858	Phospho (STY)	1.08752	1.08752	0.054627	0.0951489	12	P51858	HDGF	Hepatoma-derived growth factor	HDGF_HUMAN	11	112.508	2.12508				-1.08752	Dnr3_pos-neg
P51858_S132_M2_0	P51858	Phospho (STY)	1.08752	1.08752	0.054627	0.0951489	12	P51858	HDGF	Hepatoma-derived growth factor	HDGF_HUMAN	11	112.508	2.12508				-1.08752	Dnr3_pos-neg
Q9BYV9_S409_M1_0	Q9BYV9	Phospho (STY)	0.742917	0.742917	0.0546584	0.0951489	12	Q9BYV9	BACH2	Transcription regulator protein BACH2	BACH2_HUMAN	7	67.3557	1.67356				-0.742917	Dnr3_pos-neg
Q13177_S141_M1_0	Q13177	Phospho (STY)	0.26747	0.26747	0.0547739	0.0952081	12	Q13177	PAK2	Serine/threonine-protein kinase PAK 2	PAK2_HUMAN	8	20.3695	1.2037				-0.26747	Dnr3_pos-neg
Q14814_S180_M1_0	Q14814	Phospho (STY)	0.774257	0.774257	0.0548345	0.0952389	12	Q14814	MEF2D	Myocyte-specific enhancer factor 2D	MEF2D_HUMAN	5	71.0309	1.71031				-0.774257	Dnr3_pos-neg
O14686_S4738_M1_0	O14686	Phospho (STY)	0.731287	0.731287	0.0549787	0.0952432	12	O14686	KMT2D	Histone-lysine N-methyltransferase 2D	KMT2D_HUMAN	6	66.012	1.66012				-0.731287	Dnr3_pos-neg
O76041_S953_M1_0	O76041	Phospho (STY)	0.43282	0.43282	0.0551978	0.0952432	12	O76041	NEBL	Nebulette	NEBL_HUMAN	1	34.9869	1.34987				-0.43282	Dnr3_pos-neg
P48634_S1219_M1_0	P48634	Phospho (STY)	0.29211	0.29211	0.0550584	0.0952432	12	P48634	PRRC2A	Protein PRRC2A	PRC2A_HUMAN	20	22.443	1.22443				-0.29211	Dnr3_pos-neg
Q8N1G0_S1057_M1_0	Q8N1G0	Phospho (STY)	0.228157	0.228157	0.0548957	0.0952432	12	Q8N1G0	ZNF687	Zinc finger protein 687	ZN687_HUMAN	11	17.1337	1.17134				-0.228157	Dnr3_pos-neg
Q8WXF0_S227_M2_0	Q8WXF0	Phospho (STY)	0.182168	0.182168	0.055192	0.0952432	12	Q8WXF0	SRSF12	Serine/arginine-rich splicing factor 12	SRS12_HUMAN	2	13.4587	1.13459				-0.182168	Dnr3_pos-neg
Q8WXF0_S223_M2_0	Q8WXF0	Phospho (STY)	0.182168	0.182168	0.055192	0.0952432	12	Q8WXF0	SRSF12	Serine/arginine-rich splicing factor 12	SRS12_HUMAN	2	13.4587	1.13459				-0.182168	Dnr3_pos-neg
Q96GX5_S370_M1_0	Q96GX5	Phospho (STY)	1.15932	1.15932	0.0550625	0.0952432	8	Q96GX5	MASTL	Serine/threonine-protein kinase greatwall	GWL_HUMAN	7	123.352	2.23352				-1.15932	Dnr3_pos-neg
Q9Y3R0_S43_M1_0	Q9Y3R0	Phospho (STY)	0.604106	0.604106	0.055134	0.0952432	12	Q9Y3R0	GRIP1	Glutamate receptor-interacting protein 1	GRIP1_HUMAN	5	52.0037	1.52004				-0.604106	Dnr3_pos-neg
Q9BVG4_S181_M1_0	Q9BVG4	Phospho (STY)	0.744674	0.744674	0.0550933	0.0952432	8	Q9BVG4	PBDC1	Protein PBDC1	PBDC1_HUMAN	4	67.5596	1.6756				-0.744674	Dnr3_pos-neg
Q9NS91_S158_M1_0	Q9NS91	Phospho (STY)	-0.446854	0.446854	0.0552463	0.0952646	12	Q9NS91	RAD18	E3 ubiquitin-protein ligase RAD18	RAD18_HUMAN	9	-26.6359	0.733641				0.446854	Dnr3_pos-neg
O60684_S6_M1_0	O60684	Phospho (STY)	0.246588	0.246588	0.0553911	0.0952655	12	O60684	KPNA6	Importin subunit alpha-7	IMA7_HUMAN	1	18.6398	1.1864				-0.246588	Dnr3_pos-neg
Q9ULD9_S1430_M1_0	Q9ULD9	Phospho (STY)	0.324133	0.324133	0.0553596	0.0952655	8	Q9ULD9	ZNF608	Zinc finger protein 608	ZN608_HUMAN	17	25.1912	1.25191				-0.324133	Dnr3_pos-neg
Q14978_T597_M1_0	Q14978	Phospho (STY)	0.475596	0.475596	0.0555643	0.095377	12	Q14978	NOLC1	Nucleolar and coiled-body phosphoprotein 1	NOLC1_HUMAN	16	39.0493	1.39049				-0.475596	Dnr3_pos-neg
Q92974_S151_M1_0	Q92974	Phospho (STY)	0.448147	0.448147	0.055557	0.095377	12	Q92974	ARHGEF2	Rho guanine nucleotide exchange factor 2	ARHG2_HUMAN	7	36.4287	1.36429				-0.448147	Dnr3_pos-neg
Q9ULL5_S651_M1_0	Q9ULL5	Phospho (STY)	1.42325	1.42325	0.0556428	0.0954497	12	Q9ULL5	PRR12	Proline-rich protein 12	PRR12_HUMAN	11	168.19	2.6819				-1.42325	Dnr3_pos-neg
Q6ZRV2_S974_M1_0	Q6ZRV2	Phospho (STY)	-0.23931	0.23931	0.0556927	0.0954732	8	Q6ZRV2	FAM83H	Protein FAM83H	FA83H_HUMAN	19	-15.285	0.84715				0.23931	Dnr3_pos-neg
O60841_S1168_M1_0	O60841	Phospho (STY)	0.601231	0.601231	0.0558247	0.0956206	12	O60841	EIF5B	Eukaryotic translation initiation factor 5B	IF2P_HUMAN	12	51.7011	1.51701				-0.601231	Dnr3_pos-neg
Q92922_S330_M2_0	Q92922	Phospho (STY)	0.3348	0.3348	0.0558874	0.0956206	12	Q92922	SMARCC1	SWI/SNF complex subunit SMARCC1	SMRC1_HUMAN	7	26.1203	1.2612				-0.3348	Dnr3_pos-neg
Q92922_S328_M2_0	Q92922	Phospho (STY)	0.3348	0.3348	0.0558874	0.0956206	12	Q92922	SMARCC1	SWI/SNF complex subunit SMARCC1	SMRC1_HUMAN	7	26.1203	1.2612				-0.3348	Dnr3_pos-neg
O14737_S119_M1_0	O14737	Phospho (STY)	0.294991	0.294991	0.0562762	0.0958893	12	O14737	PDCD5	Programmed cell death protein 5	PDCD5_HUMAN	4	22.6877	1.22688				-0.294991	Dnr3_pos-neg
P14618_S37_M1_0	P14618	Phospho (STY)	0.47729	0.47729	0.0563714	0.0958893	12	P14618	PKM	Pyruvate kinase PKM	KPYM_HUMAN	14	39.2126	1.39213				-0.47729	Dnr3_pos-neg
Q00341_S944_M1_0	Q00341	Phospho (STY)	0.304298	0.304298	0.0563191	0.0958893	12	Q00341	HDLBP	Vigilin	VIGLN_HUMAN	8	23.4818	1.23482				-0.304298	Dnr3_pos-neg
Q15678_S642_M1_0	Q15678	Phospho (STY)	0.635628	0.635628	0.0565278	0.0958893	12	Q15678	PTPN14	Tyrosine-protein phosphatase non-receptor type 14	PTN14_HUMAN	12	55.3614	1.55361				-0.635628	Dnr3_pos-neg
Q53F19_S415_M1_0	Q53F19	Phospho (STY)	-0.482127	0.482127	0.0567598	0.0958893	12	Q53F19	NCBP3	Nuclear cap-binding protein subunit 3	NCBP3_HUMAN	5	-28.4079	0.715921				0.482127	Dnr3_pos-neg
Q6KC79_S318_M1_0	Q6KC79	Phospho (STY)	0.327899	0.327899	0.0567884	0.0958893	12	Q6KC79	NIPBL	Nipped-B-like protein	NIPBL_HUMAN	14	25.5184	1.25518				-0.327899	Dnr3_pos-neg
Q9H6Z4_S333_M1_0	Q9H6Z4	Phospho (STY)	0.353655	0.353655	0.0564236	0.0958893	12	Q9H6Z4	RANBP3	Ran-binding protein 3	RANB3_HUMAN	5	27.7794	1.27779				-0.353655	Dnr3_pos-neg
Q9Y6Q9_S214_M1_0	Q9Y6Q9	Phospho (STY)	0.748264	0.748264	0.0568798	0.0958893	12	Q9Y6Q9	NCOA3	Nuclear receptor coactivator 3	NCOA3_HUMAN	6	67.977	1.67977				-0.748264	Dnr3_pos-neg
Q03252_S424_M1_0	Q03252	Phospho (STY)	0.282215	0.282215	0.0563954	0.0958893	8	Q03252	LMNB2	Lamin-B2	LMNB2_HUMAN	10	21.6061	1.21606				-0.282215	Dnr3_pos-neg
Q96T88_S639_M1_0	Q96T88	Phospho (STY)	0.691269	0.691269	0.0571813	0.0962747	12	Q96T88	UHRF1	E3 ubiquitin-protein ligase UHRF1	UHRF1_HUMAN	7	61.4704	1.6147				-0.691269	Dnr3_pos-neg
Q14980_S1757_M1_0	Q14980	Phospho (STY)	0.25755	0.25755	0.0573519	0.0963094	12	Q14980	NUMA1	Nuclear mitotic apparatus protein 1	NUMA1_HUMAN	33	19.5447	1.19545				-0.25755	Dnr3_pos-neg
Q8IWC1_S461_M1_0	Q8IWC1	Phospho (STY)	0.196935	0.196935	0.0574064	0.0963094	12	Q8IWC1	MAP7D3	MAP7 domain-containing protein 3	MA7D3_HUMAN	6	14.6261	1.14626				-0.196935	Dnr3_pos-neg
Q96E09_S270_M1_0	Q96E09	Phospho (STY)	0.31963	0.31963	0.0574209	0.0963094	12	Q96E09	PABIR1	PPP2R1A-PPP2R2A-interacting phosphatase regulator 1	PBIR1_HUMAN	6	24.8011	1.24801				-0.31963	Dnr3_pos-neg
Q92504_S276_M2_0	Q92504	Phospho (STY)	0.721488	0.721488	0.0573707	0.0963094	10	Q92504	SLC39A7	Zinc transporter SLC39A7	S39A7_HUMAN	1	64.8881	1.64888				-0.721488	Dnr3_pos-neg
Q92504_S275_M2_0	Q92504	Phospho (STY)	0.721488	0.721488	0.0573707	0.0963094	10	Q92504	SLC39A7	Zinc transporter SLC39A7	S39A7_HUMAN	1	64.8881	1.64888				-0.721488	Dnr3_pos-neg
Q03252_T23_M1_0	Q03252	Phospho (STY)	0.344042	0.344042	0.0578243	0.0963976	10	Q03252	LMNB2	Lamin-B2	LMNB2_HUMAN	10	26.9307	1.26931				-0.344042	Dnr3_pos-neg
Q13207_S360_M1_0	Q13207	Phospho (STY)	0.75117	0.75117	0.0577097	0.0963976	12	Q13207	TBX2	T-box transcription factor TBX2	TBX2_HUMAN	4	68.3158	1.68316				-0.75117	Dnr3_pos-neg
Q15365_S173_M1_0	Q15365	Phospho (STY)	0.580337	0.580337	0.0579629	0.0963976	12	Q15365	PCBP1	Poly(rC)-binding protein 1	PCBP1_HUMAN	8	49.5198	1.4952				-0.580337	Dnr3_pos-neg
Q9NP61_S331_M1_0	Q9NP61	Phospho (STY)	0.840415	0.840415	0.0579109	0.0963976	10	Q9NP61	ARFGAP3	ADP-ribosylation factor GTPase-activating protein 3	ARFG3_HUMAN	3	79.0566	1.79057				-0.840415	Dnr3_pos-neg
Q9UBB5_S407_M1_0	Q9UBB5	Phospho (STY)	0.628896	0.628896	0.0580237	0.0963976	12	Q9UBB5	MBD2	Methyl-CpG-binding domain protein 2	MBD2_HUMAN	2	54.6382	1.54638				-0.628896	Dnr3_pos-neg
Q9BPX3_S674_M1_0	Q9BPX3	Phospho (STY)	0.45065	0.45065	0.0582843	0.0965917	12	Q9BPX3	NCAPG	Condensin complex subunit 3	CND3_HUMAN	4	36.6656	1.36666				-0.45065	Dnr3_pos-neg
Q96S94_S330_M1_0	Q96S94	Phospho (STY)	0.370896	0.370896	0.0584757	0.0968481	12	Q96S94	CCNL2	Cyclin-L2	CCNL2_HUMAN	5	29.3156	1.29316				-0.370896	Dnr3_pos-neg
Q8NDI1_S751_M1_0	Q8NDI1	Phospho (STY)	0.323221	0.323221	0.0586087	0.0969468	10	Q8NDI1	EHBP1	EH domain-binding protein 1	EHBP1_HUMAN	12	25.1121	1.25112				-0.323221	Dnr3_pos-neg
Q13427_S397_M1_0	Q13427	Phospho (STY)	0.379649	0.379649	0.058908	0.0972944	12	Q13427	PPIG	Peptidyl-prolyl cis-trans isomerase G	PPIG_HUMAN	13	30.1025	1.30103				-0.379649	Dnr3_pos-neg
Q9NZT2_S378_M1_0	Q9NZT2	Phospho (STY)	0.291709	0.291709	0.0589349	0.0972944	12	Q9NZT2	OGFR	Opioid growth factor receptor	OGFR_HUMAN	15	22.409	1.22409				-0.291709	Dnr3_pos-neg
O15027_S1964_M1_0	O15027	Phospho (STY)	0.380319	0.380319	0.0590308	0.0973401	12	O15027	SEC16A	Protein transport protein Sec16A	SC16A_HUMAN	13	30.163	1.30163				-0.380319	Dnr3_pos-neg
P18583_S1076_M1_0	P18583	Phospho (STY)	-0.283685	0.283685	0.0594441	0.0974961	12	P18583	SON	Protein SON	SON_HUMAN	14	-17.851	0.82149				0.283685	Dnr3_pos-neg
P62070_S186_M1_0	P62070	Phospho (STY)	-0.444716	0.444716	0.0593652	0.0974961	10	P62070	RRAS2	Ras-related protein R-Ras2	RRAS2_HUMAN	4	-26.5271	0.734729				0.444716	Dnr3_pos-neg
Q8NEY8_S133_M1_0	Q8NEY8	Phospho (STY)	0.333841	0.333841	0.0594397	0.0974961	12	Q8NEY8	PPHLN1	Periphilin-1	PPHLN_HUMAN	6	26.0364	1.26036				-0.333841	Dnr3_pos-neg
Q9UIG0_S1315_M1_0	Q9UIG0	Phospho (STY)	1.09159	1.09159	0.0593566	0.0974961	10	Q9UIG0	BAZ1B	Tyrosine-protein kinase BAZ1B	BAZ1B_HUMAN	11	113.109	2.13109				-1.09159	Dnr3_pos-neg
Q9NQW6_T194_M2_0	Q9NQW6	Phospho (STY)	0.657368	0.657368	0.0593026	0.0974961	8	Q9NQW6	ANLN	Anillin	ANLN_HUMAN	20	57.7203	1.5772				-0.657368	Dnr3_pos-neg
O43719_S616_M1_0	O43719	Phospho (STY)	-0.355348	0.355348	0.0596677	0.0975723	12	O43719	HTATSF1	HIV Tat-specific factor 1	HTSF1_HUMAN	12	-21.8319	0.781681				0.355348	Dnr3_pos-neg
Q15459_S329_M1_0	Q15459	Phospho (STY)	0.931462	0.931462	0.0597261	0.0975723	12	Q15459	SF3A1	Splicing factor 3A subunit 1	SF3A1_HUMAN	7	90.7207	1.90721				-0.931462	Dnr3_pos-neg
Q9UQ35_T2409_M2_0	Q9UQ35	Phospho (STY)	0.226702	0.226702	0.0597088	0.0975723	12	Q9UQ35	SRRM2	Serine/arginine repetitive matrix protein 2	SRRM2_HUMAN	132	17.0157	1.17016				-0.226702	Dnr3_pos-neg
Q9UQ35_S2407_M2_0	Q9UQ35	Phospho (STY)	0.226702	0.226702	0.0597088	0.0975723	12	Q9UQ35	SRRM2	Serine/arginine repetitive matrix protein 2	SRRM2_HUMAN	132	17.0157	1.17016				-0.226702	Dnr3_pos-neg
O75376_S1322_M1_0	O75376	Phospho (STY)	0.471352	0.471352	0.0600016	0.0975797	12	O75376	NCOR1	Nuclear receptor corepressor 1	NCOR1_HUMAN	22	38.6408	1.38641				-0.471352	Dnr3_pos-neg
P16949_S25_M2_0	P16949	Phospho (STY)	1.59425	1.59425	0.0600093	0.0975797	12	P16949	STMN1	Stathmin	STMN1_HUMAN	18	201.938	3.01938				-1.59425	Dnr3_pos-neg
P16949_S16_M2_0	P16949	Phospho (STY)	1.59425	1.59425	0.0600093	0.0975797	12	P16949	STMN1	Stathmin	STMN1_HUMAN	18	201.938	3.01938				-1.59425	Dnr3_pos-neg
P46013_T1784_M1_0	P46013	Phospho (STY)	0.391093	0.391093	0.059996	0.0975797	12	P46013	MKI67	Proliferation marker protein Ki-67	KI67_HUMAN	91	31.1386	1.31139				-0.391093	Dnr3_pos-neg
P86790_S266_M1_0	P86790;P86791	Phospho (STY)	0.874609	0.874609	0.0601441	0.0975797	12	P86790;P86791	CCZ1B;CCZ1	Vacuolar fusion protein CCZ1 homolog B;Vacuolar fusion protein CCZ1 homolog	CCZ1B_HUMAN;CCZ1_HUMAN	2	83.3511	1.83351				-0.874609	Dnr3_pos-neg
P86791_S266_M1_0	P86790;P86791	Phospho (STY)	0.874609	0.874609	0.0601441	0.0975797	12	P86790;P86791	CCZ1B;CCZ1	Vacuolar fusion protein CCZ1 homolog B;Vacuolar fusion protein CCZ1 homolog	CCZ1B_HUMAN;CCZ1_HUMAN	2	83.3511	1.83351				-0.874609	Dnr3_pos-neg
Q5UIP0_S2243_M1_0	Q5UIP0	Phospho (STY)	0.322469	0.322469	0.0601519	0.0975797	8	Q5UIP0	RIF1	Telomere-associated protein RIF1	RIF1_HUMAN	30	25.0468	1.25047				-0.322469	Dnr3_pos-neg
Q92547_S805_M1_0	Q92547	Phospho (STY)	0.351955	0.351955	0.0600658	0.0975797	12	Q92547	TOPBP1	DNA topoisomerase 2-binding protein 1	TOPB1_HUMAN	6	27.6289	1.27629				-0.351955	Dnr3_pos-neg
Q9C0B0_S385_M1_0	Q9C0B0	Phospho (STY)	0.300532	0.300532	0.0600116	0.0975797	10	Q9C0B0	UNK	RING finger protein unkempt homolog	UNK_HUMAN	2	23.1599	1.2316				-0.300532	Dnr3_pos-neg
Q9ULM3_S465_M1_0	Q9ULM3	Phospho (STY)	0.931836	0.931836	0.0605596	0.0980923	10	Q9ULM3	YEATS2	YEATS domain-containing protein 2	YETS2_HUMAN	8	90.7702	1.9077				-0.931836	Dnr3_pos-neg
P35611_S12_M1_0	P35611	Phospho (STY)	0.421975	0.421975	0.0608181	0.0983282	12	P35611	ADD1	Alpha-adducin	ADDA_HUMAN	10	33.976	1.33976				-0.421975	Dnr3_pos-neg
Q9C004_T77_M1_0	Q9C004	Phospho (STY)	0.598965	0.598965	0.0608219	0.0983282	12	Q9C004	SPRY4	Protein sprouty homolog 4	SPY4_HUMAN	2	51.4629	1.51463				-0.598965	Dnr3_pos-neg
O43683_S655_M1_0	O43683	Phospho (STY)	0.360756	0.360756	0.0609627	0.0983696	12	O43683	BUB1	Mitotic checkpoint serine/threonine-protein kinase BUB1	BUB1_HUMAN	7	28.4098	1.2841				-0.360756	Dnr3_pos-neg
Q9NXL9_S915_M1_0	Q9NXL9	Phospho (STY)	0.57481	0.57481	0.0609087	0.0983696	12	Q9NXL9	MCM9	DNA helicase MCM9	MCM9_HUMAN	4	48.9481	1.48948				-0.57481	Dnr3_pos-neg
Q5UIP0_S2144_M1_0	Q5UIP0	Phospho (STY)	1.18049	1.18049	0.0613015	0.0984404	10	Q5UIP0	RIF1	Telomere-associated protein RIF1	RIF1_HUMAN	30	126.654	2.26654				-1.18049	Dnr3_pos-neg
P56181_S105_M1_0	P56181	Phospho (STY)	0.446592	0.446592	0.0612712	0.0984404	10	P56181	NDUFV3	NADH dehydrogenase [ubiquinone] flavoprotein 3, mitochondrial	NDUV3_HUMAN	1	36.2817	1.36282				-0.446592	Dnr3_pos-neg
Q8N5F7_S9_M1_0	Q8N5F7	Phospho (STY)	1.19337	1.19337	0.0614883	0.0986803	10	Q8N5F7	NKAP	NF-kappa-B-activating protein	NKAP_HUMAN	2	128.687	2.28687				-1.19337	Dnr3_pos-neg
O95785_S1106_M1_0	O95785	Phospho (STY)	0.23656	0.23656	0.0618554	0.0989872	12	O95785	WIZ	Protein Wiz	WIZ_HUMAN	14	17.818	1.17818				-0.23656	Dnr3_pos-neg
P26599_S141_M1_0	P26599	Phospho (STY)	0.381158	0.381158	0.0619569	0.0989872	12	P26599	PTBP1	Polypyrimidine tract-binding protein 1	PTBP1_HUMAN	5	30.2387	1.30239				-0.381158	Dnr3_pos-neg
Q15398_S642_M2_0	Q15398	Phospho (STY)	0.231949	0.231949	0.0619772	0.0989872	12	Q15398	DLGAP5	Disks large-associated protein 5	DLGP5_HUMAN	9	17.442	1.17442				-0.231949	Dnr3_pos-neg
Q15398_T639_M2_0	Q15398	Phospho (STY)	0.231949	0.231949	0.0619772	0.0989872	12	Q15398	DLGAP5	Disks large-associated protein 5	DLGP5_HUMAN	9	17.442	1.17442				-0.231949	Dnr3_pos-neg
Q5VUA4_S464_M1_0	Q5VUA4	Phospho (STY)	0.20321	0.20321	0.0618564	0.0989872	12	Q5VUA4	ZNF318	Zinc finger protein 318	ZN318_HUMAN	20	15.1257	1.15126				-0.20321	Dnr3_pos-neg
Q8ND24_S15_M1_0	Q8ND24	Phospho (STY)	0.847376	0.847376	0.0618062	0.0989872	8	Q8ND24	RNF214	RING finger protein 214	RN214_HUMAN	12	79.9226	1.79923				-0.847376	Dnr3_pos-neg
Q92613_S85_M1_0	Q92613	Phospho (STY)	0.704268	0.704268	0.061778	0.0989872	8	Q92613	JADE3	Protein Jade-3	JADE3_HUMAN	2	62.9318	1.62932				-0.704268	Dnr3_pos-neg
Q9UMZ2_S752_M1_0	Q9UMZ2	Phospho (STY)	1.00457	1.00457	0.0619795	0.0989872	12	Q9UMZ2	SYNRG	Synergin gamma	SYNRG_HUMAN	12	100.635	2.00635				-1.00457	Dnr3_pos-neg
Q5SYE7_S1292_M1_0	Q5SYE7	Phospho (STY)	0.786398	0.786398	0.0621379	0.0991202	12	Q5SYE7	NHSL1	NHS-like protein 1	NHSL1_HUMAN	6	72.4763	1.72476				-0.786398	Dnr3_pos-neg
Q53T59_S194_M1_0	Q53T59	Phospho (STY)	0.407565	0.407565	0.0623143	0.0992816	12	Q53T59	HS1BP3	HCLS1-binding protein 3	H1BP3_HUMAN	3	32.6445	1.32645				-0.407565	Dnr3_pos-neg
P07900_S231_M1_0	P07900	Phospho (STY)	0.68713	0.68713	0.0629813	0.0998022	12	P07900	HSP90AA1	Heat shock protein HSP 90-alpha	HS90A_HUMAN	14	61.0077	1.61008				-0.68713	Dnr3_pos-neg
P08670_S430_M1_0	P08670	Phospho (STY)	1.09083	1.09083	0.0629553	0.0998022	12	P08670	VIM	Vimentin	VIME_HUMAN	27	112.996	2.12996				-1.09083	Dnr3_pos-neg
Q96A65_T237_M1_0	Q96A65	Phospho (STY)	0.345381	0.345381	0.0628296	0.0998022	12	Q96A65	EXOC4	Exocyst complex component 4	EXOC4_HUMAN	2	27.0487	1.27049				-0.345381	Dnr3_pos-neg
Q9UHR5_S113_M1_0	Q9UHR5	Phospho (STY)	-0.594827	0.594827	0.0629213	0.0998022	12	Q9UHR5	SAP30BP	SAP30-binding protein	S30BP_HUMAN	2	-33.7876	0.662124				0.594827	Dnr3_pos-neg
Q9UQ35_S2706_M2_0	Q9UQ35	Phospho (STY)	0.402537	0.402537	0.0629394	0.0998022	12	Q9UQ35	SRRM2	Serine/arginine repetitive matrix protein 2	SRRM2_HUMAN	132	32.183	1.32183				-0.402537	Dnr3_pos-neg
Q9UQ35_S2702_M2_0	Q9UQ35	Phospho (STY)	0.402537	0.402537	0.0629394	0.0998022	12	Q9UQ35	SRRM2	Serine/arginine repetitive matrix protein 2	SRRM2_HUMAN	132	32.183	1.32183				-0.402537	Dnr3_pos-neg
P09651_Y366_M1_0	P09651	Phospho (STY)	0.351386	0.351386	0.0634672	0.099861	10	P09651	HNRNPA1	Heterogeneous nuclear ribonucleoprotein A1	ROA1_HUMAN	9	27.5785	1.27579				-0.351386	Dnr3_pos-neg
P46087_S812_M1_0	P46087	Phospho (STY)	0.750781	0.750781	0.0632117	0.099861	12	P46087	NOP2	Probable 28S rRNA (cytosine(4447)-C(5))-methyltransferase	NOP2_HUMAN	15	68.2703	1.6827				-0.750781	Dnr3_pos-neg
Q02241_T450_M1_0	Q02241	Phospho (STY)	0.457259	0.457259	0.0634399	0.099861	12	Q02241	KIF23	Kinesin-like protein KIF23	KIF23_HUMAN	9	37.2931	1.37293				-0.457259	Dnr3_pos-neg
Q13330_S522_M1_0	Q13330	Phospho (STY)	0.31696	0.31696	0.0635113	0.099861	12	Q13330	MTA1	Metastasis-associated protein MTA1	MTA1_HUMAN	6	24.5702	1.2457				-0.31696	Dnr3_pos-neg
Q3KQU3_S410_M1_0	Q3KQU3	Phospho (STY)	0.921539	0.921539	0.0635479	0.099861	10	Q3KQU3	MAP7D1	MAP7 domain-containing protein 1	MA7D1_HUMAN	18	89.4135	1.89414				-0.921539	Dnr3_pos-neg
Q5THJ4_S1138_M1_0	Q5THJ4	Phospho (STY)	-0.770561	0.770561	0.0632419	0.099861	12	Q5THJ4	VPS13D	Intermembrane lipid transfer protein VPS13D	VP13D_HUMAN	6	-41.3811	0.586189				0.770561	Dnr3_pos-neg
Q8IYB3_S583_M2_0	Q8IYB3	Phospho (STY)	0.184315	0.184315	0.0635411	0.099861	12	Q8IYB3	SRRM1	Serine/arginine repetitive matrix protein 1	SRRM1_HUMAN	57	13.6277	1.13628				-0.184315	Dnr3_pos-neg
Q8IYB3_T581_M2_0	Q8IYB3	Phospho (STY)	0.184315	0.184315	0.0635411	0.099861	12	Q8IYB3	SRRM1	Serine/arginine repetitive matrix protein 1	SRRM1_HUMAN	57	13.6277	1.13628				-0.184315	Dnr3_pos-neg
Q9NQS7_T239_M1_0	Q9NQS7	Phospho (STY)	0.713588	0.713588	0.0632715	0.099861	12	Q9NQS7	INCENP	Inner centromere protein	INCE_HUMAN	15	63.9878	1.63988				-0.713588	Dnr3_pos-neg
Q9UHR5_S52_M1_0	Q9UHR5	Phospho (STY)	0.805509	0.805509	0.0632906	0.099861	8	Q9UHR5	SAP30BP	SAP30-binding protein	S30BP_HUMAN	2	74.7763	1.74776				-0.805509	Dnr3_pos-neg
O75533_S129_M1_0	O75533	Phospho (STY)	0.191799	0.191799	0.0638221	0.0998704	12	O75533	SF3B1	Splicing factor 3B subunit 1	SF3B1_HUMAN	13	14.2187	1.14219				-0.191799	Dnr3_pos-neg
P46013_S2528_M1_0	P46013	Phospho (STY)	0.258412	0.258412	0.0636575	0.0998704	12	P46013	MKI67	Proliferation marker protein Ki-67	KI67_HUMAN	91	19.6161	1.19616				-0.258412	Dnr3_pos-neg
P61247_S263_M1_0	P61247	Phospho (STY)	0.338767	0.338767	0.0637619	0.0998704	12	P61247	RPS3A	Small ribosomal subunit protein eS1	RS3A_HUMAN	6	26.4676	1.26468				-0.338767	Dnr3_pos-neg
Q13905_T298_M1_0	Q13905	Phospho (STY)	0.584428	0.584428	0.0636921	0.0998704	10	Q13905	RAPGEF1	Rap guanine nucleotide exchange factor 1	RPGF1_HUMAN	6	49.9445	1.49944				-0.584428	Dnr3_pos-neg
Q9NYQ7_S3175_M1_0	Q9NYQ7	Phospho (STY)	0.845581	0.845581	0.0638565	0.0998704	12	Q9NYQ7	CELSR3	Cadherin EGF LAG seven-pass G-type receptor 3	CELR3_HUMAN	1	79.6989	1.79699				-0.845581	Dnr3_pos-neg
Q9Y385_S266_M1_0	Q9Y385	Phospho (STY)	0.438736	0.438736	0.0637267	0.0998704	10	Q9Y385	UBE2J1	Ubiquitin-conjugating enzyme E2 J1	UB2J1_HUMAN	2	35.5416	1.35542				-0.438736	Dnr3_pos-neg
P38159_S208_M1_0	P38159	Phospho (STY)	0.617604	0.617604	0.0645206	0.100155	12	P38159	RBMX	RNA-binding motif protein, X chromosome	RBMX_HUMAN	18	53.4324	1.53432				-0.617604	Dnr3_pos-neg
Q15233_T428_M1_0	Q15233	Phospho (STY)	0.660798	0.660798	0.0644604	0.100155	12	Q15233	NONO	Non-POU domain-containing octamer-binding protein	NONO_HUMAN	4	58.0957	1.58096				-0.660798	Dnr3_pos-neg
Q8IXQ4_S105_M1_0	Q8IXQ4	Phospho (STY)	0.819403	0.819403	0.0643364	0.100155	12	Q8IXQ4	GPALPP1	GPALPP motifs-containing protein 1	GPAM1_HUMAN	2	76.4676	1.76468				-0.819403	Dnr3_pos-neg
Q8IWI9_Y855_M1_0	Q8IWI9	Phospho (STY)	0.69303	0.69303	0.064322	0.100155	10	Q8IWI9	MGA	MAX gene-associated protein	MGAP_HUMAN	17	61.6676	1.61668				-0.69303	Dnr3_pos-neg
O60832_S485_M1_0	O60832	Phospho (STY)	0.529153	0.529153	0.064916	0.1006	10	O60832	DKC1	H/ACA ribonucleoprotein complex subunit DKC1	DKC1_HUMAN	9	44.3082	1.44308				-0.529153	Dnr3_pos-neg
Q05519_S434_M1_0	Q05519	Phospho (STY)	0.77052	0.77052	0.0649324	0.1006	12	Q05519	SRSF11	Serine/arginine-rich splicing factor 11	SRS11_HUMAN	13	70.5885	1.70588				-0.77052	Dnr3_pos-neg
B7Z6K7_S87_M1_0	B7Z6K7;Q9H707	Phospho (STY)	0.130504	0.130504	0.0652255	0.100701	12	B7Z6K7;Q9H707	ZNF814;ZNF552	Zinc finger protein 814;Zinc finger protein 552	ZN814_HUMAN;ZN552_HUMAN	1	9.46758	1.09468				-0.130504	Dnr3_pos-neg
Q9H707_S86_M1_0	B7Z6K7;Q9H707	Phospho (STY)	0.130504	0.130504	0.0652255	0.100701	12	B7Z6K7;Q9H707	ZNF814;ZNF552	Zinc finger protein 814;Zinc finger protein 552	ZN814_HUMAN;ZN552_HUMAN	1	9.46758	1.09468				-0.130504	Dnr3_pos-neg
Q9H307_S347_M1_0	Q9H307	Phospho (STY)	0.347438	0.347438	0.0652267	0.100701	12	Q9H307	PNN	Pinin	PININ_HUMAN	12	27.2299	1.2723				-0.347438	Dnr3_pos-neg
Q14978_S563_M1_0	Q14978	Phospho (STY)	0.763034	0.763034	0.0653092	0.100711	12	Q14978	NOLC1	Nucleolar and coiled-body phosphoprotein 1	NOLC1_HUMAN	16	69.7056	1.69706				-0.763034	Dnr3_pos-neg
Q8N6T7_T294_M1_0	Q8N6T7	Phospho (STY)	-0.412548	0.412548	0.0652933	0.100711	12	Q8N6T7	SIRT6	NAD-dependent protein deacylase sirtuin-6	SIR6_HUMAN	3	-24.8705	0.751295				0.412548	Dnr3_pos-neg
P10636_T498_M1_0	P10636	Phospho (STY)	0.609596	0.609596	0.0654071	0.100714	10	P10636	MAPT	Microtubule-associated protein tau	TAU_HUMAN	12	52.5832	1.52583				-0.609596	Dnr3_pos-neg
P78344_T508_M1_0	P78344	Phospho (STY)	0.286111	0.286111	0.0653587	0.100714	12	P78344	EIF4G2	Eukaryotic translation initiation factor 4 gamma 2	IF4G2_HUMAN	10	21.9349	1.21935				-0.286111	Dnr3_pos-neg
Q8IYB3_S452_M2_0	Q8IYB3	Phospho (STY)	0.201913	0.201913	0.0654643	0.100714	12	Q8IYB3	SRRM1	Serine/arginine repetitive matrix protein 1	SRRM1_HUMAN	57	15.0223	1.15022				-0.201913	Dnr3_pos-neg
Q8IYB3_S450_M2_0	Q8IYB3	Phospho (STY)	0.201913	0.201913	0.0654643	0.100714	12	Q8IYB3	SRRM1	Serine/arginine repetitive matrix protein 1	SRRM1_HUMAN	57	15.0223	1.15022				-0.201913	Dnr3_pos-neg
O43395_S619_M1_0	O43395	Phospho (STY)	0.439821	0.439821	0.0659841	0.100737	12	O43395	PRPF3	U4/U6 small nuclear ribonucleoprotein Prp3	PRPF3_HUMAN	5	35.6436	1.35644				-0.439821	Dnr3_pos-neg
P12270_S2155_M1_0	P12270	Phospho (STY)	0.409539	0.409539	0.065873	0.100737	12	P12270	TPR	Nucleoprotein TPR	TPR_HUMAN	29	32.8261	1.32826				-0.409539	Dnr3_pos-neg
P16402_T18_M1_0	P16402	Phospho (STY)	0.24136	0.24136	0.0660135	0.100737	12	P16402	H1-3	Histone H1.3	H13_HUMAN	13	18.2107	1.18211				-0.24136	Dnr3_pos-neg
P27816_T571_M1_0	P27816	Phospho (STY)	1.39811	1.39811	0.0658379	0.100737	12	P27816	MAP4	Microtubule-associated protein 4	MAP4_HUMAN	44	163.556	2.63556				-1.39811	Dnr3_pos-neg
Q15742_S171_M1_0	Q15742	Phospho (STY)	0.439185	0.439185	0.0658903	0.100737	12	Q15742	NAB2	NGFI-A-binding protein 2	NAB2_HUMAN	4	35.5838	1.35584				-0.439185	Dnr3_pos-neg
Q5T2D3_S224_M1_0	Q5T2D3	Phospho (STY)	0.838968	0.838968	0.0657556	0.100737	12	Q5T2D3	OTUD3	OTU domain-containing protein 3	OTUD3_HUMAN	1	78.8771	1.78877				-0.838968	Dnr3_pos-neg
Q8IWZ8_S409_M1_0	Q8IWZ8	Phospho (STY)	0.774281	0.774281	0.0657268	0.100737	10	Q8IWZ8	SUGP1	SURP and G-patch domain-containing protein 1	SUGP1_HUMAN	4	71.0337	1.71034				-0.774281	Dnr3_pos-neg
Q9Y3Z3_T592_M1_0	Q9Y3Z3	Phospho (STY)	0.597288	0.597288	0.0659516	0.100737	12	Q9Y3Z3	SAMHD1	Deoxynucleoside triphosphate triphosphohydrolase SAMHD1	SAMH1_HUMAN	3	51.287	1.51287				-0.597288	Dnr3_pos-neg
Q6PJG2_S996_M1_0	Q6PJG2	Phospho (STY)	0.774464	0.774464	0.0656045	0.100737	8	Q6PJG2	MIDEAS	Mitotic deacetylase-associated SANT domain protein	MDEAS_HUMAN	5	71.0555	1.71055				-0.774464	Dnr3_pos-neg
P50613_T170_M1_0	P50613	Phospho (STY)	0.19478	0.19478	0.0662336	0.10084	12	P50613	CDK7	Cyclin-dependent kinase 7	CDK7_HUMAN	2	14.4549	1.14455				-0.19478	Dnr3_pos-neg
Q96MU7_S308_M1_0	Q96MU7	Phospho (STY)	0.208937	0.208937	0.0663218	0.100916	12	Q96MU7	YTHDC1	YTH domain-containing protein 1	YTDC1_HUMAN	4	15.5837	1.15584				-0.208937	Dnr3_pos-neg
Q8NAF0_S483_M1_0	Q8NAF0	Phospho (STY)	0.34174	0.34174	0.0663799	0.100946	12	Q8NAF0	ZNF579	Zinc finger protein 579	ZN579_HUMAN	3	26.7284	1.26728				-0.34174	Dnr3_pos-neg
O75145_S1164_M1_0	O75145	Phospho (STY)	0.570342	0.570342	0.0666116	0.101008	12	O75145	PPFIA3	Liprin-alpha-3	LIPA3_HUMAN	9	48.4875	1.48488				-0.570342	Dnr3_pos-neg
Q8N568_S375_M1_0	Q8N568	Phospho (STY)	0.740408	0.740408	0.0665324	0.101008	10	Q8N568	DCLK2	Serine/threonine-protein kinase DCLK2	DCLK2_HUMAN	3	67.0649	1.67065				-0.740408	Dnr3_pos-neg
Q9H0H5_S214_M1_0	Q9H0H5	Phospho (STY)	0.776441	0.776441	0.0665887	0.101008	12	Q9H0H5	RACGAP1	Rac GTPase-activating protein 1	RGAP1_HUMAN	8	71.29	1.7129				-0.776441	Dnr3_pos-neg
Q9Y6X9_S743_M1_0	Q9Y6X9	Phospho (STY)	0.349033	0.349033	0.0667648	0.101131	10	Q9Y6X9	MORC2	ATPase MORC2	MORC2_HUMAN	9	27.3706	1.27371				-0.349033	Dnr3_pos-neg
P55884_S125_M1_0	P55884	Phospho (STY)	0.543142	0.543142	0.0668106	0.101135	12	P55884	EIF3B	Eukaryotic translation initiation factor 3 subunit B	EIF3B_HUMAN	5	45.7143	1.45714				-0.543142	Dnr3_pos-neg
Q16594_S196_M1_0	Q16594	Phospho (STY)	0.24076	0.24076	0.0669162	0.101237	12	Q16594	TAF9	Transcription initiation factor TFIID subunit 9	TAF9_HUMAN	3	18.1615	1.18162				-0.24076	Dnr3_pos-neg
Q9BRQ0_S97_M1_0	Q9BRQ0	Phospho (STY)	0.434341	0.434341	0.0670729	0.101416	10	Q9BRQ0	PYGO2	Pygopus homolog 2	PYGO2_HUMAN	3	35.1293	1.35129				-0.434341	Dnr3_pos-neg
Q96S59_S467_M1_0	Q96S59	Phospho (STY)	0.398423	0.398423	0.067216	0.101458	12	Q96S59	RANBP9	Ran-binding protein 9	RANB9_HUMAN	1	31.8067	1.31807				-0.398423	Dnr3_pos-neg
Q9NYF8_S496_M1_0	Q9NYF8	Phospho (STY)	0.197906	0.197906	0.0673598	0.101617	12	Q9NYF8	BCLAF1	Bcl-2-associated transcription factor 1	BCLF1_HUMAN	27	14.7033	1.14703				-0.197906	Dnr3_pos-neg
P23246_T687_M1_0	P23246	Phospho (STY)	0.259659	0.259659	0.0676674	0.101895	12	P23246	SFPQ	Splicing factor, proline- and glutamine-rich	SFPQ_HUMAN	7	19.7196	1.1972				-0.259659	Dnr3_pos-neg
Q5UIP0_S2161_M1_0	Q5UIP0	Phospho (STY)	0.461692	0.461692	0.0677731	0.101895	12	Q5UIP0	RIF1	Telomere-associated protein RIF1	RIF1_HUMAN	30	37.7156	1.37716				-0.461692	Dnr3_pos-neg
Q86VP3_S453_M1_0	Q86VP3	Phospho (STY)	0.600401	0.600401	0.0677759	0.101895	12	Q86VP3	PACS2	Phosphofurin acidic cluster sorting protein 2	PACS2_HUMAN	5	51.6138	1.51614				-0.600401	Dnr3_pos-neg
Q96L92_S62_M1_0	Q96L92	Phospho (STY)	0.996604	0.996604	0.0676185	0.101895	12	Q96L92	SNX27	Sorting nexin-27	SNX27_HUMAN	2	99.5297	1.9953				-0.996604	Dnr3_pos-neg
Q9H5H4_S83_M1_0	Q9H5H4	Phospho (STY)	0.249471	0.249471	0.0678366	0.101929	10	Q9H5H4	ZNF768	Zinc finger protein 768	ZN768_HUMAN	6	18.8771	1.18877				-0.249471	Dnr3_pos-neg
Q8TEK3_S826_M1_0	Q8TEK3	Phospho (STY)	0.421658	0.421658	0.0681003	0.1021	12	Q8TEK3	DOT1L	Histone-lysine N-methyltransferase, H3 lysine-79 specific	DOT1L_HUMAN	18	33.9466	1.33947				-0.421658	Dnr3_pos-neg
P05114_S89_M1_0	P05114	Phospho (STY)	0.996574	0.996574	0.0683567	0.102263	12	P05114	HMGN1	Non-histone chromosomal protein HMG-14	HMGN1_HUMAN	8	99.5257	1.99526				-0.996574	Dnr3_pos-neg
P50395_S61_M1_0	P50395	Phospho (STY)	0.409438	0.409438	0.0684166	0.102263	12	P50395	GDI2	Rab GDP dissociation inhibitor beta	GDIB_HUMAN	5	32.8168	1.32817				-0.409438	Dnr3_pos-neg
Q7L7X3_S965_M1_0	Q7L7X3	Phospho (STY)	0.242853	0.242853	0.0684463	0.102263	12	Q7L7X3	TAOK1	Serine/threonine-protein kinase TAO1	TAOK1_HUMAN	5	18.333	1.18333				-0.242853	Dnr3_pos-neg
Q9UQR0_S267_M1_0	Q9UQR0	Phospho (STY)	-0.315975	0.315975	0.0684207	0.102263	10	Q9UQR0	SCML2	Sex comb on midleg-like protein 2	SCML2_HUMAN	4	-19.6692	0.803308				0.315975	Dnr3_pos-neg
P15408_S120_M1_0	P15408	Phospho (STY)	0.582248	0.582248	0.0686779	0.102309	12	P15408	FOSL2	Fos-related antigen 2	FOSL2_HUMAN	7	49.718	1.49718				-0.582248	Dnr3_pos-neg
Q9Y2U8_S144_M1_0	Q9Y2U8	Phospho (STY)	0.335056	0.335056	0.0685852	0.102309	10	Q9Y2U8	LEMD3	Inner nuclear membrane protein Man1	MAN1_HUMAN	7	26.1427	1.26143				-0.335056	Dnr3_pos-neg
O00629_S60_M1_0	O00629	Phospho (STY)	0.587946	0.587946	0.069214	0.102452	10	O00629	KPNA4	Importin subunit alpha-3	IMA3_HUMAN	3	50.3105	1.50311				-0.587946	Dnr3_pos-neg
P24534_S106_M1_0	P24534	Phospho (STY)	0.752912	0.752912	0.0692618	0.102452	12	P24534	EEF1B2	Elongation factor 1-beta	EF1B_HUMAN	8	68.5191	1.68519				-0.752912	Dnr3_pos-neg
P33981_S281_M1_0	P33981	Phospho (STY)	0.488403	0.488403	0.0692909	0.102452	12	P33981	TTK	Dual specificity protein kinase TTK	TTK_HUMAN	3	40.2891	1.40289				-0.488403	Dnr3_pos-neg
P49792_S2454_M2_0	P49792	Phospho (STY)	0.241278	0.241278	0.0692038	0.102452	12	P49792	RANBP2	E3 SUMO-protein ligase RanBP2	RBP2_HUMAN	45	18.2039	1.18204				-0.241278	Dnr3_pos-neg
P49792_T2450_M2_0	P49792	Phospho (STY)	0.241278	0.241278	0.0692038	0.102452	12	P49792	RANBP2	E3 SUMO-protein ligase RanBP2	RBP2_HUMAN	45	18.2039	1.18204				-0.241278	Dnr3_pos-neg
Q5T5Y3_S563_M1_0	Q5T5Y3	Phospho (STY)	0.359517	0.359517	0.0692788	0.102452	12	Q5T5Y3	CAMSAP1	Calmodulin-regulated spectrin-associated protein 1	CAMP1_HUMAN	11	28.2997	1.283				-0.359517	Dnr3_pos-neg
Q6ZN30_S829_M1_0	Q6ZN30	Phospho (STY)	0.309872	0.309872	0.0693914	0.102452	10	Q6ZN30	BNC2	Zinc finger protein basonuclin-2	BNC2_HUMAN	3	23.9598	1.2396				-0.309872	Dnr3_pos-neg
Q8TAQ2_S283_M1_0	Q8TAQ2	Phospho (STY)	0.633977	0.633977	0.0690586	0.102452	12	Q8TAQ2	SMARCC2	SWI/SNF complex subunit SMARCC2	SMRC2_HUMAN	5	55.1836	1.55184				-0.633977	Dnr3_pos-neg
Q8TF72_S910_M1_0	Q8TF72	Phospho (STY)	0.435979	0.435979	0.0689557	0.102452	12	Q8TF72	SHROOM3	Protein Shroom3	SHRM3_HUMAN	13	35.2829	1.35283				-0.435979	Dnr3_pos-neg
Q96N67_S1438_M1_0	Q96N67	Phospho (STY)	0.779661	0.779661	0.0694656	0.102452	8	Q96N67	DOCK7	Dedicator of cytokinesis protein 7	DOCK7_HUMAN	15	71.6728	1.71673				-0.779661	Dnr3_pos-neg
Q9NYB0_S36_M1_0	Q9NYB0	Phospho (STY)	2.06071	2.06071	0.0694322	0.102452	10	Q9NYB0	TERF2IP	Telomeric repeat-binding factor 2-interacting protein 1	TE2IP_HUMAN	4	317.193	4.17193				-2.06071	Dnr3_pos-neg
Q9UHB7_S1058_M1_0	Q9UHB7	Phospho (STY)	-0.390549	0.390549	0.0691859	0.102452	10	Q9UHB7	AFF4	AF4/FMR2 family member 4	AFF4_HUMAN	14	-23.7161	0.762839				0.390549	Dnr3_pos-neg
P49790_T369_M1_0	P49790	Phospho (STY)	0.625778	0.625778	0.0697063	0.102478	10	P49790	NUP153	Nuclear pore complex protein Nup153	NU153_HUMAN	20	54.3042	1.54304				-0.625778	Dnr3_pos-neg
Q14966_S1100_M1_0	Q14966	Phospho (STY)	0.466342	0.466342	0.0697163	0.102478	12	Q14966	ZNF638	Zinc finger protein 638	ZN638_HUMAN	8	38.1602	1.3816				-0.466342	Dnr3_pos-neg
Q15942_S281_M1_0	Q15942	Phospho (STY)	0.670077	0.670077	0.0696999	0.102478	12	Q15942	ZYX	Zyxin	ZYX_HUMAN	10	59.1158	1.59116				-0.670077	Dnr3_pos-neg
P42167_S378_M1_0	P42167	Phospho (STY)	1.11243	1.11243	0.069664	0.102478	10	P42167	TMPO	Lamina-associated polypeptide 2, isoforms beta/gamma	LAP2B_HUMAN	10	116.21	2.1621				-1.11243	Dnr3_pos-neg
Q12802_S1642_M1_0	Q12802	Phospho (STY)	0.442117	0.442117	0.0697883	0.102527	8	Q12802	AKAP13	A-kinase anchor protein 13	AKP13_HUMAN	10	35.8597	1.3586				-0.442117	Dnr3_pos-neg
Q7Z5L9_S175_M1_0	Q7Z5L9	Phospho (STY)	0.23778	0.23778	0.0700045	0.102787	12	Q7Z5L9	IRF2BP2	Interferon regulatory factor 2-binding protein 2	I2BP2_HUMAN	7	17.9177	1.17918				-0.23778	Dnr3_pos-neg
P49327_T2204_M1_0	P49327	Phospho (STY)	1.15946	1.15946	0.0701321	0.102834	12	P49327	FASN	Fatty acid synthase	FAS_HUMAN	14	123.373	2.23373				-1.15946	Dnr3_pos-neg
Q53GS9_S82_M1_0	Q53GS9	Phospho (STY)	0.484626	0.484626	0.0701918	0.102834	12	Q53GS9	USP39	Ubiquitin carboxyl-terminal hydrolase 39	UBP39_HUMAN	6	39.9223	1.39922				-0.484626	Dnr3_pos-neg
Q5T200_S877_M1_0	Q5T200	Phospho (STY)	0.123904	0.123904	0.0701557	0.102834	12	Q5T200	ZC3H13	Zinc finger CCCH domain-containing protein 13	ZC3HD_HUMAN	23	8.96796	1.08968				-0.123904	Dnr3_pos-neg
Q86T03_S162_M1_0	Q86T03	Phospho (STY)	0.458982	0.458982	0.0704345	0.102946	12	Q86T03	PIP4P1	Type 1 phosphatidylinositol 4,5-bisphosphate 4-phosphatase	PP4P1_HUMAN	1	37.4572	1.37457				-0.458982	Dnr3_pos-neg
Q96AT1_S50_M1_0	Q96AT1	Phospho (STY)	0.507006	0.507006	0.0703497	0.102946	12	Q96AT1	KIAA1143	Uncharacterized protein KIAA1143	K1143_HUMAN	5	42.1098	1.4211				-0.507006	Dnr3_pos-neg
P61006_S185_M1_0	P61006	Phospho (STY)	0.566904	0.566904	0.0703317	0.102946	8	P61006	RAB8A	Ras-related protein Rab-8A	RAB8A_HUMAN	2	48.1341	1.48134				-0.566904	Dnr3_pos-neg
O95197_S30_M1_0	O95197	Phospho (STY)	0.640152	0.640152	0.0711301	0.103008	12	O95197	RTN3	Reticulon-3	RTN3_HUMAN	2	55.8493	1.55849				-0.640152	Dnr3_pos-neg
Q14160_S1309_M1_0	Q14160	Phospho (STY)	0.656655	0.656655	0.0708921	0.103008	10	Q14160	SCRIB	Protein scribble homolog	SCRIB_HUMAN	24	57.6423	1.57642				-0.656655	Dnr3_pos-neg
Q6P2E9_S879_M1_0	Q6P2E9	Phospho (STY)	0.43579	0.43579	0.0706653	0.103008	12	Q6P2E9	EDC4	Enhancer of mRNA-decapping protein 4	EDC4_HUMAN	8	35.2651	1.35265				-0.43579	Dnr3_pos-neg
Q7KZI7_S486_M1_0	Q7KZI7	Phospho (STY)	0.283595	0.283595	0.0709848	0.103008	12	Q7KZI7	MARK2	Serine/threonine-protein kinase MARK2	MARK2_HUMAN	10	21.7224	1.21722				-0.283595	Dnr3_pos-neg
Q9NQS7_T292_M1_0	Q9NQS7	Phospho (STY)	0.338249	0.338249	0.0707297	0.103008	10	Q9NQS7	INCENP	Inner centromere protein	INCE_HUMAN	15	26.4221	1.26422				-0.338249	Dnr3_pos-neg
Q9UHB7_S1043_M1_0	Q9UHB7	Phospho (STY)	0.271916	0.271916	0.0709339	0.103008	10	Q9UHB7	AFF4	AF4/FMR2 family member 4	AFF4_HUMAN	14	20.741	1.20741				-0.271916	Dnr3_pos-neg
Q9Y4B5_S43_M1_0	Q9Y4B5	Phospho (STY)	0.692955	0.692955	0.0708446	0.103008	12	Q9Y4B5	MTCL1	Microtubule cross-linking factor 1	MTCL1_HUMAN	19	61.6592	1.61659				-0.692955	Dnr3_pos-neg
Q86Z02_Y352_M1_0	Q86Z02	Phospho (STY)	0.579755	0.579755	0.07124	0.103054	8	Q86Z02	HIPK1	Homeodomain-interacting protein kinase 1	HIPK1_HUMAN	3	49.4595	1.4946				-0.579755	Dnr3_pos-neg
Q9BRD0_S271_M1_0	Q9BRD0	Phospho (STY)	0.536732	0.536732	0.0712996	0.103084	12	Q9BRD0	BUD13	BUD13 homolog	BUD13_HUMAN	11	45.0683	1.45068				-0.536732	Dnr3_pos-neg
P35269_T389_M2_0	P35269	Phospho (STY)	0.388499	0.388499	0.071428	0.1031	12	P35269	GTF2F1	General transcription factor IIF subunit 1	T2FA_HUMAN	4	30.9031	1.30903				-0.388499	Dnr3_pos-neg
P35269_S385_M2_0	P35269	Phospho (STY)	0.388499	0.388499	0.071428	0.1031	12	P35269	GTF2F1	General transcription factor IIF subunit 1	T2FA_HUMAN	4	30.9031	1.30903				-0.388499	Dnr3_pos-neg
Q8TEK3_S834_M1_0	Q8TEK3	Phospho (STY)	1.71177	1.71177	0.0713654	0.1031	12	Q8TEK3	DOT1L	Histone-lysine N-methyltransferase, H3 lysine-79 specific	DOT1L_HUMAN	18	227.562	3.27562				-1.71177	Dnr3_pos-neg
Q5VWQ8_T897_M1_0	Q5VWQ8	Phospho (STY)	0.606798	0.606798	0.0716311	0.10321	12	Q5VWQ8	DAB2IP	Disabled homolog 2-interacting protein	DAB2P_HUMAN	11	52.2875	1.52288				-0.606798	Dnr3_pos-neg
O60832_S494_M1_0	O60832	Phospho (STY)	0.717611	0.717611	0.0717249	0.103246	12	O60832	DKC1	H/ACA ribonucleoprotein complex subunit DKC1	DKC1_HUMAN	9	64.4456	1.64446				-0.717611	Dnr3_pos-neg
Q2M1P5_S1332_M1_0	Q2M1P5	Phospho (STY)	0.821523	0.821523	0.0719157	0.103408	12	Q2M1P5	KIF7	Kinesin-like protein KIF7	KIF7_HUMAN	5	76.7271	1.76727				-0.821523	Dnr3_pos-neg
Q6P4F7_T508_M1_0	Q6P4F7	Phospho (STY)	0.0248716	0.0248716	0.0720825	0.103592	8	Q6P4F7	ARHGAP11A	Rho GTPase-activating protein 11A	RHGBA_HUMAN	11	1.73891	1.01739				-0.0248716	Dnr3_pos-neg
Q5VWN6_S1541_M1_0	Q5VWN6	Phospho (STY)	0.421045	0.421045	0.0723141	0.103811	10	Q5VWN6	TASOR2	Protein TASOR 2	TASO2_HUMAN	11	33.8897	1.3389				-0.421045	Dnr3_pos-neg
O60343_S588_M1_0	O60343	Phospho (STY)	0.123818	0.123818	0.0724869	0.104003	12	O60343	TBC1D4	TBC1 domain family member 4	TBCD4_HUMAN	7	8.96148	1.08961				-0.123818	Dnr3_pos-neg
Q8IWY8_S153_M1_0	Q8IWY8	Phospho (STY)	0.585185	0.585185	0.0729396	0.104539	12	Q8IWY8	ZSCAN29	Zinc finger and SCAN domain-containing protein 29	ZSC29_HUMAN	2	50.0232	1.50023				-0.585185	Dnr3_pos-neg
O00267_S666_M1_0	O00267	Phospho (STY)	0.288189	0.288189	0.0733476	0.104588	12	O00267	SUPT5H	Transcription elongation factor SPT5	SPT5H_HUMAN	6	22.1106	1.22111				-0.288189	Dnr3_pos-neg
O43768_S67_M1_0	O43768	Phospho (STY)	0.349967	0.349967	0.0734968	0.104588	12	O43768	ENSA	Alpha-endosulfine	ENSA_HUMAN	5	27.4531	1.27453				-0.349967	Dnr3_pos-neg
P62910_S131_M1_0	P62910	Phospho (STY)	0.954895	0.954895	0.0735622	0.104588	12	P62910	RPL32	Large ribosomal subunit protein eL32	RL32_HUMAN	1	93.8438	1.93844				-0.954895	Dnr3_pos-neg
Q5W0B1_S210_M1_0	Q5W0B1	Phospho (STY)	0.19601	0.19601	0.0734442	0.104588	12	Q5W0B1	OBI1	ORC ubiquitin ligase 1	OBI1_HUMAN	6	14.5526	1.14553				-0.19601	Dnr3_pos-neg
Q8WYP5_S1533_M1_0	Q8WYP5	Phospho (STY)	0.483906	0.483906	0.0731255	0.104588	12	Q8WYP5	AHCTF1	Protein ELYS	ELYS_HUMAN	31	39.8525	1.39852				-0.483906	Dnr3_pos-neg
Q9UMY1_S133_M1_0	Q9UMY1	Phospho (STY)	0.130597	0.130597	0.0733407	0.104588	12	Q9UMY1	NOL7	Nucleolar protein 7	NOL7_HUMAN	1	9.47467	1.09475				-0.130597	Dnr3_pos-neg
P11137_T1631_M2_0	P11137	Phospho (STY)	0.281222	0.281222	0.0732748	0.104588	10	P11137	MAP2	Microtubule-associated protein 2	MTAP2_HUMAN	23	21.5224	1.21522				-0.281222	Dnr3_pos-neg
P11137_T1628_M2_0	P11137	Phospho (STY)	0.281222	0.281222	0.0732748	0.104588	10	P11137	MAP2	Microtubule-associated protein 2	MTAP2_HUMAN	23	21.5224	1.21522				-0.281222	Dnr3_pos-neg
Q03111_S315_M1_0	Q03111	Phospho (STY)	-0.114095	0.114095	0.0736076	0.104588	8	Q03111	MLLT1	Protein ENL	ENL_HUMAN	7	-7.60386	0.923961				0.114095	Dnr3_pos-neg
Q9NVM6_S112_M1_0	Q9NVM6	Phospho (STY)	-0.556224	0.556224	0.073425	0.104588	10	Q9NVM6	DNAJC17	DnaJ homolog subfamily C member 17	DJC17_HUMAN	2	-31.992	0.68008				0.556224	Dnr3_pos-neg
Q9NVI1_S596_M1_0	Q9NVI1	Phospho (STY)	1.04128	1.04128	0.0736989	0.104605	8	Q9NVI1	FANCI	Fanconi anemia group I protein	FANCI_HUMAN	5	105.805	2.05805				-1.04128	Dnr3_pos-neg
O94913_S1520_M1_0	O94913	Phospho (STY)	0.306095	0.306095	0.0740011	0.104752	12	O94913	PCF11	Pre-mRNA cleavage complex 2 protein Pcf11	PCF11_HUMAN	8	23.6356	1.23636				-0.306095	Dnr3_pos-neg
O95671_S239_M1_0	O95671	Phospho (STY)	0.741321	0.741321	0.073869	0.104752	12	O95671	ASMTL	Probable bifunctional dTTP/UTP pyrophosphatase/methyltransferase protein	ASML_HUMAN	3	67.1706	1.67171				-0.741321	Dnr3_pos-neg
O75376_S2184_M1_0	O75376	Phospho (STY)	3.57355	3.57355	0.0742638	0.104919	8	O75376	NCOR1	Nuclear receptor corepressor 1	NCOR1_HUMAN	22	1090.54	11.9054				-3.57355	Dnr3_pos-neg
P15408_S200_M1_0	P15408	Phospho (STY)	0.25653	0.25653	0.074397	0.104919	12	P15408	FOSL2	Fos-related antigen 2	FOSL2_HUMAN	7	19.4602	1.1946				-0.25653	Dnr3_pos-neg
Q8IYB3_S463_M1_0	Q8IYB3	Phospho (STY)	0.19818	0.19818	0.074333	0.104919	12	Q8IYB3	SRRM1	Serine/arginine repetitive matrix protein 1	SRRM1_HUMAN	57	14.725	1.14725				-0.19818	Dnr3_pos-neg
Q9Y4B4_T1260_M1_0	Q9Y4B4	Phospho (STY)	0.80289	0.80289	0.0742068	0.104919	10	Q9Y4B4	RAD54L2	Helicase ARIP4	ARIP4_HUMAN	1	74.4593	1.74459				-0.80289	Dnr3_pos-neg
Q16637_T69_M1_0	Q16637	Phospho (STY)	0.493415	0.493415	0.0745567	0.105021	8	Q16637	SMN1	Survival motor neuron protein	SMN_HUMAN	2	40.7773	1.40777				-0.493415	Dnr3_pos-neg
P63165_S2_M1_0	P63165	Phospho (STY)	0.131209	0.131209	0.0748707	0.105186	12	P63165	SUMO1	Small ubiquitin-related modifier 1	SUMO1_HUMAN	2	9.52111	1.09521				-0.131209	Dnr3_pos-neg
Q7Z4H7_T584_M1_0	Q7Z4H7	Phospho (STY)	0.593378	0.593378	0.074898	0.105186	12	Q7Z4H7	HAUS6	HAUS augmin-like complex subunit 6	HAUS6_HUMAN	11	50.8776	1.50878				-0.593378	Dnr3_pos-neg
Q9NPF5_T445_M1_0	Q9NPF5	Phospho (STY)	0.242483	0.242483	0.0749055	0.105186	12	Q9NPF5	DMAP1	DNA methyltransferase 1-associated protein 1	DMAP1_HUMAN	2	18.3027	1.18303				-0.242483	Dnr3_pos-neg
Q9UKA4_S1580_M1_0	Q9UKA4	Phospho (STY)	0.466026	0.466026	0.0749581	0.105204	12	Q9UKA4	AKAP11	A-kinase anchor protein 11	AKA11_HUMAN	12	38.13	1.3813				-0.466026	Dnr3_pos-neg
Q8IZ40_S63_M1_0	Q8IZ40	Phospho (STY)	-1.01746	1.01746	0.0750452	0.105215	10	Q8IZ40	RCOR2	REST corepressor 2	RCOR2_HUMAN	2	-50.6016	0.493984				1.01746	Dnr3_pos-neg
P11388_S4_M1_0	P11388	Phospho (STY)	0.306237	0.306237	0.0752818	0.105379	12	P11388	TOP2A	DNA topoisomerase 2-alpha	TOP2A_HUMAN	18	23.6478	1.23648				-0.306237	Dnr3_pos-neg
P28749_T332_M1_0	P28749	Phospho (STY)	0.878178	0.878178	0.0753676	0.105443	12	P28749	RBL1	Retinoblastoma-like protein 1	RBL1_HUMAN	9	83.8053	1.83805				-0.878178	Dnr3_pos-neg
O43432_S1157_M1_0	O43432	Phospho (STY)	0.617385	0.617385	0.0754113	0.105448	8	O43432	EIF4G3	Eukaryotic translation initiation factor 4 gamma 3	IF4G3_HUMAN	8	53.4092	1.53409				-0.617385	Dnr3_pos-neg
Q96A47_S231_M1_0	Q96A47	Phospho (STY)	1.20143	1.20143	0.0757377	0.105763	8	Q96A47	ISL2	Insulin gene enhancer protein ISL-2	ISL2_HUMAN	2	129.968	2.29968				-1.20143	Dnr3_pos-neg
P04626_T1166_M1_0	P04626	Phospho (STY)	0.204466	0.204466	0.076069	0.105807	12	P04626	ERBB2	Receptor tyrosine-protein kinase erbB-2	ERBB2_HUMAN	4	15.226	1.15226				-0.204466	Dnr3_pos-neg
Q63ZY6_S260_M2_0	Q63ZY6	Phospho (STY)	0.405734	0.405734	0.0760216	0.105807	12	Q63ZY6	NSUN5P2	Putative methyltransferase NSUN5C	NSN5C_HUMAN	2	32.4763	1.32476				-0.405734	Dnr3_pos-neg
Q63ZY6_T258_M2_0	Q63ZY6	Phospho (STY)	0.405734	0.405734	0.0760216	0.105807	12	Q63ZY6	NSUN5P2	Putative methyltransferase NSUN5C	NSN5C_HUMAN	2	32.4763	1.32476				-0.405734	Dnr3_pos-neg
Q9BW71_T84_M1_0	Q9BW71	Phospho (STY)	0.988495	0.988495	0.0759625	0.105807	8	Q9BW71	HIRIP3	HIRA-interacting protein 3	HIRP3_HUMAN	12	98.4115	1.98411				-0.988495	Dnr3_pos-neg
Q8N5I9_S66_M1_0	Q8N5I9	Phospho (STY)	0.577475	0.577475	0.0767232	0.106354	12	Q8N5I9	NOPCHAP1	NOP protein chaperone 1	NOPC1_HUMAN	7	49.2235	1.49224				-0.577475	Dnr3_pos-neg
Q92692_Y406_M1_0	Q92692	Phospho (STY)	0.690809	0.690809	0.0766377	0.106354	12	Q92692	NECTIN2	Nectin-2	NECT2_HUMAN	4	61.4188	1.61419				-0.690809	Dnr3_pos-neg
Q9BXP5_S493_M1_0	Q9BXP5	Phospho (STY)	0.438811	0.438811	0.0767442	0.106354	12	Q9BXP5	SRRT	Serrate RNA effector molecule homolog	SRRT_HUMAN	7	35.5487	1.35549				-0.438811	Dnr3_pos-neg
O75044_S916_M1_0	O75044	Phospho (STY)	-0.628191	0.628191	0.0768415	0.106377	10	O75044	SRGAP2	SLIT-ROBO Rho GTPase-activating protein 2	SRGP2_HUMAN	6	-35.3013	0.646987				0.628191	Dnr3_pos-neg
P35580_S1956_M1_0	P35580	Phospho (STY)	0.370151	0.370151	0.0768081	0.106377	12	P35580	MYH10	Myosin-10	MYH10_HUMAN	15	29.2488	1.29249				-0.370151	Dnr3_pos-neg
Q96I25_S169_M1_0	Q96I25	Phospho (STY)	0.302882	0.302882	0.0773221	0.106763	12	Q96I25	RBM17	Splicing factor 45	SPF45_HUMAN	6	23.3607	1.23361				-0.302882	Dnr3_pos-neg
Q9Y6I9_S244_M1_0	Q9Y6I9	Phospho (STY)	0.537168	0.537168	0.0775692	0.107048	8	Q9Y6I9	TEX264	Testis-expressed protein 264	TX264_HUMAN	1	45.1122	1.45112				-0.537168	Dnr3_pos-neg
Q9NS91_T118_M1_0	Q9NS91	Phospho (STY)	0.528035	0.528035	0.077664	0.107123	10	Q9NS91	RAD18	E3 ubiquitin-protein ligase RAD18	RAD18_HUMAN	9	44.1964	1.44196				-0.528035	Dnr3_pos-neg
P34932_S76_M1_0	P34932	Phospho (STY)	0.483866	0.483866	0.0779111	0.107351	12	P34932	HSPA4	Heat shock 70 kDa protein 4	HSP74_HUMAN	15	39.8486	1.39849				-0.483866	Dnr3_pos-neg
Q09666_S5110_M1_0	Q09666	Phospho (STY)	0.228691	0.228691	0.078282	0.107806	12	Q09666	AHNAK	Neuroblast differentiation-associated protein AHNAK	AHNK_HUMAN	44	17.1771	1.17177				-0.228691	Dnr3_pos-neg
P11717_S2409_M1_0	P11717	Phospho (STY)	0.44253	0.44253	0.0784653	0.107842	12	P11717	IGF2R	Cation-independent mannose-6-phosphate receptor	MPRI_HUMAN	3	35.8986	1.35899				-0.44253	Dnr3_pos-neg
Q7Z478_S200_M1_0	Q7Z478	Phospho (STY)	0.426433	0.426433	0.0784714	0.107842	12	Q7Z478	DHX29	ATP-dependent RNA helicase DHX29	DHX29_HUMAN	2	34.3907	1.34391				-0.426433	Dnr3_pos-neg
Q8NG27_T277_M1_0	Q8NG27	Phospho (STY)	0.655087	0.655087	0.0784331	0.107842	10	Q8NG27	PJA1	E3 ubiquitin-protein ligase Praja-1	PJA1_HUMAN	5	57.4711	1.57471				-0.655087	Dnr3_pos-neg
O60825_S466_M1_0	O60825	Phospho (STY)	-0.737495	0.737495	0.0786872	0.10797	10	O60825	PFKFB2	6-phosphofructo-2-kinase/fructose-2,6-bisphosphatase 2	F262_HUMAN	4	-40.022	0.59978				0.737495	Dnr3_pos-neg
P0C1Z6_S180_M1_0	P0C1Z6	Phospho (STY)	0.0973987	0.0973987	0.079022	0.108118	12	P0C1Z6	TFPT	TCF3 fusion partner	TFPT_HUMAN	5	6.98427	1.06984				-0.0973987	Dnr3_pos-neg
Q13283_S7_M1_0	Q13283	Phospho (STY)	-0.55483	0.55483	0.0792087	0.108118	12	Q13283	G3BP1	Ras GTPase-activating protein-binding protein 1	G3BP1_HUMAN	4	-31.9263	0.680737				0.55483	Dnr3_pos-neg
Q6UUV7_S62_M1_0	Q6UUV7	Phospho (STY)	0.517862	0.517862	0.0790328	0.108118	12	Q6UUV7	CRTC3	CREB-regulated transcription coactivator 3	CRTC3_HUMAN	5	43.1832	1.43183				-0.517862	Dnr3_pos-neg
Q8IYB3_S607_M2_0	Q8IYB3	Phospho (STY)	0.240669	0.240669	0.0792459	0.108118	12	Q8IYB3	SRRM1	Serine/arginine repetitive matrix protein 1	SRRM1_HUMAN	57	18.1541	1.18154				-0.240669	Dnr3_pos-neg
Q8IYB3_S605_M2_0	Q8IYB3	Phospho (STY)	0.240669	0.240669	0.0792459	0.108118	12	Q8IYB3	SRRM1	Serine/arginine repetitive matrix protein 1	SRRM1_HUMAN	57	18.1541	1.18154				-0.240669	Dnr3_pos-neg
Q9NV56_S195_M1_0	Q9NV56	Phospho (STY)	0.497835	0.497835	0.0789879	0.108118	12	Q9NV56	MRGBP	MRG/MORF4L-binding protein	MRGBP_HUMAN	3	41.2093	1.41209				-0.497835	Dnr3_pos-neg
Q9BTC0_S523_M1_0	Q9BTC0	Phospho (STY)	0.251664	0.251664	0.0791217	0.108118	10	Q9BTC0	DIDO1	Death-inducer obliterator 1	DIDO1_HUMAN	16	19.0579	1.19058				-0.251664	Dnr3_pos-neg
Q92576_S1133_M1_0	Q92576	Phospho (STY)	0.244442	0.244442	0.0793954	0.108211	12	Q92576	PHF3	PHD finger protein 3	PHF3_HUMAN	10	18.4634	1.18463				-0.244442	Dnr3_pos-neg
Q9UHX1_T314_M1_0	Q9UHX1	Phospho (STY)	0.955414	0.955414	0.0796008	0.108211	8	Q9UHX1	PUF60	Poly(U)-binding-splicing factor PUF60	PUF60_HUMAN	2	93.9137	1.93914				-0.955414	Dnr3_pos-neg
Q6ZVM7_S479_M1_0	Q6ZVM7	Phospho (STY)	0.321784	0.321784	0.0795477	0.108211	10	Q6ZVM7	TOM1L2	TOM1-like protein 2	TM1L2_HUMAN	3	24.9875	1.24988				-0.321784	Dnr3_pos-neg
P18858_T233_M1_0	P18858	Phospho (STY)	0.545887	0.545887	0.079843	0.108353	12	P18858	LIG1	DNA ligase 1	DNLI1_HUMAN	11	45.9918	1.45992				-0.545887	Dnr3_pos-neg
P33991_S326_M1_0	P33991	Phospho (STY)	0.273486	0.273486	0.0799514	0.108353	12	P33991	MCM4	DNA replication licensing factor MCM4	MCM4_HUMAN	7	20.8725	1.20872				-0.273486	Dnr3_pos-neg
Q92508_S1621_M1_0	Q92508	Phospho (STY)	0.341532	0.341532	0.0799089	0.108353	8	Q92508	PIEZO1	Piezo-type mechanosensitive ion channel component 1	PIEZ1_HUMAN	4	26.7101	1.2671				-0.341532	Dnr3_pos-neg
Q9C004_S125_M1_0	Q9C004	Phospho (STY)	0.46481	0.46481	0.0799511	0.108353	12	Q9C004	SPRY4	Protein sprouty homolog 4	SPY4_HUMAN	2	38.0135	1.38014				-0.46481	Dnr3_pos-neg
Q9BRD0_S163_M2_0	Q9BRD0	Phospho (STY)	0.229582	0.229582	0.0800523	0.108378	12	Q9BRD0	BUD13	BUD13 homolog	BUD13_HUMAN	11	17.2495	1.1725				-0.229582	Dnr3_pos-neg
Q9BRD0_T159_M2_0	Q9BRD0	Phospho (STY)	0.229582	0.229582	0.0800523	0.108378	12	Q9BRD0	BUD13	BUD13 homolog	BUD13_HUMAN	11	17.2495	1.1725				-0.229582	Dnr3_pos-neg
P35579_S1943_M1_0	P35579	Phospho (STY)	0.522764	0.522764	0.0803827	0.108714	12	P35579	MYH9	Myosin-9	MYH9_HUMAN	27	43.6705	1.43671				-0.522764	Dnr3_pos-neg
Q53T59_S249_M1_0	Q53T59	Phospho (STY)	0.0954213	0.0954213	0.0803789	0.108714	12	Q53T59	HS1BP3	HCLS1-binding protein 3	H1BP3_HUMAN	3	6.83773	1.06838				-0.0954213	Dnr3_pos-neg
Q86UU0_S1021_M1_0	Q86UU0	Phospho (STY)	1.02137	1.02137	0.0805965	0.108948	12	Q86UU0	BCL9L	B-cell CLL/lymphoma 9-like protein	BCL9L_HUMAN	8	102.984	2.02984				-1.02137	Dnr3_pos-neg
Q08170_S431_M1_0	Q08170	Phospho (STY)	0.298185	0.298185	0.0807316	0.109074	12	Q08170	SRSF4	Serine/arginine-rich splicing factor 4	SRSF4_HUMAN	2	22.9597	1.2296				-0.298185	Dnr3_pos-neg
Q14493_S23_M2_0	Q14493	Phospho (STY)	0.695566	0.695566	0.0808857	0.109171	12	Q14493	SLBP	Histone RNA hairpin-binding protein	SLBP_HUMAN	3	61.9519	1.61952				-0.695566	Dnr3_pos-neg
Q14493_S20_M2_0	Q14493	Phospho (STY)	0.695566	0.695566	0.0808857	0.109171	12	Q14493	SLBP	Histone RNA hairpin-binding protein	SLBP_HUMAN	3	61.9519	1.61952				-0.695566	Dnr3_pos-neg
P20700_T20_M1_0	P20700	Phospho (STY)	0.227167	0.227167	0.0809599	0.109195	12	P20700	LMNB1	Lamin-B1	LMNB1_HUMAN	14	17.0534	1.17053				-0.227167	Dnr3_pos-neg
Q08AD1_S599_M1_0	Q08AD1	Phospho (STY)	0.183478	0.183478	0.0811103	0.109195	10	Q08AD1	CAMSAP2	Calmodulin-regulated spectrin-associated protein 2	CAMP2_HUMAN	8	13.5618	1.13562				-0.183478	Dnr3_pos-neg
O60291_S524_M1_0	O60291	Phospho (STY)	0.767838	0.767838	0.0813846	0.109286	8	O60291	MGRN1	E3 ubiquitin-protein ligase MGRN1	MGRN1_HUMAN	1	70.2717	1.70272				-0.767838	Dnr3_pos-neg
P61978_S379_M1_0	P61978	Phospho (STY)	0.306334	0.306334	0.0813468	0.109286	10	P61978	HNRNPK	Heterogeneous nuclear ribonucleoprotein K	HNRPK_HUMAN	13	23.6561	1.23656				-0.306334	Dnr3_pos-neg
Q9UDY2_S130_M1_0	Q9UDY2	Phospho (STY)	0.27607	0.27607	0.0814895	0.109371	12	Q9UDY2	TJP2	Tight junction protein ZO-2	ZO2_HUMAN	9	21.0892	1.21089				-0.27607	Dnr3_pos-neg
Q5M775_S241_M1_0	Q5M775	Phospho (STY)	0.789963	0.789963	0.0817647	0.10965	12	Q5M775	SPECC1	Cytospin-B	CYTSB_HUMAN	13	72.9031	1.72903				-0.789963	Dnr3_pos-neg
Q86US8_S203_M1_0	Q86US8	Phospho (STY)	0.298282	0.298282	0.0817805	0.10965	12	Q86US8	SMG6	Telomerase-binding protein EST1A	EST1A_HUMAN	3	22.9679	1.22968				-0.298282	Dnr3_pos-neg
Q8IY92_S1185_M1_0	Q8IY92	Phospho (STY)	0.389003	0.389003	0.0818811	0.109729	12	Q8IY92	SLX4	Structure-specific endonuclease subunit SLX4	SLX4_HUMAN	14	30.9488	1.30949				-0.389003	Dnr3_pos-neg
P46379_T350_M1_0	P46379	Phospho (STY)	0.811006	0.811006	0.0824869	0.109738	12	P46379	BAG6	Large proline-rich protein BAG6	BAG6_HUMAN	8	75.4435	1.75443				-0.811006	Dnr3_pos-neg
Q14684_S245_M1_0	Q14684	Phospho (STY)	0.438831	0.438831	0.0825219	0.109738	12	Q14684	RRP1B	Ribosomal RNA processing protein 1 homolog B	RRP1B_HUMAN	12	35.5505	1.35551				-0.438831	Dnr3_pos-neg
Q9BY89_S1506_M1_0	Q9BY89	Phospho (STY)	0.827457	0.827457	0.082553	0.109738	12	Q9BY89	KIAA1671	Uncharacterized protein KIAA1671	K1671_HUMAN	19	77.4555	1.77456				-0.827457	Dnr3_pos-neg
Q9C0E2_S521_M1_0	Q9C0E2	Phospho (STY)	0.283265	0.283265	0.0822525	0.109738	12	Q9C0E2	XPO4	Exportin-4	XPO4_HUMAN	1	21.6946	1.21695				-0.283265	Dnr3_pos-neg
O60341_S849_M1_0	O60341	Phospho (STY)	0.25015	0.25015	0.0821101	0.109738	10	O60341	KDM1A	Lysine-specific histone demethylase 1A	KDM1A_HUMAN	5	18.9331	1.18933				-0.25015	Dnr3_pos-neg
P62857_S23_M1_0	P62857	Phospho (STY)	0.593773	0.593773	0.0830478	0.109788	8	P62857	RPS28	Small ribosomal subunit protein eS28	RS28_HUMAN	3	50.9188	1.50919				-0.593773	Dnr3_pos-neg
Q13033_S229_M1_0	Q13033	Phospho (STY)	0.778413	0.778413	0.0829869	0.109788	12	Q13033	STRN3	Striatin-3	STRN3_HUMAN	1	71.5243	1.71524				-0.778413	Dnr3_pos-neg
Q14978_S397_M1_0	Q14978	Phospho (STY)	0.501669	0.501669	0.0828152	0.109788	12	Q14978	NOLC1	Nucleolar and coiled-body phosphoprotein 1	NOLC1_HUMAN	16	41.5851	1.41585				-0.501669	Dnr3_pos-neg
Q8N201_S1327_M1_0	Q8N201	Phospho (STY)	0.227273	0.227273	0.0828533	0.109788	10	Q8N201	INTS1	Integrator complex subunit 1	INT1_HUMAN	4	17.062	1.17062				-0.227273	Dnr3_pos-neg
Q9H0C8_S13_M1_0	Q9H0C8	Phospho (STY)	0.363848	0.363848	0.0829678	0.109788	12	Q9H0C8	ILKAP	Integrin-linked kinase-associated serine/threonine phosphatase 2C	ILKAP_HUMAN	1	28.6854	1.28685				-0.363848	Dnr3_pos-neg
Q9UBC2_S229_M1_0	Q9UBC2	Phospho (STY)	0.329407	0.329407	0.0827194	0.109788	12	Q9UBC2	EPS15L1	Epidermal growth factor receptor substrate 15-like 1	EP15R_HUMAN	8	25.6497	1.2565				-0.329407	Dnr3_pos-neg
Q9Y4F1_S427_M1_0	Q9Y4F1	Phospho (STY)	0.345284	0.345284	0.0826941	0.109788	12	Q9Y4F1	FARP1	FERM, ARHGEF and pleckstrin domain-containing protein 1	FARP1_HUMAN	4	27.0401	1.2704				-0.345284	Dnr3_pos-neg
Q15942_Y172_M1_0	Q15942	Phospho (STY)	1.0477	1.0477	0.0828835	0.109788	8	Q15942	ZYX	Zyxin	ZYX_HUMAN	10	106.723	2.06723				-1.0477	Dnr3_pos-neg
P07900_Y480_M1_0	P07900	Phospho (STY)	0.895242	0.895242	0.0832919	0.110054	8	P07900	HSP90AA1	Heat shock protein HSP 90-alpha	HS90A_HUMAN	14	85.9922	1.85992				-0.895242	Dnr3_pos-neg
Q9H7N4_S500_M2_0	Q9H7N4	Phospho (STY)	0.250962	0.250962	0.0834573	0.110054	12	Q9H7N4	SCAF1	Splicing factor, arginine/serine-rich 19	SFR19_HUMAN	12	19	1.19				-0.250962	Dnr3_pos-neg
Q9H7N4_S498_M2_0	Q9H7N4	Phospho (STY)	0.250962	0.250962	0.0834573	0.110054	12	Q9H7N4	SCAF1	Splicing factor, arginine/serine-rich 19	SFR19_HUMAN	12	19	1.19				-0.250962	Dnr3_pos-neg
Q9H8G2_S312_M1_0	Q9H8G2	Phospho (STY)	0.410366	0.410366	0.083401	0.110054	12	Q9H8G2	CAAP1	Caspase activity and apoptosis inhibitor 1	CAAP1_HUMAN	2	32.9023	1.32902				-0.410366	Dnr3_pos-neg
P48444_S493_M1_0	P48444	Phospho (STY)	0.392762	0.392762	0.0836332	0.11023	8	P48444	ARCN1	Coatomer subunit delta	COPD_HUMAN	1	31.2904	1.3129				-0.392762	Dnr3_pos-neg
Q5THJ4_S1042_M1_0	Q5THJ4	Phospho (STY)	0.397042	0.397042	0.0837676	0.110234	10	Q5THJ4	VPS13D	Intermembrane lipid transfer protein VPS13D	VP13D_HUMAN	6	31.6805	1.31681				-0.397042	Dnr3_pos-neg
Q9UBC2_S255_M1_0	Q9UBC2	Phospho (STY)	0.675435	0.675435	0.083762	0.110234	12	Q9UBC2	EPS15L1	Epidermal growth factor receptor substrate 15-like 1	EP15R_HUMAN	8	59.7078	1.59708				-0.675435	Dnr3_pos-neg
Q14676_T1425_M1_0	Q14676	Phospho (STY)	0.995254	0.995254	0.0838025	0.110234	10	Q14676	MDC1	Mediator of DNA damage checkpoint protein 1	MDC1_HUMAN	33	99.3431	1.99343				-0.995254	Dnr3_pos-neg
Q2NKX8_S1069_M1_0	Q2NKX8	Phospho (STY)	0.30172	0.30172	0.084214	0.110665	12	Q2NKX8	ERCC6L	DNA excision repair protein ERCC-6-like	ERC6L_HUMAN	9	23.2613	1.23261				-0.30172	Dnr3_pos-neg
Q12756_S1532_M2_0	Q12756	Phospho (STY)	0.343016	0.343016	0.0843194	0.110693	12	Q12756	KIF1A	Kinesin-like protein KIF1A	KIF1A_HUMAN	13	26.8405	1.26841				-0.343016	Dnr3_pos-neg
Q12756_S1528_M2_0	Q12756	Phospho (STY)	0.343016	0.343016	0.0843194	0.110693	12	Q12756	KIF1A	Kinesin-like protein KIF1A	KIF1A_HUMAN	13	26.8405	1.26841				-0.343016	Dnr3_pos-neg
Q5T8P6_S616_M1_0	Q5T8P6	Phospho (STY)	-0.60193	0.60193	0.0845023	0.110717	10	Q5T8P6	RBM26	RNA-binding protein 26	RBM26_HUMAN	6	-34.1128	0.658872				0.60193	Dnr3_pos-neg
P46013_S308_M1_0	P46013	Phospho (STY)	0.467405	0.467405	0.084607	0.11074	12	P46013	MKI67	Proliferation marker protein Ki-67	KI67_HUMAN	91	38.262	1.38262				-0.467405	Dnr3_pos-neg
P16402_S37_M1_0	P16402	Phospho (STY)	0.168778	0.168778	0.0848922	0.110793	12	P16402	H1-3	Histone H1.3	H13_HUMAN	13	12.4106	1.12411				-0.168778	Dnr3_pos-neg
Q13523_Y849_M1_0	Q13523	Phospho (STY)	0.50318	0.50318	0.0847523	0.110793	12	Q13523	PRPF4B	Serine/threonine-protein kinase PRP4 homolog	PRP4B_HUMAN	8	41.7334	1.41733				-0.50318	Dnr3_pos-neg
Q5SQI0_S315_M1_0	Q5SQI0	Phospho (STY)	0.438716	0.438716	0.0849927	0.110805	12	Q5SQI0	ATAT1	Alpha-tubulin N-acetyltransferase 1	ATAT_HUMAN	2	35.5397	1.3554				-0.438716	Dnr3_pos-neg
O75152_S108_M1_0	O75152	Phospho (STY)	0.32234	0.32234	0.0851639	0.110974	12	O75152	ZC3H11A	Zinc finger CCCH domain-containing protein 11A	ZC11A_HUMAN	12	25.0357	1.25036				-0.32234	Dnr3_pos-neg
O75175_S299_M1_0	O75175	Phospho (STY)	0.19836	0.19836	0.0854319	0.11114	12	O75175	CNOT3	CCR4-NOT transcription complex subunit 3	CNOT3_HUMAN	1	14.7394	1.14739				-0.19836	Dnr3_pos-neg
P26358_S714_M1_0	P26358	Phospho (STY)	0.272204	0.272204	0.0858527	0.111212	12	P26358	DNMT1	DNA (cytosine-5)-methyltransferase 1	DNMT1_HUMAN	9	20.7652	1.20765				-0.272204	Dnr3_pos-neg
Q09666_S216_M1_0	Q09666	Phospho (STY)	1.00313	1.00313	0.085697	0.111212	10	Q09666	AHNAK	Neuroblast differentiation-associated protein AHNAK	AHNK_HUMAN	44	100.435	2.00435				-1.00313	Dnr3_pos-neg
Q5T0N5_S295_M1_0	Q5T0N5	Phospho (STY)	0.144267	0.144267	0.0856813	0.111212	12	Q5T0N5	FNBP1L	Formin-binding protein 1-like	FBP1L_HUMAN	1	10.5169	1.10517				-0.144267	Dnr3_pos-neg
Q6VMQ6_S479_M1_0	Q6VMQ6	Phospho (STY)	0.469607	0.469607	0.0857869	0.111212	8	Q6VMQ6	ATF7IP	Activating transcription factor 7-interacting protein 1	MCAF1_HUMAN	9	38.4732	1.38473				-0.469607	Dnr3_pos-neg
Q9UKA4_S448_M1_0	Q9UKA4	Phospho (STY)	0.086616	0.086616	0.0858947	0.111212	12	Q9UKA4	AKAP11	A-kinase anchor protein 11	AKA11_HUMAN	12	6.18765	1.06188				-0.086616	Dnr3_pos-neg
Q6KC79_T599_M1_0	Q6KC79	Phospho (STY)	0.595453	0.595453	0.086012	0.111255	12	Q6KC79	NIPBL	Nipped-B-like protein	NIPBL_HUMAN	14	51.0946	1.51095				-0.595453	Dnr3_pos-neg
Q01433_S114_M1_0	Q01433	Phospho (STY)	-0.464089	0.464089	0.0864564	0.111666	12	Q01433	AMPD2	AMP deaminase 2	AMPD2_HUMAN	3	-27.5071	0.724929				0.464089	Dnr3_pos-neg
Q9UQ35_S2581_M1_0	Q9UQ35	Phospho (STY)	0.18008	0.18008	0.0864082	0.111666	8	Q9UQ35	SRRM2	Serine/arginine repetitive matrix protein 2	SRRM2_HUMAN	132	13.2947	1.13295				-0.18008	Dnr3_pos-neg
P21359_Y863_M1_0	P21359	Phospho (STY)	0.23273	0.23273	0.0864509	0.111666	8	P21359	NF1	Neurofibromin	NF1_HUMAN	8	17.5056	1.17506				-0.23273	Dnr3_pos-neg
O43290_T430_M1_0	O43290	Phospho (STY)	-0.475509	0.475509	0.0866823	0.111815	10	O43290	SART1	U4/U6.U5 tri-snRNP-associated protein 1	SNUT1_HUMAN	5	-28.0787	0.719213				0.475509	Dnr3_pos-neg
Q9Y6K1_S105_M1_0	Q9Y6K1	Phospho (STY)	0.553441	0.553441	0.086699	0.111815	12	Q9Y6K1	DNMT3A	DNA (cytosine-5)-methyltransferase 3A	DNM3A_HUMAN	1	46.7582	1.46758				-0.553441	Dnr3_pos-neg
Q5VT52_T358_M1_0	Q5VT52	Phospho (STY)	0.163498	0.163498	0.0866878	0.111815	8	Q5VT52	RPRD2	Regulation of nuclear pre-mRNA domain-containing protein 2	RPRD2_HUMAN	16	11.9999	1.12				-0.163498	Dnr3_pos-neg
P26368_S79_M1_0	P26368	Phospho (STY)	0.427501	0.427501	0.0874241	0.112585	12	P26368	U2AF2	Splicing factor U2AF 65 kDa subunit	U2AF2_HUMAN	2	34.4902	1.3449				-0.427501	Dnr3_pos-neg
Q9Y6A5_S250_M1_0	Q9Y6A5	Phospho (STY)	0.383778	0.383778	0.0878008	0.112806	12	Q9Y6A5	TACC3	Transforming acidic coiled-coil-containing protein 3	TACC3_HUMAN	13	30.4754	1.30475				-0.383778	Dnr3_pos-neg
Q99501_T334_M1_0	Q99501	Phospho (STY)	0.712127	0.712127	0.0878893	0.112854	12	Q99501	GAS2L1	GAS2-like protein 1	GA2L1_HUMAN	10	63.8218	1.63822				-0.712127	Dnr3_pos-neg
P42166_S424_M1_0	P42166	Phospho (STY)	0.48431	0.48431	0.0880572	0.112882	10	P42166	TMPO	Lamina-associated polypeptide 2, isoform alpha	LAP2A_HUMAN	4	39.8917	1.39892				-0.48431	Dnr3_pos-neg
Q9BWU0_S82_M1_0	Q9BWU0	Phospho (STY)	0.300716	0.300716	0.0881812	0.112954	12	Q9BWU0	SLC4A1AP	Kanadaptin	NADAP_HUMAN	5	23.1756	1.23176				-0.300716	Dnr3_pos-neg
Q9UHY1_T433_M1_0	Q9UHY1	Phospho (STY)	0.284816	0.284816	0.0884124	0.113195	10	Q9UHY1	NRBP1	Nuclear receptor-binding protein	NRBP_HUMAN	3	21.8255	1.21825				-0.284816	Dnr3_pos-neg
P16402_T180_M1_0	P16402	Phospho (STY)	0.31669	0.31669	0.0887589	0.113318	12	P16402	H1-3	Histone H1.3	H13_HUMAN	13	24.547	1.24547				-0.31669	Dnr3_pos-neg
P41229_S301_M1_0	P41229	Phospho (STY)	0.811713	0.811713	0.0888085	0.113318	10	P41229	KDM5C	Lysine-specific demethylase 5C	KDM5C_HUMAN	2	75.5294	1.75529				-0.811713	Dnr3_pos-neg
Q9NWZ3_T345_M1_0	Q9NWZ3	Phospho (STY)	0.485923	0.485923	0.0886786	0.113318	10	Q9NWZ3	IRAK4	Interleukin-1 receptor-associated kinase 4	IRAK4_HUMAN	1	40.0482	1.40048				-0.485923	Dnr3_pos-neg
Q9Y520_T2673_M1_0	Q9Y520	Phospho (STY)	0.421344	0.421344	0.0886522	0.113318	12	Q9Y520	PRRC2C	Protein PRRC2C	PRC2C_HUMAN	17	33.9175	1.33917				-0.421344	Dnr3_pos-neg
Q9Y6Y8_S926_M1_0	Q9Y6Y8	Phospho (STY)	-0.650857	0.650857	0.0889865	0.11349	10	Q9Y6Y8	SEC23IP	SEC23-interacting protein	S23IP_HUMAN	1	-36.3098	0.636902				0.650857	Dnr3_pos-neg
Q13427_S290_M1_0	Q13427	Phospho (STY)	0.500734	0.500734	0.0891962	0.113593	12	Q13427	PPIG	Peptidyl-prolyl cis-trans isomerase G	PPIG_HUMAN	13	41.4934	1.41493				-0.500734	Dnr3_pos-neg
Q6DN90_S417_M1_0	Q6DN90	Phospho (STY)	0.159626	0.159626	0.0891947	0.113593	12	Q6DN90	IQSEC1	IQ motif and SEC7 domain-containing protein 1	IQEC1_HUMAN	6	11.6997	1.117				-0.159626	Dnr3_pos-neg
P19634_S693_M1_0	P19634	Phospho (STY)	0.195935	0.195935	0.0895928	0.11374	10	P19634	SLC9A1	Sodium/hydrogen exchanger 1	SL9A1_HUMAN	7	14.5466	1.14547				-0.195935	Dnr3_pos-neg
Q8TBC3_T163_M1_0	Q8TBC3	Phospho (STY)	-1.01602	1.01602	0.0894809	0.11374	10	Q8TBC3	SHKBP1	SH3KBP1-binding protein 1	SHKB1_HUMAN	2	-50.552	0.49448				1.01602	Dnr3_pos-neg
Q9BQG0_S11_M1_0	Q9BQG0	Phospho (STY)	0.278345	0.278345	0.0896673	0.11374	10	Q9BQG0	MYBBP1A	Myb-binding protein 1A	MBB1A_HUMAN	12	21.2803	1.2128				-0.278345	Dnr3_pos-neg
Q14241_T397_M1_0	Q14241	Phospho (STY)	0.169069	0.169069	0.0894959	0.11374	10	Q14241	ELOA	Elongin-A	ELOA1_HUMAN	6	12.4333	1.12433				-0.169069	Dnr3_pos-neg
P51610_S1507_M1_0	P51610	Phospho (STY)	0.440834	0.440834	0.0898195	0.113783	12	P51610	HCFC1	Host cell factor 1	HCFC1_HUMAN	7	35.7389	1.35739				-0.440834	Dnr3_pos-neg
O75376_S2120_M1_0	O75376	Phospho (STY)	0.485049	0.485049	0.090064	0.11403	12	O75376	NCOR1	Nuclear receptor corepressor 1	NCOR1_HUMAN	22	39.9633	1.39963				-0.485049	Dnr3_pos-neg
P17706_S304_M1_0	P17706	Phospho (STY)	0.414547	0.414547	0.0901008	0.11403	12	P17706	PTPN2	Tyrosine-protein phosphatase non-receptor type 2	PTN2_HUMAN	3	33.288	1.33288				-0.414547	Dnr3_pos-neg
Q14839_S1537_M1_0	Q14839	Phospho (STY)	0.638552	0.638552	0.0908821	0.114963	12	Q14839	CHD4	Chromodomain-helicase-DNA-binding protein 4	CHD4_HUMAN	13	55.6766	1.55677				-0.638552	Dnr3_pos-neg
A7E2V4_S567_M1_0	A7E2V4	Phospho (STY)	-0.296435	0.296435	0.0911139	0.115007	12	A7E2V4	ZSWIM8	Zinc finger SWIM domain-containing protein 8	ZSWM8_HUMAN	3	-18.5738	0.814262				0.296435	Dnr3_pos-neg
Q13283_S232_M1_0	Q13283	Phospho (STY)	0.190932	0.190932	0.0910143	0.115007	12	Q13283	G3BP1	Ras GTPase-activating protein-binding protein 1	G3BP1_HUMAN	4	14.1501	1.1415				-0.190932	Dnr3_pos-neg
Q92508_S1646_M1_0	Q92508	Phospho (STY)	0.470737	0.470737	0.0911784	0.115007	10	Q92508	PIEZO1	Piezo-type mechanosensitive ion channel component 1	PIEZ1_HUMAN	4	38.5817	1.38582				-0.470737	Dnr3_pos-neg
Q9BUR4_S54_M1_0	Q9BUR4	Phospho (STY)	0.2855	0.2855	0.0912451	0.115007	12	Q9BUR4	WRAP53	Telomerase Cajal body protein 1	TCAB1_HUMAN	5	21.8832	1.21883				-0.2855	Dnr3_pos-neg
Q9GZY8_S157_M1_0	Q9GZY8	Phospho (STY)	-0.583955	0.583955	0.0913083	0.115007	12	Q9GZY8	MFF	Mitochondrial fission factor	MFF_HUMAN	3	-33.2868	0.667132				0.583955	Dnr3_pos-neg
Q12888_S500_M1_0	Q12888	Phospho (STY)	0.419369	0.419369	0.0917382	0.115163	12	Q12888	TP53BP1	TP53-binding protein 1	TP53B_HUMAN	47	33.7342	1.33734				-0.419369	Dnr3_pos-neg
Q5VZK9_S1101_M1_0	Q5VZK9	Phospho (STY)	0.252159	0.252159	0.0916174	0.115163	12	Q5VZK9	CARMIL1	F-actin-uncapping protein LRRC16A	CARL1_HUMAN	19	19.0988	1.19099				-0.252159	Dnr3_pos-neg
Q14683_S957_M1_0	Q14683	Phospho (STY)	1.91339	1.91339	0.0917961	0.115181	8	Q14683	SMC1A	Structural maintenance of chromosomes protein 1A	SMC1A_HUMAN	4	276.694	3.76694				-1.91339	Dnr3_pos-neg
P53985_S467_M1_0	P53985	Phospho (STY)	0.627284	0.627284	0.0919906	0.115371	12	P53985	SLC16A1	Monocarboxylate transporter 1	MOT1_HUMAN	4	54.4655	1.54465				-0.627284	Dnr3_pos-neg
P49590_S67_M1_0	P49590	Phospho (STY)	0.503045	0.503045	0.0923737	0.115508	12	P49590	HARS2	Histidine--tRNA ligase, mitochondrial	SYHM_HUMAN	1	41.7202	1.4172				-0.503045	Dnr3_pos-neg
Q9NY27_S226_M1_0	Q9NY27	Phospho (STY)	-1.30062	1.30062	0.0922579	0.115508	10	Q9NY27	PPP4R2	Serine/threonine-protein phosphatase 4 regulatory subunit 2	PP4R2_HUMAN	5	-59.4047	0.405953				1.30062	Dnr3_pos-neg
P28066_S56_M1_0	P28066	Phospho (STY)	0.275592	0.275592	0.0930157	0.115685	10	P28066	PSMA5	Proteasome subunit alpha type-5	PSA5_HUMAN	4	21.049	1.21049				-0.275592	Dnr3_pos-neg
P56182_T412_M1_0	P56182	Phospho (STY)	0.503973	0.503973	0.0926616	0.115685	12	P56182	RRP1	Ribosomal RNA processing protein 1 homolog A	RRP1_HUMAN	2	41.8113	1.41811				-0.503973	Dnr3_pos-neg
Q13263_T541_M1_0	Q13263	Phospho (STY)	0.37364	0.37364	0.0929698	0.115685	12	Q13263	TRIM28	Transcription intermediary factor 1-beta	TIF1B_HUMAN	18	29.5618	1.29562				-0.37364	Dnr3_pos-neg
O95819_S639_M1_0	O95819	Phospho (STY)	0.295735	0.295735	0.0933796	0.115861	12	O95819	MAP4K4	Mitogen-activated protein kinase kinase kinase kinase 4	M4K4_HUMAN	7	22.751	1.22751				-0.295735	Dnr3_pos-neg
Q8WXE1_S224_M1_0	Q8WXE1	Phospho (STY)	0.228348	0.228348	0.0933293	0.115861	12	Q8WXE1	ATRIP	ATR-interacting protein	ATRIP_HUMAN	2	17.1493	1.17149				-0.228348	Dnr3_pos-neg
Q9NY61_S203_M1_0	Q9NY61	Phospho (STY)	0.405489	0.405489	0.0932618	0.115861	12	Q9NY61	AATF	Protein AATF	AATF_HUMAN	1	32.4538	1.32454				-0.405489	Dnr3_pos-neg
P16401_T11_M2_0	P16401	Phospho (STY)	0.237861	0.237861	0.0939255	0.115958	12	P16401	H1-5	Histone H1.5	H15_HUMAN	5	17.9243	1.17924				-0.237861	Dnr3_pos-neg
Q9BWU0_S312_M1_0	Q9BWU0	Phospho (STY)	0.183315	0.183315	0.0937939	0.115958	12	Q9BWU0	SLC4A1AP	Kanadaptin	NADAP_HUMAN	5	13.549	1.13549				-0.183315	Dnr3_pos-neg
Q9Y217_S561_M1_0	Q9Y217	Phospho (STY)	0.234322	0.234322	0.0940737	0.115958	8	Q9Y217	MTMR6	Myotubularin-related protein 6	MTMR6_HUMAN	2	17.6354	1.17635				-0.234322	Dnr3_pos-neg
Q13112_S458_M1_0	Q13112	Phospho (STY)	-0.842088	0.842088	0.0939758	0.115958	10	Q13112	CHAF1B	Chromatin assembly factor 1 subunit B	CAF1B_HUMAN	6	-44.2164	0.557836				0.842088	Dnr3_pos-neg
Q9UGN5_S34_M1_0	Q9UGN5	Phospho (STY)	3.4373	3.4373	0.0941997	0.115958	8	Q9UGN5	PARP2	Poly [ADP-ribose] polymerase 2	PARP2_HUMAN	2	983.258	10.8326				-3.4373	Dnr3_pos-neg
O94979_S1163_M1_0	O94979	Phospho (STY)	0.781837	0.781837	0.0944569	0.116092	8	O94979	SEC31A	Protein transport protein Sec31A	SC31A_HUMAN	7	71.9319	1.71932				-0.781837	Dnr3_pos-neg
Q9Y4B5_S549_M1_0	Q9Y4B5	Phospho (STY)	0.644191	0.644191	0.0946501	0.116276	8	Q9Y4B5	MTCL1	Microtubule cross-linking factor 1	MTCL1_HUMAN	19	56.2862	1.56286				-0.644191	Dnr3_pos-neg
P09651_S6_M1_0	P09651	Phospho (STY)	0.169489	0.169489	0.0949486	0.11648	12	P09651	HNRNPA1	Heterogeneous nuclear ribonucleoprotein A1	ROA1_HUMAN	9	12.466	1.12466				-0.169489	Dnr3_pos-neg
Q96A49_T248_M1_0	Q96A49	Phospho (STY)	0.357145	0.357145	0.0949099	0.11648	12	Q96A49	SYAP1	Synapse-associated protein 1	SYAP1_HUMAN	2	28.0888	1.28089				-0.357145	Dnr3_pos-neg
P02545_S22_M1_0	P02545	Phospho (STY)	0.169091	0.169091	0.0950436	0.116493	8	P02545	LMNA	Prelamin-A/C	LMNA_HUMAN	8	12.435	1.12435				-0.169091	Dnr3_pos-neg
Q9NZ09_S146_M1_0	Q9NZ09	Phospho (STY)	-0.715551	0.715551	0.0951757	0.116542	12	Q9NZ09	UBAP1	Ubiquitin-associated protein 1	UBAP1_HUMAN	1	-39.1027	0.608973				0.715551	Dnr3_pos-neg
P53611_T3_M1_0	P53611	Phospho (STY)	0.0977469	0.0977469	0.095324	0.116669	12	P53611	RABGGTB	Geranylgeranyl transferase type-2 subunit beta	PGTB2_HUMAN	1	7.0101	1.0701				-0.0977469	Dnr3_pos-neg
P20700_S404_M1_0	P20700	Phospho (STY)	-0.32886	0.32886	0.0954562	0.116777	10	P20700	LMNB1	Lamin-B1	LMNB1_HUMAN	14	-20.3835	0.796165				0.32886	Dnr3_pos-neg
Q8WVC0_S162_M1_0	Q8WVC0	Phospho (STY)	0.535848	0.535848	0.0956135	0.11681	12	Q8WVC0	LEO1	RNA polymerase-associated protein LEO1	LEO1_HUMAN	6	44.9794	1.44979				-0.535848	Dnr3_pos-neg
Q969K3_S254_M1_0	Q969K3	Phospho (STY)	0.608101	0.608101	0.0956159	0.11681	10	Q969K3	RNF34	E3 ubiquitin-protein ligase RNF34	RNF34_HUMAN	2	52.4251	1.52425				-0.608101	Dnr3_pos-neg
Q9ULA0_S5_M1_0	Q9ULA0	Phospho (STY)	0.272234	0.272234	0.0957124	0.116874	10	Q9ULA0	DNPEP	Aspartyl aminopeptidase	DNPEP_HUMAN	1	20.7676	1.20768				-0.272234	Dnr3_pos-neg
P46013_T1315_M1_0	P46013	Phospho (STY)	0.698051	0.698051	0.0960075	0.116909	12	P46013	MKI67	Proliferation marker protein Ki-67	KI67_HUMAN	91	62.2312	1.62231				-0.698051	Dnr3_pos-neg
Q99856_S119_M1_0	Q99856	Phospho (STY)	0.211941	0.211941	0.0958936	0.116909	12	Q99856	ARID3A	AT-rich interactive domain-containing protein 3A	ARI3A_HUMAN	2	15.8246	1.15825				-0.211941	Dnr3_pos-neg
Q8IUD2_S21_M1_0	Q8IUD2	Phospho (STY)	0.23814	0.23814	0.0963296	0.11714	10	Q8IUD2	ERC1	ELKS/Rab6-interacting/CAST family member 1	RB6I2_HUMAN	6	17.9471	1.17947				-0.23814	Dnr3_pos-neg
Q8TDB6_S535_M1_0	Q8TDB6	Phospho (STY)	-0.234423	0.234423	0.0963897	0.117159	10	Q8TDB6	DTX3L	E3 ubiquitin-protein ligase DTX3L	DTX3L_HUMAN	6	-14.9975	0.850025				0.234423	Dnr3_pos-neg
Q7Z309_S50_M1_0	Q7Z309	Phospho (STY)	-0.144311	0.144311	0.096608	0.117208	10	Q7Z309	PABIR2	PABIR family member 2	PBIR2_HUMAN	5	-9.51889	0.904811				0.144311	Dnr3_pos-neg
Q8N8A6_S83_M1_0	Q8N8A6	Phospho (STY)	0.253521	0.253521	0.0970966	0.117639	12	Q8N8A6	DDX51	ATP-dependent RNA helicase DDX51	DDX51_HUMAN	2	19.2113	1.19211				-0.253521	Dnr3_pos-neg
O75152_S132_M1_0	O75152	Phospho (STY)	0.259213	0.259213	0.0973149	0.117795	12	O75152	ZC3H11A	Zinc finger CCCH domain-containing protein 11A	ZC11A_HUMAN	12	19.6826	1.19683				-0.259213	Dnr3_pos-neg
P49792_S2510_M1_0	P49792	Phospho (STY)	0.329775	0.329775	0.097499	0.11791	12	P49792	RANBP2	E3 SUMO-protein ligase RanBP2	RBP2_HUMAN	45	25.6817	1.25682				-0.329775	Dnr3_pos-neg
O43310_S18_M1_0	O43310	Phospho (STY)	0.269363	0.269363	0.0977153	0.118091	12	O43310	CTIF	CBP80/20-dependent translation initiation factor	CTIF_HUMAN	2	20.5275	1.20528				-0.269363	Dnr3_pos-neg
Q92576_S283_M1_0	Q92576	Phospho (STY)	0.183108	0.183108	0.0977378	0.118091	12	Q92576	PHF3	PHD finger protein 3	PHF3_HUMAN	10	13.5327	1.13533				-0.183108	Dnr3_pos-neg
O60841_S214_M1_0	O60841	Phospho (STY)	0.224348	0.224348	0.0978684	0.118194	12	O60841	EIF5B	Eukaryotic translation initiation factor 5B	IF2P_HUMAN	12	16.8249	1.16825				-0.224348	Dnr3_pos-neg
O00443_S259_M1_0	O00443	Phospho (STY)	0.266082	0.266082	0.0982982	0.118214	12	O00443	PIK3C2A	Phosphatidylinositol 4-phosphate 3-kinase C2 domain-containing subunit alpha	P3C2A_HUMAN	6	20.2537	1.20254				-0.266082	Dnr3_pos-neg
Q13112_S429_M1_0	Q13112	Phospho (STY)	0.243579	0.243579	0.098422	0.118214	12	Q13112	CHAF1B	Chromatin assembly factor 1 subunit B	CAF1B_HUMAN	6	18.3926	1.18393				-0.243579	Dnr3_pos-neg
Q8IYB3_S260_M1_0	Q8IYB3	Phospho (STY)	0.185539	0.185539	0.0982235	0.118214	12	Q8IYB3	SRRM1	Serine/arginine repetitive matrix protein 1	SRRM1_HUMAN	57	13.7242	1.13724				-0.185539	Dnr3_pos-neg
Q8ND25_S123_M1_0	Q8ND25	Phospho (STY)	0.496624	0.496624	0.0981692	0.118214	12	Q8ND25	ZNRF1	E3 ubiquitin-protein ligase ZNRF1	ZNRF1_HUMAN	2	41.0908	1.41091				-0.496624	Dnr3_pos-neg
Q9UBZ9_S1097_M1_0	Q9UBZ9	Phospho (STY)	0.751034	0.751034	0.0981776	0.118214	12	Q9UBZ9	REV1	DNA repair protein REV1	REV1_HUMAN	3	68.2998	1.683				-0.751034	Dnr3_pos-neg
Q9UER7_S671_M1_0	Q9UER7	Phospho (STY)	0.501901	0.501901	0.0982867	0.118214	10	Q9UER7	DAXX	Death domain-associated protein 6	DAXX_HUMAN	5	41.6078	1.41608				-0.501901	Dnr3_pos-neg
Q9UQ35_T1511_M1_0	Q9UQ35	Phospho (STY)	0.529357	0.529357	0.0981794	0.118214	12	Q9UQ35	SRRM2	Serine/arginine repetitive matrix protein 2	SRRM2_HUMAN	132	44.3285	1.44329				-0.529357	Dnr3_pos-neg
Q86XL3_S662_M1_0	Q86XL3	Phospho (STY)	0.602505	0.602505	0.0983552	0.118214	10	Q86XL3	ANKLE2	Ankyrin repeat and LEM domain-containing protein 2	ANKL2_HUMAN	8	51.835	1.51835				-0.602505	Dnr3_pos-neg
Q12888_S1094_M1_0	Q12888	Phospho (STY)	0.710503	0.710503	0.0987296	0.118476	8	Q12888	TP53BP1	TP53-binding protein 1	TP53B_HUMAN	47	63.6374	1.63637				-0.710503	Dnr3_pos-neg
Q5QJE6_T232_M1_0	Q5QJE6	Phospho (STY)	0.552467	0.552467	0.0988502	0.118566	10	Q5QJE6	DNTTIP2	Deoxynucleotidyltransferase terminal-interacting protein 2	TDIF2_HUMAN	8	46.6591	1.46659				-0.552467	Dnr3_pos-neg
Q13043_T340_M1_0	Q13043	Phospho (STY)	-0.23263	0.23263	0.0991627	0.118618	12	Q13043	STK4	Serine/threonine-protein kinase 4	STK4_HUMAN	2	-14.8918	0.851082				0.23263	Dnr3_pos-neg
Q9GZR7_S82_M1_0	Q9GZR7	Phospho (STY)	-0.955312	0.955312	0.0989827	0.118618	12	Q9GZR7	DDX24	ATP-dependent RNA helicase DDX24	DDX24_HUMAN	6	-48.427	0.51573				0.955312	Dnr3_pos-neg
Q14160_Y834_M1_0	Q14160	Phospho (STY)	0.910543	0.910543	0.0993745	0.118725	8	Q14160	SCRIB	Protein scribble homolog	SCRIB_HUMAN	24	87.9752	1.87975				-0.910543	Dnr3_pos-neg
Q14978_S538_M1_0	Q14978	Phospho (STY)	0.238979	0.238979	0.100025	0.118853	12	Q14978	NOLC1	Nucleolar and coiled-body phosphoprotein 1	NOLC1_HUMAN	16	18.0157	1.18016				-0.238979	Dnr3_pos-neg
Q96PY6_S1052_M1_0	Q96PY6	Phospho (STY)	0.305968	0.305968	0.100047	0.118853	12	Q96PY6	NEK1	Serine/threonine-protein kinase Nek1	NEK1_HUMAN	4	23.6248	1.23625				-0.305968	Dnr3_pos-neg
Q9NYV4_S1083_M1_0	Q9NYV4	Phospho (STY)	0.254652	0.254652	0.100089	0.118853	10	Q9NYV4	CDK12	Cyclin-dependent kinase 12	CDK12_HUMAN	13	19.3048	1.19305				-0.254652	Dnr3_pos-neg
Q9P246_S668_M1_0	Q9P246	Phospho (STY)	0.169798	0.169798	0.0999406	0.118853	12	Q9P246	STIM2	Stromal interaction molecule 2	STIM2_HUMAN	7	12.4901	1.1249				-0.169798	Dnr3_pos-neg
Q9UEE5_S28_M1_0	Q9UEE5	Phospho (STY)	0.655283	0.655283	0.10017	0.118853	12	Q9UEE5	STK17A	Serine/threonine-protein kinase 17A	ST17A_HUMAN	2	57.4925	1.57493				-0.655283	Dnr3_pos-neg
Q9UKV3_S710_M1_0	Q9UKV3	Phospho (STY)	0.246672	0.246672	0.100047	0.118853	12	Q9UKV3	ACIN1	Apoptotic chromatin condensation inducer in the nucleus	ACINU_HUMAN	27	18.6467	1.18647				-0.246672	Dnr3_pos-neg
P18669_Y119_M1_0	P18669	Phospho (STY)	-1.27115	1.27115	0.0998116	0.118853	8	P18669	PGAM1	Phosphoglycerate mutase 1	PGAM1_HUMAN	3	-58.5671	0.414329				1.27115	Dnr3_pos-neg
P67809_S176_M1_0	P67809	Phospho (STY)	-0.126647	0.126647	0.0995758	0.118853	10	P67809	YBX1	Y-box-binding protein 1	YBOX1_HUMAN	11	-8.40424	0.915958				0.126647	Dnr3_pos-neg
Q9ULX6_S283_M1_0	Q9ULX6	Phospho (STY)	0.51763	0.51763	0.0996736	0.118853	10	Q9ULX6	AKAP8L	A-kinase anchor protein 8-like	AKP8L_HUMAN	2	43.1601	1.4316				-0.51763	Dnr3_pos-neg
P46013_S1207_M1_0	P46013	Phospho (STY)	0.381475	0.381475	0.10032	0.118978	12	P46013	MKI67	Proliferation marker protein Ki-67	KI67_HUMAN	91	30.2673	1.30267				-0.381475	Dnr3_pos-neg
Q9H501_S153_M1_0	Q9H501	Phospho (STY)	0.170945	0.170945	0.100677	0.119294	12	Q9H501	ESF1	ESF1 homolog	ESF1_HUMAN	8	12.5796	1.1258				-0.170945	Dnr3_pos-neg
Q9NR30_S71_M1_0	Q9NR30	Phospho (STY)	0.179085	0.179085	0.100915	0.119469	12	Q9NR30	DDX21	Nucleolar RNA helicase 2	DDX21_HUMAN	18	13.2166	1.13217				-0.179085	Dnr3_pos-neg
O15446_T159_M1_0	O15446	Phospho (STY)	0.21923	0.21923	0.101081	0.119611	12	O15446	POLR1G	DNA-directed RNA polymerase I subunit RPA34	RPA34_HUMAN	13	16.4112	1.16411				-0.21923	Dnr3_pos-neg
O15085_S633_M1_0	O15085	Phospho (STY)	0.227154	0.227154	0.101325	0.11971	8	O15085	ARHGEF11	Rho guanine nucleotide exchange factor 11	ARHGB_HUMAN	8	17.0524	1.17052				-0.227154	Dnr3_pos-neg
P11388_S1213_M1_0	P11388	Phospho (STY)	0.195793	0.195793	0.101507	0.11971	12	P11388	TOP2A	DNA topoisomerase 2-alpha	TOP2A_HUMAN	18	14.5354	1.14535				-0.195793	Dnr3_pos-neg
Q01082_S2358_M1_0	Q01082	Phospho (STY)	0.0940839	0.0940839	0.101409	0.11971	10	Q01082	SPTBN1	Spectrin beta chain, non-erythrocytic 1	SPTB2_HUMAN	20	6.73874	1.06739				-0.0940839	Dnr3_pos-neg
Q14160_S1566_M1_0	Q14160	Phospho (STY)	0.942664	0.942664	0.101411	0.11971	12	Q14160	SCRIB	Protein scribble homolog	SCRIB_HUMAN	24	92.2074	1.92207				-0.942664	Dnr3_pos-neg
Q99549_S51_M1_0	Q99549	Phospho (STY)	0.549709	0.549709	0.101527	0.11971	12	Q99549	MPHOSPH8	M-phase phosphoprotein 8	MPP8_HUMAN	5	46.3791	1.46379				-0.549709	Dnr3_pos-neg
Q9Y6G9_S207_M1_0	Q9Y6G9	Phospho (STY)	0.433519	0.433519	0.101761	0.119879	12	Q9Y6G9	DYNC1LI1	Cytoplasmic dynein 1 light intermediate chain 1	DC1L1_HUMAN	8	35.0524	1.35052				-0.433519	Dnr3_pos-neg
Q96G25_S82_M1_0	Q96G25	Phospho (STY)	0.641095	0.641095	0.10205	0.120005	12	Q96G25	MED8	Mediator of RNA polymerase II transcription subunit 8	MED8_HUMAN	1	55.9512	1.55951				-0.641095	Dnr3_pos-neg
P46013_T2389_M1_0	P46013	Phospho (STY)	1.45702	1.45702	0.102241	0.120123	12	P46013	MKI67	Proliferation marker protein Ki-67	KI67_HUMAN	91	174.541	2.74541				-1.45702	Dnr3_pos-neg
O95295_T14_M1_0	O95295	Phospho (STY)	0.450515	0.450515	0.1025	0.120232	12	O95295	SNAPIN	SNARE-associated protein Snapin	SNAPN_HUMAN	3	36.6528	1.36653				-0.450515	Dnr3_pos-neg
P37837_S4_M1_0	P37837	Phospho (STY)	0.11815	0.11815	0.102516	0.120232	8	P37837	TALDO1	Transaldolase	TALDO_HUMAN	6	8.53421	1.08534				-0.11815	Dnr3_pos-neg
O60292_S1364_M1_0	O60292	Phospho (STY)	0.214259	0.214259	0.102631	0.120294	12	O60292	SIPA1L3	Signal-induced proliferation-associated 1-like protein 3	SI1L3_HUMAN	9	16.0108	1.16011				-0.214259	Dnr3_pos-neg
Q9Y2F5_S1903_M1_0	Q9Y2F5	Phospho (STY)	1.0958	1.0958	0.102705	0.120294	8	Q9Y2F5	ICE1	Little elongation complex subunit 1	ICE1_HUMAN	13	113.732	2.13732				-1.0958	Dnr3_pos-neg
Q13459_T1346_M1_0	Q13459	Phospho (STY)	0.0933223	0.0933223	0.102916	0.120434	12	Q13459	MYO9B	Unconventional myosin-IXb	MYO9B_HUMAN	12	6.68241	1.06682				-0.0933223	Dnr3_pos-neg
Q9NRA8_S513_M1_0	Q9NRA8	Phospho (STY)	0.343359	0.343359	0.103079	0.120571	10	Q9NRA8	EIF4ENIF1	Eukaryotic translation initiation factor 4E transporter	4ET_HUMAN	13	26.8707	1.26871				-0.343359	Dnr3_pos-neg
P42771_S152_M1_0	P42771	Phospho (STY)	-0.0310142	0.0310142	0.103173	0.120628	10	P42771	CDKN2A	Cyclin-dependent kinase inhibitor 2A	CDN2A_HUMAN	2	-2.1268	0.978732				0.0310142	Dnr3_pos-neg
Q96MH2_S29_M1_0	Q96MH2	Phospho (STY)	0.438225	0.438225	0.103418	0.12086	12	Q96MH2	HEXIM2	Protein HEXIM2	HEXI2_HUMAN	4	35.4936	1.35494				-0.438225	Dnr3_pos-neg
P27816_S787_M1_0	P27816	Phospho (STY)	0.396045	0.396045	0.103658	0.121087	12	P27816	MAP4	Microtubule-associated protein 4	MAP4_HUMAN	44	31.5895	1.3159				-0.396045	Dnr3_pos-neg
P0C1Z6_T207_M1_0	P0C1Z6	Phospho (STY)	0.555711	0.555711	0.103829	0.121179	12	P0C1Z6	TFPT	TCF3 fusion partner	TFPT_HUMAN	5	46.9893	1.46989				-0.555711	Dnr3_pos-neg
Q92974_S932_M1_0	Q92974	Phospho (STY)	0.280538	0.280538	0.104017	0.121235	12	Q92974	ARHGEF2	Rho guanine nucleotide exchange factor 2	ARHG2_HUMAN	7	21.4648	1.21465				-0.280538	Dnr3_pos-neg
Q9ULD9_S1270_M1_0	Q9ULD9	Phospho (STY)	0.484821	0.484821	0.104042	0.121235	12	Q9ULD9	ZNF608	Zinc finger protein 608	ZN608_HUMAN	17	39.9412	1.39941				-0.484821	Dnr3_pos-neg
Q9Y4G6_T1843_M1_0	Q9Y4G6	Phospho (STY)	0.133538	0.133538	0.104152	0.121235	12	Q9Y4G6	TLN2	Talin-2	TLN2_HUMAN	2	9.69806	1.09698				-0.133538	Dnr3_pos-neg
O94804_S514_M1_0	O94804	Phospho (STY)	0.232549	0.232549	0.104075	0.121235	8	O94804	STK10	Serine/threonine-protein kinase 10	STK10_HUMAN	7	17.4909	1.17491				-0.232549	Dnr3_pos-neg
Q9H0D6_T439_M1_0	Q9H0D6	Phospho (STY)	0.650976	0.650976	0.104134	0.121235	8	Q9H0D6	XRN2	5'-3' exoribonuclease 2	XRN2_HUMAN	10	57.023	1.57023				-0.650976	Dnr3_pos-neg
Q9P209_S237_M1_0	Q9P209	Phospho (STY)	0.702675	0.702675	0.104311	0.121313	12	Q9P209	CEP72	Centrosomal protein of 72 kDa	CEP72_HUMAN	3	62.7519	1.62752				-0.702675	Dnr3_pos-neg
P12036_S532_M1_0	P12036	Phospho (STY)	0.376566	0.376566	0.104545	0.121324	12	P12036	NEFH	Neurofilament heavy polypeptide	NFH_HUMAN	4	29.8248	1.29825				-0.376566	Dnr3_pos-neg
P12036_S600_M1_0	P12036	Phospho (STY)	0.376566	0.376566	0.104545	0.121324	12	P12036	NEFH	Neurofilament heavy polypeptide	NFH_HUMAN	4	29.8248	1.29825				-0.376566	Dnr3_pos-neg
P68363_S48_M1_0	P68363;Q71U36	Phospho (STY)	0.333457	0.333457	0.104913	0.121324	12	P68363;Q71U36	TUBA1B;TUBA1A	Tubulin alpha-1B chain;Tubulin alpha-1A chain	TBA1B_HUMAN;TBA1A_HUMAN	10	26.0029	1.26003				-0.333457	Dnr3_pos-neg
Q71U36_S48_M1_0	P68363;Q71U36	Phospho (STY)	0.333457	0.333457	0.104913	0.121324	12	P68363;Q71U36	TUBA1B;TUBA1A	Tubulin alpha-1B chain;Tubulin alpha-1A chain	TBA1B_HUMAN;TBA1A_HUMAN	10	26.0029	1.26003				-0.333457	Dnr3_pos-neg
Q14669_S991_M1_0	Q14669	Phospho (STY)	0.548658	0.548658	0.104736	0.121324	8	Q14669	TRIP12	E3 ubiquitin-protein ligase TRIP12	TRIPC_HUMAN	25	46.2725	1.46272				-0.548658	Dnr3_pos-neg
Q7Z6E9_S360_M1_0	Q7Z6E9	Phospho (STY)	-2.21816	2.21816	0.104674	0.121324	10	Q7Z6E9	RBBP6	E3 ubiquitin-protein ligase RBBP6	RBBP6_HUMAN	14	-78.5085	0.214915				2.21816	Dnr3_pos-neg
Q9H4A3_S2121_M1_0	Q9H4A3	Phospho (STY)	1.27006	1.27006	0.104943	0.121324	12	Q9H4A3	WNK1	Serine/threonine-protein kinase WNK1	WNK1_HUMAN	9	141.171	2.41171				-1.27006	Dnr3_pos-neg
Q9UQ35_S2398_M1_0	Q9UQ35	Phospho (STY)	-0.138248	0.138248	0.104825	0.121324	12	Q9UQ35	SRRM2	Serine/arginine repetitive matrix protein 2	SRRM2_HUMAN	132	-9.13783	0.908622				0.138248	Dnr3_pos-neg
Q07157_S912_M1_0	Q07157	Phospho (STY)	0.126025	0.126025	0.104963	0.121324	8	Q07157	TJP1	Tight junction protein ZO-1	ZO1_HUMAN	14	9.12827	1.09128				-0.126025	Dnr3_pos-neg
Q8N6T3_T189_M1_0	Q8N6T3	Phospho (STY)	0.637768	0.637768	0.104601	0.121324	8	Q8N6T3	ARFGAP1	ADP-ribosylation factor GTPase-activating protein 1	ARFG1_HUMAN	3	55.592	1.55592				-0.637768	Dnr3_pos-neg
Q8TF72_S913_M2_0	Q8TF72	Phospho (STY)	0.484714	0.484714	0.104535	0.121324	10	Q8TF72	SHROOM3	Protein Shroom3	SHRM3_HUMAN	13	39.9308	1.39931				-0.484714	Dnr3_pos-neg
Q8TF72_S910_M2_0	Q8TF72	Phospho (STY)	0.484714	0.484714	0.104535	0.121324	10	Q8TF72	SHROOM3	Protein Shroom3	SHRM3_HUMAN	13	39.9308	1.39931				-0.484714	Dnr3_pos-neg
Q8TB03_T314_M1_0	Q8TB03	Phospho (STY)	0.269097	0.269097	0.105181	0.121468	12	Q8TB03	CXorf38	Uncharacterized protein CXorf38	CX038_HUMAN	2	20.5053	1.20505				-0.269097	Dnr3_pos-neg
Q9H8V3_T359_M1_0	Q9H8V3	Phospho (STY)	0.227535	0.227535	0.105163	0.121468	12	Q9H8V3	ECT2	Protein ECT2	ECT2_HUMAN	8	17.0833	1.17083				-0.227535	Dnr3_pos-neg
Q16352_S30_M1_0	Q16352	Phospho (STY)	0.387781	0.387781	0.105528	0.121763	12	Q16352	INA	Alpha-internexin	AINX_HUMAN	11	30.838	1.30838				-0.387781	Dnr3_pos-neg
P13051_S23_M1_0	P13051	Phospho (STY)	0.300604	0.300604	0.105615	0.12181	12	P13051	UNG	Uracil-DNA glycosylase	UNG_HUMAN	5	23.166	1.23166				-0.300604	Dnr3_pos-neg
Q6GYQ0_T754_M1_0	Q6GYQ0	Phospho (STY)	0.828969	0.828969	0.105665	0.121814	12	Q6GYQ0	RALGAPA1	Ral GTPase-activating protein subunit alpha-1	RGPA1_HUMAN	6	77.6415	1.77642				-0.828969	Dnr3_pos-neg
Q14157_S454_M1_0	Q14157	Phospho (STY)	0.562267	0.562267	0.105926	0.122033	12	Q14157	UBAP2L	Ubiquitin-associated protein 2-like	UBP2L_HUMAN	16	47.6588	1.47659				-0.562267	Dnr3_pos-neg
Q9BTK6_S237_M1_0	Q9BTK6	Phospho (STY)	0.321801	0.321801	0.106059	0.122109	12	Q9BTK6	PAGR1	PAXIP1-associated glutamate-rich protein 1	PAGR1_HUMAN	1	24.989	1.24989				-0.321801	Dnr3_pos-neg
P49792_S21_M1_0	P49792	Phospho (STY)	0.337642	0.337642	0.106204	0.122169	12	P49792	RANBP2	E3 SUMO-protein ligase RanBP2	RBP2_HUMAN	45	26.3689	1.26369				-0.337642	Dnr3_pos-neg
Q9UBF8_S277_M1_0	Q9UBF8	Phospho (STY)	0.247774	0.247774	0.106188	0.122169	8	Q9UBF8	PI4KB	Phosphatidylinositol 4-kinase beta	PI4KB_HUMAN	6	18.7374	1.18737				-0.247774	Dnr3_pos-neg
Q5T5Y3_S1052_M1_0	Q5T5Y3	Phospho (STY)	0.42644	0.42644	0.106668	0.12249	10	Q5T5Y3	CAMSAP1	Calmodulin-regulated spectrin-associated protein 1	CAMP1_HUMAN	11	34.3913	1.34391				-0.42644	Dnr3_pos-neg
O75475_T122_M1_0	O75475	Phospho (STY)	0.469849	0.469849	0.107078	0.122699	12	O75475	PSIP1	PC4 and SFRS1-interacting protein	PSIP1_HUMAN	10	38.4965	1.38496				-0.469849	Dnr3_pos-neg
P20700_S393_M1_0	P20700	Phospho (STY)	-0.00679197	0.00679197	0.107028	0.122699	10	P20700	LMNB1	Lamin-B1	LMNB1_HUMAN	14	-0.469677	0.995303				0.00679197	Dnr3_pos-neg
Q14980_T2106_M1_0	Q14980	Phospho (STY)	0.313869	0.313869	0.107273	0.122704	12	Q14980	NUMA1	Nuclear mitotic apparatus protein 1	NUMA1_HUMAN	33	24.3037	1.24304				-0.313869	Dnr3_pos-neg
Q96EA4_S555_M1_0	Q96EA4	Phospho (STY)	0.39762	0.39762	0.107176	0.122704	12	Q96EA4	SPDL1	Protein Spindly	SPDLY_HUMAN	1	31.7332	1.31733				-0.39762	Dnr3_pos-neg
Q9H6F5_S18_M1_0	Q9H6F5	Phospho (STY)	0.291612	0.291612	0.107204	0.122704	12	Q9H6F5	CCDC86	Coiled-coil domain-containing protein 86	CCD86_HUMAN	11	22.4007	1.22401				-0.291612	Dnr3_pos-neg
Q9UPN4_S78_M1_0	Q9UPN4	Phospho (STY)	-0.19205	0.19205	0.107253	0.122704	12	Q9UPN4	CEP131	Centrosomal protein of 131 kDa	CP131_HUMAN	10	-12.4639	0.875361				0.19205	Dnr3_pos-neg
Q92615_S736_M1_0	Q92615	Phospho (STY)	0.419418	0.419418	0.107419	0.122818	12	Q92615	LARP4B	La-related protein 4B	LAR4B_HUMAN	9	33.7388	1.33739				-0.419418	Dnr3_pos-neg
Q12888_T1056_M1_0	Q12888	Phospho (STY)	0.257846	0.257846	0.107725	0.123008	8	Q12888	TP53BP1	TP53-binding protein 1	TP53B_HUMAN	47	19.5692	1.19569				-0.257846	Dnr3_pos-neg
Q13425_S110_M1_0	Q13425	Phospho (STY)	0.16787	0.16787	0.1077	0.123008	12	Q13425	SNTB2	Beta-2-syntrophin	SNTB2_HUMAN	5	12.3398	1.1234				-0.16787	Dnr3_pos-neg
Q5VUA4_S1420_M1_0	Q5VUA4	Phospho (STY)	0.598119	0.598119	0.107633	0.123008	12	Q5VUA4	ZNF318	Zinc finger protein 318	ZN318_HUMAN	20	51.3741	1.51374				-0.598119	Dnr3_pos-neg
Q13586_S512_M1_0	Q13586	Phospho (STY)	-0.0152013	0.0152013	0.107895	0.123096	10	Q13586	STIM1	Stromal interaction molecule 1	STIM1_HUMAN	11	-1.04814	0.989519				0.0152013	Dnr3_pos-neg
P55196_T1330_M1_0	P55196	Phospho (STY)	1.23699	1.23699	0.108386	0.123384	8	P55196	AFDN	Afadin	AFAD_HUMAN	17	135.707	2.35707				-1.23699	Dnr3_pos-neg
Q8WUA4_S167_M1_0	Q8WUA4	Phospho (STY)	1.16374	1.16374	0.108411	0.123384	8	Q8WUA4	GTF3C2	General transcription factor 3C polypeptide 2	TF3C2_HUMAN	7	124.037	2.24037				-1.16374	Dnr3_pos-neg
Q9Y3Y2_T33_M1_0	Q9Y3Y2	Phospho (STY)	0.150909	0.150909	0.108429	0.123384	12	Q9Y3Y2	CHTOP	Chromatin target of PRMT1 protein	CHTOP_HUMAN	4	11.0269	1.11027				-0.150909	Dnr3_pos-neg
Q6ZSR9_S93_M1_0	Q6ZSR9	Phospho (STY)	0.270664	0.270664	0.10873	0.12362	12	Q6ZSR9	NaN	Uncharacterized protein FLJ45252	YJ005_HUMAN	2	20.6363	1.20636				-0.270664	Dnr3_pos-neg
Q9H7Z6_S37_M1_0	Q9H7Z6	Phospho (STY)	0.487135	0.487135	0.10872	0.12362	12	Q9H7Z6	KAT8	Histone acetyltransferase KAT8	KAT8_HUMAN	2	40.1659	1.40166				-0.487135	Dnr3_pos-neg
P17544_T53_M1_0	P17544	Phospho (STY)	0.438318	0.438318	0.109028	0.123747	8	P17544	ATF7	Cyclic AMP-dependent transcription factor ATF-7	ATF7_HUMAN	2	35.5023	1.35502				-0.438318	Dnr3_pos-neg
Q99549_S164_M1_0	Q99549	Phospho (STY)	0.334548	0.334548	0.10911	0.123787	12	Q99549	MPHOSPH8	M-phase phosphoprotein 8	MPP8_HUMAN	5	26.0982	1.26098				-0.334548	Dnr3_pos-neg
Q3KQU3_T97_M1_0	Q3KQU3	Phospho (STY)	-0.320271	0.320271	0.109417	0.123815	12	Q3KQU3	MAP7D1	MAP7 domain-containing protein 1	MA7D1_HUMAN	18	-19.908	0.80092				0.320271	Dnr3_pos-neg
Q8TEU7_S1157_M1_0	Q8TEU7	Phospho (STY)	0.267624	0.267624	0.109295	0.123815	12	Q8TEU7	RAPGEF6	Rap guanine nucleotide exchange factor 6	RPGF6_HUMAN	7	20.3823	1.20382				-0.267624	Dnr3_pos-neg
Q9H2G2_S779_M1_0	Q9H2G2	Phospho (STY)	0.91359	0.91359	0.109384	0.123815	10	Q9H2G2	SLK	STE20-like serine/threonine-protein kinase	SLK_HUMAN	12	88.3727	1.88373				-0.91359	Dnr3_pos-neg
Q96T23_S570_M1_0	Q96T23	Phospho (STY)	0.328977	0.328977	0.109765	0.123997	12	Q96T23	RSF1	Remodeling and spacing factor 1	RSF1_HUMAN	14	25.6122	1.25612				-0.328977	Dnr3_pos-neg
Q13112_S410_M1_0	Q13112	Phospho (STY)	0.168573	0.168573	0.109839	0.124027	12	Q13112	CHAF1B	Chromatin assembly factor 1 subunit B	CAF1B_HUMAN	6	12.3946	1.12395				-0.168573	Dnr3_pos-neg
O60499_S134_M1_0	O60499	Phospho (STY)	0.665145	0.665145	0.109943	0.124092	8	O60499	STX10	Syntaxin-10	STX10_HUMAN	2	58.5728	1.58573				-0.665145	Dnr3_pos-neg
Q99638_S387_M1_0	Q99638	Phospho (STY)	0.255754	0.255754	0.110049	0.124158	12	Q99638	RAD9A	Cell cycle checkpoint control protein RAD9A	RAD9A_HUMAN	1	19.396	1.19396				-0.255754	Dnr3_pos-neg
O94913_S494_M2_0	O94913	Phospho (STY)	0.469514	0.469514	0.110211	0.124234	10	O94913	PCF11	Pre-mRNA cleavage complex 2 protein Pcf11	PCF11_HUMAN	8	38.4643	1.38464				-0.469514	Dnr3_pos-neg
O94913_S489_M2_0	O94913	Phospho (STY)	0.469514	0.469514	0.110211	0.124234	10	O94913	PCF11	Pre-mRNA cleavage complex 2 protein Pcf11	PCF11_HUMAN	8	38.4643	1.38464				-0.469514	Dnr3_pos-neg
Q9Y2F5_S925_M1_0	Q9Y2F5	Phospho (STY)	0.241655	0.241655	0.110639	0.124558	10	Q9Y2F5	ICE1	Little elongation complex subunit 1	ICE1_HUMAN	13	18.2348	1.18235				-0.241655	Dnr3_pos-neg
P08621_S226_M1_0	P08621	Phospho (STY)	0.371143	0.371143	0.110697	0.124569	12	P08621	SNRNP70	U1 small nuclear ribonucleoprotein 70 kDa	RU17_HUMAN	7	29.3377	1.29338				-0.371143	Dnr3_pos-neg
Q15477_S256_M1_0	Q15477	Phospho (STY)	0.15158	0.15158	0.111047	0.124911	10	Q15477	SKIC2	Superkiller complex protein 2	SKI2_HUMAN	2	11.0786	1.11079				-0.15158	Dnr3_pos-neg
Q8N350_S528_M1_0	Q8N350	Phospho (STY)	0.26304	0.26304	0.111168	0.124951	12	Q8N350	CBARP	Voltage-dependent calcium channel beta subunit-associated regulatory protein	CBARP_HUMAN	7	20.0005	1.2				-0.26304	Dnr3_pos-neg
Q9UK76_S87_M1_0	Q9UK76	Phospho (STY)	0.882695	0.882695	0.111178	0.124951	12	Q9UK76	JPT1	Jupiter microtubule associated homolog 1	JUPI1_HUMAN	4	84.3817	1.84382				-0.882695	Dnr3_pos-neg
Q9UHB7_S694_M1_0	Q9UHB7	Phospho (STY)	0.18521	0.18521	0.111401	0.124989	12	Q9UHB7	AFF4	AF4/FMR2 family member 4	AFF4_HUMAN	14	13.6982	1.13698				-0.18521	Dnr3_pos-neg
Q9Y6D9_Y427_M1_0	Q9Y6D9	Phospho (STY)	1.66691	1.66691	0.111376	0.124989	10	Q9Y6D9	MAD1L1	Mitotic spindle assembly checkpoint protein MAD1	MD1L1_HUMAN	2	217.533	3.17533				-1.66691	Dnr3_pos-neg
[truncated: 9,689 more rows]

## Sheet: Table S8C
baseMean	log2FoldChange	lfcSE	stat	pvalue	Label	gene_ensembl	gene_hgnc
[truncated: 105,351 more rows]
